# Supplementary material for: Mucosal Genomics Implicate Lymphocyte Activation and Lipid Metabolism in Refractory Environmental Enteric Dysfunction
Source: Gastroenterology. 2021 May;160(6):2055–2071.e0. doi: 10.1053/j.gastro.2021.01.221 (PMC8113748; doi:10.1053/j.gastro.2021.01.221)
Supplement: Supplementary Dataset 1 [file mmc2.xlsx]

## Sheet: DE_EED vs Ctl_test1262genes
1262 differentialy expressed (DE) genes between EED and Ctl in the test set using DeSEq and GeneSpring
Gene	DeSEQ_regulation EED vs Ctl test	baseMean EED vs Ctl test	log2FoldChange EED vs Ctl test	lfcSE EED vs Ctl test	stat EED vs Ctl test	pvalue EED vs Ctl test	padj EED vs Ctl test	GS Regulation - EED vs Ctl test	p (Corr) EED vs Ctl test	p - EED vs Ctl test	FC - EED vs Ctl test	Log FC - EED vs Ctl test	Gene	CTl training (TPM)	EED training (TPM)	CTl validation (TPM)	EED validation (TPM)
SAA1	Up	53.5772	4.94915	0.504049	9.81879	9.34615e-23	3.70108e-20	up	1.22665e-08	7.11225e-11	30.9736	4.95297	SAA1	0.0777658	2.40869	0.0879777	1.84551
DUOXA2	Up	266.896	4.92347	0.455595	10.8067	3.20018e-27	3.16257e-24	up	3.77936e-11	3.80991e-14	53.3781	5.73818	DUOXA2	0.0889143	4.74608	0.127183	6.19526
DUOX2	Up	975.807	4.69013	0.461754	10.1572	3.07745e-24	1.72645e-21	up	3.77936e-11	3.19049e-14	40.0682	5.32439	DUOX2	0.0971384	3.89216	0.0881239	3.93296
FDCSP	Up	534.434	4.50472	0.87184	5.16691	2.37997e-07	3.32405e-06	up	0.0138384	0.00271445	18.3398	4.1969	FDCSP	0.287831	5.27875	0.721557	4.1394
SAA2	Up	58.1024	4.30965	0.383719	11.2313	2.86362e-29	4.81948e-26	up	7.55769e-10	1.87765e-12	18.3017	4.1939	SAA2	0.222187	4.06639	0.171622	3.91607
SERPINA9	Up	36.5746	4.20479	1.01308	4.15051	3.31735e-05	0.000249728	up	0.00985022	0.00175583	6.877	2.78178	SERPINA9	0.0210595	0.144827	0.0467289	0.247612
LCN2	Up	3455.44	3.90145	0.29819	13.0838	4.0776e-39	5.49008e-35	up	2.7438e-11	1.01894e-14	14.172	3.82497	LCN2	11.9177	168.897	8.09223	172.463
CXCL5	Up	43.9826	3.80487	0.438971	8.6677	4.40938e-18	6.90325e-16	up	1.96559e-07	2.33582e-09	12.7728	3.67501	CXCL5	0.0472827	0.603934	0.0542116	0.438203
UBD	Up	1796.89	3.49147	0.446036	7.82778	4.96566e-15	4.20488e-13	up	8.92216e-06	2.76995e-07	7.4081	2.8891	UBD	5.50907	40.8118	6.88028	50.5848
LAIR2	Up	30.7036	3.36686	0.365633	9.2083	3.31328e-20	7.96608e-18	up	5.95986e-08	5.54396e-10	13.2912	3.7324	LAIR2	0.152099	2.02158	0.299899	2.08915
TCL1A	Up	188.189	3.22864	0.620258	5.20532	1.93666e-07	2.77987e-06	up	0.0143993	0.00285226	5.48442	2.45534	TCL1A	0.30311	1.66238	0.5811	1.81498
TNFRSF6B	Up	47.9612	2.99232	0.446443	6.70257	2.04786e-11	8.08575e-10	up	1.55442e-06	3.07097e-08	13.8944	3.79643	TNFRSF9	0.260059	0.719953	0.358688	0.71902
CEACAM7	Up	35.5363	2.96949	0.431958	6.8745	6.22092e-12	2.77346e-10	up	8.63371e-05	4.57849e-06	5.47685	2.45335	CEACAM7	0.082022	0.449222	0.0955715	0.480397
LPL	Up	282.136	2.91744	0.327494	8.90838	5.17831e-19	9.55078e-17	up	3.29566e-07	4.35701e-09	5.5474	2.47181	LPL	0.512133	2.84101	0.510696	1.7322
SLC6A14	Up	99.5071	2.88745	0.326413	8.84598	9.07249e-19	1.62869e-16	up	1.83825e-08	1.26973e-10	8.22781	3.04051	SLC6A14	0.14569	1.19871	0.237299	0.885164
IFNG	Up	20.042	2.846	0.343834	8.27724	1.26062e-16	1.4263e-14	up	1.12703e-08	6.19429e-11	9.88423	3.30513	IFNG	0.0940828	0.929937	0.124816	1.04396
FCRL4	Up	79.2973	2.82461	0.490473	5.75895	8.46383e-09	1.76678e-07	up	0.0102936	0.0018673	3.77503	1.91649	FCRL4	0.153537	0.579605	0.148842	0.557357
SIK1	Up	92.088	2.75571	0.760305	3.62449	0.000289535	0.00160622	up	0.011659	0.00219342	5.6804	2.50599	SIRPG	2.0903	6.05546	2.53127	5.14766
PNCK	Up	148.869	2.73576	0.421597	6.48904	8.63827e-11	2.93701e-09	up	0.000321298	2.29806e-05	5.49246	2.45745	PNCK	0.456422	2.50688	0.246216	3.87074
PAX5	Up	332.049	2.72423	0.501695	5.43005	5.63395e-08	9.42305e-07	up	0.0119894	0.00227428	3.58795	1.84316	PAX5	0.193453	0.694098	0.295306	0.651741
CHI3L1	Up	32.4337	2.70613	0.44396	6.09545	1.09132e-09	2.89814e-08	up	0.00012416	7.20208e-06	5.69773	2.51039	CHI3L1	0.081655	0.465248	0.0991854	0.377102
CCL20	Up	274.823	2.70454	0.300053	9.01354	1.99515e-19	3.95041e-17	up	8.25318e-09	4.16827e-11	6.67974	2.73979	CCL20	2.88128	19.2462	2.59839	20.6869
CXCL11	Up	129.311	2.70297	0.387558	6.97435	3.07279e-12	1.44658e-10	up	2.48371e-06	5.47877e-08	8.45111	3.07914	CXCL13	1.3393	9.43208	2.48763	5.87695
CXCL3	Up	45.2017	2.66957	0.293881	9.08386	1.0479e-19	2.23952e-17	up	1.55237e-06	3.0554e-08	6.8	2.76553	CXCL3	0.254987	1.73391	0.27607	1.77499
CXCL13	Up	717.967	2.63341	0.636042	4.14031	3.46842e-05	0.000259582	up	0.0153051	0.0030783	7.04254	2.8161	CXCL1	5.42719	14.1426	7.22603	11.1392
IFI44L	Up	2021.61	2.61939	0.307353	8.52241	1.56266e-17	2.11755e-15	up	1.20636e-06	2.23998e-08	6.60157	2.72281	IFI44	16.276	45.5411	20.1533	45.9966
CHI3L2	Up	276.303	2.56804	0.315164	8.14828	3.69149e-16	3.77395e-14	up	6.88885e-07	1.13231e-08	5.1328	2.35975	CHI3L2	1.50047	7.70163	1.681	7.07238
TIMD4	Up	17.4959	2.5669	0.564088	4.55053	5.35114e-06	5.02776e-05	up	0.00243228	0.000297351	5.97039	2.57783	TIMD4	0.064972	0.387908	0.123025	0.480573
CXCL9	Up	960.247	2.56308	0.293115	8.74428	2.24433e-18	3.59735e-16	up	4.59583e-07	6.75858e-09	4.92321	2.2996	CXCL9	2.87356	14.1471	2.63755	10.4936
PLA2G2D	Up	317.534	2.52269	0.456526	5.52584	3.27911e-08	5.85543e-07	up	0.0185272	0.003908	2.94476	1.55815	PLA2G2D	0.729452	2.14806	0.906926	2.5121
FCRLA	Up	171.911	2.4969	0.455317	5.48386	4.16144e-08	7.20176e-07	up	0.00477945	0.000694696	3.60929	1.85172	FCRLA	0.545033	1.96718	0.958814	2.14314
MMP12	Up	269.975	2.46648	0.350803	7.03094	2.05154e-12	1.03067e-10	up	0.00131675	0.000135939	3.93743	1.97726	MMP12	1.26157	4.96736	0.907742	5.11469
NOS2	Up	6770.17	2.43301	0.207175	11.7437	7.6042e-32	3.41276e-28	up	1.41622e-10	2.10371e-13	5.3176	2.41078	NOS2	10.6869	56.8288	7.19545	62.6324
CLEC17A	Up	63.2741	2.42792	0.465964	5.21053	1.88299e-07	2.7144e-06	up	0.0122685	0.00234272	3.27377	1.71095	CLEC17A	0.186622	0.610958	0.360643	0.614731
HIST2H2AA3	Up	94.3871	2.42789	0.916327	2.64959	0.00805904	0.0262728	up	1.44038e-05	5.06015e-07	65.5628	6.03481	HIST2H2AA3	0.0408105	2.67565	0.01	0.0735661
LTF	Up	580.646	2.39857	0.436399	5.49627	3.87913e-08	6.79176e-07	up	0.00773658	0.00128483	3.12765	1.64508	LTF	1.52446	4.76796	1.57171	4.4614
ALDH1A2	Up	52.9309	2.36039	0.324437	7.27533	3.45568e-13	1.99688e-11	up	2.97895e-06	6.79247e-08	5.59453	2.48402	ALDH1A2	0.180081	1.00747	0.258934	0.556869
PI3	Up	28.5277	2.34756	0.336554	6.97528	3.05268e-12	1.44658e-10	up	2.30099e-05	8.95515e-07	5.99948	2.58484	PI3	0.317849	1.90693	0.758736	1.62818
TNFRSF13C	Up	252.825	2.32131	0.398459	5.82572	5.68653e-09	1.2409e-07	up	0.0114982	0.00215463	2.65197	1.40707	TNFRSF19	1.00803	0.604177	0.96221	0.720885
CXCL2	Up	35.2646	2.30742	0.345549	6.67757	2.42944e-11	9.56431e-10	up	4.29153e-06	1.11241e-07	5.67418	2.50441	CXCL2	0.226016	1.28245	0.534031	1.29241
VPREB3	Up	138.048	2.29324	0.498596	4.59939	4.23726e-06	4.09846e-05	up	0.0277444	0.00658166	3.1007	1.6326	VPREB3	1.25819	3.90127	1.5036	3.82296
LGALS9B	Up	317.612	2.29228	0.219958	10.4214	1.97918e-25	1.40251e-22	up	1.05474e-09	3.29019e-12	5.03537	2.3321	LGALS9C	3.56146	14.5729	9.88701	11.0594
CASP5	Up	310.874	2.2509	0.204668	10.9978	3.91611e-28	5.71187e-25	up	1.58512e-09	5.29787e-12	4.5136	2.17428	CASP5	2.77484	12.5245	4.47936	10.9826
MS4A1	Up	550.529	2.24625	0.552806	4.06336	4.83713e-05	0.00034386	up	0.0266028	0.0062259	3.83234	1.93823	MS4A10	70.4295	36.062	78.8459	43.909
REG1B	Up	1085.24	2.244	0.429076	5.22984	1.69656e-07	2.48289e-06	up	0.000444039	3.48266e-05	4.48479	2.16504	REG1B	8.96297	40.197	9.87863	30.0814
CCL23	Up	27.8812	2.19623	0.410179	5.35432	8.5878e-08	1.35711e-06	up	0.0389617	0.010241	2.30587	1.20531	CCL23	0.566176	1.30553	0.941661	1.24675
FCGR3B	Up	41.4533	2.19064	0.348485	6.28619	3.25352e-10	9.9332e-09	up	3.35012e-06	7.86273e-08	5.25247	2.393	FCGR3B	0.174719	0.917707	0.274569	0.598887
RNF182	Up	64.6994	2.15697	0.253535	8.50759	1.77583e-17	2.3673e-15	up	3.58904e-09	1.38614e-11	5.61105	2.48827	RNF182	0.200107	1.12281	0.455111	0.718566
MEF2B	Up	100.006	2.13711	0.341915	6.25042	4.09338e-10	1.21663e-08	up	0.000440731	3.45016e-05	3.57422	1.83763	MEF2B	0.436473	1.56005	0.624601	1.72732
GZMB	Up	152.797	2.13504	0.223882	9.53646	1.47792e-21	4.73778e-19	up	1.44878e-08	9.25393e-11	4.27637	2.09639	GZMB	1.72224	7.36495	1.17737	6.10834
CD19	Up	229.081	2.12153	0.369902	5.73539	9.72881e-09	1.99983e-07	up	0.00201982	0.000233426	2.96474	1.5679	CD19	0.9177	2.72074	1.52835	3.0692
FCGR1A	Up	66.7152	2.08424	0.262569	7.9379	2.05636e-15	1.85818e-13	up	1.91224e-06	3.99092e-08	3.93492	1.97633	FCGR1A	0.730908	2.87606	0.780123	3.13531
CD72	Up	188.302	2.07459	0.330386	6.27931	3.4008e-10	1.0336e-08	up	0.000290636	2.03342e-05	3.17613	1.66727	CD79A	15.3882	38.6533	15.9094	40.5315
IL21R	Up	237.418	2.03754	0.24781	8.22218	1.99845e-16	2.17096e-14	up	2.62419e-07	3.35235e-09	3.66284	1.87296	IL21R	0.48857	1.78955	0.688162	1.75286
SLC34A3	Up	105.189	2.03226	0.331196	6.13612	8.45637e-10	2.30479e-08	up	0.001601	0.000173608	2.6014	1.37929	SLC34A3	0.397417	1.03384	0.293663	1.3498
CD79B	Up	388.314	2.01769	0.332277	6.0723	1.26093e-09	3.2735e-08	up	0.000673896	5.90109e-05	2.92975	1.55078	CD7	14.5758	25.3729	13.9413	28.2448
LGALS9C	Up	636.758	2.0105	0.286882	7.00809	2.41597e-12	1.18286e-10	up	7.23542e-06	2.12269e-07	4.09184	2.03275	LGALS9	76.9686	131.195	87.7405	113.632
P2RX5	Up	256.155	1.94443	0.280839	6.92367	4.40086e-12	2.0018e-10	up	6.39756e-05	3.15982e-06	3.11841	1.64081	P2RX5	1.59965	4.98836	1.3987	4.82826
IGF2BP1	Up	279.109	1.9433	0.311273	6.24306	4.29088e-10	1.26417e-08	up	7.17986e-07	1.22651e-08	5.1923	2.37637	IGF2BP1	0.44684	2.32013	0.328765	1.25359
FCGR3A	Up	443.011	1.92141	0.211128	9.10068	8.97708e-20	1.98808e-17	up	9.82754e-08	1.01458e-09	3.55754	1.83088	FCGR3A	2.38549	8.48647	1.62128	6.4452
CXCL10	Up	439.841	1.91719	0.317767	6.03333	1.60615e-09	4.07255e-08	up	3.32997e-05	1.4419e-06	3.86056	1.94881	CXCL11	0.477681	4.03693	0.886686	2.99141
FAM129C	Up	104.335	1.91092	0.42933	4.45094	8.54938e-06	7.66881e-05	up	0.0332124	0.00836723	2.48939	1.31579	FAM129C	0.229123	0.570376	0.362607	0.398922
IFIT1	Up	1665.99	1.89042	0.287187	6.58255	4.62447e-11	1.68737e-09	up	0.000106289	5.96019e-06	3.36228	1.74944	IFIT1	10.8752	36.5653	9.90911	35.6637
PDZK1IP1	Up	784.001	1.88079	0.230146	8.17213	3.02989e-16	3.18707e-14	up	1.75489e-07	2.05732e-09	3.41604	1.77233	PDZK1IP1	9.94067	33.9577	8.55302	35.7678
C4B	Up	2132.58	1.87635	0.229657	8.1702	3.07884e-16	3.21345e-14	up	3.80808e-08	3.21482e-10	3.58223	1.84086	C4BPB	3.92534	2.22642	3.40697	2.4929
RSAD2	Up	2834.09	1.8757	0.36212	5.17977	2.22159e-07	3.13537e-06	up	4.52586e-07	6.58262e-09	5.48702	2.45602	RSAD2	6.29199	34.5243	7.19446	35.0981
C4A	Up	1951.16	1.87095	0.227551	8.22212	1.9994e-16	2.17096e-14	up	2.34874e-08	1.79679e-10	3.76312	1.91193	C4A	8.44552	31.7815	10.9538	21.9148
TNFRSF9	Up	101.17	1.86396	0.295055	6.31734	2.66098e-10	8.25517e-09	up	0.00014975	9.02693e-06	2.76842	1.46906	TNFSF11	0.448288	1.1208	0.678001	1.00881
LTA	Up	37.9207	1.81937	0.324615	5.6047	2.08617e-08	3.912e-07	up	9.37628e-05	5.08369e-06	3.40824	1.76903	LTA	0.220588	0.751815	0.343191	0.665265
FAM65B	Up	394.094	1.81287	0.316282	5.73182	9.93596e-09	2.0393e-07	up	0.00033448	2.43457e-05	2.9483	1.55988	FAM65B	0.980913	2.89203	1.55996	2.6528
TNFSF11	Up	71.9588	1.7945	0.408653	4.39124	1.12706e-05	9.74611e-05	up	0.0267159	0.00626626	2.50017	1.32203	TNFSF13B	8.40257	16.0011	10.3315	13.5989
POU2F2	Up	427.373	1.76631	0.299806	5.8915	3.82705e-09	8.73346e-08	up	0.00140903	0.000147446	2.48633	1.31402	POU2F2	1.0578	2.63004	1.29556	2.56067
SELL	Up	346.285	1.75945	0.37515	4.69	2.73199e-06	2.80149e-05	up	0.00400337	0.000557212	2.81265	1.49193	SELL	1.59397	4.48329	1.93176	3.45368
IFI6	Up	6503.74	1.73932	0.350354	4.96447	6.88877e-07	8.4013e-06	up	5.33997e-07	8.01154e-09	4.90136	2.29318	IFI6	60.9864	298.916	69.5465	332.368
BANK1	Up	318.188	1.72149	0.346898	4.96254	6.95788e-07	8.4626e-06	up	0.0183249	0.00385036	2.15108	1.10506	BANK1	1.70258	3.66239	2.68846	3.27242
BIRC3	Up	3062.55	1.71657	0.230049	7.46178	8.53602e-14	5.63377e-12	up	5.82368e-07	8.91026e-09	3.22718	1.69027	BIRC3	10.4075	33.5869	11.1532	30.1611
IFI27	Up	15169.7	1.69913	0.221517	7.67045	1.71398e-14	1.29646e-12	up	1.0197e-09	3.10516e-12	3.81054	1.93	IFI27L1	11.7504	18.7693	14.5817	21.6879
TLR10	Up	143.003	1.69735	0.358648	4.73262	2.21637e-06	2.34233e-05	up	0.0274384	0.00649073	2.24707	1.16804	TLR10	0.709375	1.59401	0.813124	1.89728
CR1	Up	227.41	1.69453	0.347089	4.88211	1.04956e-06	1.21612e-05	up	0.00850679	0.00144749	2.41247	1.27051	CR1	0.444418	1.07215	0.51497	0.975097
TACSTD2	Up	97.9403	1.68445	0.327195	5.14816	2.63055e-07	3.60931e-06	up	0.00850679	0.00144687	2.21921	1.15004	TACSTD2	0.453729	1.00692	0.419456	0.649175
IL12RB2	Up	54.7329	1.67859	0.200675	8.36471	6.02609e-17	7.4436e-15	up	2.34573e-08	1.75965e-10	3.27077	1.70963	IL12RB2	0.267684	0.875534	0.331336	0.795224
ISG15	Up	3600.98	1.65712	0.290228	5.70974	1.13149e-08	2.28744e-07	up	6.34329e-07	1.00351e-08	3.77114	1.915	ISG15	48.6977	183.646	62.6003	192.839
KRT2	Up	147.224	1.63166	0.238713	6.83523	8.18764e-12	3.51315e-10	up	4.94997e-06	1.31617e-07	2.47477	1.30729	KRT2	0.787377	1.94857	0.774407	2.76147
HK2	Up	449.805	1.61768	0.152894	10.5804	3.67397e-26	3.12071e-23	up	3.88909e-09	1.58868e-11	2.84632	1.5091	HK2	1.07018	3.04607	1.06538	2.57345
TNIP3	Up	37.5028	1.59655	0.212611	7.50926	5.94641e-14	4.04356e-12	up	3.31528e-07	4.40757e-09	2.99501	1.58256	TNIP3	0.314138	0.940847	0.517485	0.978017
FCGR2B	Up	115.301	1.58293	0.262771	6.02399	1.70167e-09	4.2745e-08	up	0.000222534	1.47761e-05	2.54963	1.35029	FCGR2B	0.803315	2.04815	1.18195	2.42769
IFITM1	Up	5595.81	1.57344	0.210434	7.47713	7.59655e-14	5.03842e-12	up	1.19746e-08	6.8482e-11	3.34289	1.7411	IFITM1	83.1452	277.946	97.036	229.577
WDFY4	Up	613.136	1.56918	0.213083	7.36417	1.78257e-13	1.10094e-11	up	2.17353e-05	8.37835e-07	2.67739	1.42083	WDFY4	1.36119	3.64444	1.79241	2.85822
CCR7	Up	141.12	1.56801	0.421191	3.72281	0.00019702	0.00115104	up	0.0132581	0.00257205	2.7523	1.46064	CCR7	0.502949	1.38427	0.627834	0.997168
CD79A	Up	1531.63	1.56754	0.241545	6.48965	8.60352e-11	2.93396e-09	up	4.5479e-05	2.10901e-06	2.51187	1.32876	CD79B	2.94984	8.64229	3.46233	10.5397
TCHP	Up	684.443	1.56134	0.17157	9.10031	9.00721e-20	1.98808e-17	up	1.98241e-07	2.38526e-09	2.72842	1.44807	TCHP	8.75023	23.8743	12.0219	23.2611
HAPLN3	Up	132.568	1.56113	0.221566	7.04588	1.84298e-12	9.32853e-11	up	9.15902e-06	2.8843e-07	2.8276	1.49958	HAPLN3	0.770951	2.17994	0.8252	1.99292
FCRL6	Up	93.5982	1.54353	0.186103	8.29398	1.09519e-16	1.26031e-14	up	5.95986e-08	5.50004e-10	2.87712	1.52463	FCRL6	0.789308	2.27094	1.20312	2.66691
REG3G	Up	65.7267	1.53873	0.301806	5.09839	3.42555e-07	4.56198e-06	up	0.00244411	0.000298979	2.28615	1.19292	REG3G	1.0388	2.37484	1.09005	1.92535
GPR18	Up	119.312	1.52866	0.208127	7.34484	2.06006e-13	1.2494e-11	up	7.29828e-06	2.14655e-07	2.73948	1.4539	GPR183	3.57362	5.6483	3.43985	5.93133
NKG7	Up	620.216	1.52609	0.152014	10.0391	1.02573e-23	5.11499e-21	up	7.55769e-10	2.06598e-12	2.87833	1.52523	NKG7	10.4307	30.0229	9.19426	31.4136
OAS2	Up	3534.51	1.52047	0.317929	4.78241	1.7321e-06	1.8914e-05	up	2.40472e-07	3.03627e-09	4.42635	2.14612	OAS2	9.44597	41.8112	10.8677	29.4183
SIRPG	Up	218.425	1.51878	0.151906	9.9982	1.55198e-23	6.9653e-21	up	8.17968e-11	9.72036e-14	2.89694	1.53453	SIT1	2.03033	5.17235	2.81825	5.92892
CD8A	Up	1431.26	1.51681	0.161589	9.38681	6.18477e-21	1.81025e-18	up	7.55769e-10	2.12358e-12	3.04089	1.60449	CD8A	8.59087	26.1239	10.4527	24.7813
GBP1	Up	3970.32	1.5056	0.14328	10.5081	7.927e-26	6.10038e-23	up	1.4534e-09	4.64172e-12	2.89459	1.53336	GBP1	23.9859	69.4294	28.9673	55.4314
S100A9	Up	130.273	1.50469	0.235924	6.37784	1.79607e-10	5.74403e-09	up	7.00239e-06	2.03735e-07	2.88502	1.52858	S100A9	3.16927	9.14341	3.25125	7.38552
IL2RA	Up	272.073	1.50392	0.24362	6.17324	6.69044e-10	1.87277e-08	up	9.67126e-05	5.27236e-06	2.53852	1.34399	IL2RA	1.68278	4.27176	1.23798	2.45476
ICOS	Up	75.5827	1.49969	0.244476	6.13429	8.55384e-10	2.32195e-08	up	0.00101701	9.90269e-05	2.39835	1.26204	ICOS	0.474866	1.1389	0.721392	0.991241
SLC11A2	Up	11560.6	1.49941	0.409899	3.658	0.000254192	0.00143439	up	0.00263164	0.000328392	3.19973	1.67795	SLC11A2	29.2871	93.711	26.6174	153.498
HLA-DRB5	Up	9737.18	1.4969	0.247795	6.04087	1.53286e-09	3.9014e-08	up	0.000105661	5.91714e-06	2.70333	1.43474	HLA-DRB5	98.3304	265.819	141.889	193.266
BATF	Up	111.279	1.49542	0.195592	7.6456	2.07978e-14	1.54708e-12	up	8.48563e-07	1.49998e-08	2.73511	1.4516	BATF2	5.17032	9.93352	5.89527	9.39502
FCN1	Up	58.8428	1.49331	0.282385	5.28822	1.2351e-07	1.86513e-06	up	7.99882e-05	4.15269e-06	3.18576	1.67164	FCN1	0.306155	0.975335	0.686088	0.792247
UTS2	Up	13.7107	1.48868	0.535892	2.77794	0.00547042	0.0190566	up	0.00625231	0.000973325	5.84017	2.54601	UTS2B	1.19749	0.758039	1.26019	0.816874
S100A8	Up	48.8429	1.48865	0.271752	5.47799	4.3018e-08	7.38769e-07	up	0.000375009	2.82148e-05	3.36373	1.75006	S100A8	1.27861	4.30089	1.4418	3.33179
C2	Up	2803.51	1.48529	0.129933	11.4312	2.92065e-30	6.55394e-27	up	1.52116e-12	2.25959e-16	2.88094	1.52654	C2	16.2347	46.7711	18.6782	40.3465
HLA-DOB	Up	153.536	1.4721	0.234489	6.27793	3.43112e-10	1.04046e-08	up	0.00026241	1.79695e-05	2.39399	1.25942	HLA-DOB	1.60462	3.84145	1.75212	4.70876
CFB	Up	11563.5	1.46385	0.133295	10.982	4.66656e-28	5.71187e-25	up	3.77936e-11	2.68748e-14	2.68938	1.42727	CFB	71.8984	193.362	77.5476	195.803
CCL5	Up	4124.39	1.46095	0.138093	10.5795	3.70851e-26	3.12071e-23	up	2.86129e-11	1.46436e-14	2.72558	1.44657	CCL5	45.749	124.693	46.0033	127.509
CD180	Up	336.792	1.45558	0.230425	6.31694	2.66794e-10	8.25773e-09	up	0.000162917	9.99474e-06	2.42631	1.27876	CD180	0.930391	2.25741	1.02946	2.38309
CSTA	Up	51.9364	1.45294	0.277546	5.23497	1.65015e-07	2.42022e-06	up	0.00167408	0.000183647	2.20813	1.14283	CSTA	1.50653	3.32662	1.40578	3.02367
KIAA0226L	Up	228.279	1.45168	0.204416	7.10159	1.23329e-12	6.46107e-11	up	4.35313e-05	1.98839e-06	2.34239	1.22798	KIAA0226L	1.49524	3.50244	2.074	3.50324
IGF2BP3	Up	66.2628	1.45167	0.26207	5.53925	3.03778e-08	5.4607e-07	up	1.83759e-05	6.81044e-07	3.17504	1.66677	IGF2BP3	0.571727	1.81525	1.04689	1.22606
GZMH	Up	49.9165	1.45008	0.226599	6.3993	1.56088e-10	5.04e-09	up	3.66422e-06	9.00815e-08	2.89025	1.53119	GZMH	0.789111	2.28072	0.644668	2.26313
BST2	Up	2929.82	1.44381	0.167667	8.61116	7.23231e-18	1.05843e-15	up	9.20125e-09	4.83368e-11	2.87232	1.52221	BST2	36.9984	106.271	43.254	95.856
IFITM2	Up	1882.73	1.44098	0.185153	7.78264	7.10252e-15	5.79566e-13	up	1.3507e-07	1.5048e-09	2.58097	1.36792	IFITM2	56.766	146.512	41.8662	69.0078
CD3D	Up	586.116	1.43778	0.147909	9.72072	2.4603e-22	9.20153e-20	up	1.65641e-09	5.76964e-12	2.65907	1.41092	CD3D	14.5365	38.6537	14.8656	42.7198
PDCD1	Up	81.2419	1.43652	0.252403	5.69137	1.26023e-08	2.49526e-07	up	0.000421256	3.26642e-05	2.54581	1.34813	PDCD1LG2	0.774368	1.35556	0.792074	1.22656
CCL18	Up	310.969	1.42796	0.321662	4.43932	9.02424e-06	8.04119e-05	up	0.00244499	0.000299269	2.64455	1.40302	CCL18	3.99503	10.5651	2.81305	8.27159
CXCR6	Up	360.554	1.4278	0.132153	10.8042	3.28847e-27	3.16257e-24	up	2.09958e-10	3.58663e-13	2.66744	1.41546	CXCR6	2.85988	7.62856	3.84315	8.3667
TLR8	Up	121.453	1.41133	0.193372	7.29852	2.90952e-13	1.71065e-11	up	6.65529e-07	1.07758e-08	2.82646	1.49899	TLR8	0.490709	1.38697	0.523923	1.14438
LAG3	Up	369.054	1.40537	0.217771	6.45343	1.09343e-10	3.64405e-09	up	7.47021e-06	2.21931e-07	2.72809	1.44789	LAG3	2.10629	5.74616	2.41104	5.53623
GJB3	Up	24.2509	1.40189	0.426654	3.28577	0.00101704	0.00469757	up	0.0370164	0.00961152	2.35587	1.23626	GJB3	0.102764	0.242098	0.193574	0.205115
CCR6	Up	365.244	1.38693	0.197954	7.00633	2.44648e-12	1.19346e-10	up	1.39746e-05	4.89899e-07	2.3	1.20164	CCR6	2.00823	4.61893	2.73853	4.1383
B3GNT6	Up	497.438	1.38142	0.199516	6.92386	4.39495e-12	2.0018e-10	up	3.09243e-06	7.09716e-08	2.55664	1.35425	B3GNT6	2.51799	6.43761	4.53628	7.29672
CD52	Up	1075.33	1.37916	0.160055	8.61677	6.88673e-18	1.03026e-15	up	3.21262e-07	4.21925e-09	2.46328	1.30058	CD53	23.4443	44.8087	23.5037	47.9723
SIT1	Up	187.255	1.3785	0.189397	7.27837	3.37877e-13	1.96085e-11	up	7.17986e-07	1.22337e-08	2.54754	1.34911	SI	655.4	352.797	895.954	390.758
PTPRCAP	Up	1078.43	1.37844	0.177318	7.77383	7.61507e-15	6.13948e-13	up	6.16861e-07	9.62127e-09	2.47471	1.30726	PTPRC	19.4352	38.752	22.2222	32.4712
MMP25	Up	219.064	1.376	0.156742	8.77879	1.65237e-18	2.74661e-16	up	1.52968e-07	1.72691e-09	2.51804	1.3323	MMP25	0.829958	2.08986	1.0011	1.94424
CTLA4	Up	52.9614	1.36697	0.297285	4.59817	4.26209e-06	4.11683e-05	up	0.00370744	0.000505009	2.40501	1.26604	CTLA4	0.461309	1.10945	0.481763	0.906413
FPR1	Up	71.9058	1.36379	0.264067	5.16455	2.41023e-07	3.35242e-06	up	0.000213837	1.40317e-05	2.43246	1.28241	FPR1	0.606825	1.47608	0.677997	1.08113
JAK3	Up	516.863	1.36164	0.202957	6.70902	1.95932e-11	7.75889e-10	up	0.000129561	7.63084e-06	2.39413	1.2595	JAK3	1.31361	3.14495	1.82939	3.41018
SOCS1	Up	150.123	1.3563	0.187319	7.24057	4.468e-13	2.53827e-11	up	7.3103e-06	2.1598e-07	2.3767	1.24896	SOCS1	1.78467	4.24162	1.82256	4.39987
GBP4	Up	3462.3	1.35356	0.185726	7.28795	3.14715e-13	1.83434e-11	up	1.99772e-06	4.2732e-08	2.59185	1.37398	GBP4	11.8461	30.7033	13.5579	23.9652
SEMA7A	Up	317.076	1.34752	0.258016	5.2226	1.76425e-07	2.57077e-06	up	0.00190589	0.000217144	2.0608	1.0432	SEMA7A	1.43509	2.95744	1.56786	3.10587
IFITM3	Up	7483.35	1.3437	0.164912	8.148	3.69995e-16	3.77395e-14	up	5.17057e-09	2.30418e-11	2.68645	1.4257	IFITM3	132.018	354.66	130.066	251.747
TIGIT	Up	210.831	1.34232	0.158362	8.47627	2.32534e-17	3.06944e-15	up	8.74802e-08	8.77141e-10	2.53999	1.34482	TIGIT	1.50433	3.82099	1.99477	3.42322
NETO2	Up	133.211	1.33895	0.145951	9.17399	4.55822e-20	1.0767e-17	up	1.38902e-08	8.66589e-11	2.46503	1.30161	NETO2	1.1248	2.77267	1.26772	2.20272
STAP1	Up	95.094	1.3359	0.294783	4.53179	5.84853e-06	5.44945e-05	up	0.0272673	0.0064361	1.93362	0.951305	STAP1	1.29543	2.50487	1.17751	2.44291
CCL3L3	Up	15.8805	1.33437	0.325271	4.10235	4.08975e-05	0.00029984	up	0.00417533	0.000588281	2.96976	1.57035	CCL3	0.939029	1.94091	1.2894	2.16283
CXCL1	Up	315.953	1.33307	0.214545	6.21349	5.18197e-10	1.50691e-08	up	6.21208e-05	3.05898e-06	2.60588	1.38177	CXCL10	4.49172	17.3405	5.9666	17.156
GZMM	Up	149.186	1.32551	0.19899	6.66117	2.71648e-11	1.04499e-09	up	1.40808e-06	2.7191e-08	2.62417	1.39186	GZMM	1.97197	5.17478	3.09846	7.16749
XXbac-BPG116M5.17	Up	367.145	1.32104	0.331361	3.98673	6.69902e-05	0.000455533	up	0.00245224	0.000300337	3.59216	1.84485	XXbac-BPG116M5.17	0.810576	2.91172	1.36487	1.88989
SLAMF6	Up	344.608	1.31693	0.142395	9.24839	2.27895e-20	5.7894e-18	up	3.31602e-08	2.65991e-10	2.41305	1.27086	SLAMF7	22.3801	34.1542	21.7305	34.3163
CD101	Up	328.183	1.31382	0.157668	8.33286	7.89136e-17	9.32011e-15	up	1.5179e-08	9.8082e-11	2.50296	1.32364	CD101	3.4174	8.55361	4.43047	8.86135
USP18	Up	871.33	1.3096	0.232952	5.62177	1.89013e-08	3.59751e-07	up	5.09379e-07	7.60437e-09	2.92118	1.54655	USP18	5.28123	15.4274	5.96122	14.7061
VNN2	Up	135.09	1.30481	0.236258	5.52282	3.33594e-08	5.94114e-07	up	0.000679115	5.97667e-05	2.18218	1.12577	VNN2	1.43115	3.12302	1.59602	3.97433
OAS3	Up	5189.41	1.30446	0.25204	5.17558	2.27203e-07	3.19651e-06	up	3.64729e-07	5.0386e-09	3.22049	1.68728	OAS3	8.78427	28.2897	12.2322	23.0681
MAP4K1	Up	498.167	1.3033	0.177264	7.35231	1.94811e-13	1.19224e-11	up	7.72949e-06	2.31357e-07	2.33285	1.22209	MAP4K1	3.81937	8.91001	4.58594	8.43712
PRF1	Up	449.959	1.29524	0.110703	11.7001	1.27289e-31	4.28455e-28	up	2.86129e-11	1.4876e-14	2.46491	1.30154	PRF1	2.48387	6.12251	2.9413	6.58206
STAT1	Up	8798.8	1.28881	0.149261	8.63463	5.89175e-18	8.91309e-16	up	1.66801e-08	1.10259e-10	2.61379	1.38614	STAT1	44.0668	115.181	54.186	95.3572
IKZF3	Up	1449.48	1.28865	0.145319	8.8677	7.46755e-19	1.35869e-16	up	1.10554e-06	2.02814e-08	2.37274	1.24656	IKZF3	2.81915	6.68912	4.07466	5.33121
BTLA	Up	94.6761	1.28536	0.187609	6.8513	7.31811e-12	3.19906e-10	up	1.49257e-05	5.32111e-07	2.41183	1.27013	BTLA	1.09106	2.63145	1.47203	2.92527
MMP9	Up	714.021	1.2847	0.350876	3.66142	0.000250826	0.00142015	up	0.0224871	0.00502219	2.11291	1.07923	MMP9	3.21834	6.80008	2.92549	7.57361
CST7	Up	297.839	1.2827	0.127692	10.0453	9.63702e-24	4.99049e-21	up	1.98858e-10	3.24931e-13	2.42484	1.27789	CST7	5.19114	12.5877	5.4503	13.7856
CD37	Up	678.991	1.28263	0.258066	4.97018	6.68923e-07	8.20253e-06	up	0.00271585	0.000342906	2.00221	1.00159	CD37	8.99044	18.0007	12.8041	19.3411
BCAS4	Up	141.925	1.26847	0.240389	5.27677	1.31483e-07	1.97577e-06	up	0.00186649	0.000210992	1.9861	0.989935	BCAS4	1.10549	2.19561	1.35701	2.95611
TOX2	Up	122.293	1.26368	0.147325	8.57748	9.69771e-18	1.3601e-15	up	4.69705e-09	2.02339e-11	2.3822	1.25229	TOX2	0.892456	2.12601	0.92096	1.97466
KCND3	Up	232.161	1.26363	0.190314	6.63971	3.143e-11	1.18869e-09	up	8.82316e-05	4.71827e-06	2.13788	1.09618	KCND3	0.539509	1.15341	0.537609	1.21564
FGL2	Up	8917.6	1.25263	0.143044	8.75693	2.00632e-18	3.29012e-16	up	1.58304e-08	1.03467e-10	2.33591	1.22398	FGL2	45.8798	107.171	45.7955	87.2707
PLA2G7	Up	183.939	1.25062	0.201839	6.19615	5.78607e-10	1.6505e-08	up	0.00028207	1.95463e-05	2.19505	1.13425	PLA2G7	1.97456	4.33425	1.85564	4.70182
LTB	Up	648.821	1.25057	0.282392	4.42849	9.4897e-06	8.38382e-05	up	0.0158048	0.00320698	1.95611	0.967985	LTB	10.5496	20.6362	12.9701	23.5358
CD3G	Up	375.476	1.24779	0.149536	8.34442	7.15644e-17	8.60306e-15	up	3.9557e-08	3.37868e-10	2.41647	1.2729	CD3G	4.05177	9.79097	5.22178	10.0533
RP11-277P12.6	Up	24.5638	1.24773	0.292472	4.26616	1.98869e-05	0.000159664	up	0.00312956	0.000409093	2.52759	1.33776	RP11-277P12.6	0.408677	1.03297	0.621091	1.16717
CLEC2D	Up	429.377	1.24428	0.200399	6.20898	5.33287e-10	1.53569e-08	up	0.000196857	1.26325e-05	2.31359	1.21013	CLEC2D	3.63087	8.40033	5.21691	8.59859
OASL	Up	803.618	1.24157	0.25516	4.86583	1.13976e-06	1.30491e-05	up	0.000114357	6.52306e-06	2.43582	1.28441	OASL	4.27819	10.4209	5.7875	9.94306
LAMP3	Up	343.182	1.24067	0.207604	5.97615	2.28475e-09	5.54267e-08	up	1.28263e-05	4.44883e-07	2.41509	1.27208	LAMP3	1.8603	4.49279	1.85473	3.58391
ZC3H12A	Up	907.923	1.23734	0.177401	6.9748	3.06312e-12	1.44658e-10	up	3.38499e-05	1.47075e-06	2.2815	1.18998	ZC3H12A	5.0831	11.5971	6.53819	11.8294
CCL4	Up	110.058	1.23374	0.16149	7.63969	2.17754e-14	1.6109e-12	up	8.0965e-07	1.42519e-08	2.25681	1.17429	CCL4L2	1.2301	2.47659	1.62078	2.38997
GBP5	Up	657.729	1.23256	0.173771	7.09303	1.31204e-12	6.84701e-11	up	3.14458e-05	1.32425e-06	2.25048	1.17024	GBP5	4.57888	10.3047	6.44944	9.19041
RASSF2	Up	917.171	1.2317	0.175954	7.00015	2.55691e-12	1.23392e-10	up	3.22705e-05	1.38535e-06	2.16537	1.11462	RASSF2	2.76401	5.98512	3.37831	5.77281
CRTAM	Up	71.5972	1.22937	0.163109	7.53714	4.8039e-14	3.334e-12	up	2.92709e-07	3.78278e-09	2.29653	1.19945	CRTAM	0.659529	1.51463	0.771679	1.34883
CCL19	Up	463.549	1.2267	0.459288	2.67087	0.0075654	0.0248987	up	0.0399084	0.0105551	2.61779	1.38835	CCL19	5.6136	14.6952	6.6971	10.0464
CLEC9A	Up	59.5625	1.22658	0.202	6.07218	1.26184e-09	3.2735e-08	up	2.84228e-05	1.16106e-06	2.30421	1.20427	CLEC9A	0.671777	1.54792	0.593164	1.98387
RAC2	Up	2320.64	1.22617	0.137224	8.93553	4.0522e-19	7.68435e-17	up	5.96625e-08	5.6277e-10	2.23281	1.15886	RAC2	24.59	54.9049	26.231	56.0976
LY6E	Up	2695.43	1.2234	0.217706	5.6195	1.91506e-08	3.63289e-07	up	4.11176e-06	1.05665e-07	2.52706	1.33746	LY6E	30.4627	76.9812	33.2715	65.311
NCR3	Up	29.0196	1.22228	0.312976	3.90534	9.40933e-05	0.000609073	up	0.00188144	0.000213521	3.02633	1.59757	NCR3	0.310249	0.938914	0.63275	0.888742
CD83	Up	284.961	1.22092	0.249055	4.90222	9.47607e-07	1.11526e-05	up	0.00862035	0.00147194	1.88384	0.913677	CD83	2.10149	3.95888	2.39882	3.80036
RAB33A	Up	39.496	1.21795	0.173647	7.01395	2.31683e-12	1.14263e-10	up	5.46087e-07	8.27404e-09	2.28204	1.19032	RAB33A	0.503985	1.15011	0.629853	1.43262
ADAM19	Up	1068.7	1.21707	0.157165	7.74387	9.64322e-15	7.59605e-13	up	1.44634e-05	5.10259e-07	2.12578	1.08799	ADAM19	2.52386	5.36518	2.90416	4.42757
DAPP1	Up	236.35	1.21072	0.194273	6.23204	4.60387e-10	1.34753e-08	up	0.000485159	3.90606e-05	2.10306	1.07249	DAPP1	2.03173	4.27284	2.52119	4.07466
TGM2	Up	3473.53	1.20964	0.138155	8.75571	2.02822e-18	3.29012e-16	up	2.07514e-08	1.51042e-10	2.28693	1.19341	TGM2	10.6908	24.4491	13.0245	16.7932
TNF	Up	53.9014	1.20594	0.245287	4.91642	8.81425e-07	1.04376e-05	up	0.00225214	0.000267663	2.31552	1.21133	TNFAIP2	9.71295	14.5875	9.88472	13.7561
LAP3	Up	7372.76	1.20371	0.13065	9.21327	3.16337e-20	7.74394e-18	up	1.65641e-09	5.78217e-12	2.31345	1.21005	LAP3	74.9371	173.364	84.1084	156.654
BCL2A1	Up	120.996	1.20208	0.194208	6.18965	6.0298e-10	1.71277e-08	up	0.000129194	7.58044e-06	2.16172	1.11218	BCL2A1	2.79153	6.03449	2.41246	7.06682
MZB1	Up	3183.64	1.19979	0.139935	8.57396	9.99842e-18	1.38782e-15	up	1.87455e-07	2.21371e-09	2.24606	1.16739	MZB1	60.4604	135.798	48.7045	107.121
UBE2L6	Up	3250	1.19921	0.140424	8.53995	1.34276e-17	1.84478e-15	up	4.69705e-09	1.99706e-11	2.40918	1.26854	UBE2L6	37.3932	90.087	40.4185	83.4167
LRG1	Up	465.129	1.18641	0.159378	7.44401	9.76706e-14	6.3223e-12	up	7.73333e-07	1.33828e-08	2.22135	1.15143	LRG1	2.4588	5.46185	2.78412	4.45647
GPR171	Up	116.826	1.18639	0.203664	5.82523	5.70332e-09	1.24255e-07	up	1.87921e-05	7.04844e-07	2.4008	1.26352	GPR171	2.17859	5.23038	3.58513	6.07343
LIMD2	Up	847.278	1.17877	0.18525	6.36312	1.9769e-10	6.29243e-09	up	0.000213837	1.40398e-05	2.06463	1.04588	LIMD2	9.04846	18.6817	9.85885	19.873
E2F5	Up	312.34	1.17596	0.155449	7.56495	3.88023e-14	2.75671e-12	up	5.53065e-06	1.49932e-07	2.16448	1.11402	E2F5	4.79166	10.3715	5.59907	11.026
TMEM163	Up	56.1023	1.1716	0.342845	3.41727	0.00063252	0.00314485	up	0.0378193	0.00987617	2.05279	1.03758	TMEM163	0.368413	0.756274	0.263819	0.86503
ITGAL	Up	1007.85	1.17157	0.156687	7.47713	7.59645e-14	5.03842e-12	up	4.38763e-06	1.14058e-07	2.17536	1.12125	ITGAL	4.38603	9.54119	5.05508	8.61514
CORO1A	Up	3111.1	1.16936	0.157321	7.43293	1.06221e-13	6.81026e-12	up	9.73636e-06	3.12396e-07	2.11458	1.08037	CORO1A	26.7034	56.4665	34.4028	65.1752
TMIGD2	Up	176.483	1.16749	0.153078	7.62677	2.40707e-14	1.75183e-12	up	3.67565e-07	5.10507e-09	2.24974	1.16976	TMIGD2	2.38655	5.36912	2.49955	5.87668
SP140	Up	370.07	1.16724	0.193301	6.03843	1.55624e-09	3.95344e-08	up	0.000718333	6.44624e-05	2.00546	1.00393	SP140	3.11533	6.24766	3.14013	5.8902
MX1	Up	8051.18	1.16685	0.253462	4.60365	4.15149e-06	4.02127e-05	up	1.60025e-05	5.76442e-07	2.65968	1.41125	MX1	40.7853	108.476	34.8097	78.9326
WNT11	Up	213.836	1.16072	0.194647	5.96322	2.47311e-09	5.92491e-08	up	6.53094e-06	1.86266e-07	2.32792	1.21904	WNT11	2.31863	5.39759	2.88197	5.34577
RHOH	Up	381.015	1.15703	0.166376	6.9543	3.54314e-12	1.645e-10	up	5.83459e-06	1.59484e-07	2.12739	1.08908	RHOH	4.81582	10.2451	5.57667	10.458
MCOLN2	Up	100.406	1.15677	0.211533	5.46851	4.53824e-08	7.75418e-07	up	0.00163024	0.000177334	2.03829	1.02736	MCOLN2	1.06798	2.17686	1.10576	2.38146
DTX1	Up	361.339	1.14847	0.19717	5.82478	5.71892e-09	1.24393e-07	up	0.000638047	5.52557e-05	1.93571	0.952866	DTX1	2.28889	4.43064	2.78917	4.82669
SNX22	Up	90.0777	1.14698	0.235594	4.86848	1.12462e-06	1.29087e-05	up	0.00333004	0.000441977	2.08932	1.06303	SNX22	0.389005	0.812758	0.414641	0.852049
PLEK	Up	875.044	1.14689	0.157801	7.26795	3.64974e-13	2.1e-11	up	2.07179e-05	7.90922e-07	2.08143	1.05757	PLEKHF1	2.34371	4.33061	3.18118	5.24807
GPR55	Up	207.273	1.1456	0.142919	8.01572	1.09495e-15	1.03998e-13	up	8.07306e-08	7.91476e-10	2.34586	1.23012	GPR55	0.805895	1.89052	0.925312	1.988
RAPGEF4	Up	226.051	1.14546	0.16785	6.82426	8.83773e-12	3.7775e-10	up	3.19148e-05	1.35472e-06	2.16005	1.11107	RAPGEF4	1.38366	2.98878	1.76246	2.50411
KLRD1	Up	334.021	1.14479	0.146272	7.82641	5.02007e-15	4.22439e-13	up	1.69977e-07	1.94418e-09	2.34924	1.23219	KLRD1	3.37667	7.9326	3.70095	9.46374
CD8B	Up	399.655	1.14409	0.162375	7.04598	1.84158e-12	9.32853e-11	up	4.7249e-07	6.98348e-09	2.32451	1.21693	CD8B	4.89095	11.3691	6.01903	13.2629
FGR	Up	208.368	1.14306	0.200578	5.69886	1.20612e-08	2.40226e-07	up	0.00209031	0.000244056	1.93712	0.95391	FGR	1.45556	2.81959	1.373	2.61351
CFP	Up	113.318	1.13953	0.190589	5.97899	2.24523e-09	5.47642e-08	up	3.22714e-05	1.39018e-06	2.20101	1.13817	CFP	1.3346	2.93746	1.0374	2.56487
F13A1	Up	491.555	1.13466	0.213023	5.32645	1.00151e-07	1.55708e-06	up	0.000171439	1.06449e-05	2.25379	1.17235	F13A1	1.98812	4.48079	2.52817	3.72688
CMTM7	Up	309.938	1.13414	0.148114	7.65721	1.90021e-14	1.42136e-12	up	1.86377e-06	3.87594e-08	2.11256	1.07899	CMTM7	4.94991	10.457	4.8441	8.70607
LCP1	Up	6385.87	1.1341	0.14447	7.85011	4.15663e-15	3.61064e-13	up	7.97626e-07	1.39217e-08	2.13035	1.09109	LCP1	31.9328	68.0282	34.2174	65.1697
CARD11	Up	515.954	1.13171	0.182274	6.20883	5.33796e-10	1.53569e-08	up	0.00040149	3.08413e-05	2.02193	1.01574	CARD11	2.07757	4.20071	2.90587	4.10069
BASP1	Up	546.524	1.12802	0.176658	6.38534	1.71015e-10	5.49533e-09	up	0.000155092	9.42253e-06	1.96445	0.974124	BASP1	5.20949	10.2338	5.03524	9.54359
KYNU	Up	150.615	1.11313	0.193269	5.75946	8.43813e-09	1.76415e-07	up	6.40712e-05	3.17881e-06	2.23167	1.15813	KYNU	0.915512	2.04312	0.931318	1.60768
CCR10	Up	96.6461	1.11009	0.190384	5.83079	5.51667e-09	1.20579e-07	up	2.32333e-05	9.07658e-07	2.16032	1.11125	CCR1	2.36496	4.23358	2.45465	4.23559
SERPINB9	Up	408.468	1.11003	0.167911	6.61079	3.82273e-11	1.4218e-09	up	0.000101426	5.64229e-06	2.01713	1.0123	SERPINB9	1.98802	4.01008	2.35037	3.62293
PIM2	Up	2380.87	1.10879	0.144157	7.69154	1.45374e-14	1.11846e-12	up	1.264e-05	4.35605e-07	2.074	1.05242	PIM2	19.5371	40.52	22.0449	40.9856
PCED1B	Up	123.273	1.10615	0.193289	5.72278	1.04795e-08	2.14431e-07	up	0.000984616	9.49222e-05	1.88174	0.912065	PCED1B	1.10147	2.07267	1.37348	2.0264
TBX21	Up	80.4419	1.10577	0.140063	7.89484	2.90683e-15	2.55801e-13	up	3.33868e-07	4.48827e-09	2.13027	1.09104	TBX21	0.482956	1.02883	0.643853	0.989642
TNFRSF11B	Up	69.607	1.09942	0.21453	5.12477	2.97901e-07	4.02301e-06	up	0.000813142	7.48883e-05	1.96007	0.970904	TNFRSF13B	1.89735	3.21079	1.89603	3.6017
LCK	Up	894.098	1.09593	0.127245	8.61274	7.13371e-18	1.05548e-15	up	7.09292e-08	6.90117e-10	2.11391	1.07991	LCK	6.95215	14.6962	8.47182	15.6385
FCN3	Up	28.6271	1.09543	0.259455	4.22203	2.42115e-05	0.000189526	up	0.00449448	0.000645263	1.96175	0.972141	FCN3	0.431175	0.845858	0.808442	0.701542
GALNT14	Up	219.403	1.09513	0.1651	6.63313	3.28638e-11	1.23944e-09	up	4.90325e-07	7.2835e-09	2.34214	1.22783	GALNT14	1.6567	3.88021	2.00382	2.8844
CXCR4	Up	580.099	1.09499	0.313965	3.48762	0.000487336	0.00250821	up	0.0230502	0.00517626	1.89437	0.921715	CXCR4	5.58222	10.5748	6.6415	9.51256
FASLG	Up	136.697	1.09128	0.151554	7.2006	5.99476e-13	3.34911e-11	up	3.12872e-06	7.22691e-08	2.14106	1.09833	FASLG	1.30981	2.80439	1.47714	3.14476
CD160	Up	480.578	1.08893	0.15144	7.19049	6.45595e-13	3.56241e-11	up	1.66921e-06	3.40933e-08	2.08704	1.06146	CD160	7.1724	14.9691	5.8837	15.3431
KLRC2	Up	30.4947	1.0876	0.287852	3.77832	0.000157891	0.000952438	up	0.0120426	0.00229242	2.4407	1.28729	KLRC2	0.600222	1.46496	0.351785	2.39132
CD38	Up	768.862	1.0838	0.153067	7.08057	1.43564e-12	7.43439e-11	up	4.11553e-05	1.86153e-06	2.03583	1.02562	CD38	5.67046	11.5441	5.56846	10.3062
SASH3	Up	1255.26	1.08281	0.144067	7.51605	5.64581e-14	3.87833e-12	up	1.31541e-05	4.57227e-07	2.02076	1.0149	SASH3	10.0647	20.3384	13.5344	21.622
TRIM69	Up	1896.8	1.08186	0.116331	9.29987	1.40623e-20	3.64105e-18	up	6.56986e-09	3.22052e-11	2.21294	1.14596	TRIM69	16.2556	35.9726	21.4587	31.2283
CD244	Up	218.617	1.07964	0.143067	7.54639	4.47505e-14	3.12187e-12	up	3.56149e-06	8.51753e-08	2.10316	1.07256	CD274	1.56766	3.1277	1.56947	2.97963
PPP1R18	Up	1524.72	1.07762	0.127514	8.45095	2.88936e-17	3.74061e-15	up	1.75489e-07	2.05936e-09	2.0449	1.03203	PPP1R18	11.2032	22.9094	11.9968	22.4815
S1PR4	Up	120.439	1.07717	0.180097	5.98106	2.21693e-09	5.4172e-08	up	0.000123943	7.17622e-06	2.01017	1.00732	S1PR4	1.18722	2.38651	1.59318	3.37613
GRAP2	Up	333.702	1.07697	0.159564	6.74946	1.48399e-11	6.03637e-10	up	2.50728e-06	5.60526e-08	2.23204	1.15836	GRAP2	2.45468	5.47895	2.77294	5.64279
SOCS3	Up	419.859	1.0767	0.246319	4.37116	1.23587e-05	0.000105649	up	0.000229159	1.52671e-05	2.25256	1.17156	SOCS3	1.99152	4.486	2.79057	4.50568
PYHIN1	Up	96.7591	1.0758	0.150013	7.17138	7.42481e-13	4.04727e-11	up	1.7555e-05	6.41491e-07	2.03023	1.02165	PYHIN1	1.33358	2.70748	1.30442	2.44102
IL1B	Up	80.8901	1.07386	0.277186	3.87417	0.000106989	0.000679081	up	0.000546832	4.56099e-05	2.47349	1.30655	IL1B	0.778282	1.92508	1.27601	1.97685
CLDN2	Up	2268.45	1.0723	0.225103	4.76358	1.90189e-06	2.0502e-05	up	0.000196129	1.25712e-05	2.04029	1.02877	CLDN2	11.5343	23.5332	8.51996	17.6151
NLRC5	Up	1226.11	1.07064	0.179487	5.96501	2.44625e-09	5.87099e-08	up	0.000269364	1.85258e-05	2.11235	1.07885	NLRC5	6.25867	13.2205	9.73484	12.4533
PSG4	Up	10.9112	1.06807	0.368295	2.90003	0.00373126	0.013924	up	0.0057094	0.000863208	3.31284	1.72807	PSG4	0.13582	0.449951	0.6931	1.27768
ASPHD2	Up	192.725	1.0655	0.126249	8.43968	3.18216e-17	4.08044e-15	up	6.84332e-08	6.55666e-10	2.09783	1.06889	ASPHD2	0.987197	2.07097	1.18186	1.93196
C19orf38	Up	91.2852	1.06507	0.118264	9.00591	2.13889e-19	4.17362e-17	up	5.55251e-09	2.63934e-11	2.07572	1.05361	C19orf38	1.21351	2.5189	1.2228	2.343
PTPRC	Up	3330.76	1.06487	0.147307	7.22892	4.86851e-13	2.75419e-11	up	5.04215e-05	2.37428e-06	1.99391	0.9956	PTPRCAP	10.6858	26.4443	13.3413	34.7075
CD6	Up	535.818	1.06393	0.154964	6.86564	6.6194e-12	2.91254e-10	up	8.01487e-06	2.42875e-07	2.11846	1.08302	CD69	3.29415	5.1936	4.01744	6.08989
EPSTI1	Up	3693.35	1.06355	0.150565	7.06371	1.6212e-12	8.29958e-11	up	3.09264e-07	4.0197e-09	2.31712	1.21234	EPSTI1	39.7538	92.1145	46.6574	70.2682
NCF1	Up	422.376	1.06313	0.157021	6.77062	1.2823e-11	5.32869e-10	up	0.000112357	6.36724e-06	1.93795	0.954528	NCF1	5.46493	10.5907	5.60676	10.7591
FCMR	Up	508.288	1.06294	0.252277	4.21338	2.51578e-05	0.000195682	up	0.0138701	0.00272227	1.79171	0.841334	FCMR	5.26629	9.43564	6.78736	10.0999
PVRIG	Up	127.006	1.06276	0.171148	6.20958	5.31256e-10	1.53494e-08	up	1.77879e-05	6.55288e-07	2.14224	1.09912	PVRIG	1.35541	2.90361	1.5146	2.9871
SLA2	Up	360.156	1.06236	0.118846	8.93899	3.92757e-19	7.5544e-17	up	2.83893e-08	2.25613e-10	2.04486	1.032	SLAMF6	2.31729	5.59175	2.36899	5.20519
MADCAM1	Up	197.507	1.06079	0.174054	6.09459	1.09716e-09	2.90387e-08	up	3.56038e-05	1.56811e-06	2.02551	1.01829	MADCAM1	1.87558	3.79901	1.62548	2.33019
SLC2A1	Up	621.412	1.05955	0.174483	6.07251	1.25929e-09	3.2735e-08	up	1.96563e-06	4.16075e-08	2.13551	1.09458	SLC2A1	4.85579	10.3696	7.53581	9.30317
PARP9	Up	3430.19	1.05884	0.151682	6.98065	2.93818e-12	1.40283e-10	up	4.52586e-07	6.59399e-09	2.25331	1.17205	PARP9	20.2872	45.7134	23.628	41.1229
KLRK1	Up	325.026	1.05607	0.154152	6.85083	7.34208e-12	3.19915e-10	up	3.1682e-05	1.33732e-06	2.01904	1.01367	KLRK1	4.37673	8.8368	5.40025	9.40307
DDX60	Up	4706.41	1.05545	0.21256	4.96543	6.85487e-07	8.37514e-06	up	9.59742e-06	3.07226e-07	2.40492	1.26599	DDX60	22.2446	53.4966	36.7835	60.9343
SERPINA3	Up	232.371	1.05479	0.354478	2.97562	0.00292399	0.011389	up	0.0400901	0.0106151	2.10519	1.07395	SERPINA3	1.80568	3.8013	1.0555	3.00727
POU2AF1	Up	1459.17	1.05399	0.150233	7.01569	2.2881e-12	1.13561e-10	up	9.54269e-05	5.18809e-06	1.94986	0.96337	POU2AF1	8.53471	16.6415	9.7531	18.6458
RARRES1	Up	299.651	1.05321	0.176309	5.97369	2.31942e-09	5.60659e-08	up	3.40692e-05	1.48534e-06	2.00165	1.00119	RARRES1	4.63828	9.28421	7.68205	7.81027
AIM2	Up	67.4636	1.05314	0.247316	4.25829	2.05998e-05	0.000164505	up	0.00431459	0.00061463	2.25257	1.17157	AIM2	0.980387	2.20839	0.652899	2.17412
NEURL3	Up	94.0484	1.05178	0.268354	3.91936	8.87843e-05	0.000581416	up	0.00455376	0.000656142	2.53355	1.34116	NEURL3	0.749521	1.89895	1.15895	2.62975
DUSP2	Up	84.6283	1.05155	0.225464	4.66395	3.10196e-06	3.12377e-05	up	0.000563343	4.74055e-05	2.0529	1.03767	DUSP26	1.02641	0.517256	1.271	0.793547
IDO1	Up	857.372	1.04747	0.168636	6.21145	5.24971e-10	1.52332e-08	up	0.000159074	9.71172e-06	1.97376	0.980946	IDO1	11.5106	22.7192	12.123	20.2493
RASGRP2	Up	172.826	1.04735	0.280969	3.72764	0.00019328	0.00113243	up	0.0354217	0.00909745	1.83286	0.874097	RASGRP2	1.40025	2.56647	1.99043	2.63469
XCR1	Up	320.345	1.04705	0.191117	5.47856	4.28805e-08	7.3829e-07	up	6.59824e-05	3.28834e-06	2.19553	1.13457	XCR1	1.15423	2.53415	0.799774	2.28015
SNX20	Up	329.505	1.04703	0.157219	6.6597	2.7439e-11	1.05253e-09	up	0.000100792	5.59956e-06	1.9469	0.961177	SNX20	1.9941	3.88231	2.14212	3.89239
AC234582.1	Up	277.136	1.04629	0.310281	3.37209	0.000746005	0.00361953	up	0.0244243	0.00559081	2.00013	1.00009	AC234582.1	16.9849	33.972	10.4707	16.7909
ARHGDIB	Up	4296.6	1.04577	0.126693	8.2544	1.52666e-16	1.69876e-14	up	2.37521e-07	2.96371e-09	1.99122	0.993652	ARHGDIB	67.3118	134.033	62.334	124.997
CCL4L2	Up	43.2796	1.0451	0.244385	4.27645	1.89896e-05	0.000153283	up	0.00868799	0.00148671	2.01333	1.00958	CCL4	2.40074	5.41803	2.28564	5.39238
STX11	Up	117.977	1.04351	0.168657	6.18718	6.12511e-10	1.73618e-08	up	7.52783e-05	3.85225e-06	2.0257	1.01842	STX11	1.16552	2.361	1.40717	2.348
PRR5L	Up	325.64	1.04335	0.0954406	10.9319	8.11214e-28	9.10182e-25	up	1.27691e-10	1.80194e-13	2.0917	1.06468	PRR5L	3.59714	7.52415	5.01543	6.44322
NNMT	Up	248.637	1.0412	0.176849	5.88754	3.91989e-09	8.85528e-08	up	2.20489e-05	8.51563e-07	2.07923	1.05605	NNMT	6.05084	12.5811	5.83067	9.22803
BFSP2	Up	15.0743	1.04015	0.311889	3.335	0.00085298	0.00403958	up	0.0189826	0.00403648	2.14069	1.09807	BFSP2	0.374426	0.801528	0.544095	0.922101
IL10	Up	22.1884	1.03882	0.237895	4.36673	1.2612e-05	0.000107336	up	0.00413646	0.000580961	1.91782	0.939467	IL10	0.374135	0.717523	0.644012	0.711814
EGR2	Up	64.9377	1.03629	0.24694	4.19655	2.71016e-05	0.000208751	up	0.00321322	0.000423131	2.07334	1.05196	EGR2	0.326827	0.677626	0.497002	0.729762
THEMIS	Up	188.652	1.03548	0.144241	7.17883	7.03091e-13	3.86385e-11	up	6.17159e-07	9.67176e-09	2.11425	1.08014	THEMIS2	5.66172	8.73858	5.70452	7.82479
PDPN	Up	149.153	1.03476	0.161302	6.41505	1.40781e-10	4.60067e-09	up	6.17645e-06	1.7432e-07	1.9859	0.989792	PDPN	1.45082	2.88118	1.42023	1.83369
GRAMD2	Up	79.8494	1.03413	0.252585	4.09418	4.2366e-05	0.000308833	up	0.0172747	0.00357451	1.81861	0.862834	GRAMD2	0.737633	1.34146	0.743509	1.26674
TMEM200A	Up	1010.14	1.03066	0.124364	8.28748	1.15671e-16	1.31983e-14	up	1.02631e-08	5.56451e-11	2.11119	1.07806	TMEM200A	6.79857	14.3531	8.34868	12.8542
BATF3	Up	52.8188	1.02145	0.196597	5.19565	2.0401e-07	2.91591e-06	up	0.000361955	2.68832e-05	2.05506	1.03918	BATF	1.52916	4.18242	1.55258	3.89725
MUC4	Up	166.041	1.02036	0.231881	4.40037	1.08066e-05	9.38106e-05	up	0.00233583	0.000281049	2.03263	1.02335	MUC4	0.531943	1.08124	0.645643	1.02858
FAM26F	Up	232.303	1.01668	0.187681	5.41705	6.05915e-08	9.98535e-07	up	0.00258297	0.000320965	1.85094	0.88826	FAM26F	8.86004	16.3994	7.94376	17.0084
GABRA2	Up	67.8073	1.01622	0.226556	4.48552	7.27378e-06	6.65314e-05	up	0.00376804	0.000515223	1.86153	0.896487	GABRA2	0.557025	1.03692	1.22787	1.37924
LILRB4	Up	290.083	1.01499	0.182279	5.56832	2.57201e-08	4.69234e-07	up	0.000559316	4.69851e-05	1.88479	0.914401	LILRB4	2.93121	5.5247	2.57583	4.68093
SH2D1A	Up	95.1772	1.01364	0.184377	5.49764	3.849e-08	6.74777e-07	up	0.000340456	2.48313e-05	1.96403	0.973817	SH2D1A	1.00836	1.98045	0.982308	1.8897
CLIC3	Up	50.6527	1.01273	0.181001	5.59518	2.20396e-08	4.1043e-07	up	3.10015e-05	1.29403e-06	2.08632	1.06096	CLIC3	0.902937	1.88382	0.947251	1.95544
ARHGAP25	Up	659.119	1.01074	0.13786	7.33166	2.27326e-13	1.36639e-11	up	9.30421e-06	2.95767e-07	1.9224	0.942911	ARHGAP25	5.0248	9.65968	4.92725	8.34753
SLAMF8	Up	625.953	1.00907	0.133452	7.56129	3.99099e-14	2.79868e-12	up	1.17936e-06	2.18108e-08	2.02094	1.01503	SLA	5.12409	8.36927	4.95873	7.49812
BTK	Up	427.509	1.00888	0.18948	5.32448	1.01243e-07	1.57043e-06	up	0.00749491	0.00123134	1.73731	0.796854	BTK	3.97336	6.90295	3.64902	6.80527
PTPN7	Up	587.616	1.00878	0.144873	6.96319	3.32647e-12	1.54975e-10	up	5.39534e-05	2.60351e-06	1.93313	0.950935	PTPN7	4.2471	8.21018	5.16552	8.5384
CD3E	Up	1338.23	1.00603	0.119767	8.39987	4.46963e-17	5.67728e-15	up	1.18171e-08	6.62387e-11	2.0077	1.00554	CD3E	16.644	33.416	17.6145	31.7163
LAT	Up	355.614	1.00585	0.154854	6.4955	8.27604e-11	2.84257e-09	up	3.22714e-05	1.38891e-06	1.97359	0.980821	LAT	4.19163	8.27254	5.09521	8.31608
IFI44	Up	1127.73	1.00495	0.280289	3.58541	0.000336554	0.00182147	up	3.53978e-05	1.55378e-06	2.79806	1.48442	IFI44L	4.87871	32.2071	6.14526	30.2694
TAP1	Up	8513.34	1.00491	0.107508	9.34737	8.98582e-21	2.46908e-18	up	2.39211e-09	8.70569e-12	2.03481	1.0249	TAP1	48.0174	97.7064	68.1418	107.096
BCO1	Up	1021.81	1.00372	0.19674	5.10173	3.36567e-07	4.49558e-06	up	0.000512211	4.19614e-05	1.94885	0.962627	BCO1	7.60484	14.8207	8.5377	15.6129
CD53	Up	1593.57	1.00138	0.128199	7.81114	5.66737e-15	4.71022e-13	up	8.20835e-06	2.50567e-07	1.91128	0.934542	CD5	1.56472	2.99304	1.81231	2.5787
CD28	Up	168.072	1.00015	0.219969	4.54676	5.44792e-06	5.10026e-05	up	0.0138837	0.00272643	1.79936	0.847487	CD2	13.7888	24.3605	14.6426	20.7089
RELT	Up	146.811	0.994643	0.177704	5.59719	2.17857e-08	4.06827e-07	up	0.00111393	0.000110533	1.84165	0.881002	RELT	0.76489	1.40866	1.07899	1.57521
S100P	Up	256.451	0.989896	0.20139	4.91532	8.86378e-07	1.04778e-05	up	0.000457779	3.63462e-05	1.93291	0.950778	S100P	9.77741	18.8989	12.1224	22.7455
TRAF1	Up	325.864	0.986873	0.179016	5.51275	3.5327e-08	6.24204e-07	up	0.00114919	0.00011514	1.88496	0.91453	TRAF1	1.10766	2.08789	1.33278	2.09079
CLIC6	Up	240.968	0.986056	0.155715	6.33242	2.41341e-10	7.52181e-09	up	1.62598e-07	1.8477e-09	2.20236	1.13905	CLIC6	1.02978	2.26793	1.00917	1.63377
CD274	Up	208.749	0.985952	0.190009	5.18897	2.11466e-07	3.00652e-06	up	0.000713117	6.36636e-05	1.99515	0.996494	CD28	0.823351	1.48151	0.874985	1.34254
IKZF1	Up	1208.4	0.983699	0.148824	6.6098	3.84846e-11	1.42743e-09	up	2.95756e-05	1.21694e-06	1.90671	0.931085	IKZF1	4.57561	8.72436	5.18143	8.25614
DKK4	Up	71.6541	0.979739	0.250013	3.91875	8.9008e-05	0.000582598	up	0.00734925	0.00120195	1.88759	0.916545	DKK4	1.43326	2.70541	2.39499	3.08502
CASP1	Up	5790.81	0.97707	0.0804468	12.1455	6.05771e-34	4.07805e-30	up	3.77936e-11	3.68034e-14	1.93958	0.955745	CASP1	113.051	219.271	126.743	167.068
ACAP1	Up	602.858	0.975946	0.191677	5.09163	3.54994e-07	4.71365e-06	up	0.00166981	0.000182806	1.88126	0.911703	ACAP1	5.73934	10.7972	7.52823	9.59699
TRIB3	Up	139.503	0.971162	0.182276	5.32797	9.93188e-08	1.54593e-06	up	0.000139419	8.30468e-06	1.81497	0.859945	TRIB3	0.936499	1.69972	0.961261	1.77116
IL24	Up	65.3247	0.970024	0.265233	3.65725	0.000254935	0.00143797	up	0.0266545	0.00624627	1.751	0.808181	IL24	0.756006	1.32377	0.790614	1.32746
FAM72D	Up	49.2676	0.969921	0.252375	3.84317	0.000121456	0.000758478	up	0.0176312	0.00366008	2.10178	1.07161	FAM72D	0.37579	0.789828	0.78048	0.815432
INPP5D	Up	1249.16	0.968358	0.143058	6.76899	1.29686e-11	5.35611e-10	up	3.06811e-05	1.27154e-06	1.88375	0.913606	INPP5D	5.20317	9.80146	5.26028	8.66225
RUNX3	Up	820.527	0.963239	0.14249	6.76004	1.3795e-11	5.64546e-10	up	8.92549e-06	2.77762e-07	1.91115	0.934444	RUNX3	3.69343	7.05871	4.1426	6.51818
BICD1	Up	206.527	0.960806	0.114762	8.37214	5.65798e-17	7.05361e-15	up	3.70053e-08	3.05079e-10	1.94572	0.960307	BICD1	1.63858	3.18823	1.93737	2.28695
LAX1	Up	282.195	0.960098	0.154591	6.21058	5.27882e-10	1.52847e-08	up	0.00107987	0.000106511	1.81218	0.857725	LAX1	2.10318	3.81134	2.33552	3.18291
SAMD9L	Up	1788.84	0.959222	0.207156	4.63043	3.64904e-06	3.59632e-05	up	9.08823e-05	4.89377e-06	2.24871	1.1691	SAMD9	5.99283	11.9331	8.86321	11.2669
CDC25B	Up	1649.06	0.957576	0.104488	9.16442	4.98124e-20	1.15634e-17	up	4.99754e-08	4.49125e-10	1.92251	0.942994	CDC25B	10.0214	19.2663	11.4564	17.462
SLC1A3	Up	47.1244	0.957415	0.257453	3.7188	0.00020017	0.00116539	up	0.010486	0.00191044	2.11415	1.08008	SLC1A3	0.340278	0.719399	0.313643	0.496235
WAS	Up	553.646	0.954824	0.136172	7.01189	2.35115e-12	1.15533e-10	up	8.96778e-06	2.79744e-07	1.87855	0.909622	WAS	5.35304	10.056	5.47675	9.26137
DOK3	Up	301.573	0.95366	0.194731	4.89732	9.71525e-07	1.13745e-05	up	0.00516384	0.000761689	1.75612	0.812391	DOK3	2.69962	4.74085	2.97446	5.30929
APOBEC3D	Up	269.248	0.953544	0.116411	8.19119	2.58665e-16	2.76402e-14	up	1.62926e-06	3.30354e-08	1.94797	0.961973	APOBEC3D	2.5682	5.00278	3.34037	4.49785
FAM72B	Up	62.0284	0.953364	0.160493	5.94022	2.84632e-09	6.6998e-08	up	6.19589e-05	3.04641e-06	1.94935	0.962996	FAM72B	0.774881	1.51052	1.25663	1.30811
LPXN	Up	663.938	0.952694	0.138709	6.86831	6.49651e-12	2.87727e-10	up	2.35084e-05	9.20154e-07	1.84737	0.885473	LPXN	8.57399	15.8393	10.0595	18.093
CNN2	Up	1841.21	0.952047	0.108428	8.78046	1.628e-18	2.73993e-16	up	5.35924e-08	4.85611e-10	1.88955	0.91804	CNN2	15.4933	29.2753	17.4322	28.5117
FAM159A	Up	25.5481	0.951209	0.2806	3.3899	0.000699172	0.00342652	up	0.0133203	0.00258808	2.10241	1.07204	FAM159A	0.48383	1.01721	1.02359	1.10215
TIFAB	Up	156.89	0.950963	0.186949	5.08675	3.64248e-07	4.82226e-06	up	0.00722897	0.00117369	1.74063	0.799609	TIFAB	0.447303	0.778589	0.443934	0.852324
TRIM22	Up	1934.76	0.950804	0.178661	5.32183	1.02729e-07	1.58982e-06	up	0.000111855	6.33046e-06	2.08033	1.05681	TRIM22	19.6528	40.8843	23.4471	36.8784
TBC1D10C	Up	498.651	0.949542	0.175141	5.42159	5.90722e-08	9.78946e-07	up	0.000752543	6.82453e-05	1.89856	0.924904	TBC1D10C	4.53336	8.60684	6.1091	10.8045
MX2	Up	1609.64	0.94949	0.284763	3.33432	0.000855092	0.00404531	up	0.000440034	3.44144e-05	2.37098	1.24549	MX2	9.27341	21.9871	9.98978	18.2309
TYMP	Up	4052.79	0.948869	0.149534	6.34549	2.21725e-10	6.95874e-09	up	3.31388e-06	7.75305e-08	2.05809	1.0413	TYMP	38.1083	78.4303	51.1997	95.7666
GSG2	Up	106.679	0.94877	0.119608	7.93235	2.15038e-15	1.93018e-13	up	1.28034e-06	2.41538e-08	1.89147	0.919511	GSG2	0.717162	1.35649	1.03508	1.22857
LPCAT1	Up	858.537	0.948466	0.103596	9.15545	5.41328e-20	1.23533e-17	up	4.99754e-08	4.4582e-10	1.95382	0.9663	LPCAT1	5.27602	10.3084	4.86104	9.08628
SLC6A8	Up	5417.32	0.946757	0.249207	3.79908	0.000145234	0.000886209	up	0.00528677	0.000786105	1.77568	0.828371	SLC6A8	30.2713	53.7521	40.9443	82.6601
KLRC3	Up	15.3346	0.94518	0.309451	3.05438	0.00225526	0.00918475	up	0.0437131	0.0118146	2.08348	1.05899	KLRC3	0.302398	0.63004	0.254103	0.627162
BATF2	Up	669.798	0.943386	0.125973	7.48882	6.94962e-14	4.65521e-12	up	8.68666e-07	1.54197e-08	1.92126	0.942051	BATF3	1.05888	2.17605	0.836683	1.77414
ARHGAP30	Up	1388.33	0.943274	0.12445	7.57954	3.46772e-14	2.49676e-12	up	1.12826e-05	3.80819e-07	1.86245	0.897199	ARHGAP30	5.31561	9.90004	6.2029	9.97099
TNFRSF13B	Up	135.46	0.942879	0.220807	4.27016	1.95336e-05	0.000157297	up	0.0180637	0.00377994	1.69225	0.758944	TNFRSF13C	0.446141	1.18315	0.61073	1.30758
PNOC	Up	88.0934	0.942732	0.170737	5.52154	3.36037e-08	5.96887e-07	up	0.000808391	7.43307e-05	1.79065	0.840484	PNOC	1.71697	3.07449	1.26421	3.24695
CCL3	Up	41.4512	0.941679	0.219142	4.29711	1.73039e-05	0.000141629	up	0.00148034	0.000156896	2.06694	1.04749	CCL3L3	0.205658	0.610756	0.34684	0.777463
CTD-2369P2.12	Up	349.397	0.939155	0.202661	4.63412	3.58458e-06	3.54092e-05	up	9.68497e-05	5.29422e-06	2.05108	1.03638	CTD-2369P2.12	2.77408	5.68985	1.91001	3.90336
MYO1G	Up	349.879	0.938235	0.150086	6.25132	4.07009e-10	1.21238e-08	up	0.000179728	1.12664e-05	1.82535	0.868176	MYO1G	1.73313	3.16357	2.26614	3.79333
ARL4C	Up	574.317	0.937571	0.135474	6.92066	4.49555e-12	2.03115e-10	up	1.85567e-05	6.93259e-07	1.88643	0.91566	ARL4C	3.02168	5.70019	4.02996	5.1658
KIAA1644	Up	269.404	0.937216	0.198604	4.71903	2.36975e-06	2.4772e-05	up	0.000858966	8.04483e-05	2.02846	1.02038	KIAA1644	0.609049	1.23543	0.848362	1.1633
SLPI	Up	58.3871	0.936835	0.356877	2.62509	0.00866263	0.0278694	up	0.0154485	0.00311861	2.79175	1.48117	SLPI	1.14375	3.19305	0.349784	3.31546
MUC1	Up	1167.81	0.93572	0.270428	3.46014	0.000539897	0.00274308	up	0.00230425	0.000276223	2.14997	1.10431	MUC1	13.0146	27.9809	5.75473	24.1488
CD5	Up	303.667	0.932944	0.175376	5.31968	1.03948e-07	1.60499e-06	up	0.000104172	5.81827e-06	1.91282	0.935704	CD52	43.9566	108.278	48.0409	126.637
ASB2	Up	578.536	0.932705	0.121719	7.66278	1.81951e-14	1.3686e-12	up	1.20004e-05	4.09995e-07	1.84343	0.88239	ASB2	4.3224	7.96803	4.65307	9.248
PRKCB	Up	700.51	0.931932	0.19821	4.70175	2.57939e-06	2.67146e-05	up	0.00577518	0.000877171	1.7056	0.770277	PRKCB	2.39623	4.08701	3.08656	3.78589
HBA1	Up	121.422	0.931379	0.275224	3.38408	0.000714178	0.00348688	up	0.00957592	0.00169058	1.93797	0.954548	HBA1	3.42403	6.63568	2.77445	6.25838
ZBP1	Up	393.893	0.930277	0.172878	5.38113	7.40215e-08	1.19605e-06	up	0.000603115	5.17378e-05	1.89472	0.921984	ZBP1	4.37504	8.28947	5.86226	9.1149
HELZ2	Up	1907.96	0.929342	0.164312	5.65597	1.54965e-08	2.9901e-07	up	8.55605e-06	2.64016e-07	2.08169	1.05775	HELZ2	6.16089	12.825	8.82342	11.846
CEACAM5	Up	3433.57	0.928533	0.200296	4.63581	3.55535e-06	3.51463e-05	up	0.000115016	6.56917e-06	1.99117	0.993614	CEACAM5	20.9979	41.8103	23.1216	39.5289
P2RY10	Up	170.717	0.928123	0.172211	5.38946	7.06694e-08	1.14638e-06	up	0.00102016	9.96366e-05	1.79273	0.84216	P2RY10	2.68793	4.81874	2.8133	5.31653
CYFIP2	Up	1204.89	0.926139	0.124662	7.42921	1.09245e-13	6.97098e-12	up	1.25389e-06	2.35617e-08	1.86546	0.899531	CYFIP2	6.15877	11.4889	8.08295	10.6342
S1PR2	Up	180.362	0.925909	0.155987	5.93579	2.92426e-09	6.85927e-08	up	3.73371e-05	1.65832e-06	1.85156	0.888738	S1PR2	0.849906	1.57365	1.06902	1.47002
IFI30	Up	5577.26	0.925519	0.0924161	10.0147	1.31365e-23	6.09895e-21	up	7.55769e-10	2.18917e-12	1.89419	0.921577	IFI30	95.6939	181.262	106.424	169.658
GCSAM	Up	162.848	0.925487	0.20906	4.4269	9.55971e-06	8.42907e-05	up	0.0254155	0.00587446	1.61893	0.695041	GC	38.4254	24.5657	27.7534	24.9206
FRMD3	Up	510.94	0.920048	0.101499	9.0646	1.25067e-19	2.59061e-17	up	5.34105e-09	2.41981e-11	1.89186	0.919809	FRMD3	2.66488	5.04159	3.45778	3.84937
PDE6G	Up	44.7715	0.919219	0.261199	3.51923	0.000432796	0.00225859	up	0.00451881	0.000650099	2.24094	1.1641	PDE6G	1.05113	2.35551	1.21215	2.24051
BBC3	Up	157.3	0.914684	0.200652	4.55857	5.15031e-06	4.86623e-05	up	0.000677883	5.94608e-05	2.01673	1.01202	BBC3	1.40074	2.82492	1.50444	3.35545
HVCN1	Up	248.93	0.91376	0.202962	4.50213	6.7275e-06	6.19132e-05	up	0.01082	0.00198859	1.65384	0.72582	HVCN1	3.25102	5.37667	2.95216	5.16334
HPS5	Up	1956.57	0.913672	0.117544	7.773	7.66509e-15	6.14303e-13	up	6.87089e-07	1.12269e-08	1.84832	0.886215	HPS5	11.8899	21.9764	17.0993	21.0628
CCR5	Up	460.094	0.91354	0.115004	7.94352	1.96526e-15	1.78786e-13	up	2.9218e-06	6.64046e-08	1.84216	0.8814	CCR5	2.82571	5.20541	3.39801	5.56384
CARD16	Up	1266.92	0.912961	0.0947102	9.63952	5.44394e-22	1.92887e-19	up	1.78463e-09	6.36231e-12	1.83291	0.874136	CARD16	63.7301	116.811	61.5962	95.5807
P2RY11	Up	302.7	0.91053	0.114226	7.97132	1.5699e-15	1.45773e-13	up	7.26355e-07	1.2462e-08	1.87326	0.90555	P2RY11	3.67301	6.8805	4.75987	7.26806
FAM78A	Up	501.27	0.910414	0.118664	7.67217	1.6911e-14	1.28638e-12	up	7.15245e-06	2.09304e-07	1.82799	0.870256	FAM78A	2.24147	4.09739	2.55415	3.69142
KCNN3	Up	248.129	0.909438	0.149434	6.08587	1.15859e-09	3.0527e-08	up	1.61582e-05	5.83464e-07	1.86784	0.901372	KCNN3	1.0708	2.00008	0.919891	1.6455
GIMAP5	Up	862.265	0.9093	0.123178	7.38202	1.5591e-13	9.71839e-12	up	4.07449e-06	1.04102e-07	1.84768	0.885717	GIMAP5	8.74986	16.167	8.8184	16.4625
GPR132	Up	107.564	0.908304	0.15919	5.70579	1.15802e-08	2.32711e-07	up	0.00027491	1.89276e-05	1.79537	0.844279	GPR132	0.606148	1.08826	0.887476	1.02026
TNFSF13B	Up	593.205	0.907819	0.113521	7.99694	1.27545e-15	1.19255e-13	up	9.87092e-08	1.04105e-09	1.90431	0.929272	TNFSF8	0.765913	1.21835	0.839335	1.13762
HCST	Up	260.407	0.907755	0.123725	7.3369	2.18601e-13	1.31984e-11	up	1.31593e-07	1.44651e-09	1.89726	0.923917	HCST	10.894	20.6688	10.1558	24.1136
AL365273.1	Up	72.9204	0.906151	0.357586	2.53408	0.0112743	0.0345229	up	0.000887451	8.39206e-05	6.07492	2.60286	AL365273.1	0.438258	2.66238	1.10946	0.507447
CXCR5	Up	543.799	0.905011	0.248024	3.64888	0.000263385	0.00147775	up	0.0327961	0.00822094	1.6157	0.692155	CXCR5	1.87019	3.02165	2.42441	2.66952
CYBB	Up	1527.69	0.904808	0.158052	5.72476	1.0358e-08	2.12268e-07	up	0.000894209	8.49446e-05	1.77635	0.828912	CYBB	8.13278	14.4466	8.07903	13.6048
PLEKHF1	Up	268.777	0.903597	0.133662	6.76031	1.37698e-11	5.64546e-10	up	5.95284e-06	1.65799e-07	1.84776	0.885776	PLEKHO1	11.024	18.0085	12.8967	17.0282
NXPE1	Up	56.0582	0.901643	0.211046	4.27226	1.935e-05	0.000156005	up	0.00933629	0.00164105	1.74175	0.800534	NXPE1	0.865338	1.5072	1.25055	1.14327
ARG2	Up	423.953	0.901485	0.225193	4.00316	6.25009e-05	0.000429562	up	0.00525472	0.000779779	1.76657	0.820949	ARG2	4.81356	8.50348	5.63334	14.1228
ELMO1	Up	509.215	0.899952	0.144243	6.23916	4.39932e-10	1.29328e-08	up	1.94133e-06	4.0949e-08	1.89602	0.922972	ELMO1	4.12201	7.8154	4.35076	5.98635
HCLS1	Up	2021.44	0.898686	0.110724	8.11642	4.80143e-16	4.75342e-14	up	6.68074e-07	1.08666e-08	1.83133	0.872891	HCLS1	18.9748	34.7491	18.0589	32.9846
FCGR2A	Up	560.845	0.89857	0.151444	5.93336	2.96803e-09	6.93777e-08	up	6.68619e-05	3.35203e-06	1.86429	0.898628	FCGR2A	6.50171	12.1211	6.42301	8.1058
ZAP70	Up	365.392	0.89707	0.175602	5.10854	3.24657e-07	4.37118e-06	up	0.00101544	9.87991e-05	1.85176	0.888898	ZAP70	2.93007	5.4258	3.48481	5.55851
SERPINA1	Up	34947	0.896901	0.169647	5.28686	1.24437e-07	1.87407e-06	up	9.02625e-05	4.85369e-06	1.85272	0.889648	SERPINA1	389.9	722.377	251.563	756.541
SLC2A6	Up	94.4143	0.896548	0.20544	4.36405	1.27679e-05	0.00010839	up	0.0102936	0.00186832	1.67743	0.746251	SLC2A6	0.635229	1.06555	0.867194	1.09664
ITPRIPL1	Up	79.9801	0.895368	0.146494	6.11199	9.8397e-10	2.6286e-08	up	8.82316e-05	4.7139e-06	1.80244	0.84995	ITPRIPL1	0.536732	0.967426	0.527342	1.00063
AGAP2	Up	286.423	0.893	0.150557	5.93133	3.00498e-09	7.01198e-08	up	0.000230158	1.53678e-05	1.83379	0.874826	AGAP2	1.21572	2.22937	1.42885	2.00518
C1orf162	Up	193.487	0.892776	0.134018	6.66161	2.70848e-11	1.0449e-09	up	3.19358e-05	1.36149e-06	1.82791	0.870191	C1QB	91.6649	152.429	80.6468	133.203
GPR82	Up	102.896	0.891948	0.170688	5.22562	1.73571e-07	2.53467e-06	up	0.00137195	0.000142759	1.81005	0.856032	GPR82	0.850557	1.53955	1.04293	1.79383
LYL1	Up	127.577	0.891763	0.223418	3.99145	6.56715e-05	0.000448606	up	0.0254563	0.00588952	1.61588	0.692321	LYL1	1.43089	2.31215	2.01182	2.57884
ABCB4	Up	75.9592	0.89145	0.223465	3.98922	6.6292e-05	0.000451927	up	0.0102834	0.00186283	1.69191	0.758657	ABCB4	0.556187	0.94102	0.551779	0.75765
LGALS2	Up	798.468	0.890431	0.141104	6.31048	2.78176e-10	8.59027e-09	up	5.77026e-06	1.57285e-07	1.83558	0.876236	LGALS2	31.8141	58.3973	27.4152	63.8475
PPP1R16B	Up	1367.59	0.890268	0.134844	6.60219	4.05128e-11	1.49853e-09	up	9.51521e-05	5.16609e-06	1.76044	0.815936	PPP1R16B	3.916	6.89388	5.12556	7.54703
GBP2	Up	4206.57	0.88937	0.115223	7.71872	1.17508e-14	9.14526e-13	up	4.52586e-07	6.52387e-09	1.80231	0.849851	GBP2	49.0228	88.3546	45.6799	67.3669
ACPP	Up	67.5713	0.889227	0.188858	4.70844	2.49624e-06	2.59132e-05	up	0.00049	3.96688e-05	1.94992	0.963418	ACPP	0.691796	1.34895	0.598797	1.1327
PIK3CD	Up	825.902	0.887552	0.151907	5.84274	5.13487e-09	1.13338e-07	up	0.00079857	7.3182e-05	1.74259	0.801235	PIK3CD	2.92101	5.09013	3.6241	5.13507
IFI16	Up	1842.8	0.885988	0.140554	6.30354	2.90921e-10	8.94282e-09	up	0.000121677	7.00382e-06	1.84344	0.8824	IFI16	18.3603	33.846	19.7422	29.3279
SHCBP1	Up	235.354	0.884546	0.130462	6.78009	1.201e-11	5.02181e-10	up	1.4819e-05	5.27205e-07	1.80491	0.851924	SHCBP1	2.09239	3.77657	2.66121	3.22454
MMP3	Up	137.973	0.881862	0.331686	2.65872	0.0078437	0.0256765	up	0.000217411	1.43391e-05	2.95995	1.56557	MMP3	1.22767	3.63383	1.77294	1.51904
MYBL2	Up	1068.17	0.881271	0.136603	6.45134	1.10866e-10	3.67661e-09	up	8.8663e-06	2.74602e-07	1.80107	0.848856	MYBL2	6.81836	12.2804	9.69832	10.2313
DOCK2	Up	1009.45	0.880742	0.125804	7.00089	2.54347e-12	1.23184e-10	up	2.76359e-05	1.11455e-06	1.78037	0.832176	DOCK2	4.02621	7.16815	4.15202	6.32876
BLM	Up	230.004	0.879664	0.114555	7.67899	1.60346e-14	1.22664e-12	up	5.28254e-06	1.41637e-07	1.8033	0.850639	BLM	2.10775	3.8009	2.58175	3.1529
SELPLG	Up	755.472	0.878891	0.120167	7.31394	2.59429e-13	1.532e-11	up	2.50728e-06	5.59815e-08	1.82842	0.870598	SELP	2.07086	3.31598	2.13161	2.36995
LY86	Up	161.804	0.878178	0.180304	4.87053	1.11298e-06	1.28079e-05	up	0.00226886	0.00027064	1.72674	0.788053	LY86	3.75376	6.48177	3.91134	7.04396
KIAA0922	Up	384.905	0.875391	0.171344	5.10896	3.23934e-07	4.36582e-06	up	0.00206248	0.000239888	1.71123	0.775037	KIAA0922	2.0561	3.51846	2.32927	3.07441
WARS	Up	4842.5	0.874473	0.122211	7.15545	8.33994e-13	4.49156e-11	up	5.17414e-06	1.38346e-07	1.82222	0.865696	WARS	55.0068	100.234	58.3974	73.4328
RGS19	Up	332.609	0.87404	0.148444	5.88803	3.90831e-09	8.84395e-08	up	0.000334183	2.42993e-05	1.70994	0.773941	RGS19	4.0949	7.00202	4.66209	8.55953
IFI35	Up	1649.1	0.87239	0.12704	6.86708	6.55308e-12	2.89281e-10	up	1.03028e-06	1.86712e-08	1.8715	0.904197	IFI35	26.9041	50.3511	31.967	51.2833
IL32	Up	13971.2	0.872017	0.140517	6.20579	5.44211e-10	1.56232e-08	up	7.47021e-06	2.21761e-07	1.74837	0.806009	IL32	347.836	608.146	343.424	643.594
CMPK2	Up	1910.39	0.869726	0.225836	3.85114	0.000117572	0.000738332	up	0.000174902	1.09119e-05	2.12884	1.09007	CMPK2	14.3377	30.5227	13.9902	29.4671
APOL1	Up	2732.77	0.869286	0.104165	8.34529	7.10415e-17	8.60306e-15	up	4.98506e-08	4.40599e-10	1.8407	0.880257	APOL1	22.905	42.1613	23.7662	34.6137
HIST1H3H	Up	149.882	0.865277	0.188578	4.58842	4.46604e-06	4.29813e-05	up	0.000820447	7.58658e-05	1.79254	0.842002	HIST1H3H	2.73186	4.89696	5.10004	6.39394
FFAR2	Up	112.258	0.865059	0.179726	4.81321	1.48524e-06	1.64587e-05	up	0.000852662	7.97202e-05	1.79058	0.840429	FFAR2	1.585	2.83807	1.90977	3.10095
SLC15A3	Up	692.432	0.863292	0.132654	6.50782	7.62475e-11	2.6527e-09	up	2.42046e-06	5.30329e-08	1.8523	0.889315	SLC15A3	12.5955	23.3307	11.4488	16.5258
GNGT2	Up	100.593	0.861574	0.135585	6.35447	2.09142e-10	6.614e-09	up	1.09704e-05	3.68286e-07	1.79178	0.841392	GNGT2	2.91131	5.21642	3.11426	5.23983
APBB1IP	Up	498.447	0.861538	0.121776	7.0748	1.49667e-12	7.72077e-11	up	5.9661e-06	1.66611e-07	1.77628	0.828862	APBB1IP	3.66555	6.51105	4.09336	6.31341
PCDH7	Up	373.815	0.860775	0.160829	5.35211	8.69358e-08	1.37222e-06	up	0.000411665	3.17983e-05	1.71627	0.779274	PCDH7	1.60194	2.74936	2.18943	1.86573
CD163	Up	1141.16	0.860183	0.135382	6.35374	2.10141e-10	6.62608e-09	up	1.17975e-05	4.0131e-07	1.84782	0.885822	CD163L1	8.188	14.5583	8.96728	13.1623
PDCD1LG2	Up	79.3749	0.859107	0.178725	4.80688	1.53307e-06	1.69329e-05	up	0.00376223	0.00051387	1.75054	0.807802	PDCD1	0.456918	1.16323	0.750625	1.21498
GPR174	Up	77.2719	0.858739	0.176658	4.86103	1.16778e-06	1.33133e-05	up	0.00215234	0.000253856	1.82387	0.867001	GPR174	1.51897	2.77039	2.81637	3.94804
EMILIN2	Up	346.429	0.858409	0.0997638	8.60442	7.67057e-18	1.1105e-15	up	5.99099e-07	9.29973e-09	1.793	0.842378	EMILIN2	2.25439	4.04213	2.79295	3.39389
XCL2	Up	52.7937	0.857882	0.20517	4.18133	2.89809e-05	0.000221326	up	0.0028649	0.000366623	1.7758	0.828472	XCL2	2.293	4.07192	1.37539	3.08704
PAPLN	Up	395.452	0.855022	0.157856	5.41645	6.07928e-08	1.00063e-06	up	0.000445028	3.50694e-05	1.7837	0.834873	PAPLN	1.85812	3.31433	2.38269	2.66942
CCR1	Up	325.793	0.853357	0.168052	5.07793	3.81565e-07	5.03666e-06	up	0.000684836	6.0325e-05	1.79013	0.840063	CCR10	0.923406	1.99486	0.999518	2.07172
LILRA5	Up	58.4637	0.853283	0.23248	3.67035	0.000242222	0.00137723	up	0.00199013	0.000229255	2.0197	1.01414	LILRA5	0.71421	1.44249	0.674061	1.15972
TAC3	Up	41.7911	0.853111	0.249544	3.41868	0.000629259	0.0031321	up	0.0259606	0.00604088	1.68413	0.751999	TAC3	1.03322	1.74007	1.20097	1.63807
ADGRF1	Up	55.036	0.849586	0.253783	3.34769	0.000814886	0.00388789	up	0.0100558	0.00180293	1.75892	0.814686	ADGRF1	0.401521	0.706242	0.459972	1.09274
TMEM158	Up	43.5298	0.848728	0.166378	5.10121	3.37493e-07	4.50347e-06	up	0.000167675	1.03489e-05	1.74293	0.801516	TMEM158	0.479093	0.835026	0.569636	0.611126
VAV1	Up	462.816	0.848466	0.137158	6.18605	6.16916e-10	1.74499e-08	up	0.000323045	2.32403e-05	1.70916	0.773284	VAV1	3.36478	5.75094	3.6271	5.61756
SH2D2A	Up	205.765	0.847342	0.122221	6.93289	4.12323e-12	1.89472e-10	up	3.84896e-06	9.691e-08	1.7587	0.814512	SH2D2A	2.39241	4.20754	2.52211	4.25712
TRAT1	Up	68.0666	0.846639	0.156912	5.39564	6.82807e-08	1.11165e-06	up	0.00105908	0.000104303	1.69879	0.764507	TRAT1	1.08562	1.84425	1.13485	1.81954
PARVG	Up	411.703	0.845598	0.156187	5.41402	6.16249e-08	1.01185e-06	up	0.00242879	0.000296436	1.67591	0.744943	PARVG	4.07498	6.82929	3.80462	6.37474
NFKBIZ	Up	1972.97	0.841415	0.189136	4.44873	8.63806e-06	7.7329e-05	up	0.00933629	0.00164134	1.76284	0.817898	NFKBIZ	15.4144	27.1731	21.4864	23.1665
UBASH3A	Up	147.723	0.840841	0.127149	6.61301	3.76574e-11	1.40449e-09	up	3.06844e-05	1.27624e-06	1.75425	0.810858	UBASH3A	1.2124	2.12686	1.48489	2.2183
IL12RB1	Up	257.17	0.838705	0.129239	6.48958	8.6075e-11	2.93396e-09	up	3.19148e-05	1.35823e-06	1.81167	0.857317	IL12RB1	2.02647	3.67128	2.24409	3.7942
ABI3	Up	669.051	0.838127	0.122378	6.8487	7.45243e-12	3.23676e-10	up	3.27098e-06	7.62839e-08	1.77171	0.825141	ABI3	5.90858	10.4683	6.39821	11.1611
CD163L1	Up	1438.89	0.83657	0.145195	5.76169	8.32775e-09	1.74649e-07	up	0.000112423	6.37933e-06	1.778	0.830255	CD163	7.32115	13.5281	7.72796	11.0468
MNDA	Up	143.101	0.836175	0.179764	4.65152	3.29494e-06	3.28858e-05	up	0.00245583	0.000300959	1.79089	0.840678	MNDA	2.15351	3.8567	2.23896	3.28196
RASSF5	Up	1200.29	0.835813	0.117553	7.1101	1.1596e-12	6.12271e-11	up	9.86519e-06	3.18728e-07	1.75222	0.809182	RASSF5	7.01426	12.2905	7.13581	11.0588
MCM10	Up	147.543	0.8333	0.181861	4.58206	4.60411e-06	4.41522e-05	up	0.00170496	0.000188392	1.72264	0.784618	MCM10	0.951503	1.63909	1.31267	1.04372
TFF1	Up	1082.34	0.831753	0.24287	3.42468	0.000615517	0.00307517	up	0.00730266	0.00119053	1.826	0.868689	TFF1	39.9622	72.9712	99.857	102.449
IGLL5	Up	18061.8	0.827576	0.211149	3.9194	8.87689e-05	0.000581416	up	0.0106127	0.00194219	1.61008	0.687128	IGLL5	300.575	483.948	272.495	441.501
SLFN5	Up	1726.89	0.825653	0.144443	5.71611	1.0899e-08	2.21669e-07	up	0.000197376	1.26975e-05	1.7548	0.811306	SLFN5	4.54971	7.98383	6.37301	5.76043
NCKAP1L	Up	1535.25	0.822277	0.123223	6.6731	2.50462e-11	9.7998e-10	up	7.983e-05	4.13854e-06	1.71241	0.776032	NCKAP1L	6.99997	11.9869	7.41536	11.0438
FMNL1	Up	775.444	0.822205	0.126074	6.52163	6.95472e-11	2.44903e-09	up	0.000105141	5.88024e-06	1.71125	0.775048	FMNL1	5.89351	10.0853	6.57747	9.48502
PREX1	Up	1358.1	0.821177	0.111666	7.35385	1.92579e-13	1.18397e-11	up	1.08013e-05	3.59401e-07	1.73991	0.799016	PREX1	4.00687	6.97161	4.80503	6.30138
LCP2	Up	1191.13	0.818833	0.098194	8.33893	7.49634e-17	8.93192e-15	up	6.88885e-07	1.13586e-08	1.74289	0.801485	LCP2	12.6778	22.096	12.1096	19.5045
CD86	Up	362.753	0.817874	0.14763	5.54002	3.02444e-08	5.44399e-07	up	0.000211967	1.38068e-05	1.76685	0.82118	CD86	3.74657	6.61964	3.654	6.04647
RARRES3	Up	3675.99	0.816863	0.138981	5.8775	4.16501e-09	9.34629e-08	up	4.30988e-05	1.96544e-06	1.6835	0.751466	RARRES3	113.679	191.378	115.798	191.613
RFTN1	Up	992.948	0.816811	0.148322	5.50703	3.64944e-08	6.41462e-07	up	0.000491493	3.98873e-05	1.66363	0.734334	RFTN1	7.4893	12.4594	8.00021	11.2334
ARHGAP9	Up	665.171	0.815814	0.174161	4.68424	2.80998e-06	2.87707e-05	up	0.00893289	0.0015472	1.62817	0.703249	ARHGAP9	8.69245	14.1528	8.70062	14.0935
ST3GAL5	Up	171.241	0.815334	0.145908	5.58799	2.29719e-08	4.25439e-07	up	0.00207493	0.000241644	1.67255	0.742053	ST3GAL5	2.27327	3.80216	3.06113	3.79994
CD96	Up	778.638	0.812557	0.112704	7.20965	5.60974e-13	3.16023e-11	up	2.86568e-06	6.49163e-08	1.75888	0.814658	CD96	6.20417	10.9124	7.56087	11.699
FCRL5	Up	526.383	0.812114	0.157438	5.15831	2.49187e-07	3.44461e-06	up	0.00557552	0.000836494	1.62453	0.700026	FCRL5	3.13958	5.10036	2.93168	5.21
ITGB7	Up	1177.66	0.811692	0.11731	6.91923	4.54114e-12	2.04488e-10	up	7.00239e-06	2.04202e-07	1.73113	0.79171	ITGB7	7.92973	13.7274	8.84157	16.0002
AKAP5	Up	130.644	0.810468	0.17413	4.65439	3.24934e-06	3.25502e-05	up	0.00620049	0.000963415	1.70143	0.766748	AKAP5	0.553282	0.94137	0.616707	0.808667
GMFG	Up	558.86	0.809072	0.111655	7.24618	4.2868e-13	2.45606e-11	up	8.55605e-06	2.63851e-07	1.70751	0.771896	GMFG	20.9116	35.7068	20.3792	37.9074
TRAF3IP3	Up	495.486	0.809054	0.150346	5.38129	7.39556e-08	1.19605e-06	up	0.00191402	0.00021864	1.672	0.741578	TRAF3IP3	6.38001	10.6674	6.64191	10.0963
SNX10	Up	164.187	0.808227	0.140699	5.74435	9.22742e-09	1.90549e-07	up	0.000293662	2.05714e-05	1.71854	0.781185	SNX10	2.50041	4.29706	3.13834	3.50973
ITGB2	Up	1818.33	0.806084	0.134858	5.97728	2.26898e-09	5.51852e-08	up	0.000123347	7.11831e-06	1.70421	0.769104	ITGB2	12.4453	21.2094	12.2211	19.1322
DYSF	Up	364.711	0.805009	0.10279	7.8316	4.81691e-15	4.13088e-13	up	8.32806e-08	8.22662e-10	1.76831	0.822373	DYSF	1.2737	2.2523	1.23208	1.75914
SP110	Up	866.058	0.804276	0.145659	5.52162	3.35893e-08	5.96887e-07	up	8.52618e-05	4.49613e-06	1.81779	0.862184	SP110	10.9566	19.9168	12.5994	16.7392
RRM2	Up	1910.61	0.802471	0.135762	5.91088	3.40293e-09	7.83197e-08	up	2.63439e-05	1.05266e-06	1.7397	0.798839	RRM2	24.8475	43.2272	45.6251	35.3212
SLC2A3	Up	478.255	0.801537	0.163529	4.90149	9.51114e-07	1.11841e-05	up	0.000425869	3.31168e-05	1.74652	0.804483	SLC2A3	3.02494	5.28313	2.98941	4.93817
CD24	Up	5080.8	0.800328	0.172338	4.64393	3.41846e-06	3.39676e-05	up	0.000167955	1.03787e-05	1.89173	0.919704	CD24	65.7649	124.409	62.2343	101.679
APOBEC3G	Up	471.344	0.800224	0.117577	6.80594	1.00394e-11	4.22406e-10	up	5.88458e-05	2.87586e-06	1.69623	0.762329	APOBEC3G	5.84614	9.91639	5.54414	9.02034
SFMBT2	Up	367.804	0.799538	0.11852	6.746	1.51973e-11	6.12624e-10	up	7.86135e-05	4.05414e-06	1.73835	0.797717	SFMBT2	1.13651	1.97566	1.51099	1.95437
PARVB	Up	356.664	0.798076	0.0854071	9.34438	9.24297e-21	2.48895e-18	up	1.77712e-08	1.20111e-10	1.72891	0.78986	PARVB	5.02736	8.69185	5.81429	7.04832
LILRB3	Up	47.0334	0.797927	0.248413	3.2121	0.00131769	0.00583788	up	0.0459354	0.0126037	1.67252	0.742019	LILRB3	0.606373	1.01417	0.52516	0.859642
CCL28	Up	1670.58	0.797464	0.11407	6.991	2.72932e-12	1.30774e-10	up	7.77147e-06	2.34083e-07	1.72582	0.787282	CCL28	15.7979	27.2643	17.8607	24.1049
MYL4	Up	42.4462	0.796108	0.210051	3.79007	0.000150604	0.000913391	up	0.00875039	0.00149934	1.60456	0.682179	MYL4	1.04497	1.67671	1.39366	1.86555
E2F3	Up	514.916	0.795926	0.0952507	8.35612	6.4815e-17	7.93336e-15	up	1.57784e-06	3.18516e-08	1.71505	0.778254	E2F3	2.64293	4.53278	3.81795	3.9074
APOLD1	Up	270.027	0.7949	0.177409	4.48061	7.44291e-06	6.78479e-05	up	0.0336362	0.00852648	1.52384	0.607714	APOLD1	1.58422	2.4141	2.24821	1.98573
HLA-B	Up	75942.1	0.794537	0.141285	5.62365	1.86959e-08	3.56821e-07	up	2.60992e-06	5.8541e-08	1.80389	0.851113	HLA-B	959.999	1731.73	916.007	1539.25
CDCA5	Up	513.501	0.793962	0.111782	7.10275	1.22299e-12	6.43215e-11	up	7.01829e-07	1.17806e-08	1.73635	0.796055	CDCA5	3.93728	6.83648	5.81092	5.8021
C16orf54	Up	231.374	0.792512	0.147423	5.37577	7.62556e-08	1.22219e-06	up	0.000758402	6.8833e-05	1.6553	0.727091	C16orf54	1.64242	2.71869	1.94031	2.59579
LSP1	Up	2183.37	0.792439	0.122674	6.45971	1.04901e-10	3.51535e-09	up	4.18045e-05	1.89399e-06	1.68616	0.753739	LSP1	26.6542	44.9432	22.9766	43.2752
CD2	Up	851.543	0.792227	0.110621	7.16164	7.97159e-13	4.31042e-11	up	1.31017e-06	2.50084e-08	1.76668	0.821044	CD226	1.4343	2.41203	1.95302	2.59622
SPN	Up	754.355	0.791155	0.123244	6.41941	1.368e-10	4.48146e-09	up	4.54316e-05	2.10148e-06	1.7032	0.768246	SPN	3.48383	5.93365	3.8439	5.23168
NFATC1	Up	247.239	0.790002	0.152611	5.17656	2.26014e-07	3.18311e-06	up	0.000482854	3.88033e-05	1.69086	0.757759	NFATC1	1.46588	2.47859	1.85644	2.33399
CEACAM6	Up	9556.84	0.788061	0.182703	4.31335	1.60802e-05	0.000132906	up	0.00320749	0.000422139	1.75122	0.808358	CEACAM6	70.0959	122.753	81.7984	158.124
PLSCR1	Up	2204.59	0.785187	0.147131	5.33666	9.46719e-08	1.48044e-06	up	1.35957e-05	4.74596e-07	1.8687	0.902037	PLSCR1	51.3912	96.0349	62.2937	81.8359
CD226	Up	149.262	0.784379	0.156101	5.02483	5.03876e-07	6.39414e-06	up	0.0021326	0.000250735	1.68168	0.749903	CD244	1.75305	3.68696	1.67548	4.59195
AKNA	Up	2170.15	0.78224	0.106932	7.31531	2.56783e-13	1.52305e-11	up	1.44722e-05	5.11645e-07	1.67999	0.748456	AKNA	8.35672	14.0392	10.0062	13.3504
P2RY8	Up	527.83	0.78198	0.167502	4.66847	3.03452e-06	3.06963e-05	up	0.00433318	0.000617922	1.601	0.67897	P2RY8	2.47123	3.95644	2.54222	3.79375
GPR65	Up	133.087	0.780889	0.182457	4.27985	1.87016e-05	0.000151412	up	0.00881073	0.00151295	1.65241	0.724573	GPR65	0.771464	1.27478	0.99649	1.51147
IL9R	Up	39.1518	0.780646	0.285878	2.7307	0.00632009	0.0215132	up	0.0153867	0.00310043	1.99876	0.999104	IL9R	0.479748	0.958901	0.774991	1.1343
TRPV6	Up	2953.11	0.780363	0.201432	3.87408	0.000107027	0.000679081	up	0.00351677	0.000471211	1.77541	0.828153	TRPV6	17.0489	30.2688	19.9787	31.9324
MYEOV	Up	42.4909	0.779754	0.233389	3.34101	0.000834752	0.00396861	up	0.00641505	0.00100676	1.75154	0.808624	MYEOV	0.4916	0.861057	0.71253	0.860748
DOCK8	Up	1341	0.779696	0.13165	5.92251	3.17072e-09	7.35373e-08	up	0.000245673	1.66045e-05	1.66188	0.732812	DOCK8	4.792	7.96371	5.44065	6.6691
UBE2C	Up	651.744	0.779541	0.116192	6.70907	1.95865e-11	7.75889e-10	up	6.58845e-07	1.05917e-08	1.72961	0.790445	UBE2C	17.7233	30.6543	23.9043	26.4372
OAS1	Up	5618.72	0.779076	0.180723	4.31089	1.62598e-05	0.000134061	up	0.000193203	1.23119e-05	1.91554	0.937752	OAS1	64.6694	123.877	91.4741	133.19
LAMC2	Up	1174.65	0.778676	0.22726	3.42636	0.000611735	0.00306186	up	0.00407423	0.000570102	1.84203	0.881299	LAMC2	4.02399	7.41232	7.2192	6.40274
IL18BP	Up	332.362	0.778119	0.144769	5.37489	7.6628e-08	1.22532e-06	up	0.00121061	0.000123182	1.65375	0.725744	IL18BP	4.00446	6.62238	4.2102	6.2644
NUGGC	Up	232.098	0.777464	0.181087	4.29332	1.76023e-05	0.000143695	up	0.0162702	0.00332438	1.60119	0.679146	NUGGC	1.40545	2.25039	1.6068	2.01048
TAGAP	Up	475.291	0.777372	0.143839	5.40447	6.5001e-08	1.06339e-06	up	0.000513736	4.21627e-05	1.65241	0.724569	TAGAP	2.98226	4.9279	3.29854	4.33641
LAPTM5	Up	4595.35	0.77683	0.118402	6.56095	5.34671e-11	1.92998e-09	up	2.62534e-05	1.04709e-06	1.6839	0.751807	LAPTM5	44.8963	75.601	45.3377	77.6326
PITPNC1	Up	494.538	0.77611	0.0966033	8.03399	9.43563e-16	9.13967e-14	up	2.2897e-08	1.68361e-10	1.7397	0.79884	PITPNC1	5.63559	9.80424	5.09967	8.34839
GLDC	Up	207.176	0.775726	0.159255	4.87098	1.11047e-06	1.27899e-05	up	0.00162424	0.00017637	1.67992	0.748391	GLDC	1.2328	2.07101	1.26828	1.92409
FGD3	Up	407.536	0.775498	0.119071	6.51293	7.36983e-11	2.58405e-09	up	0.000127134	7.40296e-06	1.67275	0.742219	FGD3	2.21407	3.70357	2.71723	3.34742
PMAIP1	Up	104.753	0.773562	0.159983	4.83528	1.32959e-06	1.49056e-05	up	0.000718333	6.45445e-05	1.73735	0.796885	PMAIP1	1.71468	2.97899	1.83893	3.0871
DOCK11	Up	394.738	0.773304	0.142197	5.43827	5.37991e-08	9.03181e-07	up	0.000323045	2.32885e-05	1.71397	0.777345	DOCK11	1.75057	3.00043	2.23705	3.04368
TNFSF8	Up	60.521	0.772771	0.191131	4.04315	5.27371e-05	0.000369626	up	0.0144863	0.0028738	1.59071	0.669671	TNF	0.422101	0.977382	0.690714	0.945806
FNBP1	Up	1731.23	0.772154	0.132837	5.81278	6.14434e-09	1.32576e-07	up	0.000276044	1.90672e-05	1.69009	0.757104	FNBP1	10.0061	16.9112	10.6735	14.0359
LILRB2	Up	246.479	0.770253	0.140608	5.47801	4.30128e-08	7.38769e-07	up	0.0024565	0.000301224	1.64073	0.714342	LILRB2	1.91546	3.14277	1.70462	2.4568
LEF1	Up	137.623	0.769327	0.2089	3.68276	0.000230724	0.00132022	up	0.018514	0.00390383	1.61808	0.694285	LEF1	2.19791	3.5564	2.64377	2.35736
RASAL3	Up	490.164	0.768215	0.172584	4.45126	8.53677e-06	7.6626e-05	up	0.00609483	0.000940208	1.67032	0.740126	RASAL3	3.20345	5.35079	3.74572	5.5471
SKAP1	Up	301.397	0.767335	0.117366	6.53797	6.23594e-11	2.21532e-09	up	9.01358e-06	2.83099e-07	1.65994	0.731132	SKAP1	4.76274	7.90587	4.10361	7.7736
KCNAB2	Up	448.476	0.767273	0.134807	5.69162	1.25838e-08	2.49526e-07	up	0.000492641	4.00289e-05	1.66358	0.734292	KCNAB2	2.65605	4.41856	2.58093	3.70571
DNASE1L3	Up	1171.57	0.767264	0.158017	4.85559	1.20027e-06	1.36374e-05	up	0.00238355	0.000288887	1.58064	0.660507	DNASE1	266.336	156.167	234.323	160.096
HERC5	Up	626.73	0.766723	0.284934	2.69088	0.00712645	0.023756	up	0.0043731	0.000624264	1.99871	0.999067	HERC5	3.65174	7.29876	3.83055	8.15574
SLC7A5	Up	884.843	0.766301	0.134274	5.70698	1.14996e-08	2.31435e-07	up	4.07138e-06	1.03534e-07	1.81054	0.856416	SLC7A5	3.54051	6.41023	3.51196	5.47357
SYT11	Up	318.996	0.765836	0.124365	6.15796	7.3689e-10	2.03727e-08	up	2.9165e-05	1.19355e-06	1.68895	0.756125	SYT11	1.32354	2.23538	1.49047	2.02207
TRPV2	Up	363.556	0.765111	0.122335	6.25421	3.99522e-10	1.19272e-08	up	4.48237e-05	2.06408e-06	1.67929	0.747851	TRPV2	3.38555	5.68532	3.95063	5.71834
RASGRP1	Up	298.299	0.764903	0.144502	5.29338	1.20079e-07	1.82065e-06	up	0.000230649	1.54177e-05	1.7357	0.795522	RASGRP1	1.67608	2.90917	1.91049	2.61623
CD7	Up	1085.54	0.764721	0.130264	5.87057	4.34312e-09	9.72974e-08	up	1.12826e-05	3.81281e-07	1.74076	0.799718	CD72	1.03788	3.29645	1.07986	3.19952
SERPING1	Up	2834.67	0.761121	0.136389	5.58053	2.39785e-08	4.42861e-07	up	1.84487e-05	6.86484e-07	1.74021	0.79926	SERPING1	35.7313	62.1799	31.233	42.4687
SKA1	Up	143.751	0.761103	0.13221	5.75679	8.57302e-09	1.7868e-07	up	0.000151887	9.20524e-06	1.68919	0.756332	SKA1	1.52413	2.57455	2.26087	2.07127
WIPF1	Up	2170.4	0.760904	0.124851	6.0945	1.09779e-09	2.90387e-08	up	0.000533669	4.41157e-05	1.63082	0.7056	WIPF1	17.1923	28.0376	19.6634	25.5678
NXPE3	Up	475.815	0.760671	0.128514	5.91896	3.23979e-09	7.48209e-08	up	0.000392787	2.98874e-05	1.66947	0.739391	NXPE3	2.3887	3.98786	2.78431	3.64921
CMKLR1	Up	560.195	0.76049	0.130387	5.83256	5.45818e-09	1.19494e-07	up	5.34555e-05	2.57273e-06	1.69367	0.760153	CMKLR1	2.50131	4.23639	2.69693	3.70892
S1PR3	Up	277.863	0.758634	0.164314	4.61699	3.89346e-06	3.79316e-05	up	0.000899587	8.55223e-05	1.71358	0.777012	S1PR3	1.332	2.28248	1.31578	2.05266
ROBO1	Up	804.988	0.75698	0.141157	5.3627	8.19875e-08	1.30263e-06	up	0.00012942	7.60333e-06	1.70022	0.765725	ROBO1	5.05866	8.60085	6.22132	5.22569
STAT3	Up	6730.42	0.756698	0.0972008	7.78489	6.97726e-15	5.72816e-13	up	5.68263e-07	8.65225e-09	1.68053	0.748917	STAT3	33.6277	56.5124	42.9534	45.0484
PLEKHO1	Up	981.602	0.756029	0.120588	6.26952	3.62168e-10	1.09088e-08	up	0.00022119	1.46705e-05	1.63356	0.708023	PLEK	5.60066	11.6574	5.32875	11.9659
SLA	Up	735.318	0.75595	0.111734	6.7656	1.32761e-11	5.46633e-10	up	5.99726e-05	2.93538e-06	1.63332	0.707805	SLA2	2.26123	4.6239	2.4847	4.8994
FGF7	Up	105.295	0.755397	0.233674	3.2327	0.00122627	0.00548702	up	0.0436738	0.0117959	1.63827	0.712176	FGF7	1.44287	2.36381	3.11192	2.10087
RNF145	Up	1022.13	0.754581	0.0921959	8.18454	2.73341e-16	2.89784e-14	up	4.49758e-07	6.41366e-09	1.67855	0.747216	RNF145	9.56485	16.0551	10.4492	12.6539
KLHL6	Up	641.906	0.753537	0.167982	4.48583	7.26312e-06	6.64791e-05	up	0.0240897	0.00548746	1.52783	0.611482	KLHL6	2.50685	3.83003	2.91651	4.01183
KIF2C	Up	507.325	0.752832	0.107021	7.0344	2.00117e-12	1.00913e-10	up	4.23026e-06	1.09338e-07	1.6931	0.759665	KIF2C	4.25126	7.19779	5.93447	5.60275
PHF19	Up	544.132	0.751118	0.100212	7.49532	6.61354e-14	4.45224e-12	up	1.21707e-06	2.26891e-08	1.6901	0.757111	PHF19	5.82834	9.8505	6.91217	9.69055
SRM	Up	752.212	0.751116	0.101852	7.37458	1.64862e-13	1.0229e-11	up	1.7026e-07	1.96006e-09	1.68562	0.753282	SRM	13.1842	22.2236	13.2132	17.8911
ICAM1	Up	834.227	0.750562	0.149597	5.01723	5.24214e-07	6.61482e-06	up	0.00163065	0.000177589	1.61416	0.690785	ICAM1	4.88931	7.89213	4.98456	7.21255
EBI3	Up	119.545	0.749101	0.159955	4.68321	2.82417e-06	2.88941e-05	up	0.00120206	0.000121602	1.65187	0.724097	EBI3	2.00983	3.31997	2.19306	3.29458
REC8	Up	1251.06	0.748768	0.124963	5.99191	2.07391e-09	5.09546e-08	up	4.04283e-05	1.81894e-06	1.69659	0.762638	REC8	11.3526	19.2606	14.4279	16.0516
AL513523.2	Up	145.429	0.748059	0.231496	3.23141	0.0012318	0.00550081	up	0.0312362	0.00770698	1.5371	0.620208	AL513523.2	2.30728	3.54651	2.3806	3.31096
PTAFR	Up	497.072	0.747244	0.134166	5.56955	2.554e-08	4.66582e-07	up	0.000367682	2.73905e-05	1.6076	0.684908	PTAFR	2.4079	3.87093	2.2677	3.35956
JAK2	Up	713.61	0.74657	0.114979	6.49309	8.40961e-11	2.88109e-09	up	0.000134081	7.93846e-06	1.70856	0.772777	JAK2	4.43996	7.58592	6.14295	6.49752
LGALS9	Up	3562.83	0.745931	0.117117	6.36908	1.90162e-10	6.06714e-09	up	3.895e-06	9.83587e-08	1.70453	0.769372	LGALS9B	1.61275	8.12079	3.15845	6.09477
CEACAM21	Up	76.7737	0.745862	0.180846	4.1243	3.7187e-05	0.000275708	up	0.00240947	0.000293131	1.78734	0.837812	CEACAM21	2.32216	4.15048	3.01926	4.56184
HLA-DPA1	Up	17488.2	0.744646	0.127971	5.81886	5.925e-09	1.28254e-07	up	4.50652e-05	2.07854e-06	1.67788	0.746642	HLA-DPA1	276.781	464.406	235.508	411.487
GPR183	Up	226.295	0.744337	0.215011	3.46185	0.000536476	0.00272879	up	0.0451274	0.0123175	1.58055	0.66043	GPR18	1.37327	3.76204	1.53806	4.66841
GPSM3	Up	766.452	0.74403	0.12782	5.8209	5.85325e-09	1.2711e-07	up	0.000264915	1.81804e-05	1.61029	0.68732	GPSM3	10.4013	16.7491	11.0799	18.4687
SUSD3	Up	175.609	0.743373	0.142273	5.22497	1.74184e-07	2.54086e-06	up	0.0016509	0.000180245	1.59103	0.669958	SUSD3	3.6206	5.76046	3.26713	6.65044
HLA-E	Up	30253.2	0.742599	0.0792037	9.37581	6.86497e-21	1.9666e-18	up	2.43702e-10	4.52508e-13	1.68328	0.751278	HLA-E	237.315	399.469	267.651	402.362
KIF21B	Up	518.048	0.741909	0.112399	6.60069	4.09246e-11	1.50961e-09	up	0.000142018	8.49112e-06	1.63528	0.709536	KIF21B	1.02421	1.67488	1.36741	1.56553
ITK	Up	356.151	0.741234	0.138124	5.36643	8.03083e-08	1.27854e-06	up	0.000573344	4.84668e-05	1.6478	0.72054	ITK	1.93166	3.183	2.42678	3.00691
SRGN	Up	2106.17	0.740071	0.122746	6.02927	1.64701e-09	4.16307e-08	up	5.87533e-05	2.86261e-06	1.6693	0.73924	SRGN	52.9725	88.4268	45.5407	84.6357
MAP3K8	Up	212.867	0.739758	0.156047	4.74062	2.13066e-06	2.2624e-05	up	0.00459525	0.000664167	1.62884	0.703845	MAP3K8	3.10601	5.05919	3.80972	4.81943
AOAH	Up	559.386	0.737687	0.133124	5.54137	3.00121e-08	5.4094e-07	up	0.000355582	2.61986e-05	1.61887	0.69499	AOAH	6.31111	10.2169	6.21713	10.9479
PTGES	Up	204.014	0.736068	0.151253	4.86646	1.13618e-06	1.30191e-05	up	0.00176949	0.000197661	1.61854	0.694697	PTGES	2.21783	3.58966	2.68918	3.60454
NUP210	Up	1250.93	0.734145	0.123314	5.95345	2.6254e-09	6.21237e-08	up	0.000354825	2.61164e-05	1.62254	0.698257	NUP210	3.23165	5.24349	4.77463	5.10989
SAMD9	Up	1771.24	0.73394	0.205756	3.56705	0.000361028	0.00193198	up	0.000488261	3.94419e-05	1.99124	0.993664	SAMD9L	6.69938	15.065	8.16664	12.5739
CIITA	Up	1471.44	0.729345	0.124742	5.84683	5.01038e-09	1.10771e-07	up	0.000445028	3.49582e-05	1.67202	0.741593	CIITA	4.86243	8.13008	7.5067	8.2032
FST	Up	69.3801	0.726114	0.237459	3.05785	0.00222931	0.00910112	up	0.0119915	0.00227646	1.62465	0.700126	FST	0.872675	1.41779	1.56976	1.19494
IL16	Up	1300.02	0.725926	0.148395	4.89184	9.9898e-07	1.16453e-05	up	0.00375466	0.000512557	1.55749	0.639221	IL16	10.8173	16.8479	11.8737	16.8827
LIMK1	Up	648.205	0.725017	0.114448	6.33492	2.3746e-10	7.418e-09	up	6.40712e-05	3.17779e-06	1.60827	0.685509	LIMK1	3.95259	6.35683	4.43072	6.17708
NUP93	Up	708.254	0.724532	0.107357	6.74883	1.49043e-11	6.04431e-10	up	3.39883e-07	4.59438e-09	1.66614	0.73651	NUP93	8.83563	14.7214	9.97657	10.8345
CDC42EP5	Up	2356.3	0.723643	0.125547	5.7639	8.21924e-09	1.72643e-07	up	5.53065e-06	1.49298e-07	1.64185	0.715326	CDC42EP5	77.9626	128.003	100.707	134.381
HLA-DOA	Up	930.653	0.722892	0.152934	4.72684	2.28044e-06	2.39499e-05	up	0.00338488	0.000451267	1.53825	0.62129	HLA-DOA	5.80242	8.92557	5.61519	8.18693
CPZ	Up	70.2558	0.722785	0.197343	3.66258	0.000249689	0.00141491	up	0.0195987	0.00421631	1.57753	0.657669	CPZ	0.63139	0.996038	0.543881	0.804751
IPCEF1	Up	178.925	0.722672	0.151597	4.76705	1.86941e-06	2.02005e-05	up	0.00231464	0.00027764	1.63542	0.70966	IPCEF1	1.01978	1.66777	1.27975	1.61242
ABCC1	Up	965.857	0.722671	0.0889993	8.11997	4.66309e-16	4.65065e-14	up	1.57424e-06	3.13352e-08	1.66916	0.73912	ABCC1	3.24649	5.4189	3.91707	4.46742
RP1-34B20.21	Up	57.9018	0.722636	0.276211	2.61624	0.00889032	0.0284592	up	0.0399004	0.01055	1.81971	0.86371	RP1-34B20.21	0.723976	1.31743	1.02753	2.05255
SIGLEC10	Up	504.35	0.721638	0.142725	5.05614	4.2783e-07	5.56014e-06	up	0.00113412	0.000113042	1.61566	0.692121	SIGLEC15	3.06547	1.02465	4.40565	1.02887
CD27	Up	710.816	0.721498	0.134164	5.37772	7.54355e-08	1.21201e-06	up	0.000212711	1.39027e-05	1.66992	0.739783	CD27	11.3225	18.9078	9.56404	18.4599
ADRBK2	Up	455.789	0.721448	0.142603	5.05913	4.21183e-07	5.48965e-06	up	0.00152929	0.000164355	1.65737	0.728893	ADRBK2	1.8774	3.11154	2.9005	3.1272
MSN	Up	5347.67	0.719903	0.107032	6.72605	1.74333e-11	6.96506e-10	up	4.69683e-06	1.2384e-07	1.63818	0.712093	MSN	28.2433	46.2676	29.176	40.0533
NLRC3	Up	389.791	0.719745	0.148627	4.84263	1.28134e-06	1.44368e-05	up	0.00404543	0.000565016	1.62742	0.702587	NLRC3	1.1679	1.90067	1.57871	1.94274
NCAPH	Up	385.844	0.718624	0.114555	6.27318	3.53758e-10	1.07034e-08	up	2.10505e-06	4.51843e-08	1.67533	0.744444	NCAPH	4.22768	7.08275	5.88971	5.03362
CYTH4	Up	592.708	0.717429	0.13624	5.2659	1.39502e-07	2.08464e-06	up	0.00369562	0.000502575	1.59319	0.671916	CYTH4	4.34285	6.91898	4.3728	6.48836
AGT	Up	142.37	0.717397	0.152221	4.71287	2.44249e-06	2.53944e-05	up	0.000257238	1.75007e-05	1.65492	0.72676	AGT	1.17968	1.95227	1.29278	1.7711
ARHGEF3	Up	628.379	0.717333	0.10416	6.88686	5.70364e-12	2.55129e-10	up	1.05685e-05	3.48517e-07	1.65157	0.723839	ARHGEF3	4.47935	7.39796	4.99085	6.74884
SEMA4A	Up	311.418	0.71614	0.159358	4.4939	6.99302e-06	6.4269e-05	up	0.00238355	0.000288919	1.61994	0.695939	SEMA4A	2.19677	3.55864	2.30925	3.37624
IRF9	Up	2644.99	0.715746	0.128876	5.55376	2.79588e-08	5.08012e-07	up	7.37055e-05	3.75535e-06	1.71954	0.78202	IRF9	62.7124	107.836	66.8742	94.0833
DHRS9	Up	70.84	0.715735	0.182771	3.91603	9.0019e-05	0.000587409	up	0.00271585	0.000343112	1.66376	0.73445	DHRS9	0.98292	1.63535	1.18272	2.00851
CLEC2B	Up	223.248	0.715598	0.128058	5.58807	2.29604e-08	4.25439e-07	up	0.000715614	6.39928e-05	1.60575	0.683248	CLEC2B	5.82536	9.35408	5.53759	7.81139
STK10	Up	1195.21	0.715175	0.0923544	7.74382	9.64739e-15	7.59605e-13	up	1.31017e-06	2.49871e-08	1.62304	0.698697	STK10	5.672	9.20588	6.1176	8.05066
ETV7	Up	890.747	0.714465	0.130037	5.4943	3.92256e-08	6.85887e-07	up	2.77636e-05	1.12176e-06	1.71198	0.775666	ETV7	10.9277	18.7081	12.5565	18.8761
HK3	Up	71.0782	0.714046	0.226464	3.15303	0.00161588	0.00693092	up	0.0372304	0.00968642	1.60419	0.681849	HK3	0.652437	1.04664	0.517938	0.909629
C4orf48	Up	34.291	0.713446	0.161254	4.42436	9.67264e-06	8.51749e-05	up	0.000129087	7.56459e-06	1.67628	0.745267	C4orf48	2.25876	3.78632	1.99567	3.21809
HIST1H2AI	Up	41.884	0.713032	0.225572	3.16099	0.00157234	0.00677657	up	0.00887514	0.0015341	1.79068	0.840506	HIST1H2AI	1.96816	3.52434	4.39035	5.21718
SCIMP	Up	273.532	0.71264	0.139686	5.10175	3.36535e-07	4.49558e-06	up	0.00189353	0.000215456	1.5883	0.667485	SCIMP	3.18962	5.06607	3.07431	4.49414
CECR1	Up	2375.69	0.711142	0.115176	6.17439	6.64202e-10	1.86309e-08	up	5.95079e-06	1.64958e-07	1.69972	0.765301	CECR1	13.7816	23.4248	13.688	20.6626
PTPN22	Up	385.501	0.709096	0.136721	5.18643	2.14367e-07	3.04135e-06	up	0.00407589	0.000570637	1.58535	0.664802	PTPN22	4.24231	6.72555	5.14247	7.24554
IKBKE	Up	501.67	0.708507	0.0945047	7.49705	6.52712e-14	4.41614e-12	up	1.44634e-05	5.09939e-07	1.61199	0.688839	IKBKE	3.43892	5.54348	4.23742	5.80111
C7orf49	Up	865.123	0.707912	0.134419	5.26647	1.39074e-07	2.08055e-06	up	0.000248638	1.68233e-05	1.65099	0.72333	C7orf49	47.7253	78.7939	69.3455	83.1903
HLA-F	Up	6620.21	0.707427	0.131183	5.39269	6.94108e-08	1.12732e-06	up	2.43059e-05	9.5859e-07	1.6782	0.746912	HLA-F	110.795	185.935	124.119	209.675
PSME2	Up	10423.8	0.705926	0.0980714	7.19808	6.10669e-13	3.39754e-11	up	4.25992e-09	1.7718e-11	1.60298	0.680758	PSME2	312.822	501.447	298.625	417.962
ISG20	Up	2502.26	0.704886	0.118391	5.95387	2.61882e-09	6.2077e-08	up	1.70483e-05	6.19177e-07	1.63604	0.710211	ISG20	66.6237	108.999	89.2611	122.526
CYSLTR2	Up	178.102	0.703952	0.159746	4.40669	1.04963e-05	9.14115e-05	up	0.00169932	0.000187299	1.68065	0.749019	CYSLTR2	1.19504	2.00844	1.26026	1.3155
FAM20A	Up	63.0428	0.703237	0.195908	3.58963	0.000331143	0.00179651	up	0.0154324	0.00311193	1.5938	0.672468	FAM20A	0.678112	1.08077	0.892811	0.849519
SPC24	Up	141.186	0.703163	0.121874	5.7696	7.94598e-09	1.67951e-07	up	6.93227e-05	3.496e-06	1.61709	0.693403	SPC24	1.95232	3.15708	3.19906	2.45295
FREM1	Up	247.615	0.702885	0.153722	4.57244	4.82071e-06	4.60327e-05	up	0.00330544	0.000437975	1.6517	0.723952	FREM1	1.53357	2.53299	2.23773	1.70346
RGL4	Up	95.3325	0.702165	0.157219	4.46615	7.96395e-06	7.19159e-05	up	0.0025416	0.000314513	1.60038	0.678416	RGL4	1.82682	2.92361	1.68895	3.31591
HIVEP3	Up	163.373	0.700688	0.142967	4.90103	9.53352e-07	1.11862e-05	up	0.000835577	7.76372e-05	1.60375	0.681449	HIVEP3	0.66699	1.06968	0.778874	1.05873
COL17A1	Up	3805.08	0.700222	0.166464	4.20645	2.59414e-05	0.00020108	up	0.0057094	0.000863324	1.57548	0.655789	COL17A1	14.9189	23.5044	23.3817	23.637
NFKBIE	Up	465.612	0.698606	0.130884	5.3376	9.41833e-08	1.47452e-06	up	0.000373575	2.79959e-05	1.58485	0.664349	NFKBIE	5.33697	8.45832	6.06929	7.76818
SERPINF1	Up	1171.94	0.698023	0.127528	5.47349	4.41251e-08	7.55854e-07	up	0.000128848	7.53142e-06	1.57894	0.658959	SERPINF1	21.2118	33.4922	20.2155	29.5867
GIMAP4	Up	1002.57	0.697764	0.1049	6.65172	2.89688e-11	1.10717e-09	up	2.96225e-05	1.22107e-06	1.61486	0.691408	GIMAP4	16.735	27.0247	16.1089	23.4369
HLA-DPB1	Up	7914.15	0.697697	0.108009	6.45963	1.04959e-10	3.51535e-09	up	5.83459e-06	1.59905e-07	1.59931	0.677453	HLA-DPB1	127.404	203.759	111.789	218.4
ENKUR	Up	106.039	0.697413	0.244466	2.85279	0.00433366	0.0157954	up	0.00812548	0.0013639	1.84361	0.88253	ENKUR	1.00284	1.84885	0.916563	1.74679
PSTPIP1	Up	129.586	0.696798	0.176537	3.94704	7.91218e-05	0.00052842	up	0.0183628	0.0038618	1.56392	0.645162	PSTPIP1	1.91873	3.00072	2.08159	3.12335
ETS1	Up	3740.25	0.696547	0.122501	5.68605	1.30014e-08	2.56673e-07	up	0.000236053	1.58841e-05	1.59702	0.675378	ETS1	20.8063	33.228	23.9794	29.6094
TENM3	Up	195.607	0.69558	0.206139	3.37432	0.000739977	0.00359547	up	0.00682606	0.00108901	1.73641	0.79611	TENM3	0.764761	1.32794	0.932078	0.996861
P2RY6	Up	150.323	0.695084	0.143645	4.83892	1.30549e-06	1.46598e-05	up	0.000600731	5.13102e-05	1.65728	0.728821	P2RY6	1.63777	2.71425	2.03557	2.60783
SPI1	Up	638.936	0.694974	0.132368	5.25032	1.51836e-07	2.24404e-06	up	0.000546862	4.5653e-05	1.6022	0.680053	SPI1	8.8267	14.1421	9.01427	13.7881
APOL6	Up	7623.16	0.694289	0.0948401	7.32063	2.46817e-13	1.47181e-11	up	1.48358e-06	2.89796e-08	1.63789	0.711838	APOL6	19.2558	31.5389	23.2662	26.165
SGTB	Up	92.0828	0.694215	0.174173	3.98577	6.72621e-05	0.000456921	up	0.00985015	0.00175509	1.60764	0.68494	SGTB	0.575825	0.925716	0.628931	0.759202
SPAG5	Up	763.205	0.693444	0.121922	5.68761	1.28832e-08	2.54713e-07	up	0.000464567	3.70232e-05	1.57797	0.658067	SPAG5	6.30201	9.94437	7.08488	6.85354
TYMS	Up	827.857	0.693001	0.128917	5.37557	7.63415e-08	1.22219e-06	up	0.000559316	4.70251e-05	1.60348	0.681204	TYMS	16.225	26.0165	19.5269	23.6218
OXCT1	Up	711.884	0.691597	0.120072	5.75986	8.41852e-09	1.76278e-07	up	0.000113497	6.44867e-06	1.62965	0.704565	OXCT1	6.23297	10.1576	9.24305	8.96253
C17orf97	Up	178.256	0.689758	0.205842	3.35091	0.000805471	0.00385116	up	0.0130539	0.00252081	1.63528	0.709538	C17orf97	1.83938	3.0079	2.24874	2.04682
MRAP2	Up	241.359	0.68837	0.133057	5.17349	2.29766e-07	3.22919e-06	up	7.23455e-05	3.67531e-06	1.58691	0.666217	MRAP2	2.72904	4.33074	3.631	3.68722
THEMIS2	Up	607.221	0.688284	0.177837	3.8703	0.0001087	0.000688721	up	0.0144656	0.00286756	1.54345	0.626157	THEMIS	1.29522	2.73841	1.64641	2.77378
KPNA2	Up	1828	0.686957	0.127229	5.39938	6.68701e-08	1.09264e-06	up	5.55664e-05	2.69847e-06	1.62787	0.702984	KPNA2	23.6021	38.4211	30.433	29.5058
BMP7	Up	202.464	0.686685	0.152794	4.49419	6.98356e-06	6.42259e-05	up	0.00154287	0.000165987	1.52898	0.612571	BMP7	1.73199	2.64818	1.80667	2.36981
APOBR	Up	638.554	0.68633	0.106755	6.42905	1.28405e-10	4.23737e-09	up	1.61582e-05	5.84452e-07	1.63238	0.706979	APOBR	2.85787	4.66514	3.04333	4.44071
SH3PXD2B	Up	432.966	0.685494	0.155673	4.40341	1.0656e-05	9.26228e-05	up	0.000453027	3.5868e-05	1.60037	0.678402	SH3PXD2B	1.20851	1.93405	1.1747	1.33487
TRIP13	Up	187.767	0.685115	0.140706	4.86913	1.12091e-06	1.2877e-05	up	0.000597957	5.10288e-05	1.61634	0.692727	TRIP13	1.90963	3.0866	2.85121	2.30653
LBH	Up	1677.24	0.684435	0.126058	5.42951	5.65081e-08	9.42782e-07	up	0.000142042	8.50311e-06	1.60301	0.680784	LBH	13.8822	22.2533	18.0039	25.193
MUC3A	Up	21813.1	0.684196	0.16129	4.24203	2.21506e-05	0.000175124	up	0.00260974	0.00032486	1.52548	0.609259	MUC3A	62.6496	95.5704	85.1299	89.8491
RNF213	Up	8042.31	0.681908	0.127639	5.34248	9.16848e-08	1.44042e-06	up	0.000512489	4.20222e-05	1.65322	0.725281	RNF213	26.8472	44.3845	40.0954	39.2164
DEF6	Up	701.994	0.680497	0.118482	5.74346	9.27613e-09	1.91262e-07	up	0.000679115	5.97239e-05	1.57004	0.6508	DEF6	7.20967	11.3195	8.89661	11.4179
CLSPN	Up	169.459	0.680308	0.136531	4.98281	6.26668e-07	7.7479e-06	up	0.000760823	6.91658e-05	1.59855	0.676761	CLSPN	1.32182	2.11299	2.05847	1.60126
FYB	Up	983.261	0.678882	0.141317	4.80398	1.55544e-06	1.7166e-05	up	0.00186758	0.000211392	1.59096	0.669898	FYB	7.06415	11.2388	7.62185	8.76734
C1QB	Up	4969	0.678755	0.127622	5.31847	1.04642e-07	1.61348e-06	up	6.05788e-05	2.96955e-06	1.66289	0.733693	C1orf54	9.91315	15.3078	7.30111	15.1684
FASN	Up	1959.58	0.678633	0.120499	5.63188	1.78259e-08	3.42379e-07	up	1.0755e-05	3.57063e-07	1.60916	0.686308	FASN	6.55499	10.548	9.07716	8.14354
IFIT3	Up	3144.8	0.678383	0.212715	3.18916	0.00142688	0.00624969	up	0.00176627	0.000196908	1.87632	0.907904	IFIT3	26.3689	49.4764	23.1922	44.4353
B2M	Up	149548	0.678244	0.0979171	6.92671	4.30736e-12	1.9726e-10	up	3.57608e-06	8.66665e-08	1.58102	0.660857	B2M	8115.52	12830.8	8725.12	15796.9
VRK1	Up	323.209	0.677966	0.11568	5.86069	4.60935e-09	1.0241e-07	up	2.83759e-05	1.15282e-06	1.58794	0.667153	VRK1	6.55499	10.4089	7.86022	7.70567
TACC3	Up	1061.26	0.677627	0.104311	6.49622	8.23618e-11	2.83611e-09	up	9.96731e-05	5.50038e-06	1.56706	0.648063	TACC3	9.04879	14.18	11.1459	10.9097
XCL1	Up	54.7059	0.67741	0.206485	3.28068	0.00103559	0.00477015	up	0.00774076	0.0012861	1.64292	0.716267	XCL1	1.00567	1.65224	0.978374	1.50473
CELF2	Up	1036.98	0.677253	0.102356	6.61666	3.67397e-11	1.37407e-09	up	5.3221e-05	2.55748e-06	1.60843	0.685654	CELF2	4.62479	7.43866	5.94698	6.46707
AURKB	Up	418.896	0.676407	0.112974	5.98729	2.13361e-09	5.22541e-08	up	9.24511e-06	2.92515e-07	1.61557	0.692041	AURKB	7.90571	12.7722	11.0198	11.3987
FCER1G	Up	809.554	0.675351	0.109619	6.16087	7.23441e-10	2.0107e-08	up	4.54316e-05	2.10219e-06	1.58683	0.666152	FCER1G	39.4244	62.56	33.3831	56.4518
PCBP3	Up	73.8541	0.674707	0.154712	4.36104	1.29443e-05	0.000109612	up	0.00209461	0.000244869	1.61593	0.692364	PCBP3	0.959279	1.55013	1.01261	1.2137
RCSD1	Up	935.805	0.674438	0.121672	5.54308	2.97192e-08	5.36379e-07	up	0.00036793	2.74909e-05	1.55867	0.640315	RCSD1	6.55762	10.2212	7.0855	9.34985
DUSP4	Up	222.972	0.674071	0.159394	4.22897	2.34764e-05	0.000184561	up	0.00147793	0.000156421	1.56144	0.64288	DUSP4	0.842002	1.31474	1.37033	1.54499
TICRR	Up	216.222	0.672697	0.122821	5.47704	4.32498e-08	7.41803e-07	up	2.99257e-05	1.23801e-06	1.68244	0.750555	TICRR	0.739932	1.24489	1.24871	0.865051
CD300A	Up	436.99	0.672644	0.110503	6.08711	1.14967e-09	3.03514e-08	up	0.000365298	2.71857e-05	1.55516	0.637062	CD300A	5.48051	8.52306	5.14362	7.92942
CD84	Up	449.367	0.672496	0.160599	4.18742	2.82148e-05	0.000215844	up	0.00758969	0.00125198	1.58758	0.666827	CD84	1.58513	2.51651	1.91693	2.24463
MND1	Up	71.2374	0.672086	0.156638	4.2907	1.78114e-05	0.000144907	up	0.00138502	0.000144427	1.5764	0.656631	MND1	2.54944	4.01893	3.89523	3.51254
IGFLR1	Up	216.632	0.672022	0.137478	4.88821	1.01758e-06	1.18314e-05	up	0.00370744	0.000504903	1.52064	0.604674	IGFLR1	4.62922	7.03936	4.76463	8.03579
IFI27L1	Up	310.108	0.671854	0.110582	6.0756	1.23522e-09	3.22933e-08	up	3.39567e-06	7.99487e-08	1.59734	0.675672	IFI27	371.776	1416.67	583.777	1856.85
BLVRA	Up	331.227	0.671662	0.0949964	7.0704	1.5449e-12	7.93913e-11	up	7.81302e-07	1.35788e-08	1.57709	0.657262	BLVRA	7.89195	12.4463	6.54025	10.5293
GPNMB	Up	986.037	0.670802	0.18198	3.68612	0.000227698	0.00130345	up	0.027389	0.00647694	1.52597	0.609724	GPNMB	8.62168	13.1564	7.63222	11.2004
MKI67	Up	2946.69	0.669919	0.114705	5.84037	5.20852e-09	1.14775e-07	up	4.11307e-05	1.85736e-06	1.6036	0.681311	MKI67	6.60318	10.5888	7.80721	6.29978
CHST2	Up	381.174	0.669492	0.136014	4.92224	8.55583e-07	1.01673e-05	up	0.000649339	5.64748e-05	1.5454	0.627978	CHST2	1.72687	2.66871	1.92598	2.48481
GPT2	Up	302.257	0.66887	0.160093	4.17801	2.94067e-05	0.00022407	up	0.00170539	0.000188728	1.59523	0.673764	GPT2	1.73269	2.76403	1.67491	2.5331
APOBEC3C	Up	1173.77	0.668694	0.0952684	7.01905	2.23378e-12	1.11391e-10	up	2.78759e-06	6.27332e-08	1.59507	0.673623	APOBEC3C	9.43256	15.0456	8.65009	12.7673
MOB3A	Up	1474	0.66847	0.105784	6.31921	2.62906e-10	8.17498e-09	up	2.08212e-05	7.97961e-07	1.55069	0.632912	MOB3A	9.11854	14.14	10.8739	13.0896
CCR9	Up	419.099	0.668364	0.116948	5.71506	1.09665e-08	2.22705e-07	up	0.000537489	4.44714e-05	1.55326	0.635296	CCR9	3.91644	6.08323	4.60678	6.40058
F2RL2	Up	129.72	0.668364	0.162019	4.12522	3.70374e-05	0.00027475	up	0.000409238	3.155e-05	1.67632	0.745299	F2RL2	0.907449	1.52118	1.02801	1.20171
TSPAN1	Up	2081.43	0.66807	0.153041	4.36529	1.26955e-05	0.000107844	up	0.000568269	4.79889e-05	1.61194	0.688795	TSPAN1	33.1263	53.3974	33.7251	62.1064
TRPM2	Up	228.386	0.667764	0.167657	3.98291	6.80764e-05	0.000461754	up	0.00613845	0.000950584	1.58708	0.666377	TRPM2	1.27168	2.01827	1.46368	2.20675
KIAA1524	Up	140.99	0.667141	0.143897	4.63624	3.54804e-06	3.51256e-05	up	0.00275857	0.000350353	1.57743	0.657577	KIAA1524	1.52641	2.4078	2.37327	2.08853
SLCO4A1	Up	167.376	0.665459	0.144507	4.60502	4.12429e-06	3.9978e-05	up	0.000296771	2.08516e-05	1.62708	0.702287	SLCO4A1	1.93121	3.14224	1.62885	2.62137
ANXA6	Up	2844.78	0.664962	0.104109	6.38718	1.68971e-10	5.44264e-09	up	1.24711e-05	4.27931e-07	1.57758	0.657711	ANXA6	25.9251	40.8989	26.0826	34.5359
ELOVL5	Up	1232.04	0.664519	0.0970706	6.84573	7.60862e-12	3.29397e-10	up	9.01358e-06	2.83181e-07	1.58218	0.661915	ELOVL5	13.121	20.7597	14.7317	18.3363
PRKCQ	Up	175.156	0.663132	0.105751	6.27067	3.59496e-10	1.08526e-08	up	3.49911e-05	1.53333e-06	1.59918	0.677334	PRKCQ	1.29383	2.06907	1.50941	1.80191
RINL	Up	232.608	0.659438	0.126293	5.22151	1.77472e-07	2.58323e-06	up	0.00189404	0.000215654	1.53443	0.617706	RINL	3.04616	4.67412	3.80474	3.95156
HLA-DRB1	Up	22297.5	0.659411	0.140909	4.6797	2.87298e-06	2.93266e-05	up	0.000334183	2.42786e-05	1.53456	0.617822	HLA-DRB1	401.781	616.555	380.14	548.323
CHST11	Up	560.945	0.659246	0.131271	5.02202	5.11299e-07	6.47452e-06	up	0.000293662	2.05895e-05	1.58844	0.66761	CHST11	2.3305	3.70186	2.93018	3.42208
THBD	Up	393.067	0.658466	0.19327	3.40697	0.000656878	0.00325155	up	0.00828684	0.00140083	1.5161	0.600363	THBD	1.94216	2.9445	2.02677	1.98409
ACTB	Up	110550	0.658333	0.127563	5.16084	2.4584e-07	3.40534e-06	up	5.86199e-06	1.61098e-07	1.51873	0.602868	ACTB	1345.41	2043.32	1414.09	1689.11
CD69	Up	189.929	0.658041	0.168696	3.90074	9.58987e-05	0.00061779	up	0.00859379	0.00146613	1.57661	0.656825	CD6	2.9344	6.21641	3.87037	6.24004
GZMA	Up	1704.98	0.657538	0.159527	4.1218	3.75924e-05	0.000278254	up	0.0131494	0.00254414	1.53165	0.615083	GZMA	53.3477	81.7097	40.7566	99.4921
NAMPT	Up	3484.21	0.657129	0.109523	5.99993	1.97406e-09	4.88579e-08	up	6.80757e-05	3.41794e-06	1.59728	0.675618	NAMPT	45.844	73.2257	63.2076	61.7002
MANF	Up	2332.12	0.657079	0.117341	5.59974	2.14668e-08	4.01988e-07	up	3.49471e-06	8.27996e-08	1.56829	0.649195	MANF	81.8278	128.33	57.2225	96.5819
ZNFX1	Up	3192.74	0.65551	0.10181	6.43858	1.206e-10	3.98957e-09	up	9.21801e-06	2.90973e-07	1.60831	0.685546	ZNFX1	9.30978	14.973	11.3666	13.2778
C1orf54	Up	184.213	0.654436	0.109898	5.95493	2.6018e-09	6.17825e-08	up	0.000145661	8.75219e-06	1.54419	0.626851	C1orf186	4.48115	6.77941	5.09573	6.30464
DERL3	Up	1418.3	0.654369	0.133659	4.89581	9.78994e-07	1.14321e-05	up	0.000173969	1.08408e-05	1.58199	0.661741	DERL3	29.7321	47.0359	22.9077	47.8621
LAMP5	Up	69.9509	0.652396	0.142501	4.5782	4.6899e-06	4.48791e-05	up	0.00358417	0.000483692	1.5097	0.594264	LAMP5	0.762814	1.15162	0.877133	1.12822
KIAA0101	Up	258.375	0.652313	0.133563	4.88392	1.03996e-06	1.20603e-05	up	0.000200889	1.29659e-05	1.61391	0.690556	KIAA0101	8.72845	14.0869	12.9657	15.2786
BUB1	Up	534.379	0.652119	0.122781	5.31123	1.08886e-07	1.66595e-06	up	0.000672593	5.87343e-05	1.56612	0.647192	BUB1	4.34072	6.79808	6.21268	5.47834
CDCA2	Up	269.613	0.651358	0.12911	5.04498	4.53579e-07	5.85521e-06	up	0.000374004	2.80558e-05	1.56968	0.650469	CDCA2	2.43601	3.82376	3.27966	4.03465
IKZF2	Up	125.046	0.651303	0.16895	3.855	0.000115731	0.000727789	up	0.0164004	0.00335705	1.55596	0.637808	IKZF2	0.680985	1.05959	1.0055	0.970283
HSH2D	Up	896.6	0.650896	0.14725	4.42036	9.85388e-06	8.64317e-05	up	0.00287105	0.000367837	1.62516	0.70058	HSH2D	9.72798	15.8095	11.8279	14.6722
PARP14	Up	6535.35	0.650785	0.142834	4.55622	5.20828e-06	4.91066e-05	up	0.000392787	2.99025e-05	1.71423	0.777557	PARP14	22.9645	39.3663	27.6645	34.3818
GPR68	Up	139.076	0.650714	0.129186	5.03703	4.72821e-07	6.07448e-06	up	0.00084407	7.87586e-05	1.57507	0.655417	GPR68	1.00532	1.58346	1.48714	1.84142
FCHO1	Up	168.133	0.650678	0.177175	3.67252	0.000240169	0.00136729	up	0.0136953	0.00267722	1.57979	0.65973	FCHO1	1.4451	2.28295	1.57276	2.30248
PRR11	Up	341.907	0.650122	0.124201	5.23443	1.65492e-07	2.42457e-06	up	0.000586934	4.98702e-05	1.5746	0.654982	PRR11	4.02969	6.34513	5.95767	3.91024
HIST1H2BD	Up	461.938	0.650051	0.140765	4.61798	3.87495e-06	3.78111e-05	up	0.00071213	6.34233e-05	1.56023	0.641759	HIST1H2BD	16.4904	25.7288	17.1793	25.6248
DUSP10	Up	104.786	0.648656	0.121595	5.33456	9.57786e-08	1.49601e-06	up	0.000352815	2.58899e-05	1.55006	0.632323	DUSP10	1.11743	1.73208	0.917989	1.4515
PTPN6	Up	1851.51	0.648198	0.111087	5.83503	5.37822e-09	1.17935e-07	up	0.000300008	2.12127e-05	1.52394	0.607805	PTPN6	23.5798	35.9341	22.7544	30.6939
SLAMF7	Up	2470.81	0.647581	0.124654	5.19502	2.04693e-07	2.91807e-06	up	0.00274676	0.00034775	1.5261	0.609847	SLAMF8	3.8865	7.85438	3.41886	7.70734
C1orf186	Up	111.569	0.646711	0.139119	4.64862	3.34171e-06	3.32787e-05	up	0.00701511	0.00113011	1.51287	0.59729	C1orf162	4.34569	7.9435	5.03856	6.32137
SAMSN1	Up	308.01	0.646423	0.14422	4.4822	7.38789e-06	6.7392e-05	up	0.0104926	0.00191241	1.50743	0.592096	SAMSN1	4.96935	7.49097	5.2275	6.86173
PML	Up	1822.42	0.645958	0.0993956	6.49886	8.09313e-11	2.794e-09	up	9.79204e-06	3.1491e-07	1.56721	0.648201	PML	12.133	19.0149	12.9719	17.1085
ST8SIA4	Up	476.411	0.645327	0.131906	4.89231	9.96596e-07	1.16275e-05	up	0.00224789	0.000266795	1.5503	0.632551	ST8SIA4	2.58471	4.00709	2.71881	3.91219
SLC25A48	Up	25.6938	0.644781	0.181292	3.5566	0.000375691	0.00199303	up	0.00211993	0.000248893	1.57936	0.659339	SLC25A48	0.776285	1.22603	1.24929	1.4097
GYPC	Up	616.632	0.644266	0.111241	5.79163	6.97073e-09	1.49211e-07	up	4.88738e-05	2.27962e-06	1.5537	0.635703	GYPC	10.7589	16.7161	11.4951	18.3609
LIME1	Up	240.906	0.644247	0.169672	3.79701	0.00014645	0.000892718	up	0.0164235	0.00336545	1.52204	0.606009	LIME1	3.82118	5.816	4.11393	8.61361
SLC1A5	Up	1380.11	0.644066	0.105295	6.11676	9.54969e-10	2.56529e-08	up	1.3212e-07	1.46212e-09	1.61812	0.694317	SLC1A5	10.7735	17.4329	11.3296	16.3458
RIPK2	Up	231.245	0.642545	0.0975731	6.58527	4.54048e-11	1.66575e-09	up	2.61128e-05	1.03761e-06	1.56617	0.647238	RIPK2	3.05167	4.77943	3.15585	4.16478
NT5DC2	Up	596.757	0.640032	0.114027	5.61297	1.98886e-08	3.74517e-07	up	9.90641e-05	5.43678e-06	1.56762	0.648574	NT5DC2	8.46708	13.2731	9.78476	12.3445
ITM2C	Up	5228.12	0.639983	0.102474	6.24529	4.23007e-10	1.25173e-08	up	2.7516e-07	3.53555e-09	1.59386	0.672523	ITM2C	51.1941	81.5962	46.493	80.3968
SELP	Up	215.361	0.639649	0.171572	3.72817	0.000192874	0.00113054	up	0.00321925	0.000424643	1.60126	0.679204	SELPLG	5.68234	10.3897	5.63466	9.59466
GPX2	Up	2529.04	0.639601	0.116086	5.50974	3.59369e-08	6.32489e-07	up	1.05181e-05	3.46072e-07	1.56087	0.642348	GPX2	63.5754	99.2328	69.1254	82.3417
LPIN1	Up	914.854	0.639189	0.136887	4.66945	3.02e-06	3.05724e-05	up	0.00453357	0.000652559	1.56979	0.650572	LPIN1	5.08632	7.98446	7.34724	7.21887
TAPBPL	Up	2050.66	0.639181	0.110844	5.76649	8.09406e-09	1.70813e-07	up	7.99356e-07	1.40113e-08	1.56554	0.646658	TAPBPL	33.7661	52.862	35.0889	43.3735
IRF1	Up	6458.96	0.639124	0.109288	5.84807	4.97301e-09	1.10126e-07	up	6.61296e-05	3.31041e-06	1.59277	0.671541	IRF1	72.3554	115.246	83.9047	120.192
IL27RA	Up	399.322	0.639101	0.133617	4.78308	1.72633e-06	1.88816e-05	up	0.00227541	0.000271752	1.51131	0.595799	IL27RA	2.60978	3.94419	3.28418	3.99797
LMO4	Up	1057.64	0.638478	0.0806112	7.92046	2.36633e-15	2.10995e-13	up	1.63542e-06	3.32818e-08	1.58038	0.660267	LMO4	17.3488	27.4177	19.5379	24.0399
ABCA1	Up	467.036	0.638231	0.164271	3.88523	0.000102233	0.000653903	up	0.0258339	0.00600034	1.50737	0.592037	ABCA1	1.04043	1.56831	1.21968	1.41126
FAM72A	Up	68.0424	0.637274	0.129354	4.92657	8.36837e-07	9.97096e-06	up	0.00071213	6.35226e-05	1.56762	0.648576	FAM72A	1.29215	2.02561	1.63024	1.63954
TNFSF13	Up	2807.53	0.636827	0.0848016	7.50962	5.9301e-14	4.04356e-12	up	6.65828e-08	6.32991e-10	1.53901	0.622003	TNFSF13	38.3948	59.09	39.2451	54.9122
C17orf53	Up	69.2844	0.635158	0.114425	5.55086	2.8427e-08	5.15824e-07	up	2.22751e-06	4.8309e-08	1.59717	0.675514	C17orf53	0.568508	0.908001	0.877338	0.777009
DMBT1	Up	174385	0.634593	0.155482	4.08145	4.47548e-05	0.000323272	up	0.000672593	5.8797e-05	1.52794	0.611586	DMBT1	609.27	930.928	527.517	669.481
PKMYT1	Up	278.638	0.633293	0.142946	4.43029	9.4108e-06	8.32504e-05	up	0.00084407	7.87143e-05	1.57698	0.657166	PKMYT1	4.19026	6.60797	4.85272	4.16821
MB21D1	Up	113.578	0.633233	0.142496	4.44386	8.83605e-06	7.90058e-05	up	0.0100055	0.00179216	1.52523	0.609028	MB21D1	1.00331	1.53029	1.04403	1.20134
FKBP11	Up	1738.3	0.632566	0.104136	6.0744	1.24452e-09	3.24733e-08	up	4.52586e-07	6.62206e-09	1.59251	0.671306	FKBP11	55.6955	88.6958	51.6152	79.918
KIF4A	Up	477.878	0.631652	0.105705	5.9756	2.29243e-09	5.5513e-08	up	3.67725e-05	1.63051e-06	1.54961	0.631907	KIF4A	2.71974	4.21454	3.74456	2.81662
MXRA5	Up	1684.03	0.630782	0.144002	4.38037	1.18475e-05	0.000101791	up	0.000363093	2.69947e-05	1.62169	0.6975	MXRA5	3.47821	5.64058	3.84102	4.14596
CCDC69	Up	1733.65	0.629649	0.0973214	6.46979	9.81392e-11	3.31165e-09	up	7.86135e-05	4.05471e-06	1.51947	0.603565	CCDC69	11.2048	17.0253	11.6469	17.042
ST6GAL1	Up	2101.64	0.629455	0.145084	4.33854	1.43433e-05	0.000120173	up	0.00310172	0.000404762	1.52133	0.605334	ST6GAL1	12.4994	19.0158	12.8856	17.9842
NCALD	Up	373.976	0.628987	0.119401	5.26785	1.38029e-07	2.06721e-06	up	0.000466515	3.72824e-05	1.50359	0.588411	NCALD	3.57604	5.37689	4.0956	4.55865
FOXM1	Up	995.919	0.62668	0.106386	5.89062	3.84746e-09	8.75037e-08	up	1.56407e-05	5.62246e-07	1.569	0.649849	FOXM1	6.62436	10.3936	9.43948	8.12796
CD40	Up	500.546	0.626536	0.125025	5.01129	5.40657e-07	6.77784e-06	up	0.00103203	0.000101179	1.53097	0.614446	CD40	7.18063	10.9933	7.27074	10.0006
MPEG1	Up	4356.95	0.626476	0.124924	5.01486	5.30724e-07	6.68445e-06	up	0.00199622	0.000230253	1.51731	0.601518	MPEG1	22.7296	34.4879	22.9706	32.3659
NCAPG	Up	483.827	0.626329	0.133346	4.69701	2.63996e-06	2.7258e-05	up	0.00152648	0.000163827	1.55273	0.634809	NCAPG	3.69262	5.73366	7.01338	5.49698
CENPW	Up	198.393	0.625689	0.112244	5.57439	2.48405e-08	4.55038e-07	up	4.2736e-05	1.94572e-06	1.52879	0.612394	CENPW	9.98774	15.2692	13.4132	13.8746
DOK2	Up	387.725	0.625222	0.105073	5.95033	2.67603e-09	6.32106e-08	up	0.000287671	2.00412e-05	1.53559	0.618797	DOK2	4.44519	6.82601	4.73429	7.20188
HLA-DQB1	Up	5898.48	0.624948	0.205141	3.04644	0.00231572	0.00936955	up	0.0170104	0.0035034	1.55724	0.638987	HLA-DQB1	137.951	214.822	128.225	158.909
GLRA4	Up	62.5679	0.624658	0.201442	3.10093	0.00192914	0.00807648	up	0.0217933	0.00483001	1.55631	0.638125	GLRA4	0.686027	1.06767	1.18186	1.48465
PLK1	Up	760.68	0.62417	0.117802	5.29847	1.16776e-07	1.77858e-06	up	2.3109e-05	9.01087e-07	1.56916	0.649997	PLK1	8.1318	12.7601	10.1154	9.89028
FGD6	Up	253.295	0.623923	0.168017	3.71345	0.000204456	0.00118451	up	0.0154457	0.0031169	1.54877	0.631127	FGD6	0.945533	1.46442	1.00852	1.32596
VWF	Up	1375.15	0.622079	0.162645	3.82476	0.000130899	0.000811053	up	0.000441118	3.45648e-05	1.59064	0.669612	VWF	3.90211	6.20687	4.38994	4.76475
TRAFD1	Up	1344.12	0.62109	0.0825147	7.52702	5.1912e-14	3.58433e-12	up	1.5269e-05	5.46618e-07	1.53781	0.620873	TRAFD1	12.1228	18.6425	13.9139	18.6712
SH3KBP1	Up	1164.92	0.620288	0.0958907	6.4687	9.88471e-11	3.32719e-09	up	3.28449e-05	1.41977e-06	1.51965	0.603743	SH3KBP1	9.29946	14.132	9.33642	10.9593
OSMR	Up	453.037	0.620101	0.127803	4.85201	1.22218e-06	1.38631e-05	up	0.000901647	8.57851e-05	1.55235	0.634457	OSMR	2.25535	3.5011	2.66285	2.56449
BTN2A2	Up	357.656	0.61953	0.119998	5.16283	2.4325e-07	3.3799e-06	up	0.00228013	0.000272654	1.51355	0.59794	BTN2A2	3.09206	4.67999	3.78059	4.60315
E2F2	Up	438.516	0.619393	0.124301	4.98303	6.25957e-07	7.74622e-06	up	0.000119321	6.8505e-06	1.5789	0.658924	E2F2	1.60316	2.53124	3.13893	2.2885
AUNIP	Up	61.8105	0.618666	0.125205	4.94124	7.76267e-07	9.33183e-06	up	0.000163278	1.00412e-05	1.55079	0.633004	AUNIP	0.793205	1.23009	1.01106	0.950168
SKA3	Up	201.633	0.618402	0.120267	5.1419	2.71978e-07	3.71015e-06	up	0.00025002	1.69454e-05	1.54264	0.6254	SKA3	2.16863	3.34541	2.74308	2.47583
CCNE1	Up	110.041	0.61792	0.123182	5.0163	5.26753e-07	6.64063e-06	up	0.000639553	5.55286e-05	1.51321	0.597614	CCNE1	1.61026	2.43666	2.10763	2.11456
PIPOX	Up	1153.63	0.617712	0.147128	4.19847	2.6873e-05	0.000207108	up	0.00238131	0.000287937	1.53722	0.620319	PIPOX	10.5143	16.1627	11.3286	14.2419
WISP1	Up	97.8448	0.616782	0.184091	3.35041	0.000806908	0.00385529	up	0.0294751	0.0070954	1.50494	0.589705	WISP1	0.635038	0.955694	0.734828	0.710937
STAMBPL1	Up	316.805	0.616712	0.0918294	6.71585	1.86976e-11	7.44808e-10	up	5.31477e-05	2.55001e-06	1.53128	0.614736	STAMBPL1	3.93757	6.02951	5.49807	5.27537
TOP2A	Up	2385.17	0.615226	0.118666	5.1845	2.16592e-07	3.06968e-06	up	6.84302e-05	3.44591e-06	1.58958	0.668643	TOP2A	14.1418	22.4795	18.3439	14.1524
TNFAIP2	Up	1000.7	0.615063	0.163835	3.75416	0.000173927	0.0010372	up	0.0256694	0.00595406	1.50186	0.586747	TNFRSF11B	0.894629	1.75353	1.60592	1.40451
CCNF	Up	449.775	0.614378	0.0969519	6.33694	2.34379e-10	7.3388e-09	up	1.37238e-05	4.8009e-07	1.54562	0.628187	CCNF	2.11827	3.27405	3.24612	2.83272
ADAMTS9	Up	157.65	0.61413	0.148718	4.1295	3.63552e-05	0.000270584	up	0.00189101	0.000214747	1.53177	0.615197	ADAMTS9	0.746636	1.14367	0.855884	0.734355
TMSB4X	Up	28843.4	0.612952	0.0828878	7.39496	1.41453e-13	8.89963e-12	up	6.95769e-06	2.00504e-07	1.50825	0.592878	TMSB4X	1606.37	2422.81	1622.71	2609.29
SH2D3C	Up	380.879	0.612175	0.112872	5.42364	5.83988e-08	9.70718e-07	up	0.000626709	5.41342e-05	1.50143	0.586337	SH2D3C	2.59941	3.90283	2.83261	3.9298
CENPF	Up	1070.68	0.611185	0.128783	4.74586	2.07621e-06	2.21506e-05	up	0.0024114	0.000293544	1.57054	0.65126	CENPF	7.23782	11.3673	10.0233	8.05176
ST3GAL1	Up	705.62	0.611022	0.119747	5.10261	3.34993e-07	4.48345e-06	up	0.00148816	0.000158112	1.50709	0.591768	ST3GAL1	2.79008	4.2049	3.21001	3.87015
CRELD2	Up	1335.23	0.610971	0.107859	5.66454	1.47417e-08	2.8641e-07	up	6.71834e-06	1.93107e-07	1.54445	0.627092	CRELD2	21.0978	32.5845	26.485	30.0131
APOBEC3F	Up	165.988	0.610833	0.129548	4.71512	2.41563e-06	2.5154e-05	up	0.00258297	0.000321145	1.52393	0.607797	APOBEC3F	2.38716	3.63786	2.6563	3.08857
NDC80	Up	303.726	0.610412	0.114971	5.30927	1.10068e-07	1.68212e-06	up	0.000909521	8.66693e-05	1.53293	0.616291	NDC80	4.42766	6.78728	6.72027	5.64513
NEK2	Up	377.671	0.610399	0.110264	5.53578	3.09838e-08	5.55481e-07	up	0.000111319	6.29188e-06	1.52812	0.611754	NEK2	6.45161	9.85881	8.70223	8.78065
TMSB10	Up	14531.1	0.610328	0.0945311	6.45637	1.07243e-10	3.58292e-09	up	9.84388e-08	1.03089e-09	1.51856	0.602701	TMSB10	869.593	1320.52	988.009	1086.13
PTPRO	Up	91.4965	0.610252	0.199117	3.0648	0.00217818	0.00892753	up	0.0498582	0.0139754	1.52278	0.60671	PTPRO	0.849915	1.29424	1.38811	1.33723
GNA14	Up	84.5847	0.609942	0.116136	5.25194	1.50504e-07	2.22925e-06	up	0.000136497	8.10022e-06	1.5662	0.647272	GNA14	0.874214	1.3692	1.36438	1.22266
STARD5	Up	622.894	0.609664	0.134134	4.54518	5.48896e-06	5.12506e-05	up	0.000954311	9.17171e-05	1.56281	0.64414	STARD5	5.85986	9.15784	7.20259	8.57643
PTTG1	Up	661.779	0.609492	0.107591	5.6649	1.47106e-08	2.8622e-07	up	1.15925e-05	3.93478e-07	1.52737	0.611051	PTTG1	25.5264	38.9882	28.6963	33.5191
HERC6	Up	1125.74	0.608531	0.243934	2.49465	0.012608	0.037841	up	0.00213758	0.000251638	1.88961	0.918087	HERC6	6.60862	12.4877	7.77957	10.7267
BTN3A3	Up	2027.14	0.606949	0.0768159	7.90135	2.75899e-15	2.44389e-13	up	3.67194e-06	9.08168e-08	1.52735	0.611028	BTN3A3	17.5707	26.8366	22.8274	26.1802
CEP55	Up	448.012	0.606597	0.118014	5.14005	2.74664e-07	3.74299e-06	up	0.000799273	7.33142e-05	1.51536	0.599661	CEP55	5.28727	8.01212	7.50538	5.83376
UHRF1	Up	480.384	0.606562	0.12566	4.827	1.38606e-06	1.54999e-05	up	0.000348652	2.55585e-05	1.54737	0.629819	UHRF1	2.51165	3.88645	3.89269	3.15095
BTN3A1	Up	2139.38	0.606062	0.100875	6.00807	1.8775e-09	4.67259e-08	up	0.00104498	0.000102682	1.5008	0.585727	BTN3A1	17.5394	26.3231	22.3802	25.561
SLC6A9	Up	168.371	0.606051	0.128522	4.71556	2.41046e-06	2.51195e-05	up	0.00070258	6.22533e-05	1.51787	0.602052	SLC6A9	1.21133	1.83864	1.29414	1.58689
TPX2	Up	1142.31	0.605788	0.117107	5.17293	2.30445e-07	3.23537e-06	up	0.000128728	7.50529e-06	1.53288	0.616242	TPX2	8.09116	12.4028	9.98152	8.568
GTSE1	Up	336.796	0.604146	0.116181	5.20003	1.99258e-07	2.85102e-06	up	0.000437935	3.41928e-05	1.53408	0.617373	GTSE1	2.53709	3.89209	3.79212	2.94481
ZC3H12C	Up	290.477	0.602251	0.108269	5.56254	2.65873e-08	4.83745e-07	up	0.000321394	2.30113e-05	1.52631	0.610046	ZC3H12C	1.17477	1.79306	1.40313	1.49265
RNF122	Up	180.657	0.601269	0.110447	5.44396	5.21077e-08	8.7807e-07	up	8.29537e-05	4.36826e-06	1.51417	0.598531	RNF122	2.08803	3.16165	2.01096	3.17018
PSMB8	Up	5823.49	0.600026	0.0748433	8.01709	1.08283e-15	1.03998e-13	up	3.61519e-09	1.42309e-11	1.52243	0.606374	PSMB8	123.955	188.712	156.838	202.442
S1PR1	Up	420.093	0.596254	0.140188	4.25324	2.10695e-05	0.000167638	up	0.000672593	5.87892e-05	1.54937	0.631682	S1PR1	3.65429	5.66184	4.4619	4.20417
PSMB9	Up	3192.25	0.594304	0.103889	5.72055	1.06178e-08	2.16931e-07	up	1.06077e-05	3.50596e-07	1.54049	0.623385	PSMB9	98.3981	151.581	120.276	170.051
ATF3	Up	575.55	0.593631	0.188923	3.14219	0.00167691	0.00714492	up	0.0162021	0.00330443	1.55583	0.637683	ATF3	8.3803	13.0383	9.38035	12.3209
FANCD2	Up	344.503	0.593561	0.134187	4.42339	9.71645e-06	8.55048e-05	up	0.00368313	0.000500603	1.51031	0.594848	FANCD2	3.26616	4.93292	4.40866	4.27513
HJURP	Up	325.405	0.592586	0.119581	4.95552	7.21359e-07	8.75779e-06	up	0.000538886	4.4707e-05	1.52876	0.612365	HJURP	3.12231	4.77327	4.48025	3.41845
TSHZ2	Up	265.526	0.591031	0.180514	3.27416	0.00105978	0.00486495	up	0.0134931	0.00262667	1.55924	0.640846	TSHZ2	1.58696	2.47446	2.10934	2.0283
IL18R1	Up	293.27	0.59032	0.158412	3.72649	0.000194164	0.00113712	up	0.00787399	0.00131175	1.53896	0.621955	IL18R1	2.67504	4.11678	3.84605	3.36965
SLC38A1	Up	3044.56	0.589791	0.113077	5.21583	1.82994e-07	2.65213e-06	up	0.000393157	2.99598e-05	1.52623	0.609976	SLC38A11	2.67321	1.40984	3.04158	1.24792
KIF11	Up	735.36	0.588955	0.124818	4.71852	2.37561e-06	2.47947e-05	up	0.000686051	6.05339e-05	1.53667	0.619806	KIF11	4.41371	6.78241	6.30766	4.95993
PKHD1L1	Up	60.1644	0.588607	0.215077	2.73673	0.00620531	0.0212213	up	0.0433093	0.0116653	1.57791	0.658018	PKHD1L1	1.55549	2.45443	1.66323	2.33138
DENND2D	Up	1503.78	0.588533	0.0668598	8.80249	1.33809e-18	2.28051e-16	up	3.57608e-06	8.69553e-08	1.50005	0.585009	DENND2D	24.8485	37.274	26.0097	32.1286
STK17A	Up	841.252	0.587802	0.12527	4.69228	2.70171e-06	2.7789e-05	up	0.00360817	0.000488926	1.50686	0.591545	STK17A	7.99495	12.0473	10.6103	15.6257
SHISA5	Up	5355.49	0.58628	0.0893646	6.56054	5.36118e-11	1.93003e-09	up	3.43899e-07	4.69647e-09	1.50957	0.594138	SHISA5	59.5022	89.8229	69.3468	90.1154
ADAMTS2	Up	506.124	0.585289	0.124778	4.69064	2.72355e-06	2.79496e-05	up	0.00214733	0.000252946	1.50387	0.588676	ADAMTS2	2.04655	3.07774	2.36363	2.49403
DPEP1	Down	2420.9	-0.585323	0.223813	-2.61523	0.00891667	0.0284961	down	0.0397723	0.0105132	-1.50265	-0.587513	DPEP1	44.6692	29.7269	49.7786	41.9823
GC	Down	1488.15	-0.586184	0.14485	-4.04684	5.19126e-05	0.000364797	down	0.000301339	2.13516e-05	-1.56419	-0.645414	GCLM	29.9608	14.9983	27.7485	20.8858
EDN3	Down	2120.62	-0.587266	0.11969	-4.90656	9.26878e-07	1.09278e-05	down	0.000381302	2.88299e-05	-1.519	-0.603123	EDN3	31.7377	20.8938	34.9863	26.9607
ACVR1C	Down	229.682	-0.590323	0.138864	-4.25109	2.12734e-05	0.000168883	down	0.00247646	0.000304408	-1.52543	-0.609219	ACVR1C	2.38567	1.56393	2.858	1.61355
CBX7	Down	978.633	-0.59137	0.0998692	-5.92145	3.19114e-09	7.38239e-08	down	0.000306538	2.17883e-05	-1.51036	-0.59489	CBX7	8.87843	5.87836	10.6689	7.51748
MRO	Down	824.259	-0.592446	0.1477	-4.01114	6.04254e-05	0.000417106	down	0.00225601	0.000268764	-1.55115	-0.633341	MRO	12.2694	7.90988	11.8745	9.4382
OBSL1	Down	217.078	-0.595677	0.131459	-4.53129	5.86241e-06	5.45861e-05	down	0.00334408	0.000444586	-1.52274	-0.606673	OBSL1	3.43886	2.25833	3.41361	2.46428
TCP11L1	Down	313.279	-0.596953	0.104641	-5.70479	1.16487e-08	2.3339e-07	down	0.000307819	2.19479e-05	-1.53345	-0.616782	TCP11L1	5.33957	3.48206	6.37374	3.74577
SORBS3	Down	1320.85	-0.597027	0.0984869	-6.06199	1.34449e-09	3.46123e-08	down	1.05181e-05	3.45709e-07	-1.5231	-0.60701	SORBS3	26.5644	17.441	29.1304	18.2924
SYNE3	Down	370.14	-0.597159	0.117724	-5.07255	3.92527e-07	5.15608e-06	down	0.00145571	0.00015342	-1.55593	-0.637773	SYNE3	1.18318	0.760437	1.42206	0.856832
RDH5	Down	530.416	-0.600385	0.119416	-5.02769	4.96435e-07	6.31758e-06	down	0.000383711	2.9069e-05	-1.5055	-0.590242	RDH5	16.3049	10.8302	18.559	14.3791
STRADB	Down	1276.92	-0.601283	0.0977682	-6.15009	7.74391e-10	2.13656e-08	down	5.13523e-05	2.44862e-06	-1.52273	-0.606658	STRADB	33.4825	21.9885	42.4562	29.2161
GSTA4	Down	348.847	-0.602258	0.130744	-4.6064	4.09706e-06	3.98288e-05	down	0.000486726	3.9223e-05	-1.53663	-0.619773	GSTA4	12.3984	8.06852	14.8862	8.6724
ABCA5	Down	610.31	-0.604668	0.154257	-3.91988	8.85948e-05	0.000581079	down	0.00730266	0.00119028	-1.5807	-0.66056	ABCA5	10.7881	6.82489	13.1727	7.29077
RNF128	Down	2805.1	-0.60486	0.0979972	-6.17221	6.73402e-10	1.88106e-08	down	3.54217e-06	8.44501e-08	-1.52985	-0.61339	RNF128	52.3822	34.2401	60.1102	37.115
PPP2R3A	Down	192.836	-0.605329	0.126821	-4.77311	1.81402e-06	1.96967e-05	down	0.00113367	0.000112912	-1.5197	-0.603788	PPP2R3A	1.54939	1.01954	1.53835	0.873273
ARL15	Down	419.2	-0.606222	0.0813359	-7.45331	9.10273e-14	5.94947e-12	down	1.98737e-06	4.23629e-08	-1.52158	-0.605568	ARL15	12.6893	8.33955	13.395	8.21136
RPH3AL	Down	339.307	-0.608161	0.128243	-4.74224	2.11372e-06	2.24858e-05	down	0.00040149	3.08632e-05	-1.52347	-0.607362	RPH3AL	5.75239	3.77585	7.84661	4.40009
ENTPD5	Down	5636.8	-0.608164	0.132267	-4.59801	4.26543e-06	4.11683e-05	down	0.000232105	1.55323e-05	-1.57069	-0.651397	ENTPD5	53.11	33.8132	66.7641	37.0994
CDHR3	Down	101.227	-0.608181	0.127053	-4.78684	1.6943e-06	1.85464e-05	down	0.00163024	0.000177385	-1.51516	-0.599469	CDHR3	3.56914	2.35562	4.52748	2.88216
ARL14	Down	1083.83	-0.608517	0.18024	-3.37615	0.000735084	0.00357557	down	0.0120163	0.00228295	-1.57021	-0.650957	ARL14	40.4173	25.7401	52.4286	32.8617
PARK2	Down	83.9564	-0.612239	0.210997	-2.90164	0.00371212	0.0138679	down	0.0142272	0.00281085	-1.67087	-0.740595	PARK2	1.1424	0.683716	1.03397	0.553975
HPGDS	Down	174.023	-0.614295	0.218282	-2.81423	0.00488944	0.0173841	down	0.0300941	0.00732461	-1.54624	-0.628762	HPGD	230.548	138.413	288.832	168.24
FOLH1	Down	17737.2	-0.616437	0.107192	-5.7508	8.88212e-09	1.84551e-07	down	9.01358e-06	2.82911e-07	-1.54265	-0.625411	FOLH1	350.607	227.276	353.607	224.518
SNX30	Down	915.709	-0.616723	0.107524	-5.73568	9.71197e-09	1.99942e-07	down	4.23178e-05	1.92039e-06	-1.57572	-0.656012	SNX30	5.21201	3.3077	5.98313	3.24463
ADCY6	Down	1981.68	-0.618501	0.118269	-5.22961	1.69867e-07	2.48327e-06	down	0.00252728	0.000311345	-1.50567	-0.590406	ADCY6	12.9216	8.58198	16.0268	9.61291
NHSL1	Down	2633.94	-0.618599	0.0887551	-6.96973	3.17542e-12	1.48968e-10	down	1.75272e-06	3.63196e-08	-1.53552	-0.618729	NHSL1	15.319	9.97641	17.3439	9.81414
SLC46A3	Down	2237.51	-0.618997	0.12463	-4.96669	6.81041e-07	8.32837e-06	down	0.000464626	3.70624e-05	-1.54947	-0.631774	SLC46A3	34.4905	22.2596	46.0621	30.5902
SPPL2B	Down	1539.37	-0.619832	0.129705	-4.77878	1.76358e-06	1.91956e-05	down	0.00423713	0.000599505	-1.51322	-0.597618	SPPL2B	20.4924	13.5423	24.8764	15.4851
CCK	Down	1968.59	-0.619837	0.156841	-3.95199	7.75025e-05	0.000519668	down	0.00119269	0.000120562	-1.64964	-0.722152	CCK	101.157	61.3204	102.746	94.8023
LY6H	Down	46.2918	-0.61984	0.219384	-2.82536	0.00472274	0.0169055	down	0.0239302	0.00543867	-1.5644	-0.645606	LY6H	1.48846	0.95146	1.25882	1.04031
MAPKAPK3	Down	1860.13	-0.619984	0.0739343	-8.38561	5.04652e-17	6.35013e-15	down	9.29274e-09	4.96938e-11	-1.53788	-0.620941	MAPKAPK3	28.219	18.3493	28.6811	19.3185
CMTM4	Down	3071.11	-0.620129	0.0883009	-7.02291	2.17295e-12	1.08761e-10	down	1.10058e-06	2.01087e-08	-1.54748	-0.629919	CMTM4	25.4902	16.4721	31.6343	16.0231
ARVCF	Down	111.947	-0.620308	0.148568	-4.17524	2.97669e-05	0.000226303	down	0.0073806	0.00120767	-1.50611	-0.590829	ARVCF	1.49649	0.99361	1.71583	1.18067
LIN7B	Down	54.8778	-0.620726	0.208841	-2.97224	0.00295635	0.0114776	down	0.0450529	0.0122752	-1.53624	-0.619399	LIN7B	2.99541	1.94984	3.21273	2.7636
CHRFAM7A	Down	99.5228	-0.6218	0.210642	-2.95193	0.00315794	0.0121135	down	0.0384214	0.0100562	-1.56963	-0.650427	CHRFAM7A	0.847519	0.539947	1.0643	0.730731
TGFBR3L	Down	51.3106	-0.621823	0.168505	-3.69024	0.000224043	0.00128472	down	0.00842231	0.00143062	-1.53732	-0.62042	TGFBR3L	1.51646	0.986431	2.25748	1.29635
IDUA	Down	219.926	-0.621959	0.151153	-4.11477	3.87568e-05	0.000285773	down	0.00624558	0.000971813	-1.53268	-0.616054	IDUA	4.97551	3.24629	4.40914	3.30729
C19orf33	Down	2020.27	-0.622258	0.116062	-5.36142	8.25718e-08	1.30948e-06	down	7.77147e-06	2.34345e-07	-1.56139	-0.642835	C19orf33	190.601	122.071	235.251	148.056
HYI	Down	1221.36	-0.624827	0.117348	-5.32457	1.01192e-07	1.57043e-06	down	0.000123943	7.1674e-06	-1.53349	-0.616814	HYI	48.5571	31.6645	47.3272	36.2383
RAB40B	Down	293.516	-0.626023	0.103341	-6.05784	1.37959e-09	3.54482e-08	down	0.000110647	6.22102e-06	-1.53647	-0.619618	RAB40B	6.37543	4.1494	7.48709	4.87161
PAQR7	Down	1827.58	-0.627359	0.14483	-4.3317	1.47962e-05	0.00012366	down	0.00129547	0.000133261	-1.57585	-0.65613	PAQR7	19.4859	12.3654	23.9208	13.7537
HAPLN1	Down	657.263	-0.628896	0.141821	-4.43444	9.231e-06	8.1983e-05	down	0.000882304	8.31304e-05	-1.60993	-0.686998	HAPLN1	11.7521	7.29977	13.3716	7.06767
PNPLA7	Down	98.9929	-0.628919	0.202832	-3.10069	0.00193069	0.00808044	down	0.0256333	0.00594379	-1.62214	-0.697902	PNPLA7	0.668479	0.412096	0.639609	0.463052
PCK2	Down	15967.1	-0.629522	0.12002	-5.24516	1.56151e-07	2.30023e-06	down	9.90641e-05	5.44279e-06	-1.53176	-0.615194	PCK2	244.299	159.489	327.644	175.599
ELMO3	Down	1240.59	-0.629532	0.0955027	-6.59177	4.34616e-11	1.59882e-09	down	1.09354e-05	3.65558e-07	-1.53988	-0.62282	ELMO3	16.6739	10.828	21.1066	13.6034
SLC5A9	Down	1641.34	-0.629589	0.199284	-3.15925	0.00158176	0.00680625	down	0.0327947	0.00821602	-1.59072	-0.669679	SLC5A9	17.9917	11.3104	21.9453	12.9859
CHST5	Down	1244.38	-0.630078	0.106389	-5.92237	3.17329e-09	7.35373e-08	down	1.47455e-05	5.23495e-07	-1.57583	-0.656112	CHST5	49.7001	31.539	56.3348	36.2728
SFRP4	Down	84.5546	-0.630196	0.167939	-3.75253	0.00017506	0.00104246	down	0.00308101	0.000400915	-1.64656	-0.719458	SFRP4	2.15105	1.30639	1.32463	0.968187
SLC25A37	Down	3227.56	-0.631444	0.125155	-5.04528	4.52848e-07	5.85139e-06	down	0.0025416	0.00031441	-1.54656	-0.629067	SLC25A37	37.9511	24.5389	45.5138	30.7499
SHD	Down	58.0874	-0.632598	0.161306	-3.92173	8.7914e-05	0.000577966	down	0.00262841	0.00032777	-1.60834	-0.68557	SHD	3.34142	2.07756	4.75844	2.48532
SAT2	Down	3602.15	-0.633323	0.128097	-4.94409	7.65017e-07	9.21305e-06	down	0.000300008	2.12001e-05	-1.56333	-0.64462	SAT2	157.837	100.962	167.268	124.351
KLHDC1	Down	32.6012	-0.633614	0.183622	-3.45065	0.000559236	0.0028296	down	0.0335124	0.00848015	-1.52819	-0.611825	KLHDC1	0.995486	0.651415	1.04494	0.676143
UVSSA	Down	219.361	-0.633746	0.1656	-3.82697	0.000129731	0.000805299	down	0.0236659	0.00535049	-1.51568	-0.599966	UVSSA	1.90417	1.25631	2.38976	1.25685
HSD17B11	Down	7418.95	-0.633865	0.0935744	-6.77392	1.25337e-11	5.22457e-10	down	3.93724e-06	9.97177e-08	-1.55733	-0.639075	HSD17B11	265.691	170.607	287.688	214.61
HES6	Down	452.998	-0.63428	0.122657	-5.17116	2.32644e-07	3.26284e-06	down	0.000396265	3.02849e-05	-1.54941	-0.631717	HES6	10.8243	6.98609	13.467	8.70326
NBEAL1	Down	563.921	-0.634303	0.133527	-4.75036	2.03054e-06	2.1715e-05	down	0.00287438	0.000368478	-1.55532	-0.637213	NBEAL1	5.75458	3.69993	8.54928	3.76411
CES4A	Down	60.5383	-0.637211	0.191665	-3.3246	0.000885446	0.00416841	down	0.0267394	0.00627982	-1.51238	-0.596817	CES4A	1.15988	0.766926	1.01572	0.736244
DIRAS2	Down	134.715	-0.637377	0.219597	-2.90248	0.00370221	0.0138386	down	0.022108	0.0049159	-1.62887	-0.703871	DIRAS2	1.12977	0.69359	1.18423	1.18706
MYOT	Down	38.4157	-0.638805	0.177007	-3.60893	0.000307459	0.00168689	down	0.01419	0.00279922	-1.54499	-0.627593	MYOT	2.1903	1.41768	2.5444	1.71031
VILL	Down	3870.63	-0.639876	0.102274	-6.25645	3.93827e-10	1.17833e-08	down	1.53597e-05	5.51005e-07	-1.56718	-0.648173	VILL	54.5241	34.7911	75.3917	45.2267
ANKAR	Down	37.7294	-0.64003	0.195054	-3.2813	0.0010333	0.00476286	down	0.0059184	0.000905518	-1.71298	-0.776507	ANKAR	1.54994	0.904823	1.05646	0.846263
NFIX	Down	1112.81	-0.641507	0.118638	-5.40724	6.40033e-08	1.04962e-06	down	9.31389e-05	5.04295e-06	-1.58488	-0.664371	NFIX	9.54611	6.02325	10.0249	5.3337
AKR1C2	Down	448.65	-0.641998	0.224442	-2.86042	0.00423082	0.0155046	down	0.0117345	0.00221285	-1.6863	-0.753864	AKR1C2	14.7196	8.7289	10.4273	8.3307
NATD1	Down	560.335	-0.642157	0.116549	-5.50975	3.59343e-08	6.32489e-07	down	0.000169406	1.04935e-05	-1.5754	-0.655722	NATD1	3.54542	2.25048	3.48333	2.59022
DHRS4	Down	1427.3	-0.642176	0.102799	-6.24691	4.1865e-10	1.24156e-08	down	9.16328e-08	9.25584e-10	-1.53265	-0.61603	DHRS4	41.0691	26.7961	42.3057	31.0821
ADCY2	Down	109.948	-0.642862	0.156098	-4.11833	3.81633e-05	0.00028186	down	0.00247646	0.000304389	-1.54497	-0.627577	ADCY2	1.97793	1.28024	1.6399	1.11069
SCN4B	Down	295.678	-0.643404	0.118097	-5.44809	5.09149e-08	8.60123e-07	down	4.5479e-05	2.11114e-06	-1.60049	-0.678509	SCN4B	2.43003	1.51831	2.68679	1.57295
KCNK16	Down	46.1104	-0.645434	0.198363	-3.2538	0.00113872	0.00517963	down	0.00388787	0.000538489	-1.69631	-0.762402	KCNK16	1.35973	0.801578	1.0572	1.02024
FBP1	Down	17882.9	-0.646838	0.12601	-5.13321	2.84841e-07	3.86993e-06	down	9.26963e-06	2.93979e-07	-1.60115	-0.679112	FBP1	467.066	291.705	427.35	328.635
KIFC3	Down	574.832	-0.647158	0.18143	-3.56698	0.000361121	0.00193198	down	0.0188733	0.00399502	-1.57668	-0.656887	KIFC3	9.87443	6.26281	13.7056	7.58247
MOCS1	Down	1308.36	-0.647582	0.100039	-6.47327	9.59064e-11	3.25261e-09	down	5.94193e-07	9.17946e-09	-1.58225	-0.661979	MOCS1	14.6215	9.24095	18.2327	9.38302
GPAT3	Down	2592.13	-0.64893	0.153754	-4.22058	2.43679e-05	0.000190307	down	0.00026241	1.79653e-05	-1.66373	-0.734421	GPAT3	46.7072	28.0738	57.7276	40.6125
RHOBTB2	Down	1146.17	-0.649582	0.132649	-4.89702	9.73029e-07	1.13822e-05	down	0.000162917	9.98785e-06	-1.61919	-0.695273	RHOBTB2	9.57359	5.91257	9.08369	6.74895
CAMK2N1	Down	3174.06	-0.649891	0.110096	-5.90297	3.57018e-09	8.20289e-08	down	1.57784e-06	3.17319e-08	-1.61854	-0.694694	CAMK2N1	61.8647	38.2225	56.3052	43.7927
EPN3	Down	389.44	-0.650255	0.16554	-3.92809	8.56239e-05	0.000566506	down	0.0019344	0.000221398	-1.63453	-0.708876	EPN3	5.76427	3.52656	6.46941	3.29297
PAG1	Down	1459.69	-0.653218	0.13211	-4.94451	7.63358e-07	9.20901e-06	down	0.000275009	1.89549e-05	-1.62311	-0.69876	PAG1	7.15573	4.40865	7.27413	4.07609
NRXN1	Down	95.6171	-0.656165	0.176258	-3.72276	0.000197055	0.00115104	down	0.0101333	0.0018221	-1.53594	-0.619122	NRXN1	1.5562	1.01319	0.939451	0.790025
AKR7A3	Down	8553.1	-0.657088	0.11737	-5.59844	2.16287e-08	4.04457e-07	down	9.4011e-07	1.68276e-08	-1.61594	-0.692375	AKR7A3	175.285	108.472	208.975	135.398
SEPP1	Down	21156.2	-0.657382	0.121629	-5.40482	6.48752e-08	1.06263e-06	down	0.000339389	2.47282e-05	-1.55968	-0.641246	SEPP1	698.283	447.71	729.077	534.313
PIWIL4	Down	197.389	-0.657687	0.194775	-3.37665	0.000733755	0.00357039	down	0.0089879	0.00156129	-1.69395	-0.760389	PIWIL4	3.93532	2.32317	5.22756	2.45323
FSD1L	Down	155.445	-0.658838	0.137416	-4.79449	1.63087e-06	1.79103e-05	down	0.000887451	8.40389e-05	-1.62322	-0.698863	FSD1L	2.5561	1.5747	2.84095	1.50692
UTS2B	Down	44.6145	-0.659996	0.152658	-4.32337	1.53664e-05	0.000127476	down	0.00259192	0.00032245	-1.57972	-0.659667	UTS2	0.0946576	0.552817	0.0237665	0.320347
FN3K	Down	512.262	-0.660651	0.106842	-6.18345	6.27142e-10	1.76649e-08	down	3.66071e-06	8.97233e-08	-1.61498	-0.691512	FN3K	13.225	8.18896	15.4194	7.80576
CDC42BPG	Down	889.374	-0.662993	0.128756	-5.14922	2.61574e-07	3.59371e-06	down	0.00222012	0.000262344	-1.52112	-0.605136	CDC42BPG	5.06812	3.33183	6.27416	3.87824
G6PC	Down	2111.45	-0.666661	0.231253	-2.88282	0.00394136	0.0145811	down	0.0219141	0.00486492	-1.68747	-0.754865	G6PC	24.8306	14.7147	39.8043	22.4525
SMOX	Down	706.07	-0.667223	0.127974	-5.21376	1.85054e-07	2.67623e-06	down	0.000341221	2.49124e-05	-1.56952	-0.650322	SMOX	11.8554	7.55354	10.864	7.47687
SLC23A3	Down	245.27	-0.667453	0.162833	-4.099	4.14946e-05	0.000303302	down	0.00261616	0.000325854	-1.60346	-0.681186	SLC23A3	4.02574	2.51066	6.34203	3.3972
ADCK5	Down	433.461	-0.668128	0.130902	-5.10404	3.3247e-07	4.45854e-06	down	0.00114121	0.000114257	-1.57632	-0.656559	ADCK5	7.8794	4.99861	9.02525	6.23113
SNX32	Down	110.691	-0.669809	0.157051	-4.26492	1.99977e-05	0.000160363	down	0.00173072	0.000192303	-1.60467	-0.682278	SNX32	1.65175	1.02934	1.8627	1.12742
SCG5	Down	384.265	-0.67081	0.196524	-3.41337	0.000641636	0.00318664	down	0.00639912	0.00100283	-1.56442	-0.645627	SCG5	13.4998	8.6293	6.80934	8.72072
SLC4A4	Down	6220.57	-0.67139	0.131634	-5.10043	3.38886e-07	4.51759e-06	down	3.1682e-05	1.33936e-06	-1.62978	-0.704675	SLC4A4	39.9589	24.518	45.3986	24.5539
CES1	Down	1006.78	-0.671821	0.186547	-3.60135	0.000316573	0.00172914	down	0.00254136	0.000313894	-1.74873	-0.806305	CES1	23.882	13.6568	16.7237	12.3716
ADH1C	Down	16400.2	-0.671912	0.199036	-3.37583	0.000735926	0.00357837	down	0.00745858	0.00122422	-1.84214	-0.881383	ADH1C	428.815	232.781	384.075	305.611
TRIM36	Down	899.945	-0.672612	0.129287	-5.20248	1.96648e-07	2.81967e-06	down	0.000410964	3.17136e-05	-1.5823	-0.662025	TRIM3	13.6721	8.77904	16.4568	10.6612
TSNARE1	Down	226.407	-0.672829	0.159107	-4.22877	2.34971e-05	0.000184577	down	0.014359	0.00284323	-1.57469	-0.655066	TSNARE1	5.79228	3.67837	7.90096	4.73394
GRB10	Down	1308.02	-0.672882	0.0904335	-7.44064	1.00202e-13	6.45514e-12	down	1.71993e-06	3.53849e-08	-1.60138	-0.67932	GRB10	16.7978	10.4895	16.9191	10.2013
EPS8L3	Down	5510.49	-0.673961	0.149292	-4.51438	6.35036e-06	5.87638e-05	down	0.0110351	0.00204245	-1.50035	-0.585301	EPS8L3	104.53	69.6706	92.5305	66.9445
SLC16A4	Down	472.465	-0.675944	0.130317	-5.18694	2.13782e-07	3.03625e-06	down	0.000356028	2.63107e-05	-1.61389	-0.69054	SLC16A4	9.89945	6.13391	11.7572	7.99233
ANXA3	Down	398.007	-0.677274	0.228589	-2.96285	0.00304806	0.0117523	down	0.0464599	0.0127903	-1.56747	-0.648439	ANXA3	11.5659	7.37872	18.6436	7.59721
WIPF3	Down	284.247	-0.677367	0.143207	-4.72999	2.24534e-06	2.36552e-05	down	0.000213837	1.4029e-05	-1.6277	-0.702834	WIPF3	2.45257	1.50677	2.40712	1.32778
ACSF2	Down	1487.55	-0.678103	0.148711	-4.55988	5.11831e-06	4.84961e-05	down	0.00263164	0.000328565	-1.59476	-0.673339	ACSF2	36.0605	22.6119	34.6259	25.2499
CYBRD1	Down	11182.1	-0.678541	0.115714	-5.86394	4.52007e-09	1.00633e-07	down	4.45424e-06	1.1612e-07	-1.61441	-0.691006	CYBRD1	137.313	85.0549	164.728	98.8166
NRTN	Down	30.5793	-0.678657	0.165434	-4.10228	4.09095e-05	0.00029984	down	0.000828794	7.68838e-05	-1.61675	-0.693101	NRTN	0.988378	0.611335	1.40722	0.648719
C19orf57	Down	83.6958	-0.678943	0.166978	-4.06605	4.78161e-05	0.000340633	down	0.0148427	0.00296105	-1.51518	-0.599493	C19orf57	1.84639	1.21859	2.61792	1.25568
METTL7A	Down	3244.02	-0.679431	0.105306	-6.452	1.10387e-10	3.66975e-09	down	3.49471e-06	8.25498e-08	-1.66033	-0.731474	METTL7A	51.9629	31.2966	64.7546	33.2823
ADSSL1	Down	115.234	-0.679748	0.125469	-5.41767	6.03821e-08	9.97528e-07	down	0.000128848	7.5267e-06	-1.58271	-0.6624	ADSSL1	2.92217	1.8463	2.95484	2.01532
ABCG1	Down	1278.29	-0.681547	0.179397	-3.7991	0.00014522	0.000886209	down	0.00268856	0.000338466	-1.71036	-0.774299	ABCG1	15.1927	8.88274	14.1014	11.893
RP11-400G3.5	Down	570.631	-0.681974	0.165132	-4.12988	3.62954e-05	0.000270288	down	0.000379933	2.86417e-05	-1.68728	-0.754701	RP11-400G3.5	9.8486	5.83696	8.84238	4.98196
IGFBP4	Down	5508.89	-0.682976	0.0998504	-6.83999	7.92e-12	3.41779e-10	down	3.08783e-06	7.06366e-08	-1.59651	-0.674922	IGFBP4	83.7798	52.4768	74.2524	65.4291
MYZAP	Down	597.606	-0.683217	0.1109	-6.16069	7.24294e-10	2.0107e-08	down	2.38314e-05	9.36336e-07	-1.62251	-0.698226	MYZAP	13.0961	8.07151	16.6685	9.59029
VSIG10	Down	2186	-0.68397	0.0840687	-8.13584	4.09089e-16	4.14133e-14	down	3.84925e-07	5.37476e-09	-1.60705	-0.684419	VSIG10	29.7466	18.51	33.4957	23.0077
AKR1C3	Down	11582.6	-0.684511	0.105125	-6.51139	7.44608e-11	2.59725e-09	down	7.17415e-07	1.21487e-08	-1.6315	-0.706195	AKR1C3	415.014	254.377	388.009	329.351
BCL2L10	Down	48.385	-0.686477	0.128108	-5.35859	8.38733e-08	1.32699e-06	down	8.9921e-05	4.82197e-06	-1.61493	-0.691469	BCL2L10	1.61644	1.00094	2.06665	1.36357
ARHGAP42	Down	756.051	-0.687012	0.13348	-5.14691	2.6481e-07	3.6197e-06	down	0.000718333	6.45561e-05	-1.61261	-0.689398	ARHGAP42	8.8575	5.49265	9.86533	6.19403
PHLPP2	Down	2298.59	-0.687284	0.13316	-5.16135	2.45173e-07	3.4029e-06	down	0.00117726	0.000118565	-1.58208	-0.661827	PHLPP2	11.874	7.50529	14.7049	9.24555
SCAPER	Down	566.284	-0.687755	0.112302	-6.12414	9.11738e-10	2.46005e-08	down	0.000102337	5.70819e-06	-1.59906	-0.677225	SCAPER	11.0818	6.93019	12.5967	7.53322
MTURN	Down	307.995	-0.688605	0.141259	-4.87476	1.08939e-06	1.25686e-05	down	0.000802132	7.36956e-05	-1.55905	-0.640666	MTURN	2.68575	1.72268	2.18533	1.79404
GABARAPL1	Down	1486.79	-0.689836	0.112693	-6.12136	9.27798e-10	2.49837e-08	down	8.29537e-05	4.36291e-06	-1.60593	-0.683412	GABARAPL1	29.8998	18.6184	25.9899	22.2177
ANO7	Down	164.078	-0.691991	0.198471	-3.48661	0.000489182	0.00251579	down	0.0283308	0.00675024	-1.57586	-0.656143	ANO7	2.03619	1.29211	1.89554	1.26313
FLCN	Down	1037.69	-0.692444	0.121372	-5.70513	1.16254e-08	2.33269e-07	down	0.00386252	0.000534166	-1.50743	-0.592093	FLCN	12.1421	8.05482	16.3932	9.65223
FAM213A	Down	3824.96	-0.695669	0.124733	-5.57726	2.44341e-08	4.49427e-07	down	4.46365e-06	1.16697e-07	-1.67258	-0.742077	FAM213A	83.7793	50.0898	64.0302	51.7812
SLC16A5	Down	934.737	-0.696079	0.108373	-6.42297	1.33642e-10	4.39941e-09	down	0.000100664	5.57212e-06	-1.58972	-0.668769	SLC16A5	17.3951	10.9422	26.4167	14.2918
GPRIN2	Down	386.771	-0.696967	0.139448	-4.99804	5.79147e-07	7.22003e-06	down	0.000358735	2.65865e-05	-1.62835	-0.703408	GPRIN2	6.2294	3.8256	7.38117	6.48125
ACSL1	Down	1063.89	-0.698577	0.125993	-5.54456	2.94694e-08	5.32585e-07	down	0.000129087	7.55833e-06	-1.58184	-0.661603	ACSL1	13.1691	8.32515	13.332	8.14865
OTOP3	Down	4942.48	-0.698849	0.135751	-5.14802	2.63246e-07	3.60931e-06	down	4.46436e-05	2.05246e-06	-1.68118	-0.749473	OTOP3	65.0031	38.6652	69.9219	49.7824
CTTNBP2	Down	131.917	-0.699658	0.135867	-5.14958	2.61065e-07	3.59038e-06	down	0.000860984	8.07652e-05	-1.64203	-0.715479	CTTNBP2	2.02361	1.23239	2.26571	1.2881
GATS	Down	314.825	-0.699858	0.141683	-4.93959	7.82868e-07	9.40279e-06	down	0.00448983	0.000643929	-1.56727	-0.648255	GATSL2	2.68168	1.57242	3.58019	1.93664
DNASE1	Down	5942.85	-0.701056	0.142819	-4.9087	9.1681e-07	1.08185e-05	down	4.04283e-05	1.81964e-06	-1.70545	-0.770153	DNASE1L3	21.1357	33.4079	17.5984	33.8578
NKX6-3	Down	688.932	-0.701461	0.279342	-2.51111	0.0120351	0.0364217	down	0.037039	0.0096245	-2.29763	-1.20015	NKX6-3	14.913	6.49057	14.4893	8.18245
OSBP2	Down	458.405	-0.702229	0.175963	-3.99077	6.58599e-05	0.000449664	down	0.00609483	0.000939543	-1.65919	-0.730483	OSBP2	5.55879	3.3503	5.18811	2.65634
GAL3ST1	Down	580.587	-0.704466	0.177555	-3.96759	7.26035e-05	0.000489746	down	0.000626017	5.39814e-05	-1.75349	-0.81023	GAL3ST1	15.8863	9.0598	22.0636	15.1416
CHP2	Down	10226.5	-0.704754	0.0932001	-7.56173	3.97758e-14	2.79868e-12	down	1.25213e-08	7.43989e-11	-1.64006	-0.713747	CHP2	167.687	102.245	198.356	116.328
GAS2	Down	45.7564	-0.70508	0.206113	-3.42085	0.00062426	0.00311297	down	0.00692931	0.00111217	-1.72942	-0.790285	GAS2	1.4686	0.849189	1.39276	0.829498
SULT1B1	Down	10648.6	-0.706552	0.152141	-4.64406	3.41635e-06	3.39676e-05	down	0.00210014	0.000245827	-1.62174	-0.697539	SULT1B1	85.1571	52.5099	102.7	64.9526
SLC28A1	Down	1075.61	-0.706591	0.150364	-4.6992	2.6118e-06	2.70263e-05	down	0.00179503	0.000201448	-1.63128	-0.706005	SLC28A1	16.4604	10.0904	19.7553	15.2993
RP11-644F5.10	Down	103.833	-0.706872	0.163212	-4.33101	1.48428e-05	0.000123972	down	0.00517762	0.000765645	-1.58528	-0.664736	RP11-644F5.10	1.22986	0.7758	1.08281	0.750939
HACL1	Down	2753.56	-0.707404	0.117685	-6.01102	1.84361e-09	4.59673e-08	down	1.97098e-07	2.35686e-09	-1.68436	-0.752202	HACL1	65.7245	39.0204	70.464	52.2238
CYP26B1	Down	227.633	-0.707511	0.213979	-3.30645	0.000944878	0.00440507	down	0.0191481	0.00408589	-1.61996	-0.695961	CYP26B1	1.74886	1.07957	3.41981	1.16226
CDHR5	Down	36264.8	-0.708658	0.152453	-4.64838	3.34559e-06	3.32927e-05	down	0.000279106	1.93202e-05	-1.679	-0.747605	CDHR5	524.137	312.171	499.824	312.349
SLC17A4	Down	1064.47	-0.709641	0.152358	-4.65771	3.19749e-06	3.20797e-05	down	0.0122235	0.0023314	-1.53721	-0.620315	SLC17A4	12.2613	7.97632	12.9618	9.84423
OBSCN	Down	276.292	-0.710049	0.180986	-3.92322	8.7375e-05	0.000574703	down	0.0298305	0.00720726	-1.56883	-0.649693	OBSCN	1.21501	0.774469	1.79686	0.819012
ACAP3	Down	645.205	-0.714083	0.192783	-3.70407	0.000212165	0.00122495	down	0.0361671	0.0093319	-1.56897	-0.649814	ACAP3	6.85962	4.37206	7.59143	4.67167
SMPDL3B	Down	1178.65	-0.714133	0.0975525	-7.3205	2.47051e-13	1.47181e-11	down	1.68121e-08	1.1238e-10	-1.65226	-0.724443	SMPDL3B	24.7138	14.9576	27.094	15.4016
BMF	Down	2026.04	-0.71434	0.174629	-4.09063	4.30211e-05	0.000312932	down	0.00755044	0.0012427	-1.64015	-0.713829	BMF	16.3623	9.97608	17.9759	12.5409
ETV2	Down	37.528	-0.714467	0.149813	-4.76905	1.85097e-06	2.00478e-05	down	3.92205e-05	1.75945e-06	-1.66425	-0.734871	ETV2	1.91941	1.15332	2.33101	1.42435
NEURL2	Down	41.388	-0.715832	0.1907	-3.75371	0.000174236	0.00103847	down	0.0215276	0.00475611	-1.56869	-0.649562	NEURL2	1.46692	0.935121	1.68347	1.0512
SETD9	Down	221.959	-0.716135	0.159444	-4.49146	7.07362e-06	6.49211e-05	down	0.000452662	3.58054e-05	-1.80086	-0.848683	SETD9	14.6101	8.11288	12.9952	7.87761
TRIM3	Down	948.628	-0.716985	0.158437	-4.52536	6.02921e-06	5.6023e-05	down	0.0100513	0.00180137	-1.55735	-0.639096	TRIM36	18.6415	11.7813	25.6416	13.5136
SERPINB5	Down	504.043	-0.721145	0.245333	-2.93945	0.00328791	0.01253	down	0.0150621	0.00301825	-1.77564	-0.828335	SERPINB5	7.92489	4.46313	9.79825	3.94711
CYP2C19	Down	993.148	-0.721381	0.193074	-3.7363	0.000186747	0.00110038	down	0.00386444	0.000534718	-1.73251	-0.79286	CYP2C19	21.9172	12.6506	30.4435	9.87411
PCK1	Down	15730.5	-0.722831	0.297187	-2.43225	0.0150055	0.0435795	down	0.00503447	0.000738494	-2.07195	-1.05099	PCK1	147.063	70.9782	122.746	66.9677
CTSV	Down	52.4338	-0.722984	0.158995	-4.54721	5.43613e-06	5.0934e-05	down	0.00203191	0.000235427	-1.63726	-0.71128	CTSV	1.32166	0.807242	1.6658	0.93464
MAOB	Down	4319.68	-0.724503	0.123091	-5.8859	3.959e-09	8.92863e-08	down	2.11368e-07	2.5903e-09	-1.73806	-0.797474	MAOB	68.0689	39.1638	68.2998	48.7109
GATM	Down	7552.25	-0.725133	0.13307	-5.44925	5.05836e-08	8.55599e-07	down	0.000188044	1.19273e-05	-1.68792	-0.755243	GATM	203.812	120.748	202.76	135.971
LRRC29	Down	46.2108	-0.728488	0.155286	-4.69127	2.71519e-06	2.78981e-05	down	0.00105223	0.000103472	-1.62597	-0.701299	LRRC29	1.2817	0.788269	1.49928	0.990452
THRB	Down	268.518	-0.729735	0.224411	-3.25178	0.00114685	0.00520608	down	0.00816832	0.0013743	-1.83546	-0.876141	THRB	2.86776	1.56242	4.93561	1.31547
UGT2A3	Down	8123	-0.729983	0.146508	-4.98256	6.27485e-07	7.75088e-06	down	5.88374e-05	2.87108e-06	-1.77593	-0.828575	UGT2A3	157.4	88.6296	163.101	92.9502
CMBL	Down	8756.46	-0.731982	0.0982531	-7.44996	9.33656e-14	6.07282e-12	down	1.22665e-08	7.19738e-11	-1.6936	-0.760096	CMBL	180.011	106.289	200.178	103.452
ZNF540	Down	41.7989	-0.733599	0.141543	-5.18288	2.18487e-07	3.08678e-06	down	0.000163393	1.00604e-05	-1.69501	-0.761295	ZNF540	1.11104	0.655475	1.04463	0.537621
ZNF528	Down	182.678	-0.733614	0.128462	-5.71076	1.12474e-08	2.27722e-07	down	0.000429665	3.34439e-05	-1.62276	-0.69845	ZNF528	4.93685	3.04225	5.60682	2.63359
RHOD	Down	273.626	-0.734971	0.130965	-5.61199	2.00017e-08	3.76121e-07	down	1.77304e-05	6.51851e-07	-1.70306	-0.768126	RHOD	8.93843	5.24846	9.58648	6.63612
S100A1	Down	55.5399	-0.735738	0.267395	-2.75151	0.00593221	0.0204066	down	0.00178059	0.000199166	-2.04683	-1.03339	S100A1	3.44725	1.68419	2.5364	2.3634
PBLD	Down	5665.36	-0.735751	0.0953844	-7.71353	1.22383e-14	9.46995e-13	down	3.11482e-06	7.17168e-08	-1.675	-0.744158	PBLD	116.158	69.348	124.645	72.8666
MCOLN3	Down	156.763	-0.735894	0.187891	-3.91661	8.98035e-05	0.000586408	down	0.00202187	0.000233813	-1.80982	-0.855848	MCOLN3	2.8806	1.59165	3.26086	1.73378
MS4A8	Down	3370.92	-0.736334	0.10908	-6.75039	1.47452e-11	6.01602e-10	down	2.13047e-06	4.58881e-08	-1.68394	-0.751841	MS4A8	112.703	66.9279	121.582	78.4675
CDKL1	Down	326.004	-0.738299	0.136832	-5.39568	6.82649e-08	1.11165e-06	down	0.000211295	1.37317e-05	-1.69752	-0.763431	CDKL1	16.5173	9.73023	19.497	8.6929
L3MBTL1	Down	65.3949	-0.739699	0.267744	-2.76271	0.00573235	0.0198203	down	0.0486594	0.0135346	-1.75286	-0.809711	L3MBTL1	0.991688	0.565754	1.3306	0.586514
CCDC152	Down	99.4369	-0.740006	0.23397	-3.16283	0.00156245	0.00674259	down	0.0305217	0.00748082	-1.64044	-0.714079	CCDC152	1.86329	1.13585	1.44483	1.62889
FAM73A	Down	502.073	-0.741006	0.103638	-7.14997	8.67982e-13	4.6375e-11	down	1.84487e-05	6.8606e-07	-1.67639	-0.745354	FAM73A	5.03532	3.00368	5.42736	2.88883
PPL	Down	668.229	-0.74128	0.122441	-6.05419	1.41124e-09	3.60931e-08	down	8.55605e-06	2.64358e-07	-1.73519	-0.795095	PPL	3.90265	2.24912	4.14719	2.1234
PTK6	Down	1363.24	-0.742716	0.13123	-5.65966	1.51675e-08	2.93834e-07	down	0.000437935	3.42177e-05	-1.63215	-0.706772	PTK6	16.4092	10.0537	22.4571	14.2021
LMNTD2	Down	81.3533	-0.743445	0.19517	-3.80921	0.000139411	0.000857092	down	0.0238396	0.0054057	-1.54339	-0.6261	LMNTD2	1.53307	0.993313	1.36524	1.14924
HPGD	Down	6412.93	-0.744517	0.118761	-6.26904	3.63272e-10	1.09176e-08	down	0.000111319	6.28434e-06	-1.66565	-0.736089	HPGDS	5.3726	3.47463	4.54769	3.15154
ESRRG	Down	324.708	-0.748642	0.15305	-4.89149	1.00074e-06	1.16481e-05	down	5.04744e-05	2.38426e-06	-1.77294	-0.826147	ESRRG	3.87766	2.18713	4.53732	2.14941
ACADM	Down	3347.58	-0.750945	0.0944318	-7.95224	1.83165e-15	1.67764e-13	down	4.8491e-06	1.28575e-07	-1.66917	-0.739134	ACADM	123.945	74.2551	148.559	86.8339
NR0B2	Down	1412.69	-0.752863	0.151282	-4.97656	6.47228e-07	7.97281e-06	down	0.000171765	1.06779e-05	-1.67432	-0.743573	NR0B2	42.4657	25.363	74.0508	36.3762
BCHE	Down	61.6466	-0.753707	0.17218	-4.37743	1.20087e-05	0.000102853	down	0.00172205	0.000191211	-1.73231	-0.792699	BCHE	1.41379	0.816129	1.17483	0.734048
C11orf53	Down	27.4754	-0.756493	0.266362	-2.8401	0.00450996	0.01631	down	0.0192842	0.0041211	-1.79007	-0.840018	C11orf53	0.793432	0.44324	0.699463	0.356448
AIFM3	Down	47.1896	-0.758675	0.212779	-3.56556	0.000363086	0.00193992	down	0.0130416	0.00251747	-1.73518	-0.795082	AIFM3	1.08454	0.625034	1.10166	0.721836
EPHA10	Down	145.364	-0.760897	0.169652	-4.48504	7.28988e-06	6.66334e-05	down	0.00274966	0.000348934	-1.67919	-0.747764	EPHA10	1.25075	0.744855	1.49483	0.650774
ACAD11	Down	1576.14	-0.762202	0.157392	-4.84271	1.28083e-06	1.44368e-05	down	0.000818535	7.55674e-05	-1.71439	-0.777692	ACAD11	27.5904	16.0934	37.5824	16.9463
IGSF23	Down	175.855	-0.762854	0.199125	-3.83103	0.000127606	0.000792843	down	0.0113403	0.00211663	-1.64078	-0.714381	IGSF23	10.3618	6.31518	15.1981	7.55137
DPP10	Down	101.442	-0.763534	0.241294	-3.16433	0.00155443	0.00671441	down	0.00688248	0.00110312	-1.98473	-0.988944	DPP10	1.77718	0.895427	2.43347	0.994386
STX19	Down	87.3735	-0.765	0.144646	-5.28878	1.23137e-07	1.86493e-06	down	0.000451218	3.56577e-05	-1.65549	-0.727258	STX19	4.47088	2.70064	4.55517	2.79918
EXOC3L4	Down	680.191	-0.766338	0.200369	-3.82463	0.000130969	0.000811115	down	0.00976429	0.00173544	-1.71704	-0.779922	EXOC3L4	17.9492	10.4536	18.7885	14.1055
AMACR	Down	790.997	-0.767118	0.0959032	-7.99888	1.25556e-15	1.18216e-13	down	3.36357e-08	2.72304e-10	-1.71882	-0.781415	AMACR	17.8546	10.3877	22.3411	10.5501
B4GALT6	Down	297.872	-0.76738	0.134286	-5.71451	1.10021e-08	2.23091e-07	down	0.000113714	6.47092e-06	-1.71998	-0.782388	B4GALT6	6.04758	3.51608	7.28532	3.23931
ELL3	Down	569.523	-0.771832	0.115854	-6.6621	2.69948e-11	1.04442e-09	down	6.10374e-05	2.99657e-06	-1.71965	-0.782114	ELL3	31.1511	18.1148	30.8698	19.4819
SMIM1	Down	10.4884	-0.773635	0.232603	-3.32599	0.000881062	0.00414922	down	0.0132187	0.00256147	-1.74785	-0.805584	SMIM1	0.755397	0.432186	0.546649	0.775878
AKAP9	Down	4330.33	-0.778848	0.115642	-6.73501	1.6392e-11	6.58811e-10	down	9.98913e-05	5.51984e-06	-1.69527	-0.761517	AKAP9	44.8962	26.4832	47.0555	21.3222
RASD1	Down	156.388	-0.778922	0.135577	-5.74524	9.17908e-09	1.8985e-07	down	4.55059e-06	1.19308e-07	-1.74072	-0.799682	RASD1	3.27137	1.87932	3.55705	1.98427
PPARGC1A	Down	431.958	-0.780406	0.164905	-4.73246	2.21819e-06	2.34241e-05	down	0.000484082	3.89379e-05	-1.70524	-0.769973	PPARGC1A	4.23939	2.4861	4.93267	2.24416
UGT1A4	Down	400.59	-0.78246	0.300992	-2.5996	0.00933321	0.0296583	down	0.0101529	0.00182713	-2.0342	-1.02446	UGT1A4	6.3235	3.10859	5.25148	4.7694
PKLR	Down	380.236	-0.784626	0.197861	-3.96554	7.32305e-05	0.000493234	down	0.00146603	0.000154835	-1.83741	-0.877673	PKLR	5.23667	2.85003	6.88071	2.84621
TNFRSF19	Down	70.5874	-0.785203	0.162016	-4.84645	1.2569e-06	1.41971e-05	down	0.000220181	1.45708e-05	-1.66844	-0.738499	TNFRSF6B	0.0846654	1.17638	0.188687	0.926753
PLXNA3	Down	446.359	-0.788076	0.193482	-4.07312	4.63882e-05	0.000332395	down	0.0457329	0.0125202	-1.5366	-0.619742	PLXNA3	4.9218	3.20304	4.52091	2.68977
RP11-347C12.3	Down	52.4872	-0.788681	0.214542	-3.67612	0.000236807	0.00134986	down	0.0232185	0.0052252	-1.66989	-0.739753	RP11-347C12.3	1.72785	1.03471	2.13994	1.15353
NEU4	Down	617.975	-0.790132	0.200238	-3.94597	7.94789e-05	0.000530543	down	0.013102	0.00253204	-1.73316	-0.793408	NEU4	9.90684	5.71605	11.757	8.05211
VTN	Down	152.202	-0.793545	0.157449	-5.04001	4.65505e-07	5.99194e-06	down	1.01064e-05	3.28021e-07	-1.80703	-0.85362	VTN	2.76872	1.53219	2.16973	1.68409
F13B	Down	64.5713	-0.794269	0.322842	-2.46024	0.0138843	0.0409057	down	0.0159983	0.00325575	-2.52742	-1.33766	F13B	1.56941	0.620956	1.74555	0.835912
CFTR	Down	4045.51	-0.795195	0.0891579	-8.91895	4.70743e-19	8.80289e-17	down	1.46786e-07	1.64622e-09	-1.76094	-0.816348	CFTR	43.6565	24.7915	45.5255	23.8787
SORD	Down	2977.54	-0.79555	0.14777	-5.38371	7.2968e-08	1.18224e-06	down	8.73401e-05	4.64465e-06	-1.71481	-0.778045	SORD	42.1203	24.5627	41.7625	23.4719
AGMO	Down	845.487	-0.795612	0.166637	-4.77452	1.80133e-06	1.95747e-05	down	0.000852662	7.97312e-05	-1.7795	-0.831468	AGMO	19.4777	10.9456	21.9608	15.5561
VNN1	Down	12137.3	-0.79703	0.131074	-6.08076	1.19617e-09	3.13941e-08	down	5.53065e-06	1.49734e-07	-1.78973	-0.83974	VNN1	191.738	107.133	203.408	128.276
MATN2	Down	3244.04	-0.798315	0.100273	-7.96137	1.70139e-15	1.56901e-13	down	2.66052e-08	2.09459e-10	-1.78492	-0.835859	MATN2	47.7171	26.7335	50.2597	28.2378
RAB17	Down	2200.17	-0.798393	0.142077	-5.61944	1.91574e-08	3.63289e-07	down	0.000212198	1.38534e-05	-1.75089	-0.808089	RAB17	50.5431	28.8671	57.5721	36.214
GATSL2	Down	86.0392	-0.799398	0.143199	-5.58243	2.37185e-08	4.38661e-07	down	8.03274e-05	4.18819e-06	-1.70545	-0.770151	GATS	5.75185	3.66997	5.20286	3.91042
REEP1	Down	91.8562	-0.800685	0.154944	-5.16758	2.37149e-07	3.3191e-06	down	0.00014975	9.03128e-06	-1.75519	-0.81163	REEP1	1.43079	0.815176	1.96861	0.859233
GULP1	Down	400.259	-0.801962	0.120723	-6.643	3.07368e-11	1.16575e-09	down	2.58983e-05	1.02524e-06	-1.78498	-0.835906	GULP1	17.3721	9.73239	18.0651	11.315
GABRB3	Down	138.359	-0.803009	0.248263	-3.23451	0.00121853	0.00545964	down	0.011336	0.00211183	-1.85155	-0.888733	GABRB3	1.2553	0.677973	0.588613	0.644417
PCSK4	Down	62.3601	-0.803048	0.201301	-3.98929	6.62708e-05	0.000451927	down	0.0193275	0.00413924	-1.62041	-0.696356	PCSK4	1.15428	0.71234	0.885716	0.749438
CEACAM18	Down	304.581	-0.80632	0.261808	-3.07982	0.00207127	0.00857554	down	0.025593	0.00592493	-1.79068	-0.840503	CEACAM18	6.69203	3.73716	9.38266	6.03369
BMX	Down	180.737	-0.807149	0.198392	-4.06846	4.73241e-05	0.000337843	down	0.0018107	0.00020361	-1.74044	-0.799453	BMX	3.19041	1.8331	2.53963	1.59655
LONRF3	Down	82.1503	-0.80813	0.200967	-4.02122	5.78977e-05	0.000403199	down	0.00562028	0.000844461	-1.76886	-0.822824	LONRF3	1.36954	0.77425	2.27621	0.799465
PROM1	Down	628.541	-0.809377	0.166489	-4.86144	1.16537e-06	1.32971e-05	down	0.00113654	0.000113696	-1.65691	-0.728494	PROM1	8.44011	5.09389	5.35412	5.25496
SSX2IP	Down	3746.05	-0.811011	0.134701	-6.02082	1.7354e-09	4.35111e-08	down	0.000323045	2.3178e-05	-1.71987	-0.782304	SSX2IP	65.8782	38.3041	72.7427	45.349
CYP2C18	Down	7179.62	-0.813595	0.138351	-5.88065	4.08655e-09	9.18884e-08	down	1.40817e-06	2.72974e-08	-1.85895	-0.894486	CYP2C18	156.523	84.1997	145.542	100.027
GLS	Down	4894.24	-0.814685	0.119645	-6.80917	9.81613e-12	4.14308e-10	down	4.40913e-05	2.01725e-06	-1.75222	-0.80918	GLS	105.052	59.9541	136.295	66.8582
GLYCTK	Down	1519.75	-0.816751	0.127396	-6.4111	1.44471e-10	4.70983e-09	down	0.00011787	6.74091e-06	-1.71978	-0.782225	GLYCTK	34.1943	19.8829	44.3844	26.9754
ISX	Down	3062.98	-0.818967	0.117044	-6.99708	2.61353e-12	1.25673e-10	down	1.09942e-07	1.17585e-09	-1.79451	-0.843591	ISX	35.1441	19.5842	38.553	15.942
LFNG	Down	796.768	-0.819992	0.111058	-7.38344	1.54248e-13	9.65953e-12	down	4.17731e-06	1.07659e-07	-1.73267	-0.792996	LFNG	13.6818	7.89639	17.0684	9.85601
CD36	Down	6928.66	-0.820632	0.134228	-6.11373	9.73276e-10	2.60521e-08	down	1.8049e-05	6.67589e-07	-1.7988	-0.847035	CD36	192.143	106.817	197.636	151.974
C4BPB	Down	91.0357	-0.820866	0.17322	-4.73888	2.14906e-06	2.28014e-05	down	0.000686051	6.04844e-05	-1.76307	-0.818091	C4B	7.94246	28.4517	8.93961	19.8257
SCAMP5	Down	2921.77	-0.825759	0.121175	-6.81462	9.45123e-12	4.02694e-10	down	1.30614e-06	2.47375e-08	-1.79436	-0.84347	SCAMP5	42.6362	23.7612	44.8995	28.5041
CA11	Down	156.363	-0.826664	0.155583	-5.31335	1.07631e-07	1.64862e-06	down	0.000234215	1.57212e-05	-1.8188	-0.86299	CA11	7.0549	3.87887	5.43199	4.21692
SLC15A1	Down	7275.75	-0.827768	0.133491	-6.20094	5.61252e-10	1.60781e-08	down	7.50273e-06	2.23455e-07	-1.82047	-0.864308	SLC15A1	102.835	56.4885	105.817	69.5701
ADH6	Down	2903.06	-0.832896	0.109107	-7.63375	2.28024e-14	1.66854e-12	down	4.87292e-08	4.27068e-10	-1.81029	-0.85622	ADH6	53.6689	29.6466	54.4238	33.1138
MEP1B	Down	16837.7	-0.833316	0.144811	-5.75453	8.68843e-09	1.80805e-07	down	1.33878e-05	4.66345e-07	-1.82543	-0.868234	MEP1B	340.371	186.461	368.87	248.634
AKR1C1	Down	1859.15	-0.833602	0.265913	-3.13486	0.00171933	0.00731178	down	0.0165958	0.00340816	-1.74434	-0.802683	AKR1C1	59.2008	33.9388	55.876	42.8566
MAPRE3	Down	140.834	-0.835543	0.0964236	-8.66533	4.50207e-18	6.96735e-16	down	6.41491e-07	1.02206e-08	-1.74018	-0.799236	MAPRE3	3.42585	1.96867	2.6588	2.03868
FAM222A	Down	360.796	-0.835821	0.140832	-5.93488	2.94065e-09	6.88571e-08	down	1.48358e-06	2.88816e-08	-1.8044	-0.85152	FAM222A	3.73933	2.07234	4.30715	2.18369
SPTLC3	Down	627.304	-0.837798	0.136699	-6.12877	8.85626e-10	2.39439e-08	down	2.61503e-05	1.04104e-06	-1.88193	-0.91221	SPTLC3	9.77408	5.19366	11.4922	5.23547
TEF	Down	1631.46	-0.837993	0.155808	-5.37838	7.51582e-08	1.209e-06	down	0.00504393	0.000741006	-1.61395	-0.690596	TEF	12.0233	7.44958	7.46484	8.6337
SDR16C5	Down	142.941	-0.839902	0.285529	-2.94156	0.0032656	0.0124485	down	0.00197235	0.000226621	-2.38568	-1.2544	SDR16C5	3.02578	1.26831	3.22987	1.73427
OAT	Down	25501.6	-0.840366	0.104843	-8.01551	1.09683e-15	1.03998e-13	down	1.75489e-07	2.03597e-09	-1.81674	-0.861348	OAT	655.133	360.61	718.857	425.894
SLC35G1	Down	4102.11	-0.840801	0.126006	-6.67272	2.51109e-11	9.7998e-10	down	3.66712e-06	9.0425e-08	-1.83426	-0.875197	SLC35G1	73.6833	40.1706	84.7399	50.371
RARB	Down	98.1165	-0.840982	0.176736	-4.7584	1.95129e-06	2.0934e-05	down	0.000567275	4.77785e-05	-1.78863	-0.838852	RARB	1.88164	1.052	1.34384	0.732501
ADI1	Down	4681.89	-0.841466	0.107166	-7.85199	4.09477e-15	3.58e-13	down	2.38576e-07	2.9946e-09	-1.76308	-0.8181	ADI1	86.8014	49.2328	85.1872	50.5835
GDPD1	Down	189.293	-0.84342	0.174199	-4.84171	1.28729e-06	1.44917e-05	down	0.000707867	6.28591e-05	-1.86964	-0.902762	GDPD1	8.78542	4.69899	11.8165	6.13097
F10	Down	374.343	-0.844842	0.168238	-5.02171	5.12134e-07	6.47452e-06	down	3.10258e-05	1.29735e-06	-1.90264	-0.928003	F10	9.16886	4.81902	7.35945	4.84485
MOCOS	Down	714.692	-0.845122	0.155399	-5.43842	5.37556e-08	9.03181e-07	down	2.25636e-05	8.76467e-07	-1.90679	-0.931149	MOCOS	6.96638	3.65345	6.92128	3.66191
MMP11	Down	247.17	-0.84571	0.168031	-5.03306	4.8272e-07	6.1719e-06	down	0.000733833	6.61126e-05	-1.83469	-0.875536	MMP11	3.81368	2.07865	4.13084	2.22636
IL17RE	Down	1095.46	-0.846151	0.124533	-6.79458	1.0863e-11	4.55635e-10	down	2.9201e-05	1.19719e-06	-1.78321	-0.834474	IL17RE	20.6215	11.5643	22.4189	10.9026
CEACAM19	Down	73.0435	-0.847949	0.237528	-3.56989	0.000357127	0.00191263	down	0.0158583	0.00322375	-1.79824	-0.846584	CEACAM19	1.30849	0.727653	1.49623	0.701432
SMOC1	Down	99.2173	-0.850161	0.157997	-5.38088	7.41245e-08	1.19605e-06	down	0.000234215	1.57257e-05	-1.74509	-0.8033	SMOC1	1.39969	0.802071	1.25209	0.707511
LRRC17	Down	65.5244	-0.850546	0.247453	-3.4372	0.000587768	0.00295619	down	0.0300072	0.00729079	-1.61782	-0.694054	LRRC17	1.55944	0.963915	0.929597	0.778668
ABCC3	Down	2434.05	-0.851383	0.13733	-6.19955	5.6624e-10	1.61865e-08	down	3.58879e-05	1.58595e-06	-1.83893	-0.878864	ABCC3	24.2388	13.1809	28.142	12.7893
ENGASE	Down	644.636	-0.85193	0.24371	-3.49567	0.000472876	0.00244313	down	0.0410481	0.0109449	-1.69125	-0.758088	ENGASE	6.13631	3.62827	6.38708	3.62042
MS4A10	Down	3975.29	-0.853253	0.158629	-5.37892	7.49334e-08	1.20682e-06	down	3.22115e-05	1.37679e-06	-1.95301	-0.9657	MS4A1	1.31416	5.03629	1.45911	5.38766
AMBP	Down	57.2515	-0.853306	0.175996	-4.84844	1.24436e-06	1.40672e-05	down	2.84185e-05	1.15775e-06	-1.88834	-0.917118	AMBP	1.60402	0.849436	1.04531	0.946799
HMGCS2	Down	12112.6	-0.855249	0.263862	-3.24127	0.00118999	0.00535851	down	0.00559294	0.000839523	-2.34729	-1.23099	HMGCS2	228.89	97.5125	265.821	86.4425
NOXA1	Down	232.433	-0.85606	0.197971	-4.32417	1.53109e-05	0.000127094	down	0.00915843	0.00159956	-1.71113	-0.774945	NOXA1	4.06507	2.37567	4.13242	3.111
PRKG2	Down	732.412	-0.856355	0.179567	-4.76901	1.85135e-06	2.00478e-05	down	0.000194425	1.24187e-05	-1.93378	-0.951426	PRKG2	9.01226	4.66043	11.9486	4.07948
SCTR	Down	965.635	-0.857817	0.138916	-6.17506	6.6137e-10	1.85902e-08	down	1.4734e-05	5.21992e-07	-1.90119	-0.926904	SCTR	24.9141	13.1044	27.1808	15.4561
RGN	Down	523.721	-0.860147	0.266135	-3.23199	0.00122931	0.00549332	down	0.00720061	0.00116694	-2.04151	-1.02963	RGN	15.0588	7.37631	11.4795	6.78503
TFPI	Down	1687.55	-0.861003	0.128997	-6.67461	2.47891e-11	9.73062e-10	down	1.27854e-05	4.42514e-07	-1.84585	-0.884285	TFPI	48.4616	26.2544	56.8559	37.9901
CDH16	Down	85.8837	-0.862293	0.25655	-3.36112	0.000776281	0.00372748	down	4.41759e-05	2.0244e-06	-2.44401	-1.28925	CDH16	1.2164	0.497706	0.996909	0.452658
KIAA0895	Down	113.274	-0.863982	0.132473	-6.52197	6.93886e-11	2.44903e-09	down	5.03233e-06	1.34181e-07	-1.82011	-0.864027	KIAA0895	2.2305	1.22547	2.84964	1.29837
NQO1	Down	3596.14	-0.864835	0.16698	-5.17927	2.22758e-07	3.14054e-06	down	0.000110803	6.24625e-06	-1.81395	-0.859138	NQO1	126.657	69.8237	117.708	83.9938
SI	Down	79021.3	-0.86645	0.15771	-5.49393	3.93083e-08	6.86442e-07	down	5.55664e-05	2.70321e-06	-1.85773	-0.893539	SIGLEC10	3.70411	5.98457	3.01965	5.00748
ACBD4	Down	804.879	-0.867743	0.120424	-7.20576	5.77219e-13	3.2382e-11	down	6.64484e-06	1.90501e-07	-1.80079	-0.848632	ACBD4	16.9184	9.39498	19.8368	11.711
SLC38A11	Down	141.193	-0.868493	0.253571	-3.42505	0.00061469	0.00307517	down	0.00761392	0.00125881	-1.89611	-0.923043	SLC38A1	10.9079	16.648	15.0974	13.5491
VIPR1	Down	1739.65	-0.868688	0.0985705	-8.81286	1.21993e-18	2.16121e-16	down	2.23211e-07	2.76858e-09	-1.81541	-0.860297	VIPR1	24.2306	13.3472	26.1471	15.7683
AADAC	Down	5298.43	-0.869075	0.132263	-6.57082	5.00373e-11	1.81103e-09	down	9.97374e-08	1.0593e-09	-1.89186	-0.919805	AADAC	186.042	98.3382	221.395	122.274
TMEM184A	Down	1444.21	-0.869162	0.158283	-5.4912	3.9921e-08	6.9444e-07	down	0.00234612	0.000282461	-1.71264	-0.776224	TMEM184A	11.1784	6.52697	13.5033	8.00654
GSTA1	Down	20768.5	-0.869183	0.170179	-5.10746	3.26518e-07	4.38747e-06	down	1.85057e-05	6.89979e-07	-1.94738	-0.961535	GSTA1	1040.7	534.41	805.724	595.077
NLRP2	Down	239.291	-0.870549	0.283132	-3.07471	0.00210706	0.00869566	down	0.0271446	0.00640511	-2.00795	-1.00573	NLRP2	4.33612	2.15947	2.87836	1.51804
SLC2A7	Down	156.474	-0.870794	0.276326	-3.15133	0.00162527	0.00696678	down	0.0117666	0.00222153	-2.21293	-1.14596	SLC2A7	3.49367	1.57875	5.12084	2.43533
GRAMD1B	Down	3139.78	-0.872912	0.153159	-5.69937	1.2025e-08	2.39858e-07	down	3.19148e-05	1.357e-06	-1.91649	-0.938464	GRAMD1B	28.1319	14.6789	37.8608	17.0444
PHYH	Down	1593.66	-0.888182	0.0984961	-9.01744	1.92543e-19	3.86925e-17	down	1.87925e-08	1.34128e-10	-1.83239	-0.87373	PHYH	51.147	27.9127	49.6474	33.316
ACCS	Down	164.86	-0.888724	0.242876	-3.65917	0.000253032	0.00143024	down	0.0198191	0.00428649	-1.78269	-0.834054	ACCS	3.53682	1.98398	3.97364	1.78546
MTMR11	Down	1842.71	-0.891385	0.16094	-5.53861	3.04879e-08	5.47319e-07	down	0.00168052	0.000184603	-1.75443	-0.810999	MTMR11	30.375	17.3134	31.3252	20.3014
ALDH3A1	Down	172.146	-0.89422	0.164074	-5.45009	5.03431e-08	8.52604e-07	down	6.00959e-06	1.68272e-07	-1.9793	-0.984989	ALDH3A1	3.75694	1.89812	4.92237	2.22454
SOAT2	Down	301.828	-0.894567	0.219342	-4.07841	4.53444e-05	0.000326654	down	0.00284668	0.000363658	-1.93689	-0.953742	SOAT2	5.11637	2.64154	6.50037	3.70959
CYP4F12	Down	1557.66	-0.896038	0.175597	-5.10281	3.34652e-07	4.48333e-06	down	0.0016568	0.000181136	-1.7951	-0.844061	CYP4F12	35.9664	20.0359	27.1644	20.1248
IYD	Down	1422.62	-0.896431	0.105194	-8.52167	1.57275e-17	2.11755e-15	down	9.60754e-08	9.8473e-10	-1.82949	-0.871438	IYD	13.8344	7.56192	14.8583	7.76149
SLC28A2	Down	7010.51	-0.897981	0.209162	-4.29322	1.76097e-05	0.000143695	down	0.000454442	3.60441e-05	-2.04185	-1.02988	SLC28A2	74.0908	36.2861	66.2397	47.8148
RHBDL1	Down	61.8396	-0.898969	0.177823	-5.05543	4.29424e-07	5.57547e-06	down	0.000195518	1.25176e-05	-1.91574	-0.937902	RHBDL1	1.43276	0.747889	1.61687	1.29979
SEPW1	Down	3272.23	-0.900519	0.109725	-8.20704	2.26714e-16	2.44198e-14	down	2.50657e-08	1.95477e-10	-1.94279	-0.958126	SEPW1	181.921	93.6392	200.271	113.852
TMEM56	Down	389.988	-0.901742	0.149563	-6.02917	1.64803e-09	4.16307e-08	down	6.95648e-05	3.51338e-06	-1.91785	-0.939489	TMEM56	3.80938	1.98628	4.23363	2.7806
TRHDE	Down	470.168	-0.902066	0.206131	-4.37617	1.20783e-05	0.000103384	down	0.000537575	4.45583e-05	-2.10562	-1.07424	TRHDE	6.60185	3.13535	7.3045	3.7946
DISP2	Down	209.15	-0.903231	0.177947	-5.07585	3.85769e-07	5.08561e-06	down	0.000295346	2.07295e-05	-1.74788	-0.805605	DISP2	1.84819	1.05739	2.28231	1.34308
SPATA25	Down	15.8334	-0.904638	0.307091	-2.94583	0.00322087	0.0123023	down	0.0287651	0.00688362	-2.13888	-1.09685	SPATA25	0.693034	0.324018	1.00464	0.381552
CNGA1	Down	60.8357	-0.904868	0.195329	-4.63254	3.61204e-06	3.56543e-05	down	0.000387386	2.9405e-05	-1.95735	-0.968905	CNGA1	1.69848	0.867742	2.10857	1.05058
DUSP26	Down	41.7764	-0.907741	0.190644	-4.76145	1.92205e-06	2.06863e-05	down	9.90641e-05	5.43176e-06	-1.98433	-0.988652	DUSP2	0.74225	1.52377	0.896422	1.49952
TMEM220	Down	992.495	-0.908473	0.195722	-4.64165	3.45636e-06	3.4293e-05	down	0.000290636	2.03209e-05	-1.93786	-0.954463	TMEM220	37.2356	19.2148	21.5481	28.1169
TMEM80	Down	463.007	-0.910137	0.156894	-5.80095	6.59385e-09	1.41594e-07	down	0.000367887	2.7433e-05	-1.85261	-0.889561	TMEM80	14.8394	8.00999	11.2727	9.64495
PRKAB2	Down	2134.26	-0.912833	0.161453	-5.65385	1.56895e-08	3.02208e-07	down	0.00164358	0.000179324	-1.78323	-0.834489	PRKAB2	19.3632	10.8585	23.8734	14.7759
ENPP5	Down	58.3067	-0.912931	0.151485	-6.02656	1.67486e-09	4.22289e-08	down	6.33644e-05	3.12492e-06	-1.90654	-0.930957	ENPP5	1.08588	0.569553	1.19267	0.529977
ALDH1A1	Down	16871.9	-0.913707	0.119637	-7.63731	2.21815e-14	1.63198e-12	down	1.87925e-08	1.32225e-10	-1.93963	-0.955778	ALDH1A1	408.002	210.351	429.262	230.685
SARM1	Down	816.441	-0.914599	0.113112	-8.08574	6.17854e-16	6.07211e-14	down	6.295e-06	1.78134e-07	-1.84892	-0.886685	SARM1	4.78771	2.58946	5.53588	3.0069
TRPM6	Down	894.598	-0.914669	0.193604	-4.72443	2.30758e-06	2.42161e-05	down	0.00238967	0.000290012	-1.90575	-0.930358	TRPM6	4.54586	2.38534	6.17002	2.93135
PFKFB4	Down	1917.07	-0.915723	0.132746	-6.89832	5.26199e-12	2.36158e-10	down	7.3103e-06	2.16095e-07	-1.91338	-0.936122	PFKFB4	22.2696	11.6389	25.5351	15.0622
VSTM2A	Down	61.0175	-0.917032	0.206859	-4.43313	9.28748e-06	8.23759e-05	down	0.00235614	0.000284192	-1.94222	-0.957706	VSTM2A	1.27406	0.655982	1.33432	0.649945
SLC46A1	Down	20369.6	-0.918687	0.163658	-5.61347	1.98314e-08	3.73964e-07	down	0.000227649	1.51496e-05	-1.90972	-0.933361	SLC46A1	133.995	70.165	149.35	85.9202
SLC26A1	Down	249.199	-0.9198	0.167741	-5.48346	4.17086e-08	7.2088e-07	down	0.000674741	5.9135e-05	-1.86912	-0.902356	SLC26A1	4.09864	2.19283	5.40211	2.95884
CYP2C9	Down	3834.74	-0.923726	0.207111	-4.46005	8.194e-06	7.3746e-05	down	0.000596166	5.08318e-05	-2.04758	-1.03392	CYP2C9	99.9581	48.8176	89.4379	62.3131
BEST4	Down	282.34	-0.92442	0.202668	-4.56125	5.08504e-06	4.82148e-05	down	8.86134e-05	4.74527e-06	-2.15254	-1.10604	BEST4	5.16669	2.40028	7.33004	3.31256
CDKN2B	Down	1135.8	-0.924554	0.156952	-5.89069	3.84584e-09	8.75037e-08	down	2.84185e-05	1.15878e-06	-1.91484	-0.937221	CDKN2B	19.0191	9.93249	22.45	11.36
GNG13	Down	25.4013	-0.925216	0.294159	-3.14529	0.00165922	0.00708974	down	0.0327947	0.00821815	-1.84871	-0.88652	GNG13	0.723436	0.391319	0.53436	0.397992
KLK11	Down	27.7787	-0.925458	0.195175	-4.74167	2.11962e-06	2.25245e-05	down	0.000183714	1.15981e-05	-2.02864	-1.02051	KLK11	1.03038	0.507917	0.946192	0.514622
CYP3A4	Down	41247.7	-0.930926	0.241012	-3.86258	0.000112197	0.00070788	down	5.11066e-05	2.42172e-06	-2.23209	-1.1584	CYP3A4	910.747	408.024	810.457	470.129
TMEM25	Down	1724.52	-0.931694	0.13155	-7.08243	1.41646e-12	7.36341e-11	down	7.01829e-07	1.17786e-08	-1.97307	-0.98044	TMEM25	32.7227	16.5847	34.7286	19.4756
SLC1A7	Down	258.731	-0.931814	0.238221	-3.91155	9.17069e-05	0.000595918	down	0.00465911	0.000674507	-1.98989	-0.992686	SLC1A7	3.24525	1.63087	3.82974	2.24755
SLC2A5	Down	9927.18	-0.933138	0.172888	-5.39735	6.7631e-08	1.10374e-06	down	1.92209e-05	7.25208e-07	-1.97847	-0.984384	SLC2A5	156.595	79.1495	163.787	89.4733
ACRBP	Down	128.161	-0.93343	0.114836	-8.12837	4.351e-16	4.37179e-14	down	1.27308e-08	7.75345e-11	-1.89379	-0.921276	ACRBP	3.69508	1.95116	3.19691	1.76509
SFRP5	Down	1426.96	-0.933627	0.153668	-6.07562	1.2351e-09	3.22933e-08	down	6.57965e-06	1.88143e-07	-1.96351	-0.973433	SFRP5	28.6906	14.6119	27.696	17.3541
CCDC183	Down	19.0181	-0.935775	0.243579	-3.84177	0.00012215	0.000762459	down	0.0108835	0.00200505	-1.82841	-0.870593	CCDC183	0.739111	0.404236	0.726279	0.547001
AATK	Down	1066.7	-0.93709	0.188783	-4.96384	6.91131e-07	8.42117e-06	down	0.00360817	0.000489075	-1.81378	-0.859001	AATK	7.78914	4.29442	10.193	5.51649
PCSK2	Down	167.307	-0.938722	0.16327	-5.7495	8.95055e-09	1.85686e-07	down	1.93769e-06	4.06885e-08	-2.10856	-1.07626	PCSK2	2.06558	0.979615	1.50538	1.07983
GCLM	Down	1226.53	-0.939419	0.135327	-6.94184	3.87027e-12	1.78457e-10	down	6.58845e-07	1.06186e-08	-1.99762	-0.998281	GCNT4	20.7891	10.2053	25.651	14.728
TRMT61B	Down	426.181	-0.941563	0.106924	-8.80588	1.29832e-18	2.27021e-16	down	2.07739e-07	2.51497e-09	-1.92828	-0.947314	TRMT61B	13.2833	6.88871	13.4126	8.79295
AKR1C4	Down	47.3829	-0.948042	0.177315	-5.34664	8.96007e-08	1.41098e-06	down	6.84302e-05	3.44422e-06	-2.03149	-1.02254	AKR1C4	1.86159	0.916369	1.65097	1.48911
SH2D6	Down	71.4615	-0.951288	0.239829	-3.96653	7.29262e-05	0.000491677	down	0.0012063	0.000122386	-2.12455	-1.08716	SH2D6	2.62836	1.23714	1.74674	1.02506
SHMT1	Down	2930.55	-0.952428	0.110811	-8.59511	8.31869e-18	1.19152e-15	down	1.87925e-08	1.32912e-10	-1.94512	-0.959857	SHMT1	56.1084	28.8458	55.8593	30.398
HOMER2	Down	419.783	-0.954568	0.16504	-5.78385	7.30095e-09	1.55292e-07	down	2.14233e-06	4.63025e-08	-1.98609	-0.989932	HOMER2	9.35827	4.7119	7.20009	3.54425
SLC25A15	Down	1107.47	-0.961663	0.10308	-9.3293	1.06575e-20	2.81359e-18	down	9.20125e-09	4.85212e-11	-1.96496	-0.974499	SLC25A15	33.7933	17.198	45.8209	18.1184
PF4V1	Down	14.8113	-0.963454	0.263209	-3.66042	0.000251804	0.00142449	down	0.00970703	0.00172166	-2.29161	-1.19636	PF4V1	1.27306	0.555528	1.14404	1.00556
ANXA13	Down	6036.34	-0.963601	0.192176	-5.01416	5.32669e-07	6.69641e-06	down	7.72948e-05	3.97267e-06	-2.15349	-1.10667	ANXA13	185.647	86.2075	280.511	95.1942
GLYATL1	Down	29.5016	-0.965025	0.193497	-4.98728	6.12355e-07	7.59884e-06	down	0.000424041	3.29432e-05	-1.98797	-0.991298	GLYATL1	1.37869	0.693514	1.05918	0.563957
SH2D7	Down	105.029	-0.966249	0.229818	-4.2044	2.61775e-05	0.00020256	down	0.00131128	0.00013518	-1.99438	-0.995938	SH2D7	1.26977	0.636674	0.903748	0.532844
SLC5A11	Down	201.792	-0.966479	0.229721	-4.20718	2.58576e-05	0.000200624	down	0.00129188	0.0001327	-2.20569	-1.14123	SLC5A11	3.62667	1.64424	3.64189	1.96406
ACAT1	Down	3424.95	-0.967736	0.106369	-9.09795	9.20557e-20	1.99909e-17	down	3.54787e-09	1.34389e-11	-1.98625	-0.99005	ACAT1	107.924	54.3352	114.602	71.2524
AVIL	Down	226.1	-0.968698	0.174108	-5.56376	2.64016e-08	4.81017e-07	down	0.000113714	6.47789e-06	-1.89864	-0.924968	AVIL	5.36597	2.82621	4.5391	2.48396
TPSG1	Down	257.417	-0.970561	0.271567	-3.57393	0.000351664	0.00188713	down	0.00879589	0.00150975	-1.96294	-0.973015	TPSG1	7.28027	3.70886	6.3439	7.14076
FGFR3	Down	774.623	-0.973485	0.186799	-5.21141	1.87413e-07	2.70453e-06	down	0.00214915	0.00025332	-1.85247	-0.889453	FGFR3	7.22448	3.89991	9.66291	4.39612
OXT	Down	23.6994	-0.9758	0.257937	-3.78309	0.000154893	0.000937295	down	0.00406794	0.00056892	-2.51632	-1.33131	OXT	2.18326	0.867641	3.15666	1.8594
LTK	Down	642.439	-0.981742	0.118292	-8.2993	1.04727e-16	1.21555e-14	down	1.09056e-06	1.98446e-08	-1.9315	-0.94972	LTK	8.60134	4.4532	10.6171	5.08023
TRPV3	Down	353.139	-0.985431	0.224891	-4.38182	1.17694e-05	0.000101189	down	0.0148367	0.00295875	-1.81882	-0.863004	TRPV3	2.58223	1.41973	3.80518	2.0342
NEK10	Down	36.7352	-0.986112	0.229007	-4.30604	1.66202e-05	0.000136698	down	0.0299731	0.00727678	-1.72899	-0.789926	NEK10	0.796836	0.460869	1.0979	0.45903
OGN	Down	185.599	-0.987449	0.253475	-3.89565	9.79349e-05	0.000629669	down	0.00287503	0.000368774	-2.18816	-1.12972	OGN	4.037	1.84493	3.27258	1.4763
DDTL	Down	101.822	-0.98773	0.252111	-3.91784	8.93466e-05	0.00058453	down	0.0319597	0.00794006	-1.77361	-0.826688	DDTL	2.21757	1.25031	2.18362	0.991969
GSTA2	Down	2435.72	-0.988512	0.220109	-4.49102	7.08834e-06	6.50119e-05	down	2.60118e-05	1.03166e-06	-2.43131	-1.28174	GSTA2	104.373	42.9286	102.971	50.8433
GCNT4	Down	2145.05	-0.988939	0.160934	-6.14501	7.99609e-10	2.20162e-08	down	3.1682e-05	1.34126e-06	-2.0371	-1.02652	GCSAM	1.85052	2.99587	1.74064	3.31261
ASPA	Down	385.534	-0.996309	0.13757	-7.24218	4.41537e-13	2.51901e-11	down	5.95079e-06	1.653e-07	-2.02189	-1.0157	ASPA	7.29648	3.60875	7.48389	4.3134
SYT8	Down	31.0859	-0.997585	0.24023	-4.15263	3.28679e-05	0.000247779	down	0.00770853	0.00127892	-1.94334	-0.958537	SYT8	0.824699	0.424372	0.949527	0.565307
AKR1B10	Down	20722.6	-1.00467	0.103301	-9.7257	2.34296e-22	9.01302e-20	down	3.77936e-11	3.6919e-14	-2.06054	-1.04302	AKR1B10	641.337	311.247	635.944	399.824
ADPRHL1	Down	139.184	-1.00554	0.129289	-7.77743	7.40127e-15	6.00305e-13	down	4.68863e-08	4.07435e-10	-1.99172	-0.994014	ADPRHL1	3.49399	1.75426	3.40329	2.07423
BAIAP3	Down	186.166	-1.00953	0.157756	-6.39929	1.56096e-10	5.04e-09	down	5.11638e-05	2.42952e-06	-1.99231	-0.994439	BAIAP3	2.6167	1.3134	2.10969	1.3281
TINAG	Down	156.777	-1.00968	0.177655	-5.68339	1.32053e-08	2.59996e-07	down	2.08098e-05	7.95978e-07	-2.18436	-1.12721	TINAG	8.05528	3.68771	5.74912	5.17627
ABCG2	Down	5916.34	-1.01271	0.141563	-7.15378	8.44174e-13	4.52827e-11	down	2.62e-07	3.32754e-09	-2.11588	-1.08126	ABCG2	115.213	54.4512	115.668	76.1612
HTR1D	Down	729.496	-1.01393	0.14375	-7.05343	1.74559e-12	8.90251e-11	down	4.37118e-07	6.16847e-09	-2.14315	-1.09973	HTR1D	11.1837	5.21833	11.9579	7.41327
SLC6A12	Down	142.478	-1.01395	0.248035	-4.08793	4.3523e-05	0.000315729	down	0.00121061	0.000123014	-2.19494	-1.13418	SLC6A12	2.32443	1.05899	1.74764	0.890037
APOA1	Down	97468.1	-1.01524	0.218146	-4.65397	3.2561e-06	3.25707e-05	down	0.00154287	0.000166044	-2.24642	-1.16763	APOA1	3977.34	1770.52	4582.73	2767.31
ALDOB	Down	167261	-1.01744	0.134276	-7.57724	3.52988e-14	2.52799e-12	down	3.72332e-09	1.49331e-11	-2.04348	-1.03103	ALDOB	3998.06	1956.49	3352.89	2269.02
ABCC2	Down	2808.83	-1.02261	0.156516	-6.53357	6.42192e-11	2.27539e-09	down	8.20835e-06	2.50078e-07	-2.09337	-1.06583	ABCC2	23.8852	11.4099	21.9899	13.0916
TMPRSS15	Down	50872	-1.03451	0.195053	-5.30377	1.13436e-07	1.73163e-06	down	0.000480582	3.85493e-05	-2.09885	-1.0696	TMPRSS15	831.386	396.116	1061.16	539.181
CDK3	Down	81.1913	-1.03563	0.367079	-2.82126	0.00478349	0.0170745	down	0.0252891	0.00583581	-2.56526	-1.35911	CDK3	2.16706	0.844771	2.06849	1.25277
HEATR4	Down	28.668	-1.03719	0.327031	-3.17154	0.00151631	0.00657084	down	0.0156866	0.00317717	-2.2747	-1.18568	HEATR4	0.807971	0.355198	1.34867	0.372816
UGT1A10	Down	2211.91	-1.03868	0.217309	-4.77976	1.75502e-06	1.91178e-05	down	1.03854e-05	3.40163e-07	-2.36369	-1.24104	UGT1A10	44.1401	18.6742	51.8937	30.3802
SH3D21	Down	458.438	-1.0457	0.206608	-5.06128	4.16446e-07	5.43988e-06	down	0.0152277	0.00306047	-1.70618	-0.77077	SH3D21	7.19968	4.21977	6.77452	4.73173
GLB1L	Down	170.695	-1.04982	0.126207	-8.31821	8.93034e-17	1.04555e-14	down	6.28839e-07	9.90151e-09	-2.11298	-1.07928	GLB1L	4.31882	2.04395	3.65958	2.15013
CBS	Down	59.493	-1.06088	0.260798	-4.06782	4.74547e-05	0.000338595	down	0.00584683	0.000891529	-2.15047	-1.10465	CBSL	0.814042	0.179202	0.480352	0.1528
MT2A	Down	1934.92	-1.06433	0.27233	-3.90824	9.2971e-05	0.000602677	down	0.00135378	0.000140365	-2.12423	-1.08694	MT2A	136.044	64.0437	107.876	60.624
ASPDH	Down	107.638	-1.06494	0.215424	-4.94345	7.67528e-07	9.23502e-06	down	0.000430487	3.35399e-05	-2.18406	-1.12701	ASPDH	4.02521	1.84299	4.37428	2.54954
CAPN13	Down	835.301	-1.06497	0.140783	-7.56461	3.89019e-14	2.75671e-12	down	5.90795e-08	5.39719e-10	-2.2061	-1.1415	CAPN13	17.8647	8.09786	18.158	8.72188
SLC2A2	Down	3362.96	-1.07038	0.167147	-6.40384	1.51515e-10	4.92754e-09	down	3.57285e-06	8.6243e-08	-2.23465	-1.16005	SLC2A2	73.0615	32.6948	74.2644	36.7889
KCNE2	Down	138.955	-1.07144	0.41774	-2.56485	0.010322	0.0320959	down	0.019017	0.00405115	-2.69442	-1.42998	KCNE2	5.05404	1.87574	0.914385	1.4239
WNT9B	Down	38.8609	-1.07169	0.220139	-4.86827	1.12579e-06	1.29111e-05	down	0.000445028	3.50389e-05	-2.15064	-1.10477	WNT9B	0.856093	0.398064	1.63637	0.552359
ALS2CL	Down	321.761	-1.0755	0.227724	-4.7228	2.32622e-06	2.43548e-05	down	0.0231649	0.00520798	-1.78202	-0.83351	ALS2CL	2.6227	1.47176	2.52899	1.5214
AQP10	Down	5419.18	-1.08215	0.20989	-5.1558	2.52545e-07	3.48388e-06	down	0.00343409	0.000458848	-2.01123	-1.00808	AQP10	103.455	51.4386	115.957	87.102
PDIA2	Down	339.395	-1.0828	0.396394	-2.73164	0.006302	0.0214756	down	0.00977628	0.00173902	-2.79764	-1.48421	PDIA2	8.29987	2.96674	2.09104	3.37958
SYNE4	Down	48.216	-1.08318	0.229865	-4.71222	2.45031e-06	2.5456e-05	down	7.5398e-05	3.86398e-06	-2.4035	-1.26514	SYNE4	1.31894	0.548758	1.00176	0.60204
CNTN1	Down	67.502	-1.08793	0.237185	-4.58684	4.49995e-06	4.32149e-05	down	0.00101983	9.94531e-05	-2.3475	-1.23113	CNTN1	1.04028	0.443143	0.995367	0.394843
ACADSB	Down	3834.1	-1.09187	0.166657	-6.55158	5.69303e-11	2.03859e-09	down	6.44562e-06	1.83354e-07	-2.18033	-1.12455	ACADSB	55.5729	25.4883	70.7594	35.2678
KCNK10	Down	581.475	-1.09389	0.116765	-9.36825	7.37423e-21	2.06847e-18	down	3.00648e-09	1.11649e-11	-2.15223	-1.10584	KCNK10	5.75542	2.67416	5.36669	2.77089
UNC5D	Down	580.868	-1.09489	0.157576	-6.94832	3.69669e-12	1.71039e-10	down	4.49758e-07	6.38086e-09	-2.28007	-1.18908	UNC5D	3.79171	1.66298	4.77947	1.20298
ME1	Down	857.42	-1.09576	0.11009	-9.95325	2.44079e-23	1.06009e-20	down	8.17968e-11	9.60671e-14	-2.17752	-1.12268	ME1	14.4677	6.64412	18.4823	7.58222
SSTR1	Down	1259.61	-1.09996	0.136699	-8.04657	8.51473e-16	8.30742e-14	down	2.50054e-08	1.9315e-10	-2.13441	-1.09384	SSTR1	12.1756	5.70442	13.2562	7.88017
NAT8	Down	53.3877	-1.10766	0.211505	-5.23707	1.6315e-07	2.39548e-06	down	0.000354	2.60031e-05	-2.14359	-1.10003	NAT8	2.24557	1.04758	2.12024	1.39787
SLC4A7	Down	5701.55	-1.11275	0.155988	-7.13357	9.77981e-13	5.20456e-11	down	1.55468e-06	3.08303e-08	-2.23006	-1.15708	SLC4A7	84.5056	37.8938	86.0186	39.6389
PPP1R1A	Down	106.902	-1.1142	0.180668	-6.16709	6.9556e-10	1.93893e-08	down	5.35241e-07	8.06995e-09	-2.21553	-1.14765	PPP1R1A	3.16085	1.42668	2.52376	1.21341
PRKD1	Down	136.434	-1.11764	0.123258	-9.06744	1.21843e-19	2.56327e-17	down	1.87925e-08	1.35388e-10	-2.16379	-1.11356	PRKD1	1.95321	0.902677	2.02127	0.885662
RP11-314N13.10	Down	31.5695	-1.13259	0.224052	-5.05501	4.30358e-07	5.58221e-06	down	0.000573344	4.85026e-05	-2.18367	-1.12675	RP11-314N13.10	1.30153	0.59603	1.50441	0.595789
UGT2B7	Down	2200.06	-1.1356	0.172477	-6.58407	4.57737e-11	1.67472e-09	down	1.75272e-06	3.62079e-08	-2.34042	-1.22677	UGT2B7	64.8755	27.7196	56.0926	38.5942
TMEM132E	Down	150.37	-1.13729	0.248843	-4.57032	4.86978e-06	4.64025e-05	down	0.00134322	0.000138965	-2.26175	-1.17744	TMEM132E	1.44395	0.638422	2.40179	0.921798
ARHGDIG	Down	276.516	-1.14063	0.266768	-4.27575	1.90497e-05	0.000153676	down	6.57887e-05	3.2738e-06	-2.58852	-1.37213	ARHGDIG	18.64	7.20104	15.4799	9.18604
SLC19A1	Down	2951.5	-1.14279	0.159207	-7.17802	7.07303e-13	3.87119e-11	down	3.78784e-06	9.45272e-08	-2.21068	-1.14449	SLC19A1	39.6162	17.9204	34.2742	22.1697
TREH	Down	4799.83	-1.14692	0.168344	-6.81297	9.5605e-12	4.06065e-10	down	1.98737e-06	4.22717e-08	-2.29512	-1.19857	TREH	106.584	46.4394	109.231	56.6853
OSBPL7	Down	747.803	-1.14837	0.19921	-5.7646	8.18504e-09	1.72193e-07	down	0.00125459	0.00012831	-2.04077	-1.02911	OSBPL7	8.39733	4.11479	7.54381	4.54144
LPIN3	Down	1009.68	-1.14893	0.25809	-4.45169	8.51984e-06	7.65251e-05	down	0.0128568	0.00247769	-1.95653	-0.968298	LPIN3	9.06451	4.63295	9.23761	4.75626
TMED6	Down	163.73	-1.15366	0.247254	-4.6659	3.07273e-06	3.09665e-05	down	0.000882304	8.31584e-05	-2.43773	-1.28554	TMED6	8.71144	3.57358	7.51166	4.18687
FMO5	Down	2516.12	-1.15719	0.141973	-8.15077	3.61623e-16	3.74531e-14	down	1.26302e-08	7.59837e-11	-2.37552	-1.24824	FMO5	61.0989	25.7202	67.9104	33.4739
RAPGEFL1	Down	2493.15	-1.15801	0.115163	-10.0554	8.7006e-24	4.6858e-21	down	1.18171e-08	6.67036e-11	-2.23487	-1.16019	RAPGEFL1	35.17	15.7369	35.4274	18.5839
HGD	Down	754.256	-1.15964	0.125824	-9.21637	3.07317e-20	7.66245e-18	down	1.80093e-10	2.80894e-13	-2.29825	-1.20054	HGD	27.8638	12.1239	25.2824	13.5036
CNDP1	Down	177.423	-1.16338	0.175773	-6.61864	3.62524e-11	1.35962e-09	down	7.15645e-07	1.20656e-08	-2.32985	-1.22024	CNDP1	4.84415	2.07917	4.60401	2.7139
ERICH5	Down	152.163	-1.16362	0.214631	-5.42147	5.9112e-08	9.78946e-07	down	6.41477e-06	1.82e-07	-2.41566	-1.27241	ERICH5	4.07082	1.68518	2.19901	1.24714
SLC13A2	Down	9541.85	-1.18234	0.16882	-7.00356	2.49534e-12	1.2129e-10	down	1.35265e-08	8.33853e-11	-2.46577	-1.30204	SLC13A2	144.002	58.4004	133.242	77.3142
RP11-812E19.9	Down	33.7085	-1.18544	0.450845	-2.62936	0.00855446	0.0275676	down	0.0109835	0.00202962	-4.49218	-2.16742	RP11-812E19.9	4.92794	1.097	3.3654	0.45779
SPHK1	Down	100.632	-1.18625	0.17271	-6.86846	6.48995e-12	2.87727e-10	down	1.76102e-05	6.44817e-07	-2.26634	-1.18036	SPHK1	2.0447	0.902205	2.78433	1.45226
GABRE	Down	275.554	-1.18839	0.266503	-4.45919	8.22686e-06	7.39923e-05	down	0.0103819	0.00188839	-2.0651	-1.04621	GABRE	3.49408	1.69196	3.41168	1.36148
TMEM86B	Down	308.369	-1.19122	0.178793	-6.66258	2.69069e-11	1.04402e-09	down	1.25768e-05	4.32491e-07	-2.20433	-1.14034	TMEM86B	6.85567	3.1101	9.95521	3.94549
SLC9A2	Down	666.01	-1.20257	0.187278	-6.42132	1.35093e-10	4.43633e-09	down	1.23871e-06	2.31845e-08	-2.48279	-1.31196	SLC9A2	6.3331	2.5508	7.34213	3.41152
DFNA5	Down	437.261	-1.22167	0.180457	-6.76991	1.28864e-11	5.33853e-10	down	3.11786e-05	1.30837e-06	-2.35955	-1.23851	DFNA5	10.2811	4.35724	12.1111	6.54616
PPP1R36	Down	158.478	-1.22484	0.111527	-10.9824	4.64234e-28	5.71187e-25	down	2.89058e-12	6.44069e-16	-2.37274	-1.24655	PPP1R36	6.95434	2.93094	6.72719	3.15796
CA2	Down	8656.37	-1.22616	0.135915	-9.02151	1.85509e-19	3.78437e-17	down	3.79907e-10	7.3363e-13	-2.45064	-1.29316	CA2	290.242	118.435	303.56	119.664
NT5E	Down	2528.7	-1.22619	0.20209	-6.06753	1.29893e-09	3.35677e-08	down	1.893e-05	7.11422e-07	-2.44221	-1.28819	NT5E	39.5283	16.1855	32.3519	21.3625
CYP2D6	Down	470.942	-1.22734	0.282643	-4.34238	1.40947e-05	0.000118408	down	0.000843734	7.85831e-05	-2.34773	-1.23127	CYP2D6	8.82787	3.76017	5.98494	6.57858
SLC10A2	Down	2415.23	-1.22857	0.166012	-7.40052	1.35657e-13	8.57506e-12	down	4.18761e-07	5.87833e-09	-2.426	-1.27858	SLC10A2	33.1502	13.6645	36.4621	12.3726
TLL1	Down	126.295	-1.23897	0.207469	-5.9718	2.34654e-09	5.65184e-08	down	5.13439e-05	2.4444e-06	-2.35771	-1.23739	TLL1	1.54401	0.654878	1.59384	0.547876
PDZD3	Down	796.364	-1.25164	0.25051	-4.99636	5.84215e-07	7.27648e-06	down	0.00397286	0.00055149	-2.09398	-1.06625	PDZD3	13.7276	6.55575	14.3259	9.40108
EPHX1	Down	2332.55	-1.25191	0.120284	-10.408	2.2803e-25	1.53509e-22	down	1.52116e-12	1.70102e-16	-2.49519	-1.31915	EPHX1	62.3846	25.002	60.1892	26.0962
LDHD	Down	207.049	-1.25343	0.212504	-5.89838	3.67078e-09	8.40533e-08	down	5.89638e-06	1.62913e-07	-2.67547	-1.41979	LDHD	3.91092	1.46177	4.45614	1.68015
WDR49	Down	25.6216	-1.25498	0.242988	-5.1648	2.40697e-07	3.35242e-06	down	0.000268009	1.84127e-05	-2.42799	-1.27976	WDR49	1.15036	0.47379	1.82024	0.950947
TTC36	Down	166.46	-1.25698	0.222076	-5.66011	1.51277e-08	2.93486e-07	down	1.51982e-05	5.42952e-07	-2.75843	-1.46385	TTC36	7.95	2.88207	9.20823	4.78686
C6orf141	Down	186.059	-1.26936	0.253377	-5.00979	5.44902e-07	6.81837e-06	down	0.00176949	0.000197634	-2.48826	-1.31514	C6orf141	8.54001	3.43212	8.65973	4.28534
CHST13	Down	63.3127	-1.26998	0.21152	-6.00404	1.92467e-09	4.78114e-08	down	2.45136e-06	5.3892e-08	-2.56449	-1.35867	CHST13	1.42235	0.554634	1.78796	1.02114
DEFB131	Down	10.0802	-1.27238	0.431072	-2.95166	0.00316073	0.0121208	down	0.0394956	0.0104171	-4.02697	-2.00969	DEFB131	3.67226	0.911915	16.8693	6.9284
C17orf67	Down	67.4057	-1.31865	0.251028	-5.25299	1.49648e-07	2.22146e-06	down	0.00117021	0.000117681	-2.13792	-1.09621	C17orf67	1.99713	0.934145	2.1405	1.27025
SEMA6C	Down	425.087	-1.32788	0.152057	-8.73275	2.48561e-18	3.93721e-16	down	7.0466e-08	6.80376e-10	-2.58239	-1.36871	SEMA6C	5.54879	2.1487	5.34538	2.30453
FCER1A	Down	85.236	-1.33876	0.219432	-6.10101	1.05397e-09	2.80448e-08	down	3.3905e-05	1.47566e-06	-2.6597	-1.41127	FCER1A	4.2548	1.59973	2.69031	2.08294
MLXIPL	Down	1185.77	-1.34297	0.254799	-5.27073	1.35884e-07	2.03735e-06	down	0.000890078	8.44026e-05	-2.34055	-1.22685	MLXIPL	15.0629	6.43561	14.0745	6.84726
DDO	Down	104.171	-1.34392	0.191569	-7.01532	2.29417e-12	1.13561e-10	down	3.43899e-07	4.69975e-09	-2.79233	-1.48147	DDO	2.54103	0.910006	3.04952	0.921658
ADAMTS13	Down	88.0245	-1.34746	0.221973	-6.07038	1.27611e-09	3.30415e-08	down	5.28766e-05	2.53308e-06	-2.53087	-1.33963	ADAMTS13	1.25481	0.495802	1.03533	0.561253
FAM184A	Down	94.3608	-1.35882	0.199469	-6.81219	9.61264e-12	4.06996e-10	down	3.22292e-05	1.38118e-06	-2.43512	-1.28399	FAM184A	2.2277	0.914821	2.71202	0.766711
MMP28	Down	209.108	-1.38427	0.145435	-9.51818	1.76235e-21	5.5182e-19	down	6.47775e-10	1.45066e-12	-2.74835	-1.45857	MMP28	8.64277	3.14471	11.0977	3.8819
TMEM52	Down	74.37	-1.38869	0.144423	-9.6154	6.8838e-22	2.3765e-19	down	5.07866e-10	1.09389e-12	-2.60329	-1.38034	TMEM52	3.41893	1.31331	2.19418	1.87913
HLF	Down	161.636	-1.39055	0.229585	-6.05679	1.38866e-09	3.56132e-08	down	6.40712e-05	3.17822e-06	-2.53945	-1.34452	HLF	2.02305	0.796649	1.32515	0.836855
UNC93A	Down	257.684	-1.39295	0.203299	-6.85171	7.29746e-12	3.19906e-10	down	1.17285e-07	1.2631e-09	-3.13632	-1.64907	UNC93A	7.64919	2.43891	8.54818	2.96498
RNF207	Down	94.1211	-1.39369	0.322453	-4.32215	1.54515e-05	0.000128103	down	0.00887514	0.00153373	-2.54695	-1.34877	RNF207	1.73259	0.680262	1.21186	0.603465
DHDH	Down	460.308	-1.40355	0.181432	-7.73596	1.02623e-14	8.03326e-13	down	9.84388e-08	1.02845e-09	-2.7166	-1.4418	DHDH	20.5748	7.57371	29.3025	10.1905
KIF12	Down	491.667	-1.40452	0.169781	-8.27252	1.31157e-16	1.47158e-14	down	4.51064e-07	6.46578e-09	-2.66246	-1.41276	KIF12	10.469	3.93209	7.5597	4.47112
SLC5A4	Down	594.462	-1.41011	0.179752	-7.84475	4.338e-15	3.74403e-13	down	1.77929e-08	1.21579e-10	-2.83783	-1.50479	SLC5A4	13.8467	4.87932	16.5446	6.07831
USP2	Down	846.827	-1.41651	0.141425	-10.016	1.29689e-23	6.09895e-21	down	3.77936e-11	3.92982e-14	-2.75832	-1.46379	USP2	15.5791	5.64805	12.3988	6.56421
CHAD	Down	196.942	-1.43263	0.173944	-8.23611	1.77898e-16	1.9633e-14	down	8.40247e-08	8.36253e-10	-2.79772	-1.48425	CHAD	4.67575	1.67127	4.34038	2.27415
FRMD1	Down	93.0319	-1.43717	0.238892	-6.01599	1.78794e-09	4.4745e-08	down	8.15871e-05	4.28417e-06	-2.85533	-1.51366	FRMD1	1.27311	0.44587	1.49883	0.740775
SPINK2	Down	12.3553	-1.44916	0.333728	-4.34234	1.40975e-05	0.000118408	down	0.01082	0.00198959	-2.63441	-1.39748	SPINK2	1.0384	0.394168	0.510589	1.15704
CYP3A7	Down	58.7004	-1.45952	0.307041	-4.7535	1.99929e-06	2.13978e-05	down	0.000285718	1.98627e-05	-3.09236	-1.62871	CYP3A7	1.71396	0.554256	1.93878	1.15438
CNTFR	Down	46.5967	-1.46361	0.216925	-6.74705	1.50884e-11	6.10063e-10	down	1.01017e-06	1.82316e-08	-2.90461	-1.53834	CNTFR	0.998583	0.343793	0.907635	0.357275
FBP2	Down	51.2362	-1.46447	0.29881	-4.90103	9.53357e-07	1.11862e-05	down	0.0112534	0.00209455	-2.62502	-1.39233	FBP2	1.39019	0.529591	1.28836	0.344341
TM4SF4	Down	14050.5	-1.48079	0.251147	-5.89611	3.72162e-09	8.50728e-08	down	3.5687e-06	8.58778e-08	-3.45873	-1.79024	TM4SF4	767.502	221.903	872.734	383.724
HAPLN2	Down	110.236	-1.49763	0.238386	-6.28236	3.3347e-10	1.0158e-08	down	4.25656e-05	1.9348e-06	-3.11334	-1.63846	HAPLN2	3.43341	1.10281	3.89754	1.91666
NELL2	Down	1038.16	-1.5034	0.152046	-9.88776	4.70416e-23	1.9193e-20	down	7.35508e-10	1.74809e-12	-2.79432	-1.4825	NELL2	19.8505	7.10386	21.2399	9.14576
CYP4F2	Down	2184.31	-1.54446	0.267877	-5.76555	8.13919e-09	1.71496e-07	down	3.65942e-06	8.94198e-08	-3.47188	-1.79572	CYP4F2	42.2286	12.163	39.3778	19.5137
RGS11	Down	252.9	-1.54904	0.161803	-9.57359	1.03253e-21	3.4755e-19	down	1.2846e-07	1.40253e-09	-2.7514	-1.46017	RGS11	3.91439	1.42269	3.51476	1.7291
KLK13	Down	43.1117	-1.55271	0.248644	-6.2447	4.24616e-10	1.25374e-08	down	1.0755e-05	3.56454e-07	-3.057	-1.61212	KLK13	1.92796	0.63067	1.39187	0.594071
CYP4F3	Down	445.867	-1.56256	0.148738	-10.5054	8.15559e-26	6.10038e-23	down	6.47775e-10	1.49146e-12	-3.01873	-1.59394	CYP4F3	7.34558	2.43333	5.09066	2.56963
SIGLEC15	Down	170.388	-1.57046	0.202439	-7.7577	8.64818e-15	6.88988e-13	down	5.92931e-07	9.11592e-09	-2.99172	-1.58097	SIK1	0.0451625	0.256541	0.269362	0.323379
ADH4	Down	9878.05	-1.57715	0.162295	-9.71778	2.53241e-22	9.21525e-20	down	7.55769e-10	2.03408e-12	-3.2094	-1.6823	ADH4	326.399	101.701	270.868	153.4
UGT1A3	Down	283.849	-1.58096	0.26345	-6.00097	1.96143e-09	4.86348e-08	down	4.70799e-06	1.24483e-07	-3.37527	-1.755	UGT1A3	5.81965	1.7242	5.62875	2.94306
CRIP3	Down	45.4798	-1.58803	0.239042	-6.64329	3.06762e-11	1.16575e-09	down	5.42503e-06	1.4586e-07	-3.24501	-1.69822	CRIP3	2.54426	0.784052	1.2355	0.933458
CPNE6	Down	138.755	-1.58915	0.166594	-9.53904	1.44164e-21	4.7342e-19	down	7.55769e-10	2.17062e-12	-2.97555	-1.57316	CPNE6	2.75721	0.926624	3.06909	1.04992
DIRAS3	Down	82.8677	-1.5917	0.183953	-8.65273	5.02839e-18	7.69343e-16	down	5.07866e-10	1.07127e-12	-3.08477	-1.62516	DIRAS3	2.67228	0.866282	2.07974	1.18977
CDK20	Down	161.592	-1.59646	0.138893	-11.4941	1.41213e-30	3.80258e-27	down	1.24967e-10	1.67068e-13	-3.03035	-1.59948	CDK20	3.19543	1.05448	3.28225	1.40178
CIART	Down	177.091	-1.60306	0.243963	-6.5709	5.00113e-11	1.81103e-09	down	0.000232715	1.55904e-05	-2.60947	-1.38376	CIART	6.40768	2.45555	1.71332	2.69359
CBSL	Down	77.3213	-1.60317	0.572042	-2.80254	0.00507014	0.0179367	down	0.0179422	0.00374196	-4.5426	-2.18352	CBS	1.4757	0.686223	2.12324	1.03586
TMEM229A	Down	336.795	-1.60915	0.155865	-10.324	5.49116e-25	3.36059e-22	down	1.16444e-10	1.47025e-13	-3.26145	-1.70551	TMEM229A	8.65837	2.65476	9.7319	3.65908
GSG1	Down	52.387	-1.60972	0.218981	-7.35094	1.9682e-13	1.19909e-11	down	3.365e-08	2.74918e-10	-3.10892	-1.63641	GSG1	1.46321	0.470648	1.37776	0.476053
SCN3B	Down	224.483	-1.6239	0.289276	-5.61365	1.98102e-08	3.73964e-07	down	6.61296e-05	3.30138e-06	-3.15317	-1.6568	SCN3B	1.72374	0.546668	1.33552	0.457501
LCN15	Down	57.0517	-1.6607	0.283209	-5.86387	4.52191e-09	1.00633e-07	down	1.37374e-06	2.6324e-08	-3.71054	-1.89163	LCN15	2.91155	0.784669	2.86257	1.15808
MT1E	Down	1287.67	-1.66742	0.281333	-5.92684	3.08812e-09	7.18107e-08	down	9.84598e-06	3.17376e-07	-3.26622	-1.70762	MT1E	138.394	42.3713	94.3815	45.2448
IGSF9	Down	644.815	-1.66809	0.189498	-8.8027	1.33569e-18	2.28051e-16	down	1.27756e-07	1.38535e-09	-3.33901	-1.73942	IGSF9	6.59015	1.97369	7.77126	2.52051
AMPD1	Down	204.666	-1.67927	0.16906	-9.933	2.99131e-23	1.2586e-20	down	2.37092e-10	4.22624e-13	-3.3187	-1.73062	AMPD1	4.90444	1.47782	3.99012	1.81341
SLC26A3	Down	38062.6	-1.69814	0.216934	-7.82791	4.96066e-15	4.20488e-13	down	8.83736e-09	4.52895e-11	-3.72122	-1.89578	SLC26A3	870.255	233.863	796.931	352.459
MT1X	Down	665.241	-1.70802	0.282593	-6.04411	1.50238e-09	3.83107e-08	down	7.00239e-06	2.04393e-07	-3.26802	-1.70842	MT1X	89.418	27.3615	91.358	41.9623
ASPG	Down	72.3459	-1.74657	0.282357	-6.18569	6.18328e-10	1.74532e-08	down	2.40258e-05	9.45756e-07	-3.55813	-1.83112	ASPG	2.06167	0.579425	2.37155	0.679275
MKRN3	Down	15.4764	-1.764	0.286389	-6.15943	7.30056e-10	2.02253e-08	down	4.59769e-06	1.20884e-07	-3.73221	-1.90003	MKRN3	1.4929	0.400005	1.59471	0.573543
KCNK15	Down	70.4538	-1.79233	0.293031	-6.11651	9.56458e-10	2.56529e-08	down	2.64726e-05	1.05977e-06	-3.82454	-1.93529	KCNK15	0.991308	0.259197	1.08264	0.324543
FTCD	Down	29.8828	-1.81564	0.295799	-6.13808	8.35223e-10	2.28102e-08	down	6.04209e-06	1.69631e-07	-4.53596	-2.18141	FTCD	1.31329	0.289529	1.17971	0.342793
SLC6A13	Down	39.7303	-1.84544	0.338928	-5.44493	5.18258e-08	8.74414e-07	down	0.00142581	0.000149634	-3.26231	-1.70589	SLC6A13	1.23847	0.37963	1.00836	0.5922
MT1A	Down	20.8148	-1.85876	0.429394	-4.32881	1.49921e-05	0.000124832	down	0.00504192	0.000740335	-6.17298	-2.62597	MT1A	2.79273	0.452413	3.40568	1.51258
APOH	Down	45.9052	-1.8701	0.198713	-9.41103	4.91303e-21	1.46998e-18	down	5.07866e-10	1.03497e-12	-3.87631	-1.95468	APOH	2.75967	0.711932	1.72942	0.903479
PTH2R	Down	14.9229	-1.87434	0.363161	-5.16117	2.45411e-07	3.4029e-06	down	0.000542075	4.50924e-05	-4.33884	-2.11731	PTH2R	0.971041	0.223802	1.18913	0.421166
MT1F	Down	493.298	-1.91234	0.286617	-6.6721	2.52164e-11	9.81255e-10	down	9.34841e-07	1.66638e-08	-3.60296	-1.84918	MT1F	35.715	9.91268	27.6562	15.3056
AC004754.3	Down	390.789	-1.93649	0.203926	-9.49604	2.1803e-21	6.67172e-19	down	8.11629e-09	4.03886e-11	-4.00147	-2.00053	AC004754.3	7.51919	1.8791	5.72364	2.68192
MT1G	Down	2075.55	-1.94032	0.270843	-7.16403	7.8341e-13	4.25316e-11	down	3.96318e-08	3.41451e-10	-4.22101	-2.07759	MT1G	373.587	88.5064	341.659	155.579
SLC5A12	Down	362.727	-1.94695	0.425233	-4.57854	4.68237e-06	4.48389e-05	down	0.000686323	6.06089e-05	-5.21602	-2.38295	SLC5A12	5.22747	1.0022	3.93452	2.35421
LRAT	Down	427.186	-1.96676	0.229026	-8.58753	8.88593e-18	1.25937e-15	down	4.87456e-09	2.13606e-11	-4.80326	-2.26401	LRAT	5.97361	1.24366	5.2706	2.02275
GHRH	Down	16.5328	-1.97757	0.305546	-6.47226	9.655e-11	3.2662e-09	down	8.08544e-06	2.45614e-07	-5.05639	-2.33811	GHRH	1.74486	0.34508	1.28552	0.568457
MT1H	Down	374.771	-1.98856	0.305735	-6.50418	7.81163e-11	2.70375e-09	down	1.86027e-05	6.96358e-07	-4.40299	-2.13848	MT1H	64.6351	14.6798	47.8639	28.893
FAM25C	Down	8.85527	-2.02734	0.625173	-3.24285	0.00118341	0.00533605	down	0.00031979	2.28489e-05	-15.8183	-3.98352	FAM25C	1.26321	0.0798574	2.34708	0.655002
GUCA2B	Down	437.579	-2.04595	0.287396	-7.11894	1.08764e-12	5.76534e-11	down	5.95986e-08	5.57741e-10	-4.96387	-2.31146	GUCA2B	38.5249	7.76107	44.5447	18.7548
MSMB	Down	93.4041	-2.06156	0.441286	-4.67171	2.98707e-06	3.02845e-05	down	7.86135e-05	4.05796e-06	-7.4975	-2.90641	MSMB	11.8487	1.58035	3.45494	2.16153
MMP24	Down	103.455	-2.21311	0.214021	-10.3406	4.61646e-25	2.95981e-22	down	7.55769e-10	1.9377e-12	-5.08607	-2.34655	MMP24	1.03508	0.203513	1.33268	0.37909
MT1M	Down	65.8993	-2.38124	0.341887	-6.96499	3.28427e-12	1.5354e-10	down	3.56697e-06	8.55713e-08	-4.87	-2.28392	MT1M	3.16968	0.650858	2.24779	1.17247
FAM25G	Down	5.6924	-2.75042	0.816962	-3.36664	0.000760886	0.00367189	down	0.00898422	0.00155876	-8.15887	-3.02837	FAM25G	0.29575	0.0362489	0.319378	0.101308
UPB1	Down	145.12	-2.87912	0.254414	-11.3167	1.08532e-29	2.08754e-26	down	3.77936e-11	3.56658e-14	-8.82351	-3.14135	UPB1	3.76518	0.426721	2.94447	0.56724
COL25A1	Down	247.069	-3.33252	0.324118	-10.2818	8.51322e-25	4.98356e-22	down	8.68777e-10	2.58104e-12	-11.2491	-3.49174	COL25A1	3.65927	0.325294	4.12718	0.643829
LIPF	Down	218.093	-3.35057	0.814094	-4.11571	3.85989e-05	0.000284765	down	0.0111307	0.00206368	-10.6333	-3.41052	LIPF	2.08764	0.19633	0.01	0.0781861
RP11-599B13.6	Down	5.45873	-6.05376	1.65012	-3.66869	0.000243801	0.00138445	down	0.00928591	0.00162972	-5.89789	-2.5602	RP11-599B13.6	0.0763212	0.0129404	2.33009	0.0232409

## Sheet: EED_UP_gene_GSEA
Functional enrichment of EED up-regulated genes
GO: Molecular Function
	ID	Name	Source	pValue	FDR B&H	Genes from Input	Genes in Annotation
1	GO:0005102	signaling receptor binding		7.866e-19	1.028e-15	149	1817
2	GO:0008009	chemokine activity		1.404e-14	9.177e-12	19	50
3	GO:0005125	cytokine activity		2.167e-14	9.441e-12	38	225
4	GO:0042379	chemokine receptor binding		1.817e-13	5.939e-11	21	71
5	GO:0098772	molecular function regulator		1.971e-12	5.152e-10	136	1905
6	GO:0060089	molecular transducer activity		2.735e-12	5.958e-10	132	1836
7	GO:0038023	signaling receptor activity		3.273e-12	6.111e-10	123	1668
8	GO:0030545	receptor regulator activity		1.624e-11	2.653e-09	57	547
9	GO:0005126	cytokine receptor binding		4.038e-11	5.864e-09	40	312
10	GO:0048018	receptor ligand activity		1.125e-10	1.471e-08	52	497
11	GO:0030546	signaling receptor activator activity		1.619e-10	1.924e-08	52	502
12	GO:0001664	G protein-coupled receptor binding		3.849e-10	4.192e-08	38	308
13	GO:0019956	chemokine binding		6.791e-10	6.753e-08	13	37
14	GO:0004896	cytokine receptor activity		7.233e-10	6.753e-08	20	96
15	GO:0019957	C-C chemokine binding		1.382e-09	1.062e-07	11	26
16	GO:0001637	G protein-coupled chemoattractant receptor activity		1.382e-09	1.062e-07	11	26
17	GO:0004950	chemokine receptor activity		1.382e-09	1.062e-07	11	26
18	GO:0019900	kinase binding		3.917e-09	2.844e-07	74	926
19	GO:0016493	C-C chemokine receptor activity		5.71e-09	3.928e-07	10	23
20	GO:0042287	MHC protein binding		6.919e-09	4.522e-07	15	60
21	GO:0023023	MHC protein complex binding		1.519e-08	9.456e-07	10	25
22	GO:0004629	phospholipase C activity		1.772e-08	1.053e-06	24	161
23	GO:0048020	CCR chemokine receptor binding		1.867e-08	1.061e-06	13	47
24	GO:0019955	cytokine binding		2.418e-08	1.317e-06	25	176
25	GO:0019901	protein kinase binding		3.807e-08	1.99e-06	66	832
GO: Biological Process
	ID	Name	Source	pValue	FDR B&H	Genes from Input	Genes in Annotation
1	GO:0002682	regulation of immune system process		1.061e-101	7.328e-98	274	1776
2	GO:0006952	defense response		8.736e-88	3.018e-84	262	1850
3	GO:0001775	cell activation		1.753e-85	4.038e-82	238	1559
4	GO:0045321	leukocyte activation		3.305e-83	5.708e-80	222	1386
5	GO:0002684	positive regulation of immune system process		1.191e-82	1.646e-79	212	1268
6	GO:0051707	response to other organism		5.766e-79	6.64e-76	233	1604
7	GO:0043207	response to external biotic stimulus		7.454e-79	7.357e-76	233	1606
8	GO:0050776	regulation of immune response		1.907e-78	1.647e-75	199	1170
9	GO:0009607	response to biotic stimulus		2.288e-77	1.756e-74	233	1633
10	GO:0046649	lymphocyte activation		1.255e-74	8.67e-72	164	818
11	GO:0002252	immune effector process		9.578e-74	6.016e-71	206	1332
12	GO:0042110	T cell activation		5.997e-69	3.453e-66	130	537
13	GO:0098542	defense response to other organism		3.294e-66	1.75e-63	190	1250
14	GO:0034097	response to cytokine		2.432e-63	1.2e-60	189	1287
15	GO:0019221	cytokine-mediated signaling pathway		1.021e-62	4.705e-60	150	814
16	GO:0071345	cellular response to cytokine stimulus		1.878e-61	8.108e-59	179	1188
17	GO:0045087	innate immune response		4.931e-60	2.004e-57	166	1045
18	GO:0007159	leukocyte cell-cell adhesion		2.08e-58	7.984e-56	101	372
19	GO:0050778	positive regulation of immune response		2.113e-57	7.683e-55	154	938
20	GO:0050865	regulation of cell activation		7.023e-57	2.426e-54	132	690
21	GO:0002694	regulation of leukocyte activation		8.015e-55	2.637e-52	125	640
22	GO:0051249	regulation of lymphocyte activation		9.979e-54	3.134e-51	114	538
23	GO:0050863	regulation of T cell activation		2.222e-53	6.674e-51	94	354
24	GO:0002250	adaptive immune response		2.606e-53	7.503e-51	130	715
25	GO:0001816	cytokine production		4.592e-52	1.269e-49	142	875
GO: Cellular Component
	ID	Name	Source	pValue	FDR B&H	Genes from Input	Genes in Annotation
1	GO:0009897	external side of plasma membrane		4.812e-39	3.195e-36	89	454
2	GO:0097478	leaflet of membrane bilayer		2.922e-37	6.466e-35	105	663
3	GO:0098552	side of membrane		2.922e-37	6.466e-35	105	663
4	GO:0009986	cell surface		9.079e-30	1.507e-27	121	1036
5	GO:0031226	intrinsic component of plasma membrane		4.307e-19	5.719e-17	144	1790
6	GO:0005887	integral component of plasma membrane		8.301e-19	9.186e-17	139	1710
7	GO:0001772	immunological synapse		5.048e-16	4.788e-14	18	39
8	GO:0098805	whole membrane		1.424e-12	1.182e-10	125	1760
9	GO:0042611	MHC protein complex		8.644e-10	6.378e-08	11	26
10	GO:0012506	vesicle membrane		4.399e-09	2.773e-07	66	822
11	GO:0098857	membrane microdomain		4.594e-09	2.773e-07	41	397
12	GO:0098589	membrane region		1.248e-08	6.723e-07	41	411
13	GO:0045121	membrane raft		1.327e-08	6.723e-07	40	396
14	GO:0030141	secretory granule		1.417e-08	6.723e-07	68	884
15	GO:0030659	cytoplasmic vesicle membrane		2.087e-08	9.237e-07	63	800
16	GO:0030667	secretory granule membrane		2.374e-08	9.85e-07	34	311
17	GO:0070820	tertiary granule		5.003e-08	1.954e-06	23	164
18	GO:0031012	extracellular matrix		1.026e-07	3.785e-06	50	598
19	GO:0099503	secretory vesicle		2.819e-07	9.851e-06	74	1074
20	GO:0030139	endocytic vesicle		5.054e-07	1.678e-05	32	321
21	GO:0042581	specific granule		5.875e-07	1.858e-05	21	160
22	GO:0042613	MHC class II protein complex		8.493e-07	2.563e-05	7	16
23	GO:0005764	lysosome		4.071e-06	0.0001171	53	735
24	GO:0000323	lytic vacuole		4.234e-06	0.0001171	53	736
25	GO:0045335	phagocytic vesicle		5.521e-06	0.0001466	18	141
Human Phenotype
	ID	Name	Source	pValue	FDR B&H	Genes from Input	Genes in Annotation
1	HP:0003346	Abnormal immunological laboratory finding		1.808e-24	6.336e-21	60	330
2	HP:0004332	Abnormal lymphocyte morphology		1.503e-21	2.634e-18	74	561
3	HP:0100032	Immunoglobulin abnormality		1.372e-20	9.466e-18	51	281
4	HP:0010701	Abnormal immunoglobulin level		1.372e-20	9.466e-18	51	281
5	HP:0002846	Abnormal B cell morphology		1.375e-20	9.466e-18	60	389
6	HP:0005372	Abnormality of B cell physiology		1.621e-20	9.466e-18	51	282
7	HP:0005368	Abnormality of humoral immunity		3.412e-20	1.708e-17	59	383
8	HP:0011893	Abnormal leukocyte count		4.215e-18	1.847e-15	68	548
9	HP:0002733	Abnormality of the lymph nodes		5.333e-18	2.077e-15	48	284
10	HP:0010987	Abnormal cellular immune system morphology		8.182e-18	2.607e-15	89	895
11	HP:0001881	Abnormal leukocyte morphology		8.182e-18	2.607e-15	89	895
12	HP:0002721	Immunodeficiency		9.057e-17	2.645e-14	60	462
13	HP:0012140	Abnormality of cells of the lymphoid lineage		2.432e-16	6.558e-14	50	336
14	HP:0001888	Lymphopenia		3.022e-16	7.566e-14	49	325
15	HP:0004313	Decreased antibody level in blood		3.602e-16	8.417e-14	38	198
16	HP:0002718	Recurrent bacterial infections		7.714e-16	1.69e-13	42	247
17	HP:0011947	Respiratory tract infection		1.888e-15	3.894e-13	70	645
18	HP:0001882	Leukopenia		2.172e-15	4.229e-13	53	394
19	HP:0010978	Abnormality of immune system physiology		2.489e-15	4.592e-13	118	1554
20	HP:0002633	Vasculitis		6.279e-15	1.1e-12	38	215
21	HP:0002716	Lymphadenopathy		8.88e-15	1.482e-12	43	276
22	HP:0001871	Abnormality of blood and blood-forming tissues		1.572e-14	2.504e-12	124	1722
23	HP:0001370	Rheumatoid arthritis		5.947e-14	9.062e-12	33	174
24	HP:0005561	Abnormality of bone marrow cell morphology		9.795e-14	1.43e-11	85	958
25	HP:0002205	Recurrent respiratory infections		1.897e-13	2.66e-11	59	527
Mouse Phenotype
	ID	Name	Source	pValue	FDR B&H	Genes from Input	Genes in Annotation
1	MP:0002420	abnormal adaptive immunity		6.03e-102	2.855e-98	273	1505
2	MP:0001819	abnormal immune cell physiology		4.361e-100	6.977e-97	268	1470
3	MP:0002421	abnormal cell-mediated immunity		4.421e-100	6.977e-97	269	1482
4	MP:0002442	abnormal leukocyte physiology		3.484e-96	4.124e-93	261	1439
5	MP:0012382	abnormal blood cell physiology		8.8e-93	8.331e-90	267	1559
6	MP:0001545	abnormal hematopoietic system physiology		1.169e-92	9.223e-90	276	1674
7	MP:0003945	abnormal lymphocyte physiology		3.485e-86	2.357e-83	216	1062
8	MP:0002452	abnormal professional antigen presenting cell physiology		3.225e-78	1.908e-75	202	1010
9	MP:0002723	abnormal immune serum protein physiology		1.686e-70	8.866e-68	203	1121
10	MP:0002619	abnormal lymphocyte morphology		3.534e-63	1.673e-60	219	1425
11	MP:0002459	abnormal B cell physiology		4.119e-63	1.773e-60	150	666
12	MP:0001800	abnormal humoral immune response		2.021e-62	7.973e-60	141	591
13	MP:0008247	abnormal mononuclear cell morphology		3.354e-61	1.222e-58	242	1765
14	MP:0000717	abnormal lymphocyte cell number		1.377e-58	4.657e-56	205	1329
15	MP:0002444	abnormal T cell physiology		2.858e-58	9.02e-56	144	662
16	MP:0000217	abnormal leukocyte cell number		4.098e-58	1.213e-55	243	1842
17	MP:0002490	abnormal immunoglobulin level		8.708e-56	2.425e-53	129	550
18	MP:0008037	abnormal T cell morphology		6.389e-53	1.68e-50	167	971
19	MP:0003009	abnormal cytokine secretion		9.089e-51	2.265e-48	136	672
20	MP:0001844	autoimmune response		1.412e-50	3.342e-48	108	419
21	MP:0005005	abnormal self tolerance		2.358e-50	5.316e-48	108	421
22	MP:0020174	abnormal IgG level		5.059e-50	1.047e-47	108	424
23	MP:0005016	decreased lymphocyte cell number		5.089e-50	1.047e-47	168	1028
24	MP:0006387	abnormal T cell number		8.058e-50	1.59e-47	157	906
25	MP:0005000	abnormal immune tolerance		1.776e-49	3.363e-47	108	429
Pathway
	ID	Name	Source	pValue	FDR B&H	Genes from Input	Genes in Annotation
1	1269310	Cytokine Signaling in Immune system	BioSystems: REACTOME	3.657e-38	7.801e-35	128	763
2	1269171	Adaptive Immune System	BioSystems: REACTOME	2.124e-25	2.251e-22	113	826
3	1269311	Interferon Signaling	BioSystems: REACTOME	3.166e-25	2.251e-22	53	202
4	M9809	Cytokine-cytokine receptor interaction	MSigDB C2 BIOCARTA (v7.1)	3.661e-23	1.952e-20	58	265
5	83051	Cytokine-cytokine receptor interaction	BioSystems: KEGG	9.933e-23	4.237e-20	58	270
6	M4844	Chemokine signaling pathway	MSigDB C2 BIOCARTA (v7.1)	2.869e-22	9.27e-20	48	189
7	1269201	Immunoregulatory interactions between a Lymphoid and a non-Lymphoid cell	BioSystems: REACTOME	3.042e-22	9.27e-20	41	136
8	1269312	Interferon alpha/beta signaling	BioSystems: REACTOME	6.821e-22	1.819e-19	30	69
9	99051	Chemokine signaling pathway	BioSystems: KEGG	2.733e-21	6.478e-19	46	182
10	137922	IL12-mediated signaling events	BioSystems: Pathway Interaction Database	4.451e-20	9.494e-18	27	61
11	M54	IL12-mediated signaling events	MSigDB C2 BIOCARTA (v7.1)	1.26e-19	2.269e-17	27	63
12	1269547	Chemokine receptors bind chemokines	BioSystems: REACTOME	1.47e-19	2.269e-17	24	48
13	138055	TCR signaling in naive CD8+ T cells	BioSystems: Pathway Interaction Database	1.47e-19	2.269e-17	24	48
14	M88	TCR signaling in naïve CD8+ T cells	MSigDB C2 BIOCARTA (v7.1)	1.583e-19	2.269e-17	25	53
15	1269203	Innate Immune System	BioSystems: REACTOME	1.596e-19	2.269e-17	137	1312
16	1269314	Interferon gamma signaling	BioSystems: REACTOME	2.086e-19	2.78e-17	32	94
17	M34	TCR signaling in naïve CD4+ T cells	MSigDB C2 BIOCARTA (v7.1)	3.407e-19	4.275e-17	27	65
18	172846	Staphylococcus aureus infection	BioSystems: KEGG	8.526e-19	1.01e-16	25	56
19	137998	TCR signaling in naive CD4+ T cells	BioSystems: Pathway Interaction Database	6.626e-18	7.439e-16	25	60
20	M615	Intestinal immune network for IgA production	MSigDB C2 BIOCARTA (v7.1)	5.354e-17	5.711e-15	22	48
21	128760	Intestinal immune network for IgA production	BioSystems: KEGG	9.288e-17	9.434e-15	22	49
22	M16476	Cell adhesion molecules (CAMs)	MSigDB C2 BIOCARTA (v7.1)	3.342e-16	3.24e-14	34	133
23	M18615	Allograft rejection	MSigDB C2 BIOCARTA (v7.1)	4.989e-16	4.627e-14	19	37
24	83069	Cell adhesion molecules (CAMs)	BioSystems: KEGG	8.398e-16	7.464e-14	35	145
25	83123	Allograft rejection	BioSystems: KEGG	9.538e-16	8.138e-14	19	38
Interaction
	ID	Name	Source	pValue	FDR B&H	Genes from Input	Genes in Annotation
1	int:LCK	LCK interactions		2.409e-30	2.215e-26	50	165
2	int:CD247	CD247 interactions		9.663e-21	4.442e-17	24	50
3	int:ZAP70	ZAP70 interactions		4.506e-17	1.381e-13	26	81
4	int:SYK	SYK interactions		1.622e-15	3.729e-12	32	144
5	int:FYN	FYN interactions		9.969e-14	1.833e-10	41	265
6	int:LYN	LYN interactions		5.171e-13	7.922e-10	39	254
7	int:CD3E	CD3E interactions		1.652e-11	2.169e-08	14	34
8	int:CXCR4	CXCR4 interactions		2.105e-11	2.419e-08	18	62
9	int:PTPRC	PTPRC interactions		3.803e-11	3.884e-08	18	64
10	int:GRB2	GRB2 interactions		1.004e-10	9.234e-08	62	637
11	int:LAT	LAT interactions		1.58e-10	1.321e-07	15	46
12	int:CD5	CD5 interactions		3.53e-10	2.704e-07	11	23
13	int:PIK3R1	PIK3R1 interactions		8.732e-10	6.175e-07	39	323
14	int:HELZ2	HELZ2 interactions		1.122e-09	7.366e-07	12	31
15	int:ITK	ITK interactions		2.495e-09	1.529e-06	14	47
16	int:PTK2B	PTK2B interactions		4.889e-09	2.809e-06	20	104
17	int:JAK1	JAK1 interactions		1.015e-08	5.182e-06	22	130
18	int:VAV1	VAV1 interactions		1.015e-08	5.182e-06	22	130
19	int:LCP2	LCP2 interactions		1.409e-08	6.818e-06	13	45
20	int:HLA-G	HLA-G interactions		1.661e-08	7.636e-06	9	19
21	int:BLNK	BLNK interactions		3.183e-08	1.393e-05	12	40
22	int:CD8A	CD8A interactions		8.024e-08	3.353e-05	9	22
23	int:CD4	CD4 interactions		8.47e-08	3.385e-05	19	111
24	int:CCR5	CCR5 interactions		1.362e-07	5.218e-05	12	45
25	int:PTPN11	PTPN11 interactions		2.085e-07	7.666e-05	31	274
Gene Family
	ID	Name	Source	pValue	FDR B&H	Genes from Input	Genes in Annotation
1	471	CD molecules|Tumor necrosis factor superfamily	genenames.org	1.176e-71	2.858e-69	107	394
2	483	Chemokine ligands|Endogenous ligands	genenames.org	6.02e-19	7.315e-17	20	45
3	590	Receptor Tyrosine Kinases|CD molecules|V-set domain containing|I-set domain containing|Immunoglobulin like domain containing	genenames.org	3.961e-18	3.208e-16	33	163
4	594	Immunoglobulin like domain containing|Interleukin receptors|TIR domain containing	genenames.org	1.108e-16	6.73e-15	34	193
5	741	SH2 domain containing	genenames.org	3.459e-14	1.681e-12	23	101
6	542	Endogenous ligands	genenames.org	3.465e-13	1.404e-11	33	237
7	591	Histocompatibility complex|C1-set domain containing	genenames.org	1.33e-11	4.616e-10	14	42
8	781	CD molecules|Tumor necrosis factor superfamily	genenames.org	2.485e-08	7.548e-07	8	18
9	1298	C-type lectin domain containing	genenames.org	2.806e-08	7.577e-07	11	41
10	1091	C-C motif chemokine receptors	genenames.org	1.532e-07	3.724e-06	6	10
11	588	Histocompatibility complex|C1-set domain containing	genenames.org	6.588e-07	1.455e-05	10	44
12	682	Zinc fingers FYVE-type|Pleckstrin homology domain containing|Rho guanine nucleotide exchange factors	genenames.org	1.55e-06	3.138e-05	21	206
13	782	Tumor necrosis factor receptor superfamily	genenames.org	1.809e-06	3.381e-05	8	29
14	870	Minor histocompatibility antigens|FERM domain containing	genenames.org	2.797e-06	4.855e-05	10	51
15	995	Pyrin domain containing|Pyrin and HIN domain family	genenames.org	4.272e-06	6.488e-05	4	5
16	206	Sphingosine 1-phosphate receptors	genenames.org	4.272e-06	6.488e-05	4	5
17	492	Complement system|Sushi domain containing	genenames.org	1.055e-05	0.0001508	8	36
18	739	Serpin peptidase inhibitors	genenames.org	0.0001137	0.001535	7	37
19	213	Purinergic receptors P2Y	genenames.org	0.0001586	0.002029	4	10
20	959	Caspase recruitment domain containing	genenames.org	0.0002567	0.003019	6	30
21	602	Fibronectin type III domain containing|Interleukin receptors	genenames.org	0.0002609	0.003019	7	42
22	1182	CD molecules|Inhibitory leukocyte immunoglobulin like receptors	genenames.org	0.000274	0.003027	3	5
23	621	CD molecules|Killer cell lectin like receptors|C-type lectin domain containing	genenames.org	0.000356	0.003605	4	12
24	406	Apolipoprotein B mRNA editing enzyme catalytic subunits	genenames.org	0.000356	0.003605	4	12
25	1094	CD molecules|C-X-C motif chemokine receptors	genenames.org	0.0005355	0.005205	3	6
Coexpression Atlas
1	GSM538389 500	alpha beta T cells, T.8Eff.Sp.OT1.d6.VSVOva, CD8+ CD45.1+, Spleen, avg-3	Immgen.org, GSE15907	7.365e-80	5.019e-77	119	374
2	GSM605898 500	alpha beta T cells, T.8Eff.Sp.OT1.d6.LisOva, CD8+ CD45.1+, Spleen, avg-3	Immgen.org, GSE15907	1.471e-73	6.017e-71	117	402
3	GSM605773 500	alpha beta T cells, T.8.TI.B16, 4- 8+ TCR+ 45+, B16 Melanoma Tumor, avg-2	Immgen.org, GSE15907	7.248e-73	2.694e-70	111	359
4	GSM605778 500	gamma delta T cells, Tgd.vg1+vd6+.Th.TCRbko, TCRd+ Vg1.1+ Vd6.3+, Thymus, avg-3	Immgen.org, GSE15907	9.079e-72	3.094e-69	106	328
5	GSM476681 500	gamma delta T cells, Tgd.vg2-.act.Sp, TCRd+ Vg2- CD44+, Spleen, avg-3	Immgen.org, GSE15907	2.002e-71	6.297e-69	112	377
6	GSM605796 500	gamma delta T cells, Tgd.vg2-.Sp.TCRbko, TCRd+ Vg2- CD44-, Spleen, avg-3	Immgen.org, GSE15907	7.216e-70	2.108e-67	114	405
7	GSM605799 500	gamma delta T cells, Tgd.vg2-24ahi.Th.TCRbko, TCRd+ Vg2- CD24+, Thymus, avg-3	Immgen.org, GSE15907	7.276e-69	1.983e-66	112	396
8	GSM538309 500	NK cells, NK.MCMV1.Sp, CD3-,NK1.1+, Spleen, avg-3	Immgen.org, GSE15907	3.836e-66	9.226e-64	106	367
9	GSM605761 500	alpha beta T cells, T.4.Sp.B16, 4+ 8- TCR+ 45+, B16 Melanoma Spleen, avg-2	Immgen.org, GSE15907	9.413e-66	2.138e-63	100	322
10	GSM605784 500	gamma delta T cells, Tgd.vg1+vd6-.Th.TCRbko, TCRd+ Vg1.1+, Thymus, avg-3	Immgen.org, GSE15907	1.396e-65	3.005e-63	105	363
11	GSM538365 500	alpha beta T cells, T.4Mem.Sp, 4+ 8- 25- 44hi 122lo, Spleen, avg-3	Immgen.org, GSE15907	6.884e-64	1.34e-61	101	343
12	GSM476678 500	gamma delta T cells, Tgd.vg2+.act.Sp, TCRd+ Vg2+ CD44+, Spleen, avg-3	Immgen.org, GSE15907	1.268e-63	2.357e-61	107	395
13	GSM538392 500	alpha beta T cells, T.8Eff.Sp.OT1.d8.VSVOva, CD8+ CD45.1+, Spleen, avg-3	Immgen.org, GSE15907	1.487e-63	2.643e-61	106	387
14	GSM605790 500	gamma delta T cells, Tgd.vg2+.Sp.TCRbko, TCRd+ Vg2+ CD44-, Spleen, avg-3	Immgen.org, GSE15907	2.639e-63	4.497e-61	106	389
15	GSM476684 500	gamma delta T cells, Tgd.vg2-.Sp, TCRd+ Vg2- CD44-, Spleen, avg-3	Immgen.org, GSE15907	4.09e-63	6.69e-61	105	382
16	GSM538362 500	alpha beta T cells, T.4Mem.LN, TCRb CD44high CD122lo CD4, Lymph Node, avg-3	Immgen.org, GSE15907	4.097e-62	6.204e-60	100	348
17	GSM538329 500	alpha beta T cells, NKT.4-.Sp, TCRbeta+ aGalCer tet+ CD4-, Spleen, avg-3	Immgen.org, GSE15907	4.407e-62	6.435e-60	98	332
18	GSM538300 500	NK cells, NK.H+.MCMV1.Sp, NK1.1+ TCRb- Ly49H+, Spleen, avg-3	Immgen.org, GSE15907	2.006e-61	2.564e-59	102	370
19	GSM476672 500	gamma delta T cells, Tgd.Sp, TCRd+ CD3e+, Spleen, avg-3	Immgen.org, GSE15907	1.033e-60	1.242e-58	104	393
20	GSM538403 500	alpha beta T cells, T.8Mem.Sp.OT1.d45.VSVOva, CD8+ CD45.1+, Spleen, avg-3	Immgen.org, GSE15907	8.012e-60	8.854e-58	102	383
21	GSM538371 500	alpha beta T cells, T.4Mem44h62l.Sp, CD4 TCRb CD44hi CD62Llo, Spleen, avg-3	Immgen.org, GSE15907	1.301e-59	1.4e-57	99	359
22	GSM605901 500	alpha beta T cells, T.8Eff.Sp.OT1.d8.LisOva, CD8+ CD45.1+, Spleen, avg-3	Immgen.org, GSE15907	3.872e-59	4.054e-57	101	380
23	GSM538368 500	alpha beta T cells, T.4Mem44h62l.LN, CD4 TCRb CD44hi CD62Llo, Lymph Node, avg-3	Immgen.org, GSE15907	3.966e-59	4.054e-57	97	346
24	GSM605904 500	alpha beta T cells, T.8Mem.Sp.OT1.d100.LisOva, CD8+ CD45.1+, Spleen, avg-3	Immgen.org, GSE15907	7.281e-59	7.261e-57	99	365
25	GSM538387 500	alpha beta T cells, T.8Eff.Sp.OT1.d5.VSVOva, CD8+ CD45.1+, Spleen, avg-3	Immgen.org, GSE15907	1.011e-57	9.393e-56	103	410
Disease
	ID	Name	Source	pValue	FDR B&H	Genes from Input	Genes in Annotation
1	C0004364	Autoimmune Diseases	DisGeNET BeFree	5.743e-78	5.682e-74	241	1679
2	C0024141	Lupus Erythematosus, Systemic	DisGeNET BeFree	1.295e-74	6.409e-71	237	1686
3	C0023434	Chronic Lymphocytic Leukemia	DisGeNET BeFree	1.877e-54	6.191e-51	185	1358
4	C0042769	Virus Diseases	DisGeNET BeFree	7.805e-52	1.931e-48	189	1469
5	C0024299	Lymphoma	DisGeNET BeFree	1.371e-51	2.712e-48	188	1460
6	C0026769	Multiple Sclerosis	DisGeNET BeFree	1.384e-50	2.282e-47	196	1599
7	C2363741	HIV-1 infection	DisGeNET BeFree	4.63e-47	6.545e-44	121	678
8	C0033860	Psoriasis	DisGeNET BeFree	5.695e-46	7.044e-43	154	1105
9	C0041296	Tuberculosis	DisGeNET BeFree	6.503e-46	7.15e-43	163	1229
10	C0019693	HIV Infections	DisGeNET BeFree	1.099e-45	1.088e-42	123	721
11	C0011854	Diabetes Mellitus, Insulin-Dependent	DisGeNET BeFree	1.748e-45	1.573e-42	181	1497
12	C0004096	Asthma	DisGeNET BeFree	3.199e-45	2.638e-42	196	1731
13	C1332979	Childhood Lymphoma	DisGeNET BeFree	1.011e-44	7.694e-42	157	1171
14	C1332206	Adult Lymphoma	DisGeNET BeFree	3.711e-44	2.623e-41	156	1169
15	C0021390	Inflammatory Bowel Diseases	DisGeNET BeFree	1.159e-43	7.643e-41	174	1437
16	C0010346	Crohn Disease	DisGeNET BeFree	1.236e-43	7.646e-41	156	1180
17	C0003864	Arthritis	DisGeNET BeFree	1.374e-43	7.998e-41	142	992
18	C0079744	Diffuse Large B-Cell Lymphoma	DisGeNET BeFree	8.017e-43	4.407e-40	143	1020
19	C0151449	Primary Sjögren's syndrome	DisGeNET BeFree	4.126e-42	2.149e-39	79	312
20	C0018133	Graft-vs-Host Disease	DisGeNET BeFree	4.717e-40	2.334e-37	90	437
21	C0009324	Ulcerative Colitis	DisGeNET BeFree	2.615e-39	1.232e-36	156	1277
22	C0026764	Multiple Myeloma	DisGeNET BeFree	1.194e-38	5.372e-36	181	1674
23	C0004623	Bacterial Infections	DisGeNET BeFree	4.178e-38	1.798e-35	103	604
24	C4048329	Immunosuppression	DisGeNET BeFree	8.479e-38	3.496e-35	105	632
25	C0024138	Lupus Erythematosus, Discoid	DisGeNET BeFree	2.399e-37	9.34e-35	97	547

## Sheet: EED_Down_gene_GSEA
Functional enrichment of EED down-regulated genes
GO: Molecular Function
	ID	Name	Source	pValue	FDR B&H	Genes from Input	Genes in Annotation
1	GO:0016491	oxidoreductase activity		3.992e-12	4.678e-09	62	983
2	GO:0016614	oxidoreductase activity, acting on CH-OH group of donors		1.026e-10	6.011e-08	20	136
3	GO:0016616	oxidoreductase activity, acting on the CH-OH group of donors, NAD or NADP as acceptor		1.941e-10	7.583e-08	19	126
4	GO:0015370	solute:sodium symporter activity		1.867e-08	4.394e-06	13	73
5	GO:0008514	organic anion transmembrane transporter activity		1.875e-08	4.394e-06	22	219
6	GO:0005342	organic acid transmembrane transporter activity		5.438e-08	9.105e-06	18	158
7	GO:0046943	carboxylic acid transmembrane transporter activity		5.438e-08	9.105e-06	18	158
8	GO:0015318	inorganic molecular entity transmembrane transporter activity		7.591e-08	1.087e-05	56	1089
9	GO:0015293	symporter activity		8.348e-08	1.087e-05	17	145
10	GO:0004033	aldo-keto reductase (NADP) activity		1.166e-07	1.32e-05	8	26
11	GO:0022857	transmembrane transporter activity		1.239e-07	1.32e-05	64	1340
12	GO:0005215	transporter activity		1.771e-07	1.729e-05	69	1505
13	GO:0015294	solute:cation symporter activity		2.079e-07	1.874e-05	14	104
14	GO:0004032	alditol:NADP+ 1-oxidoreductase activity		2.863e-07	2.397e-05	6	13
15	GO:0047115	trans-1,2-dihydrobenzene-1,2-diol dehydrogenase activity		3.45e-07	2.696e-05	4	4
16	GO:0008106	alcohol dehydrogenase (NADP+) activity		3.985e-07	2.882e-05	7	21
17	GO:0022804	active transmembrane transporter activity		4.181e-07	2.882e-05	28	395
18	GO:0008509	anion transmembrane transporter activity		4.716e-07	3.071e-05	27	374
19	GO:0015291	secondary active transmembrane transporter activity		7.594e-07	4.684e-05	21	249
20	GO:0004497	monooxygenase activity		8.318e-07	4.874e-05	17	170
21	GO:0015075	ion transmembrane transporter activity		1.01e-06	5.639e-05	55	1150
22	GO:0046914	transition metal ion binding		1.146e-06	6.104e-05	54	1125
23	GO:0019842	vitamin binding		2.852e-06	0.0001453	15	147
24	GO:0047023	androsterone dehydrogenase activity		4.857e-06	0.0002277	4	6
25	GO:0047086	ketosteroid monooxygenase activity		4.857e-06	0.0002277	4	6
GO: Biological Process
	ID	Name	Source	pValue	FDR B&H	Genes from Input	Genes in Annotation
1	GO:0006082	organic acid metabolic process		2.127e-22	7.052e-19	89	1238
2	GO:0043436	oxoacid metabolic process		2.903e-22	7.052e-19	88	1219
3	GO:0019752	carboxylic acid metabolic process		6.122e-21	9.913e-18	82	1127
4	GO:0032787	monocarboxylic acid metabolic process		7.163e-19	8.7e-16	60	696
5	GO:0006805	xenobiotic metabolic process		1.033e-16	1.003e-13	25	126
6	GO:0071466	cellular response to xenobiotic stimulus		6.609e-16	5.351e-13	29	191
7	GO:0006720	isoprenoid metabolic process		2.225e-14	1.544e-11	24	143
8	GO:0044255	cellular lipid metabolic process		4.663e-14	2.832e-11	69	1117
9	GO:0006721	terpenoid metabolic process		5.883e-14	2.941e-11	22	122
10	GO:0055114	oxidation-reduction process		6.054e-14	2.941e-11	73	1231
11	GO:0042445	hormone metabolic process		9.249e-14	4.085e-11	31	264
12	GO:0006629	lipid metabolic process		1.134e-13	4.59e-11	81	1471
13	GO:0017144	drug metabolic process		1.554e-13	5.808e-11	54	760
14	GO:0034754	cellular hormone metabolic process		5.949e-13	2.064e-10	22	136
15	GO:0001523	retinoid metabolic process		3.478e-12	1.126e-09	19	106
16	GO:0010817	regulation of hormone levels		6.058e-12	1.839e-09	45	612
17	GO:0016101	diterpenoid metabolic process		9.616e-12	2.748e-09	19	112
18	GO:0009410	response to xenobiotic stimulus		1.538e-11	4.15e-09	31	320
19	GO:0061687	detoxification of inorganic compound		3.353e-11	8.572e-09	9	17
20	GO:0044282	small molecule catabolic process		4.23e-11	1.027e-08	37	461
21	GO:1901615	organic hydroxy compound metabolic process		7.157e-11	1.656e-08	42	586
22	GO:0098754	detoxification		1.043e-10	2.303e-08	20	143
23	GO:0034308	primary alcohol metabolic process		2.43e-10	5.132e-08	16	91
24	GO:0006631	fatty acid metabolic process		3.151e-10	6.377e-08	33	404
25	GO:1990169	stress response to copper ion		4.024e-10	7.518e-08	8	15
GO: Cellular Component
	ID	Name	Source	pValue	FDR B&H	Genes from Input	Genes in Annotation
1	GO:0005902	microvillus		6.73e-10	3.062e-07	23	213
2	GO:0005903	brush border		1.447e-08	3.291e-06	17	137
3	GO:0098862	cluster of actin-based cell projections		3.267e-08	4.955e-06	20	200
4	GO:0045177	apical part of cell		3.232e-07	3.163e-05	30	465
5	GO:0032432	actin filament bundle		3.476e-07	3.163e-05	23	297
6	GO:0016324	apical plasma membrane		4.666e-07	3.538e-05	26	373
7	GO:0098858	actin-based cell projection		8.316e-07	5.406e-05	25	360
8	GO:0031226	intrinsic component of plasma membrane		4.763e-06	0.0002709	70	1790
9	GO:0005887	integral component of plasma membrane		7.365e-06	0.0003724	67	1710
10	GO:0031526	brush border membrane		3.536e-05	0.001609	9	72
11	GO:0005884	actin filament		5.723e-05	0.002367	27	517
12	GO:0015629	actin cytoskeleton		0.0001105	0.004189	36	813
13	GO:0042175	nuclear outer membrane-endoplasmic reticulum membrane network		0.0001385	0.004846	45	1116
14	GO:0005789	endoplasmic reticulum membrane		0.0003298	0.01072	43	1093
Pathway
	ID	Name	Source	pValue	FDR B&H	Genes from Input	Genes in Annotation
1	M16794	Metabolism of xenobiotics by cytochrome P450	MSigDB C2 BIOCARTA (v7.1)	2.432e-19	3.781e-16	23	70
2	1270189	Biological oxidations	BioSystems: REACTOME	5.518e-17	4.29e-14	35	229
3	M9257	Drug metabolism - cytochrome P450	MSigDB C2 BIOCARTA (v7.1)	2.262e-15	1.172e-12	20	72
4	83031	Metabolism of xenobiotics by cytochrome P450	BioSystems: KEGG	4.064e-15	1.58e-12	20	74
5	83032	Drug metabolism - cytochrome P450	BioSystems: KEGG	1.84e-14	5.723e-12	19	70
6	673221	Chemical carcinogenesis	BioSystems: KEGG	3.517e-14	9.115e-12	20	82
7	M9488	Retinol metabolism	MSigDB C2 BIOCARTA (v7.1)	4.595e-14	1.021e-11	18	64
8	83020	Retinol metabolism	BioSystems: KEGG	6.201e-14	1.205e-11	18	65
9	1270190	Phase 1 - Functionalization of compounds	BioSystems: REACTOME	1.687e-12	2.915e-10	21	111
10	1339158	Metallothioneins bind metals	BioSystems: REACTOME	4.117e-11	5.82e-09	8	11
11	1339157	Response to metal ions	BioSystems: REACTOME	4.117e-11	5.82e-09	8	11
12	132956	Metabolic pathways	BioSystems: KEGG	1.2e-10	1.555e-08	74	1272
13	MAP00071 Fatty acid metabolism	MAP00071 Fatty acid metabolism	GenMAPP	2.194e-09	2.624e-07	12	46
14	212237	Mineral absorption	BioSystems: KEGG	7.924e-09	8.802e-07	12	51
15	193146	Bile secretion	BioSystems: KEGG	4.753e-08	4.928e-06	13	71
16	1269631	RA biosynthesis pathway	BioSystems: REACTOME	9.198e-08	8.939e-06	8	23
17	M14933	Steroid hormone biosynthesis	MSigDB C2 BIOCARTA (v7.1)	2.025e-07	1.852e-05	11	55
18	82940	Steroid hormone biosynthesis	BioSystems: KEGG	3.584e-07	3.096e-05	11	58
19	PW:0000729	statin pharmacokinetics pathway	Pathway Ontology	5.534e-07	4.529e-05	6	13
20	1270001	Metabolism of lipids and lipoproteins	BioSystems: REACTOME	6.778e-07	5.27e-05	47	816
21	M11521	Glycolysis / Gluconeogenesis	MSigDB C2 BIOCARTA (v7.1)	7.261e-07	5.377e-05	11	62
22	MAP00010 Glycolysis Gluconeogenesis	MAP00010 Glycolysis Gluconeogenesis	GenMAPP	1.075e-06	7.595e-05	10	52
23	82926	Glycolysis / Gluconeogenesis	BioSystems: KEGG	1.627e-06	0.00011	11	67
24	1269630	Signaling by Retinoic Acid	BioSystems: REACTOME	1.771e-06	0.0001127	9	43
25	1269957	Metabolism of carbohydrates	BioSystems: REACTOME	1.812e-06	0.0001127	24	297
Transcription Factor Binding Site 9770 genes in category
	ID	Name	Source	pValue	FDR B&H	Genes from Input	Genes in Annotation
1	HNF1 Q6	HNF1 Q6		6.464e-07	0.0002093	20	213
2	HNF1 01	HNF1 01		7.637e-07	0.0002093	19	196
3	HNF4 01	HNF4 01		3.896e-05	0.007117	17	213
4	HNF1 C	HNF1 C		0.0001416	0.01939	15	192
Gene Family
	ID	Name	Source	pValue	FDR B&H	Genes from Input	Genes in Annotation
1	752	Solute carriers	genenames.org	4.837e-12	8.998e-10	31	395
2	638	Metallothioneins	genenames.org	5.914e-10	5.5e-08	8	19
3	399	Aldo-keto reductases	genenames.org	1.331e-07	8.254e-06	6	15
4	363	UDP glucuronosyltransferases	genenames.org	0.0002356	0.009981	5	32
5	397	Alcohol dehydrogenases	genenames.org	0.0002932	0.009981	3	8
6	1075	Fructose-1,6-bisphosphatases	genenames.org	0.000322	0.009981	2	2
7	974	Acyl-CoA dehydrogenase family	genenames.org	0.0008303	0.01937	3	11
8	567	Glutathione S-transferases	genenames.org	0.0009292	0.01937	4	25
9	1248	PAR bZIP family	genenames.org	0.0009374	0.01937	2	3
10	807	ATP binding cassette subfamily C	genenames.org	0.001402	0.02607	3	13
11	1252	Deafness associated genes|Spectrin repeat containing nuclear envelope family	genenames.org	0.001853	0.02871	2	4
12	1204	V-set domain containing|Immunoglobulin like domain containing|Sodium voltage-gated channel beta subunits	genenames.org	0.001853	0.02871	2	4
13	277	Potassium two pore domain channel subfamily K	genenames.org	0.002172	0.03107	3	15
14	590	Receptor Tyrosine Kinases|CD molecules|V-set domain containing|I-set domain containing|Immunoglobulin like domain containing	genenames.org	0.00263	0.03338	9	163
15	811	ATP binding cassette subfamily G	genenames.org	0.003051	0.03338	2	5
16	733	Secreted frizzled-related proteins	genenames.org	0.003051	0.03338	2	5
17	461	Carboxylesterases	genenames.org	0.003051	0.03338	2	5
18	1001	Cytochrome P450 family 2	genenames.org	0.003345	0.03456	4	35
19	894	Astacins	genenames.org	0.004523	0.04428	2	6
ToppCell Atlas
	ID	Name	Source	pValue	FDR B&H	Genes from Input	Genes in Annotation
1	17eb60875545b48682dbb6a625399a746d1694e2	AdultJeJunum	Human Cell Landscape (Adult and Fetal)	7.505e-44	3.458e-40	51	196
2	e7275bfc4619624abdffb9abfe349380393642a8	AdultDuodenum-Enterocyte	Human Cell Landscape (Adult and Fetal)	4.668e-42	1.075e-38	50	200
3	e12ec95f830159946d2ceab6479e2c17cce20b88	AdultJeJunum-Enterocyte	Human Cell Landscape (Adult and Fetal)	2.836e-33	4.357e-30	43	200
13	965dcfffa03fae17983b28d09626c21f6f642746	AdultDuodenum	Human Cell Landscape (Adult and Fetal)	2.373e-22	8.413e-20	33	194
14	7e1000d2972e2cad523bab9a9191f527f4843f57	AdultIleum-Enterocyte	Human Cell Landscape (Adult and Fetal)	4.63e-22	1.524e-19	33	198

## Sheet: DE_celiac vs Ctl
718 differentialy expressed (DE) genes between celiac disease and Ctl using DeSEq and GeneSpring
Gene	DeSEQ_regulation celiac vs Ctl	baseMean celiac vs Ctl	log2FoldChange celiac vs Ctl	lfcSE celiac vs Ctl	stat celiac vs Ctl	pvalue celiac vs Ctl	padj celiac vs Ctl	GS Regulation -celiac vs Ctl	p (Corr) celiac vs Ctl	p - celiac vs Ctl	FC - celiac vs Ctl	Log FC - celiac vs Ctl
COL25A1	down	368.208	-2.31796	0.541246	-4.28263	1.84697e-05	0.000332899	down	5.28108e-05	4.98779e-08	-20.1164	-4.3303
SLC5A12	down	477.703	-1.76665	0.570302	-3.09774	0.00195001	0.0107514	down	0.00110076	5.26617e-05	-10.4592	-3.3867
UPB1	down	212.274	-1.82816	0.433411	-4.21809	2.46384e-05	0.000414146	down	4.5486e-05	1.57886e-08	-10.2829	-3.36218
CYP1A1	down	214.366	-2.38846	0.625562	-3.81811	0.000134479	0.00149023	down	0.00258962	0.000209251	-9.8165	-3.29521
GUCA2B	down	584.333	-1.58785	0.425823	-3.72889	0.000192326	0.0019224	down	0.000105414	3.13173e-07	-8.16869	-3.0301
APOA1	down	109448	-1.23217	0.443894	-2.77582	0.00550625	0.0234831	down	0.000182939	1.22416e-06	-7.79738	-2.96299
UGT1A3	down	345.699	-1.43507	0.422247	-3.39866	0.000677162	0.00489126	down	0.000321697	4.99961e-06	-7.06032	-2.81973			357_celiac_Down		64_celiac_Up		85_joined_Up		212_joined_Down		269_EED_Down		696_EED_Up
SLC6A13	down	41.3182	-2.34408	0.415725	-5.63853	1.71506e-08	2.13811e-06	down	0.000634867	1.92384e-05	-6.96946	-2.80105			Gene		Gene		Gene		Gene		Gene		Gene
TMEM132E	down	167.824	-1.65189	0.399857	-4.1312	3.60874e-05	0.000558484	down	0.000148433	8.15489e-07	-6.73811	-2.75234			ABCA10		AGR2		ACPP		AATK		AADAC		ABCA1
CYP3A4	down	43617.9	-1.20654	0.382875	-3.15127	0.00162563	0.00942614	down	0.000233419	2.3949e-06	-5.89471	-2.55942			ABCA6		ALDH4A1		AGT		ABCA5		ABCC3		ABCB4
FRMD1	down	102.045	-1.6731	0.332555	-5.03103	4.8784e-07	2.35422e-05	down	0.000170478	1.03827e-06	-5.68986	-2.50839			ABCB1		ANLN		ALDH1A2		ABCC2		ABCG2		ABCC1
FTCD	down	41.0788	-1.36946	0.370303	-3.69821	0.000217126	0.00211533	down	0.000434265	8.75191e-06	-5.28003	-2.40055			ABCG5		ARHGAP11A		ASPHD2		ABCG1		ACAD11		ABI3
MKRN3	down	20.3182	-1.389	0.373883	-3.71507	0.000203151	0.00200752	down	0.000891436	3.52194e-05	-5.14548	-2.36331			ABHD6		ARNTL2		AUNIP		AC004754.3		ACADM		AC234582.1
HAPLN2	down	131.507	-1.51812	0.315259	-4.81548	1.46846e-06	5.38295e-05	down	0.000275901	3.50897e-06	-5.01338	-2.32578			ABTB1		C4BPB		BATF2		ACAP3		ACADSB		ACAP1
TREH	down	5210.73	-1.53957	0.28576	-5.38764	7.13885e-08	5.8253e-06	down	8.25945e-05	1.33622e-07	-4.9688	-2.3129			AC017081.1		CA9		BMP7		ACBD4		ACAT1		ACTB
UGT1A4	down	394.548	-1.18221	0.398155	-2.96922	0.00298554	0.014822	down	0.000692315	2.3396e-05	-4.73493	-2.24334			ACER2		CCL13		BUB1		ACCS		ACRBP		ADAM19
CYP3A7	down	65.5614	-1.68475	0.344688	-4.88775	1.01996e-06	4.08711e-05	down	0.000474499	1.06099e-05	-4.67527	-2.22505			ACE		CCNA2		C2		ACSF2		ACSL1		ADAMTS2
CYP2C9	down	4027.58	-1.17657	0.35135	-3.3487	0.000811927	0.00557176	down	0.000477903	1.07549e-05	-4.59615	-2.20043			ACOX2		CCNB1		CCR10		ADAMTS13		ACVR1C		ADAMTS9
PCK1	down	14728.3	-1.25837	0.361119	-3.48462	0.000492831	0.00384312	down	0.000296352	4.02159e-06	-4.53824	-2.18213			ADAMDEC1		CCNB2		CD24		ADCK5		ADH1C		ADGRF1
MS4A10	down	4468.48	-0.907457	0.349993	-2.59278	0.00952025	0.0356652	down	0.000561326	1.49581e-05	-4.26829	-2.09366			ADAMTS10		CDC20		CEACAM7		ADCY2		ADH6		ADRBK2
ASPDH	down	111.733	-1.31891	0.300535	-4.38856	1.14105e-05	0.000236355	down	0.000233419	2.46489e-06	-4.16508	-2.05834			ADAMTSL5		CDCA8		CENPW		ADCY6		ADPRHL1		AGAP2
MAMDC4	down	487.496	-1.56475	0.303728	-5.15183	2.57961e-07	1.54364e-05	down	0.000109731	3.58599e-07	-4.04256	-2.01527			ADCY4		CDKN3		CEP55		ADH4		ADSSL1		AIM2
TRPM6	down	988.195	-1.34231	0.314922	-4.26234	2.02299e-05	0.000353733	down	0.00030142	4.28546e-06	-4.02232	-2.00803			ADCY9		CENPA		CHI3L1		ADI1		AKAP9		AKAP5
SLC5A11	down	221.635	-1.14409	0.325425	-3.51568	0.000438633	0.00353215	down	0.000857029	3.26542e-05	-4.00825	-2.00297			ADHFE1		CENPI		CLIC6		AGMO		AKR1B10		AKNA
SLC19A1	down	3174.93	-1.31594	0.29886	-4.4032	1.06666e-05	0.000224399	down	0.000136011	5.65704e-07	-4.00721	-2.0026			ADM		CHRNA5		CLSPN		AIFM3		AKR1C1		AL365273.1
AQP10	down	6021.51	-1.24785	0.344451	-3.62274	0.000291504	0.00260488	down	0.00109458	5.19486e-05	-4.00051	-2.00018			AGAP4		CKAP4		CXCL11		ALDOB		AKR1C2		AL513523.2
CLRN1	down	27.3691	-1.58433	0.518083	-3.05806	0.00222773	0.0119356	down	0.0340337	0.00924147	-3.99155	-1.99695			AGAP6		CLC		CXCL3		ALS2CL		AKR1C3		ANXA6
SOAT2	down	319.697	-1.12586	0.349654	-3.21994	0.00128219	0.00789906	down	0.00055191	1.38961e-05	-3.96166	-1.9861			AGAP9		DLGAP5		DERL3		ANKAR		AKR1C4		AOAH
CHST13	down	75.5575	-1.3989	0.271636	-5.14992	2.60604e-07	1.54572e-05	down	8.79063e-05	2.15281e-07	-3.95486	-1.98363			AGBL2		DTL		DKK4		ANXA13		AKR7A3		APBB1IP
IGSF9	down	829.601	-1.43049	0.27669	-5.17002	2.34063e-07	1.4132e-05	down	8.25945e-05	1.44499e-07	-3.93973	-1.9781			AGER		ECT2		DUSP4		APOA1		ALDH1A1		APOBEC3C
IGF2BP1	down	40.9345	-1.67518	0.436477	-3.83795	0.000124064	0.00140962	down	0.00360762	0.000340955	-3.93955	-1.97803			AHSA2		EPHB3		E2F5		APOH		ALDH3A1		APOBEC3D
TMEM198	down	437.196	-1.70816	0.2734	-6.24786	4.16103e-10	1.86747e-07	down	8.25945e-05	1.47227e-07	-3.9385	-1.97765			AMDHD2		ERCC6L		F2RL2		AQP10		AMACR		APOBEC3F
UGT1A5	down	360.633	-0.969144	0.35212	-2.75231	0.0059177	0.0248289	down	0.00102978	4.64153e-05	-3.91049	-1.96735			AMN		FAM46C		FAM72B		ASPA		AMBP		APOBEC3G
LRAT	down	564.8	-1.35221	0.271889	-4.97338	6.5794e-07	2.98266e-05	down	8.25945e-05	1.25639e-07	-3.89935	-1.96323			AMY2B		FAM83D		FAM72D		ASPDH		AMPD1		APOBR
MLXIPL	down	1256.89	-1.77863	0.30329	-5.86447	4.50574e-09	8.30219e-07	down	0.000241107	2.6324e-06	-3.87667	-1.95482			ANGPTL6		FGFBP1		FCGR1A		ASPG		ANO7		APOL1
G6PC	down	2294.27	-1.01355	0.36608	-2.76865	0.00562889	0.0239077	down	0.00154021	9.27273e-05	-3.86907	-1.95199			ANK3		FIBIN		FCGR3A		BEST4		ANXA3		APOL6
UNC93A	down	335.269	-0.973164	0.319234	-3.04844	0.00230036	0.0121985	down	0.00019283	1.35347e-06	-3.86878	-1.95188			ANKRD9		GALNT5		FCGR3B		BMF		ARHGAP42		APOLD1
ASPG	down	88.5341	-1.50318	0.312892	-4.80415	1.55411e-06	5.50647e-05	down	0.000274346	3.44359e-06	-3.79338	-1.92348			ANO9		GGH		FCRL5		C17orf67		ARHGDIG		ARG2
KCNK15	down	94.5789	-1.12553	0.362868	-3.10177	0.00192365	0.0106467	down	0.00110228	5.31327e-05	-3.79065	-1.92244			AOC1		GINS4		FGF7		CA11		ARL14		ARHGAP25
SLC23A1	down	1049.9	-0.992311	0.337272	-2.94217	0.00325926	0.0157681	down	0.000911766	3.69085e-05	-3.78055	-1.9186			APOA4		HGF		FKBP11		CAMK2N1		ARL15		ARHGAP30
LAMA1	down	185.411	-1.21261	0.329077	-3.68489	0.000228801	0.00219269	down	0.000641469	2.00147e-05	-3.77323	-1.9158			APOB		HMMR		GBP1		CAPN13		ARVCF		ARHGAP9
CEACAM20	down	1023.74	-1.24967	0.31887	-3.91906	8.88948e-05	0.0011072	down	0.000923678	3.78213e-05	-3.76366	-1.91214			APOC4-APOC2		HSPA4L		GBP5		CBS		AVIL		ARHGDIB
ASAH2	down	9501.35	-0.931595	0.32652	-2.8531	0.00432943	0.0195675	down	0.000996151	4.38683e-05	-3.71197	-1.89219			AQP7		IL1RN		GPT2		CCDC152		B4GALT6		ARHGEF3
SHBG	down	261.859	-1.18008	0.275834	-4.27822	1.88392e-05	0.000336999	down	0.000416075	7.942e-06	-3.70757	-1.89047			ARHGEF16		JCHAIN		GSG2		CD36		BAIAP3		ARL4C
CA7	down	206.468	-1.02495	0.326265	-3.14147	0.00168103	0.00965999	down	0.000581228	1.61387e-05	-3.69252	-1.88461			ARRDC2		JPH1		GZMB		CDC42BPG		BCHE		ASB2
REG1B	down	249.798	-2.60242	0.438786	-5.93096	3.01176e-09	6.0523e-07	down	0.0116045	0.00195924	-3.66831	-1.87512			ASAH2B		LDHB		HK2		CDH16		BCL2L10		ATF3
NEU4	down	636.037	-1.3085	0.301474	-4.34036	1.42252e-05	0.000275185	down	0.000633824	1.91597e-05	-3.66117	-1.8723			ASAH2		LMNB1		HLA-DOB		CDHR5		BMX		AURKB
ENPP3	down	1986.74	-1.07838	0.3476	-3.10235	0.0019199	0.0106421	down	0.00132761	7.25727e-05	-3.64285	-1.86507			ASPRV1		LRP8		IFNG		CDK20		C11orf53		B2M
HRH2	down	103.116	-1.19897	0.292824	-4.09451	4.23056e-05	0.00062525	down	0.000229748	2.23537e-06	-3.62016	-1.85605			ATG16L2		MAD2L1		IGLL5		CDK3		C19orf33		B3GNT6
TMEM86B	down	367.782	-1.32365	0.283785	-4.66426	3.09725e-06	8.96267e-05	down	0.000165526	9.9581e-07	-3.61205	-1.85282			ATHL1		MELK		KCNN3		CEACAM19		C19orf57		BANK1
DGAT2	down	1703.2	-0.913651	0.333757	-2.73747	0.00619137	0.0256889	down	0.000361435	6.22793e-06	-3.60876	-1.8515			BAHCC1		NEUROG3		KIAA0101		CES4A		C4BPB		BASP1
APOA4	down	318280	-0.913144	0.298415	-3.05998	0.00221353	0.0118784	down	0.00225094	0.000167015	-3.59156	-1.84461			BCO2		PARPBP		KIF11		CHAD		C6orf141		BATF3
HPX	down	18.2002	-2.12348	0.459822	-4.61804	3.87373e-06	0.000107096	down	0.0178861	0.00365612	-3.58046	-1.84014			BEGAIN		PBK		KIF2C		CHRFAM7A		CA2		BATF
CDK3	down	88.5546	-1.40083	0.369234	-3.79388	0.000148309	0.00159619	down	0.0112611	0.00187434	-3.54237	-1.82471			BMP1		PCSK9		KIF4A		CHST13		CBSL		BBC3
MT1H	down	483.724	-1.41496	0.35343	-4.00351	6.24103e-05	0.000836944	down	0.000575425	1.56421e-05	-3.53897	-1.82333			BMP8A		PHLDA2		KPNA2		CNGA1		CBX7		BCAS4
CRIP3	down	55.7816	-1.28209	0.311856	-4.11116	3.93676e-05	0.000592329	down	0.000641744	2.02571e-05	-3.52322	-1.81689			BMP8B		PSAT1		LAIR2		CNTFR		CCDC183		BCL2A1
IGSF23	down	186.612	-1.39872	0.262479	-5.32886	9.88285e-08	7.43048e-06	down	0.000308259	4.54565e-06	-3.45555	-1.78892			BST1		PYCR1		LPL		COL25A1		CCK		BCO1
ADAMTS13	down	105.034	-1.48361	0.265603	-5.58583	2.32581e-08	2.63092e-06	down	0.000261459	2.9784e-06	-3.45345	-1.78804			BTNL3		RAB27B		LRG1		CPNE6		CDHR3		BFSP2
SLC46A1	down	22242.4	-1.08255	0.294537	-3.67542	0.00023746	0.00224836	down	0.000597129	1.70997e-05	-3.43341	-1.77964			BTNL8		RACGAP1		MCM10		CRIP3		CDKL1		BICD1
CNTFR	down	59.0956	-1.14092	0.290502	-3.92741	8.5865e-05	0.00107743	down	0.000764934	2.72704e-05	-3.37604	-1.75533			BTNL9		REG4		MMP12		CYP2C9		CDKN2B		BIRC3
DFNA5	down	519.142	-1.17503	0.276844	-4.24438	2.19197e-05	0.000377846	down	0.000321697	5.01756e-06	-3.32607	-1.73382			BZRAP1		RP11-1035H13.3		MMP3		CYP2D6		CEACAM18		BLM
PRKG2	down	833.561	-0.834758	0.318177	-2.62357	0.00870146	0.0333494	down	0.000782675	2.85423e-05	-3.28536	-1.71605			C15orf52		RPL39L		MYEOV		CYP3A4		CES1		BLVRA
CYP4F2	down	2939.95	-0.846544	0.337934	-2.50505	0.0122433	0.0431301	down	0.00115027	5.72227e-05	-3.27791	-1.71278			C1orf115		SLC1A4		MYL4		CYP3A7		CFTR		BST2
COL6A5	down	296.138	-1.07177	0.321134	-3.33745	0.000845516	0.0057362	down	0.00144401	8.45127e-05	-3.26525	-1.70719			C2orf54		SLC9A7		NCAPH		CYP4F12		CHP2		BTK
SYT8	down	33.8601	-1.39266	0.271864	-5.12262	3.01325e-07	1.71908e-05	down	0.000811318	3.03103e-05	-3.26273	-1.70608			C2orf88		SMOC2		NETO2		CYP4F2		CHST5		BTLA
HAPLN4	down	287.122	-1.19416	0.329582	-3.62326	0.00029091	0.00260253	down	0.00314139	0.000278323	-3.25875	-1.70432			C8A		SPA17		OXCT1		DFNA5		CIART		BTN2A2
SH2D1B	down	74.5783	-1.49674	0.251283	-5.95638	2.57886e-09	5.42528e-07	down	0.00010946	3.44555e-07	-3.23319	-1.69296			C8G		SPAG4		PDPN		DHDH		CMBL		BTN3A1
MMP24	down	160.177	-1.09134	0.279959	-3.89823	9.68965e-05	0.00117111	down	0.000597129	1.71191e-05	-3.21288	-1.68387			CA3		SPINK4		PIM2		DIRAS2		CMTM4		BTN3A3
ABCA10	down	37.7546	-1.40493	0.280921	-5.00116	5.69875e-07	2.6367e-05	down	0.000430232	8.45845e-06	-3.20814	-1.68174			CA4		TMED7-TICAM2		PLK1		DNASE1		CNDP1		C16orf54
PSORS1C1	down	114.241	-1.22499	0.260399	-4.7043	2.5474e-06	7.86089e-05	down	0.00019283	1.40856e-06	-3.18697	-1.67218			CA7		UBE2S		PRR11		EDN3		CNTN1		C17orf53
SLC34A3	down	28.1154	-1.09457	0.310116	-3.52956	0.000416248	0.00338224	down	0.00105022	4.78628e-05	-3.18318	-1.67047			CACNA2D4		VWA2		PTPRO		ENGASE		CTSV		C17orf97
SUSD2	down	1444.93	-0.983263	0.288452	-3.40876	0.000652584	0.00476744	down	0.000434265	8.73096e-06	-3.17637	-1.66738			CATSPER2		XRCC4		PTTG1		EPS8L3		CTTNBP2		C19orf38
BEST4	down	339.367	-0.936509	0.292444	-3.20236	0.00136308	0.00825267	down	0.0012343	6.38968e-05	-3.13435	-1.64817			CATSPERG				RNF182		EXOC3L4		CYBRD1		C1QB
OXT	down	27.9662	-1.05732	0.290615	-3.6382	0.000274553	0.00250276	down	0.000541266	1.32663e-05	-3.10105	-1.63275			CCDC146				RRM2		F10		CYP26B1		C1orf162
CYP2B6	down	800.802	-1.27121	0.266232	-4.77481	1.79876e-06	6.10038e-05	down	0.000267942	3.21357e-06	-3.09513	-1.63			CCL8				SAA1		FAM184A		CYP2C18		C1orf186
DEFB1	down	73.4756	-1.14404	0.253093	-4.52023	6.17732e-06	0.000152939	down	0.000446153	9.52352e-06	-3.07794	-1.62197			CCNL1				SAA2		FGFR3		CYP2C19		C1orf54
AGMO	down	926.022	-1.01558	0.270123	-3.7597	0.000170115	0.00175646	down	0.000446582	9.58573e-06	-3.05685	-1.61204			CD207				SKA1		FLCN		CYP4F3		C4A
PRODH	down	1485.47	-1.12405	0.256579	-4.38091	1.18185e-05	0.000242198	down	0.000437716	8.97279e-06	-3.04612	-1.60697			CD247				SLC6A14		FMO5		DDO		C4B
TMPRSS6	down	175.175	-1.18535	0.283822	-4.17639	2.96166e-05	0.000479852	down	0.000357645	6.13606e-06	-3.04479	-1.60634			CD40LG				STAT1		FOLH1		DDTL		C4orf48
SCN3B	down	282.469	-1.12072	0.354003	-3.16585	0.00154633	0.00907927	down	0.0016917	0.000109446	-3.03367	-1.60107			CDC14A				TAP1		FRMD1		DEFB131		C7orf49
DIRAS2	down	137.008	-1.07852	0.285445	-3.77839	0.000157844	0.00166422	down	0.00130921	7.05947e-05	-3.02277	-1.59587			CDHR2				TCHP		FTCD		DHRS4		CARD11
CEACAM19	down	75.5679	-1.30655	0.271659	-4.80953	1.51285e-06	5.43173e-05	down	0.000984916	4.31137e-05	-3.00234	-1.58609			CDK10				TFF1		G6PC		DIRAS3		CARD16
UGT2B7	down	2584.92	-0.903607	0.282824	-3.19494	0.00139859	0.00842269	down	0.000345582	5.75462e-06	-2.9929	-1.58154			CDK18				TIGIT		GABARAPL1		DISP2		CASP1
KCNG1	down	61.0721	-1.33973	0.339815	-3.94252	8.06303e-05	0.00102512	down	0.00540138	0.000624213	-2.99031	-1.5803			CEACAM20				TNFRSF9		GABRE		DPEP1		CASP5
SPRED3	down	127.76	-1.23114	0.198678	-6.19668	5.76678e-10	2.42637e-07	down	4.5486e-05	1.83998e-08	-2.9843	-1.57739			CHKB				TNFSF13B		GAL3ST1		DPP10		CCDC69
GABRE	down	307.699	-1.46262	0.306123	-4.77787	1.77163e-06	6.0541e-05	down	0.00253111	0.00020141	-2.97657	-1.57365			CIB2				TNIP3		GATM		DUSP26		CCL18
SLC2A12	down	1246.91	-0.952755	0.325317	-2.9287	0.00340386	0.0163269	down	0.00276964	0.000230186	-2.94735	-1.55942			CLASRP				TPX2		GATSL2		ELL3		CCL19
DRD4	down	32.3945	-1.18677	0.301904	-3.93096	8.46083e-05	0.00106564	down	0.000961521	4.14202e-05	-2.94104	-1.55633			CLDND2				TRIM69		GATS		ELMO3		CCL20
PDZD3	down	878.108	-1.34338	0.309912	-4.3347	1.45959e-05	0.000280654	down	0.00241757	0.000186353	-2.93802	-1.55484			CLRN1				TRIP13		GDPD1		ENPP5		CCL23
OSBP2	down	447.298	-1.11929	0.234834	-4.76629	1.87649e-06	6.26924e-05	down	0.000208484	1.76524e-06	-2.92993	-1.55086			COL16A1				TSPAN1		GPRIN2		ENTPD5		CCL28
SLC10A2	down	3019.05	-0.870895	0.283633	-3.0705	0.00213702	0.0115535	down	0.000960649	4.12984e-05	-2.9167	-1.54434			COL23A1						GRAMD1B		EPHA10		CCL3L3
SLC22A4	down	226.381	-1.08309	0.212901	-5.08729	3.63208e-07	1.97398e-05	down	9.47605e-05	2.46332e-07	-2.90407	-1.53808			COL27A1						GUCA2B		EPHX1		CCL3
C8G	down	1087.91	-1.03393	0.276058	-3.74533	0.000180157	0.00183621	down	0.00173826	0.000113483	-2.90204	-1.53707			COL6A5						HAPLN2		EPN3		CCL4L2
NELL2	down	1385.93	-1.02835	0.250686	-4.10215	4.09336e-05	0.000610332	down	0.000395283	7.2222e-06	-2.90151	-1.5368			COLEC11						HEATR4		ERICH5		CCL4
UPK3BL	down	161.718	-1.10599	0.381183	-2.90146	0.00371427	0.0174612	down	0.0305146	0.00787004	-2.90122	-1.53666			CPT1B						HLF		ESRRG		CCL5
ABCC2	down	3223.04	-0.866361	0.282644	-3.0652	0.00217527	0.0117224	down	0.00265704	0.000218065	-2.89506	-1.5336			CSAD						HYI		ETV2		CCNE1
SEMA6C	down	549.994	-1.14889	0.2071	-5.54751	2.89767e-08	3.08486e-06	down	0.000132346	5.30801e-07	-2.88668	-1.52941			CTSE						IGSF23		F13B		CCNF
BMF	down	2044.82	-1.16807	0.241788	-4.83095	1.35885e-06	5.08759e-05	down	0.000201374	1.60076e-06	-2.84325	-1.50754			CXADR						IGSF9		FAM213A		CCR1
BMP8B	down	861.657	-1.20951	0.202237	-5.98065	2.22246e-09	5.15918e-07	down	5.28108e-05	5.49132e-08	-2.83446	-1.50307			CYP1A1						IL17RE		FAM222A		CCR5
VSTM2A	down	70.8172	-0.896512	0.297591	-3.01256	0.00259051	0.0132922	down	0.00116176	5.81569e-05	-2.82046	-1.49593			CYP2B6						KCNK15		FAM25C		CCR6
SLC28A1	down	1146.71	-0.836849	0.279314	-2.99608	0.00273472	0.0138526	down	0.00451525	0.000477054	-2.81551	-1.49339			CYP2J2						KIF12		FAM25G		CCR7
WNT9B	down	46.152	-1.03434	0.280512	-3.68734	0.000226608	0.002184	down	0.0015853	9.76367e-05	-2.81365	-1.49244			CYP2S1						KIFC3		FAM73A		CCR9
APOB	down	88398.1	-0.657157	0.257688	-2.5502	0.010766	0.0391448	down	0.0059625	0.000721042	-2.81168	-1.49143			DBP						KLHDC1		FBP1		CD101
F10	down	402.686	-0.872478	0.275987	-3.16131	0.00157064	0.0091784	down	0.000269239	3.33949e-06	-2.8001	-1.48548			DDX26B						KLK13		FBP2		CD160
CYP2D6	down	515.746	-1.16692	0.335422	-3.47895	0.000503382	0.00389962	down	0.00464857	0.000500189	-2.7978	-1.48429			DEFB1						L3MBTL1		FCER1A		CD163L1
CDHR2	down	30879.4	-0.976718	0.226897	-4.30467	1.67232e-05	0.000309713	down	0.000383657	6.8958e-06	-2.79649	-1.48362			DEPDC7						LIN7B		FN3K		CD163
SLC1A7	down	277.747	-1.23887	0.241156	-5.1372	2.78861e-07	1.63243e-05	down	0.000799825	2.96955e-05	-2.78993	-1.48023			DGAT2						LMNTD2		FSD1L		CD180
SLC5A9	down	1780.47	-0.882332	0.295273	-2.98819	0.00280637	0.0141147	down	0.00290817	0.000248611	-2.76855	-1.46913			DHX58						LPIN3		GABRB3		CD19
CDK20	down	215.51	-1.10687	0.197917	-5.5926	2.23696e-08	2.5962e-06	down	8.23994e-05	1.01069e-07	-2.74612	-1.45739			DMXL2						LRAT		GAS2		CD226
FBXO2	down	427.798	-1.07531	0.239632	-4.48736	7.21124e-06	0.000167112	down	0.000570745	1.54301e-05	-2.73313	-1.45056			DNAH1						LRRC29		GCLM		CD244
ABCB1	down	3069.61	-0.969279	0.245304	-3.95134	7.77142e-05	0.000994624	down	0.000230449	2.25931e-06	-2.72967	-1.44872			DNHD1						LTK		GCNT4		CD274
GGN	down	198.539	-0.896154	0.248004	-3.61347	0.000302132	0.00266458	down	0.00194117	0.000132919	-2.72964	-1.44871			DOCK6						MEP1B		GC		CD27
WNT3	down	155.218	-1.16353	0.223078	-5.2158	1.83026e-07	1.17907e-05	down	0.000323261	5.06596e-06	-2.72899	-1.44837			DRD4						MKRN3		GHRH		CD28
PKLR	down	407.585	-0.925695	0.247697	-3.7372	0.000186078	0.00187808	down	0.000599444	1.72745e-05	-2.717	-1.44202			DST						MLXIPL		GLB1L		CD2
RNF207	down	91.4069	-1.51682	0.326539	-4.64514	3.39854e-06	9.55281e-05	down	0.00634263	0.000798011	-2.71311	-1.43995			ECHDC2						MMP11		GLS		CD300A
C17orf67	down	70.0723	-1.47265	0.281482	-5.23178	1.67887e-07	1.10996e-05	down	0.000620089	1.833e-05	-2.70491	-1.43558			EDN1						MMP24		GLYATL1		CD37
FAM184A	down	120.152	-1.12448	0.25721	-4.37182	1.23218e-05	0.000249474	down	0.00117456	5.93758e-05	-2.68956	-1.42737			EFNA1						MS4A10		GLYCTK		CD38
ALDOB	down	190383	-0.869855	0.243168	-3.57718	0.000347316	0.00295778	down	0.0004305	8.50512e-06	-2.68177	-1.42319			EGFL7						MS4A8		GNG13		CD3D
AQP7	down	608.243	-0.965316	0.228542	-4.22381	2.40208e-05	0.000406301	down	0.000960649	4.12153e-05	-2.67978	-1.42211			EGFL8						MT1G		GPAT3		CD3E
LAMB3	down	5011.5	-0.967545	0.238371	-4.05898	4.92873e-05	0.00070297	down	0.000201374	1.58036e-06	-2.64821	-1.40502			ENHO						MT1H		GRB10		CD3G
SCTR	down	1102.58	-1.06924	0.167012	-6.40219	1.53162e-10	8.966e-08	down	4.5486e-05	1.4197e-08	-2.64758	-1.40467			ENO3						MT1M		GSG1		CD40
SLC15A1	down	8189.45	-0.782387	0.254647	-3.07244	0.00212316	0.0114989	down	0.00314139	0.000278582	-2.63915	-1.40007			ENPP3						MTMR11		GSTA1		CD52
CHAD	down	242.018	-1.16427	0.182246	-6.38845	1.67574e-10	9.02487e-08	down	8.23994e-05	1.01567e-07	-2.61468	-1.38664			ENTPD8						MYZAP		GSTA2		CD53
CD36	down	7602.81	-0.841625	0.2284	-3.68488	0.000228812	0.00219269	down	0.000620419	1.85984e-05	-2.60651	-1.38212			EPHB6						NATD1		GSTA4		CD5
TRPV1	down	258.447	-1.25883	0.300354	-4.19116	2.77536e-05	0.000457171	down	0.00609636	0.00074982	-2.60522	-1.38141			EPS8L2						NELL2		GULP1		CD69
MEP1B	down	19382	-0.706423	0.273376	-2.58407	0.00976418	0.0363576	down	0.00304021	0.000263738	-2.60179	-1.37951			EVPL						NEU4		HACL1		CD6
APOH	down	65.5231	-0.839736	0.284328	-2.95341	0.00314288	0.0153708	down	0.00108494	5.1169e-05	-2.59725	-1.37698			F11						NEURL2		HAPLN1		CD72
ABCG5	down	1498.92	-0.98589	0.216585	-4.55198	5.3144e-06	0.000135774	down	0.000323341	5.23532e-06	-2.58506	-1.3702			FADS6						NOXA1		HES6		CD79A
SLC25A27	down	28.7643	-1.18088	0.314427	-3.75567	0.000172875	0.00177543	down	0.00852913	0.00124415	-2.58319	-1.36915			FAM129C						OAT		HGD		CD79B
PDZD7	down	213.142	-0.995026	0.221684	-4.48849	7.17287e-06	0.00016651	down	0.000876965	3.406e-05	-2.58023	-1.3675			FAM132A						OBSCN		HMGCS2		CD7
SLC17A4	down	1096.34	-1.04908	0.22422	-4.67879	2.88579e-06	8.55821e-05	down	0.000996151	4.39478e-05	-2.57853	-1.36655			FAM193B						OBSL1		HOMER2		CD83
APOC4-APOC2	down	3344.69	-0.74197	0.273765	-2.71024	0.00672341	0.0273196	down	0.00168216	0.000108414	-2.54628	-1.34839			FAM47E-STBD1						OSBP2		HPGDS		CD84
ASAH2B	down	1239.18	-0.954441	0.282067	-3.38374	0.000715052	0.00508045	down	0.000984916	4.31596e-05	-2.54091	-1.34535			FBXO17						OSBPL7		HPGD		CD86
VNN1	down	13461.9	-0.833157	0.213545	-3.90155	9.55803e-05	0.00116251	down	0.000455742	9.91774e-06	-2.53903	-1.34428			FBXO2						OTOP3		HSD17B11		CD8A
CA4	down	117.235	-1.07221	0.191614	-5.59569	2.19749e-08	2.57279e-06	down	5.07466e-05	3.7614e-08	-2.53703	-1.34314			FBXO44						OXT		HTR1D		CD8B
PIWIL2	down	841.117	-1.10843	0.20507	-5.4051	6.47731e-08	5.3751e-06	down	0.000213862	1.89712e-06	-2.53228	-1.34043			FCHSD1						PAQR7		IDUA		CD96
TBC1D3L	down	197.058	-1.12348	0.335646	-3.34721	0.000816284	0.00559486	down	0.0356077	0.00980375	-2.52746	-1.33769			FKBP1B						PCK1		IGFBP4		CDC25B
CDHR5	down	38355	-0.832316	0.226857	-3.6689	0.000243595	0.00229034	down	0.000930715	3.86287e-05	-2.523	-1.33514			FOXO4						PCSK4		ISX		CDC42EP5
SPATA25	down	18.0519	-1.0564	0.313917	-3.36523	0.000764798	0.00533536	down	0.00543372	0.000629979	-2.52013	-1.3335			GABBR1						PDZD3		IYD		CDCA2
AC017081.1	down	22.4624	-0.707171	0.288026	-2.45523	0.0140794	0.0480521	down	0.0224661	0.00512094	-2.5188	-1.33274			GADD45B						PFKFB4		KCNE2		CDCA5
HEATR4	down	26.0413	-1.10831	0.326202	-3.39761	0.000679777	0.00489964	down	0.0135373	0.00244926	-2.51854	-1.33259			GDA						PHLPP2		KCNK10		CEACAM21
PTH2R	down	19.9619	-1.13411	0.348612	-3.25322	0.00114106	0.00722974	down	0.0122306	0.00212383	-2.51442	-1.33023			GDPD2						PIWIL4		KCNK16		CEACAM5
PILRB	down	263.909	-1.1621	0.333501	-3.48454	0.000492992	0.00384312	down	0.010878	0.0017928	-2.50866	-1.32692			GGN						PKLR		KIAA0895		CEACAM6
SLC13A2	down	11424.5	-0.914152	0.1975	-4.62861	3.68123e-06	0.000102617	down	0.000267942	3.20487e-06	-2.50456	-1.32456			GGT1						PNPLA7		KLK11		CECR1
FADS6	down	464.724	-0.759557	0.245943	-3.08834	0.00201278	0.0110252	down	0.00393728	0.00038864	-2.50057	-1.32226			GIGYF1						PPARGC1A		LCN15		CELF2
TMEM229A	down	477.008	-0.767758	0.226563	-3.38872	0.000702193	0.00500759	down	0.000576396	1.57113e-05	-2.50023	-1.32206			GLI4						PRKAB2		LDHD		CENPF
SMLR1	down	563.315	-0.854893	0.209363	-4.0833	4.44004e-05	0.000650497	down	0.000596582	1.68035e-05	-2.4994	-1.32158			GLTPD2						PRKD1		LFNG		CFB
DNASE1	down	6150.38	-0.875453	0.201916	-4.33572	1.45281e-05	0.000280238	down	0.000276412	3.59269e-06	-2.49723	-1.32033			GNLY						PRKG2		LIPF		CFP
CDH16	down	99.1499	-0.85418	0.23789	-3.59066	0.000329843	0.00284862	down	0.000741064	2.5924e-05	-2.49697	-1.32018			GNRH1						PTH2R		LONRF3		CHI3L2
CCDC152	down	98.3353	-1.01621	0.287278	-3.53738	0.000404125	0.00330262	down	0.00245272	0.000192006	-2.49223	-1.31744			GOLGA8A						RAB17		LRRC17		CHST11
NAALADL1	down	1385.54	-0.979797	0.186364	-5.25742	1.46087e-07	1.01913e-05	down	0.000115339	4.11189e-07	-2.49207	-1.31735			GOLGA8N						RAPGEFL1		LY6H		CHST2
HSF4	down	29.0656	-1.37168	0.385753	-3.55584	0.000376774	0.00313309	down	0.023197	0.00535768	-2.48768	-1.3148			GRB7						RGS11		MAOB		CIITA
ACE	down	13144.1	-1.00389	0.233142	-4.30593	1.66285e-05	0.000309234	down	0.00105403	4.81454e-05	-2.48668	-1.31422			GUCA2A						RHBDL1		MAPKAPK3		CLDN2
PPP1R32	down	18.8235	-0.785765	0.270464	-2.90524	0.00366967	0.0173059	down	0.00160721	9.99133e-05	-2.48641	-1.31406			HAPLN4						RHOBTB2		MAPRE3		CLEC17A
PRAP1	down	26051.8	-0.901603	0.201769	-4.4685	7.87708e-06	0.00017765	down	0.000261833	3.03371e-06	-2.48385	-1.31258			HCN3						RNF207		MATN2		CLEC2B
PFKFB4	down	2105.47	-1.0223	0.168887	-6.05313	1.42059e-09	3.98475e-07	down	8.79063e-05	2.05659e-07	-2.4809	-1.31086			HDAC5						RP11-347C12.3		MCOLN3		CLEC2D
EXOC3L4	down	731.113	-1.04869	0.22733	-4.61308	3.96737e-06	0.000109258	down	0.000942155	3.97463e-05	-2.4772	-1.30871			HIST1H3E						SAT2		ME1		CLEC9A
PON3	down	282.373	-0.755439	0.249013	-3.03373	0.00241549	0.0126055	down	0.00192079	0.00013082	-2.47406	-1.30688			HPX						SCAMP5		METTL7A		CLIC3
FAM132A	down	319.465	-1.00237	0.229528	-4.36711	1.25903e-05	0.000253765	down	0.00137044	7.74586e-05	-2.47192	-1.30563			HRH2						SCN3B		MMP28		CMKLR1
SLC39A4	down	7769.57	-0.778755	0.251064	-3.10182	0.00192338	0.0106467	down	0.000641469	2.01596e-05	-2.47122	-1.30523			HSF4						SCTR		MOCOS		CMPK2
SCAMP5	down	3075.54	-0.992289	0.167813	-5.91306	3.35801e-09	6.64886e-07	down	4.5486e-05	7.93681e-09	-2.471	-1.30509			IFIT2						SEMA6C		MOCS1		CMTM7
ACSF2	down	1491.92	-1.01342	0.190628	-5.31623	1.0594e-07	7.79441e-06	down	0.000274346	3.42575e-06	-2.46965	-1.3043			IFRD1						SEPP1		MRO		CNN2
F11	down	521.936	-0.805355	0.226217	-3.56009	0.000370723	0.00309833	down	0.00152152	9.04054e-05	-2.46765	-1.30314			IGF2BP1						SFRP5		MSMB		COL17A1
RAB17	down	2375.45	-1.06102	0.165099	-6.42655	1.30535e-10	8.78762e-08	down	8.79063e-05	2.15603e-07	-2.45715	-1.29699			IGFBP3						SH2D6		MT1A		CORO1A
TTC36	down	205.963	-0.990813	0.200444	-4.9431	7.68884e-07	3.30743e-05	down	0.000140344	7.00999e-07	-2.44699	-1.29101			IL11RA						SH2D7		MT1E		CPZ
PCSK4	down	62.4482	-1.05677	0.266883	-3.95966	7.50565e-05	0.000970759	down	0.00188935	0.000127556	-2.44358	-1.289			IL18						SH3D21		MT1F		CR1
GOLGA8A	down	328.584	-1.08455	0.416887	-2.60153	0.00928077	0.0349333	down	0.0459073	0.013951	-2.44327	-1.28881			IRF5						SIGLEC15		MT1X		CRELD2
ATHL1	down	768.491	-1.38319	0.358917	-3.8538	0.0001163	0.00134409	down	0.0175269	0.00354758	-2.44176	-1.28792			IRF7						SLC10A2		MT2A		CRTAM
PAQR7	down	1954.46	-0.870051	0.207601	-4.19098	2.77752e-05	0.000457171	down	0.000529552	1.278e-05	-2.43475	-1.28378			IRS2						SLC13A2		MTURN		CST7
SFRP5	down	1620.96	-0.855343	0.211514	-4.0439	5.25696e-05	0.000736521	down	0.000605549	1.76304e-05	-2.42339	-1.27703			ITIH5						SLC15A1		MYOT		CSTA
KDM8	down	742.32	-0.843571	0.216622	-3.89421	9.85194e-05	0.00118646	down	0.000731337	2.54751e-05	-2.41944	-1.27467			KCNG1						SLC16A5		NAT8		CTD-2369P2.12
MEP1A	down	24087	-0.78909	0.206522	-3.82086	0.000132988	0.00148257	down	0.000519931	1.23959e-05	-2.41229	-1.2704			KDM8						SLC17A4		NBEAL1		CTLA4
MST1	down	2132.02	-0.99526	0.204641	-4.86344	1.15361e-06	4.48068e-05	down	0.000561326	1.4967e-05	-2.40385	-1.26534			KIFC2						SLC19A1		NEK10		CXCL10
GDPD2	down	1030.86	-0.729525	0.22371	-3.26103	0.00111007	0.00708339	down	0.00263357	0.00021477	-2.39406	-1.25946			KISS1						SLC1A7		NFIX		CXCL13
PDZK1	down	2656.17	-0.73981	0.237894	-3.10983	0.00187194	0.0104585	down	0.00176185	0.000115808	-2.38799	-1.2558			KLKB1						SLC26A1		NHSL1		CXCL1
NR1I3	down	125.209	-0.892761	0.216799	-4.11792	3.82316e-05	0.000579673	down	0.00108241	5.04203e-05	-2.37097	-1.24548			KLRC1						SLC28A1		NKX6-3		CXCL2
KLKB1	down	42.4155	-0.980373	0.272722	-3.59478	0.000324668	0.00282203	down	0.00904997	0.00136516	-2.36272	-1.24045			LAMA1						SLC2A2		NLRP2		CXCL5
SH3D21	down	493.504	-1.07634	0.299035	-3.59936	0.000318998	0.00278714	down	0.00780583	0.00108008	-2.3616	-1.23976			LAMA5						SLC2A5		NQO1		CXCL9
RGS11	down	329.986	-1.00756	0.223429	-4.50951	6.49783e-06	0.000158765	down	0.00101547	4.56298e-05	-2.35797	-1.23754			LAMB2						SLC46A1		NR0B2		CXCR4
SEC31B	down	72.1896	-0.996072	0.367374	-2.71133	0.00670141	0.0272674	down	0.0370288	0.01036	-2.35557	-1.23607			LAMB3						SLC5A11		NRTN		CXCR5
MS4A8	down	3612.14	-0.856624	0.177412	-4.82844	1.37606e-06	5.11805e-05	down	0.000199534	1.52644e-06	-2.35362	-1.23488			LBX2						SLC5A12		NRXN1		CXCR6
OBSCN	down	312.752	-1.12366	0.193559	-5.80529	6.42529e-09	1.055e-06	down	0.000553618	1.40625e-05	-2.34889	-1.23198			LCN12						SLC5A9		NT5E		CYBB
LSMEM1	down	50.371	-0.969747	0.307513	-3.15351	0.00161318	0.00937564	down	0.0205083	0.00447682	-2.34123	-1.22727			LPIN2						SLC6A12		OGN		CYFIP2
CATSPERG	down	69.9144	-0.851902	0.201015	-4.238	2.25522e-05	0.000385838	down	0.00019283	1.34436e-06	-2.33393	-1.22276			LRRC75B						SLC6A13		PAG1		CYSLTR2
NPY	down	135.819	-0.819092	0.222621	-3.67931	0.000233868	0.00222529	down	0.000416075	7.85538e-06	-2.33312	-1.22226			LSMEM1						SNX32		PARK2		CYTH4
GRAMD1B	down	3812.21	-0.815795	0.197576	-4.12903	3.64302e-05	0.000561209	down	0.000492056	1.12196e-05	-2.32464	-1.21701			LTB4R						SOAT2		PBLD		DAPP1
PKIB	down	298.066	-0.885778	0.228243	-3.88085	0.000104092	0.00123698	down	0.000807755	3.01168e-05	-2.32037	-1.21436			MAF						SORBS3		PCK2		DDX60
ADAMDEC1	down	14253.9	-0.875931	0.172187	-5.08709	3.63598e-07	1.97398e-05	down	9.57295e-05	2.55961e-07	-2.31219	-1.20926			MAMDC4						SORD		PCSK2		DEF6
ENTPD8	down	1385.08	-0.89577	0.178939	-5.006	5.55731e-07	2.59804e-05	down	0.000140344	7.29657e-07	-2.31191	-1.20908			MAPK8IP3						SPATA25		PDIA2		DENND2D
CAPN13	down	1017	-0.857205	0.173913	-4.92893	8.26821e-07	3.48975e-05	down	0.000139921	6.48306e-07	-2.30023	-1.20178			MAPKBP1						SPHK1		PF4V1		DHRS9
CSAD	down	127.809	-1.18693	0.310884	-3.8179	0.000134592	0.00149025	down	0.0203695	0.00444033	-2.29973	-1.20147			MEGF6						SYT8		PHYH		DMBT1
SSUH2	down	268.011	-0.814279	0.275433	-2.95636	0.00311295	0.0152782	down	0.00995196	0.00156848	-2.2982	-1.2005			MEP1A						TEF		PLXNA3		DNASE1L3
SYCP2	down	55.9117	-1.009	0.298504	-3.3802	0.000724341	0.00511675	down	0.0102834	0.00164899	-2.29539	-1.19874			MERTK						TGFBR3L		PPL		DOCK11
CA3	down	35.7242	-0.969879	0.250319	-3.87457	0.000106812	0.00126261	down	0.00224136	0.000165971	-2.29214	-1.19669			MFSD7						TLL1		PPP1R1A		DOCK2
MT1M	down	95.8622	-1.20074	0.394835	-3.04113	0.00235692	0.0124105	down	0.0216001	0.00483212	-2.28908	-1.19477			MICAL1						TMEM132E		PPP1R36		DOCK8
MME	down	34980.8	-0.64586	0.239411	-2.6977	0.00698207	0.0281289	down	0.00383156	0.000373974	-2.28826	-1.19425			MICALCL						TMEM184A		PPP2R3A		DOK2
PDK4	down	7481.49	-0.952802	0.309089	-3.08261	0.00205192	0.0112123	down	0.00673073	0.000863837	-2.28053	-1.18937			MICALL2						TMEM220		PROM1		DOK3
ABCG1	down	1315.22	-0.96824	0.171483	-5.64629	1.6395e-08	2.08247e-06	down	0.00010946	3.49581e-07	-2.27353	-1.18494			MME						TMEM229A		PTK6		DTX1
USP2	down	1073.56	-0.711127	0.219833	-3.23485	0.00121708	0.00760055	down	0.00152076	9.0247e-05	-2.27305	-1.18463			MROH6						TMEM25		RAB40B		DUOX2
DHDH	down	687.095	-0.666492	0.267347	-2.49298	0.0126675	0.0442885	down	0.00975215	0.00151997	-2.2701	-1.18275			MST1						TMEM80		RARB		DUOXA2
FBXO17	down	137.507	-0.943944	0.181407	-5.20347	1.95602e-07	1.24226e-05	down	8.79063e-05	2.09526e-07	-2.2698	-1.18256			MYO15B						TMEM86B		RASD1		DUSP10
SPHK1	down	127.129	-1.01833	0.193887	-5.25218	1.5031e-07	1.03784e-05	down	0.000267942	3.25574e-06	-2.26741	-1.18105			MZF1						TPSG1		RDH5		DUSP2
ANGPTL6	down	47.7767	-0.918044	0.20402	-4.49977	6.80261e-06	0.000162683	down	0.000298135	4.17057e-06	-2.26493	-1.17946			NAALADL1						TREH		REEP1		DYSF
RHOBTB2	down	1182.98	-0.913667	0.15849	-5.76482	8.17439e-09	1.20945e-06	down	5.07466e-05	3.78153e-08	-2.25907	-1.17573			NABP1						TRIM3		RGN		E2F2
SLC2A2	down	4154.92	-0.629682	0.252575	-2.49305	0.0126651	0.0442885	down	0.00304021	0.000263366	-2.25657	-1.17413			NEIL1						TRPM6		RHOD		E2F3
CPNE6	down	178.057	-0.630565	0.257441	-2.44936	0.0143109	0.0486203	down	0.00436956	0.000450782	-2.25482	-1.17301			NFATC4						TSNARE1		RNF128		EBI3
L3MBTL1	down	69.6988	-1.02844	0.262047	-3.92463	8.68623e-05	0.00108782	down	0.00418619	0.000422848	-2.25465	-1.17291			NKD2						TTC36		RP11-314N13.10		EGR2
SCNN1D	down	158.109	-0.82439	0.269	-3.06465	0.00217923	0.0117365	down	0.00811491	0.00115072	-2.25167	-1.17099			NPC1L1						UGT1A3		RP11-400G3.5		ELMO1
COL27A1	down	231.587	-0.938107	0.212943	-4.40544	1.0557e-05	0.000223139	down	0.00124862	6.51019e-05	-2.2506	-1.17031			NPEPL1						UGT1A4		RP11-599B13.6		ELOVL5
SFI1	down	555.763	-1.09245	0.214144	-5.10148	3.37016e-07	1.85207e-05	down	0.0018064	0.00011999	-2.24859	-1.16902			NPHP3						UGT2A3		RP11-644F5.10		EMILIN2
ANXA13	down	7748.32	-0.66645	0.23388	-2.84954	0.00437823	0.0197286	down	0.00178241	0.000117364	-2.24828	-1.16882			NPIPA1						UGT2B7		RP11-812E19.9		ENKUR
ZNF257	down	36.3863	-0.916949	0.268817	-3.41105	0.000647135	0.00474049	down	0.00475989	0.00051615	-2.2458	-1.16723			NPIPB11						UNC93A		RPH3AL		EPSTI1
AMN	down	5334.87	-0.829882	0.237138	-3.49958	0.000465999	0.00369847	down	0.000699068	2.38838e-05	-2.24511	-1.16679			NPIPB4						UPB1		S100A1		ETS1
COL23A1	down	339.488	-0.928476	0.162688	-5.7071	1.1492e-08	1.54728e-06	down	9.76403e-05	2.75574e-07	-2.24346	-1.16573			NPNT						USP2		SARM1		ETV7
SLC6A12	down	151.528	-0.888211	0.266917	-3.32766	0.000875772	0.00590456	down	0.00647787	0.000824649	-2.24129	-1.16433			NPY						VIPR1		SCAPER		F13A1
RUNDC3B	down	189.93	-0.706196	0.224032	-3.1522	0.00162043	0.00940406	down	0.000878047	3.44739e-05	-2.2412	-1.16427			NR1I3						VNN1		SCG5		FAM129C
RHBDL1	down	69.0638	-0.941877	0.183687	-5.12762	2.93432e-07	1.68118e-05	down	0.00019283	1.37351e-06	-2.23455	-1.15999			NSMF						VSTM2A		SCN4B		FAM159A
PTPRR	down	356.299	-0.713482	0.230709	-3.09255	0.00198442	0.0108965	down	0.0024221	0.00018727	-2.23357	-1.15935			NUAK2						WIPF3		SDR16C5		FAM20A
OTOP3	down	5440.96	-0.73243	0.193457	-3.78601	0.000153084	0.00163113	down	0.00084892	3.21389e-05	-2.22855	-1.1561			OIT3						WNT9B		SEPW1		FAM26F
BMP8A	down	42.9086	-0.901922	0.299535	-3.01107	0.00260326	0.0133373	down	0.0111616	0.00185197	-2.22778	-1.15561			OXER1						ZNF528		SERPINB5		FAM65B
CBS	down	76.3895	-0.853094	0.279504	-3.05217	0.00227192	0.0121049	down	0.0102358	0.00163593	-2.22303	-1.15253			PARP6								SETD9		FAM72A
KIFC2	down	267.59	-1.24458	0.301873	-4.12287	3.74186e-05	0.000571686	down	0.0141089	0.00259984	-2.22276	-1.15235			PDK4								SFRP4		FAM78A
TLL1	down	150.093	-0.943347	0.244821	-3.8532	0.000116582	0.00134504	down	0.00204652	0.000145463	-2.22264	-1.15227			PDZD7								SHD		FANCD2
TM4SF5	down	3884.24	-0.779418	0.188394	-4.13717	3.51613e-05	0.000547297	down	0.000323341	5.0986e-06	-2.22025	-1.15072			PDZK1								SHMT1		FASLG
ACCS	down	184.061	-1.06987	0.255141	-4.19323	2.75005e-05	0.000454314	down	0.00501621	0.000556239	-2.21983	-1.15045			PER1								SI		FASN
PRKAB2	down	2375.72	-0.983797	0.189355	-5.19552	2.04145e-07	1.27251e-05	down	0.00114473	5.65319e-05	-2.2189	-1.14984			PHF1								SLC16A4		FCER1G
AATK	down	1254.6	-0.990032	0.211599	-4.67881	2.88544e-06	8.55821e-05	down	0.00244041	0.000189774	-2.21872	-1.14973			PHLDB3								SLC23A3		FCGR2A
CIB2	down	833.086	-0.663373	0.210633	-3.14943	0.0016359	0.00946126	down	0.000416075	7.84156e-06	-2.21292	-1.14595			PILRB								SLC25A15		FCGR2B
PHLPP2	down	2532.32	-0.718625	0.216135	-3.3249	0.000884516	0.00594564	down	0.00464857	0.000499907	-2.21133	-1.14491			PIWIL2								SLC25A37		FCHO1
AC004754.3	down	554.693	-0.868082	0.232611	-3.73191	0.000190032	0.00190371	down	0.00372004	0.000358355	-2.20826	-1.14291			PKIB								SLC26A3		FCMR
KIFC3	down	591.497	-1.00004	0.178168	-5.61292	1.98939e-08	2.41308e-06	down	0.000527503	1.26547e-05	-2.19936	-1.13708			PLA2G4C								SLC28A2		FCN1
SLC6A19	down	18822	-0.656782	0.206297	-3.18367	0.00145421	0.00863364	down	0.00388803	0.000381179	-2.19905	-1.13688			PLA2G6								SLC2A7		FCN3
CYP2J2	down	2586.12	-0.607435	0.243703	-2.49252	0.012684	0.0443117	down	0.00117456	5.93456e-05	-2.19578	-1.13474			PLD4								SLC35G1		FCRL4
GGT1	down	3267.05	-0.728769	0.231103	-3.15343	0.00161362	0.00937564	down	0.001338	7.37372e-05	-2.19425	-1.13373			PLIN2								SLC38A11		FCRL6
SLC2A5	down	11091.6	-0.720743	0.225727	-3.19299	0.00140806	0.00845714	down	0.00218765	0.000160857	-2.19108	-1.13164			PLOD2								SLC46A3		FCRLA
GAL3ST1	down	661.07	-0.722305	0.206945	-3.49033	0.000482429	0.00378963	down	0.00110316	5.34209e-05	-2.18883	-1.13016			PMM1								SLC4A4		FDCSP
ADH4	down	13240.5	-0.755898	0.19399	-3.89659	9.75569e-05	0.00117803	down	0.00064725	2.09493e-05	-2.18714	-1.12905			PNISR								SLC4A7		FFAR2
NPC1L1	down	5473.09	-0.750555	0.207029	-3.62536	0.000288564	0.00259361	down	0.00204295	0.000145058	-2.18605	-1.12833			PNPLA2								SLC5A4		FGD3
PER1	down	892.402	-0.817242	0.295741	-2.76337	0.00572086	0.0242143	down	0.00551977	0.000647745	-2.18235	-1.12588			PON3								SLC9A2		FGD6
GNRH1	down	30.7591	-0.88379	0.283051	-3.12237	0.00179401	0.0101405	down	0.0186346	0.00387079	-2.17632	-1.12189			POU5F1								SMIM1		FGL2
GABARAPL1	down	1533.92	-0.891467	0.149247	-5.97311	2.32768e-09	5.20143e-07	down	8.23994e-05	1.15396e-07	-2.17625	-1.12184			PPP1R32								SMOC1		FGR
CPT1B	down	127.663	-1.0387	0.2977	-3.48908	0.00048469	0.00380061	down	0.0209907	0.00463809	-2.17475	-1.12085			PRAP1								SMOX		FMNL1
SLC3A1	down	5515.99	-0.693725	0.18536	-3.74257	0.000182144	0.00184668	down	0.000923678	3.78468e-05	-2.17163	-1.11878			PRCD								SMPDL3B		FNBP1
TRPV6	down	1713.32	-0.859352	0.249425	-3.44533	0.000570362	0.00429975	down	0.00608257	0.000746479	-2.17026	-1.11787			PROCA1								SNX30		FOXM1
HLF	down	187.864	-1.05238	0.254835	-4.12964	3.6334e-05	0.000560367	down	0.00387704	0.000379814	-2.16849	-1.11669			PRODH								SPINK2		FPR1
PLA2G4C	down	278.273	-0.840676	0.21505	-3.9092	9.26012e-05	0.00113861	down	0.000781387	2.83793e-05	-2.16541	-1.11464			PRR15								SPPL2B		FREM1
CNGA1	down	68.3786	-0.872766	0.20047	-4.3536	1.33922e-05	0.000264777	down	0.000760481	2.69987e-05	-2.16274	-1.11286			PRSS36								SPTLC3		FRMD3
BZRAP1	down	130.924	-0.933663	0.289509	-3.22499	0.00125979	0.00779493	down	0.0149784	0.00283982	-2.15449	-1.10734			PSORS1C1								SSTR1		FST
SEPP1	down	21862.1	-0.795316	0.176925	-4.4952	6.95031e-06	0.000164752	down	0.000267942	3.3035e-06	-2.1503	-1.10454			PTN								SSX2IP		FYB
DNAH1	down	205.972	-1.03066	0.293367	-3.51319	0.000442759	0.00355474	down	0.0209777	0.00463366	-2.1484	-1.10327			PTPRD								STRADB		GABRA2
KIF12	down	612.52	-0.936577	0.187143	-5.00461	5.59758e-07	2.60781e-05	down	0.000416075	7.9088e-06	-2.14745	-1.10262			PTPRH								STX19		GALNT14
PRKD1	down	170.307	-0.767252	0.187056	-4.10172	4.1009e-05	0.000610779	down	0.00019283	1.41222e-06	-2.14619	-1.10178			PTPRR								SULT1B1		GBP2
RAB6B	down	157.779	-0.985064	0.270455	-3.64225	0.000270263	0.00247974	down	0.0147791	0.00277468	-2.14436	-1.10055			PXDC1								SYNE3		GBP4
PTPRD	down	719.262	-0.785655	0.289423	-2.71455	0.00663654	0.0270853	down	0.0191943	0.00404545	-2.14173	-1.09877			RAB6B								SYNE4		GCSAM
SORD	down	3175.86	-0.768829	0.231287	-3.32413	0.000886944	0.00595899	down	0.000672304	2.22703e-05	-2.14129	-1.09848			RASA4								TCP11L1		GIMAP4
SAT2	down	3785.72	-0.833075	0.158857	-5.24418	1.56981e-07	1.07289e-05	down	0.000148433	8.11806e-07	-2.13816	-1.09637			RASSF10								TFPI		GIMAP5
RP11-1212A22.4	down	298.421	-1.0019	0.294281	-3.40458	0.000662666	0.00481254	down	0.0186949	0.00389061	-2.13814	-1.09636			RBM6								THRB		GJB3
TXK	down	62.1857	-0.855291	0.211199	-4.0497	5.12841e-05	0.000723783	down	0.00116384	5.84339e-05	-2.1373	-1.09579			RCN3								TINAG		GLDC
ABHD6	down	2228.56	-0.717729	0.186001	-3.85875	0.00011397	0.00132398	down	0.000560203	1.46072e-05	-2.13641	-1.09519			RECQL5								TM4SF4		GLRA4
NKD2	down	55.5628	-0.880104	0.181209	-4.85685	1.19268e-06	4.56422e-05	down	0.000255206	2.86215e-06	-2.13418	-1.09368			REEP6								TMED6		GMFG
SFXN3	down	2496.07	-0.90434	0.168574	-5.36463	8.11151e-08	6.27663e-06	down	0.000543979	1.35752e-05	-2.13311	-1.09296			REG1B								TMEM52		GNA14
AOC1	down	14114	-0.843411	0.167007	-5.05017	4.41427e-07	2.20943e-05	down	0.000102602	2.972e-07	-2.1322	-1.09234			REG3G								TMEM56		GNGT2
GATM	down	8507.13	-0.684563	0.195386	-3.50365	0.000458921	0.00366266	down	0.00110076	5.27326e-05	-2.13035	-1.09109			RETNLB								TMPRSS15		GPNMB
RP11-347C12.3	down	62.3634	-0.882369	0.242373	-3.64054	0.000272069	0.00249363	down	0.00547733	0.000638697	-2.12982	-1.09073			RHOU								TNFRSF19		GPR132
SIGLEC15	down	244.842	-0.841579	0.22406	-3.75604	0.000172621	0.00177418	down	0.0020031	0.000139253	-2.12755	-1.08919			RIMKLB								TRHDE		GPR171
UGT2A3	down	9232.88	-0.601104	0.202038	-2.9752	0.00292799	0.0145847	down	0.00205042	0.000145893	-2.12662	-1.08856			RNF186								TRIM36		GPR174
IGFBP3	down	3482.92	-0.791113	0.174724	-4.52778	5.96062e-06	0.000148945	down	0.000229748	2.23184e-06	-2.12368	-1.08657			RNF215								TRMT61B		GPR183
TMEM37	down	3245.27	-0.81359	0.18144	-4.48407	7.32317e-06	0.000168366	down	0.000560203	1.45603e-05	-2.11177	-1.07845			RP11-1212A22.4								TRPV3		GPR18
ACBD4	down	922.969	-0.824608	0.160595	-5.1347	2.82592e-07	1.64287e-05	down	0.000308259	4.46704e-06	-2.11116	-1.07804			RP11-231C14.4								UGT1A10		GPR55
GATS	down	315.884	-0.891507	0.177158	-5.03226	4.84738e-07	2.35422e-05	down	0.000606162	1.76932e-05	-2.10155	-1.07145			RSRP1								UNC5D		GPR65
LPIN3	down	1137.65	-0.999866	0.285877	-3.49754	0.000469563	0.00372113	down	0.020366	0.00443471	-2.09427	-1.06645			RUNDC3B								UTS2B		GPR68
CA11	down	163.385	-0.697975	0.215729	-3.23542	0.00121463	0.00758876	down	0.00156047	9.53849e-05	-2.09176	-1.06472			SCNN1D								UVSSA		GPR82
ACER2	down	286.791	-0.753774	0.219534	-3.43351	0.000595811	0.00445667	down	0.00270891	0.000223932	-2.09102	-1.06421			SEC31B								VILL		GPSM3
BMP1	down	590.067	-0.819173	0.159746	-5.12797	2.92886e-07	1.68118e-05	down	0.000261459	2.97638e-06	-2.08792	-1.06207			SEMA3B								VSIG10		GPX2
NSMF	down	2045.57	-0.779157	0.157123	-4.95889	7.08989e-07	3.13843e-05	down	0.000201374	1.58656e-06	-2.08762	-1.06186			SEMA5A								VTN		GRAMD2
VPS37D	down	57.4574	-0.752675	0.196542	-3.82958	0.000128361	0.00144866	down	0.000420936	8.06607e-06	-2.08441	-1.05964			SFI1								WDR49		GRAP2
REG3G	down	26.5244	-0.80258	0.304448	-2.63618	0.0083844	0.0323553	down	0.00813	0.00115392	-2.07979	-1.05644			SFXN3								ZNF540		GTSE1
ANK3	down	3417.88	-0.666545	0.186419	-3.57552	0.000349534	0.00297479	down	0.00120701	6.1855e-05	-2.07953	-1.05626			SGK1										GYPC
GDA	down	8776.44	-0.672775	0.198236	-3.3938	0.000689291	0.00493913	down	0.00517208	0.00058159	-2.07834	-1.05543			SH2D1B										GZMA
MAF	down	5532.51	-0.748528	0.194173	-3.85495	0.000115755	0.00134009	down	0.00201451	0.000140386	-2.07815	-1.0553			SHBG										GZMH
RETNLB	down	117.937	-0.710933	0.251632	-2.82529	0.00472378	0.0208734	down	0.00763282	0.00103885	-2.07812	-1.05528			SLC19A3										GZMM
RCN3	down	374.994	-1.07766	0.239984	-4.49055	7.1041e-06	0.000166396	down	0.0115259	0.0019364	-2.07778	-1.05505			SLC22A4										HAPLN3
DDX26B	down	160.542	-0.910807	0.205578	-4.43046	9.40327e-06	0.000204203	down	0.0024221	0.000187032	-2.07707	-1.05455			SLC22A5										HBA1
KLK13	down	54.3305	-0.954228	0.252718	-3.77586	0.000159459	0.00167542	down	0.0015341	9.17907e-05	-2.07681	-1.05437			SLC23A1										HCLS1
TSHZ1	down	1363.58	-0.732304	0.169501	-4.32036	1.55777e-05	0.000295405	down	0.000298135	4.14722e-06	-2.07474	-1.05293			SLC25A27										HCST
COL16A1	down	785.287	-0.81775	0.146297	-5.58965	2.27534e-08	2.5962e-06	down	8.79063e-05	1.89329e-07	-2.07459	-1.05283			SLC25A34										HELZ2
AHSA2	down	613.199	-0.912039	0.293414	-3.10836	0.00188126	0.010484	down	0.0225044	0.00513778	-2.07439	-1.05269			SLC25A42										HERC5
LAMB2	down	2040.05	-0.852084	0.140849	-6.04962	1.45186e-09	3.98537e-07	down	8.23994e-05	1.1628e-07	-2.07414	-1.05251			SLC26A11										HERC6
ZBTB16	down	65.8009	-0.778202	0.311021	-2.50209	0.0123464	0.0433686	down	0.0160571	0.00314938	-2.07155	-1.05071			SLC2A12										HIST1H2AI
MEGF6	down	138.674	-0.765963	0.215526	-3.55393	0.000379522	0.00313875	down	0.00213419	0.000153597	-2.06935	-1.04918			SLC31A2										HIST1H2BD
ALS2CL	down	361.147	-1.0562	0.279186	-3.78313	0.000154867	0.00163926	down	0.0123113	0.00214441	-2.06896	-1.04891			SLC34A3										HIST1H3H
SLC5A1	down	67532.2	-0.603194	0.194822	-3.09613	0.00196063	0.0107985	down	0.00226096	0.000167926	-2.06558	-1.04655			SLC36A1										HIST2H2AA3
GATSL2	down	101.43	-0.777726	0.192877	-4.03224	5.52472e-05	0.000761287	down	0.000930715	3.86416e-05	-2.06158	-1.04375			SLC37A2										HIVEP3
BTNL9	down	55.1474	-0.839465	0.208731	-4.02175	5.77686e-05	0.00078486	down	0.00184851	0.000123817	-2.06051	-1.043			SLC39A4										HJURP
ADAMTS10	down	62.7166	-0.92324	0.241886	-3.81684	0.000135171	0.00149543	down	0.00801181	0.00112525	-2.05568	-1.03962			SLC39A5										HK3
EFNA1	down	1781.36	-0.678173	0.193337	-3.50771	0.000451973	0.00362224	down	0.000561326	1.49538e-05	-2.04612	-1.03289			SLC3A1										HLA-B
THSD4	down	1324.01	-0.669061	0.196121	-3.41147	0.000646133	0.00473831	down	0.00105022	4.78933e-05	-2.04513	-1.03219			SLC52A3										HLA-DOA
TNFSF15	down	619.473	-1.13483	0.311506	-3.64303	0.000269443	0.00247784	down	0.0130178	0.00231274	-2.04168	-1.02975			SLC5A1										HLA-DPA1
RIMKLB	down	188.579	-0.911555	0.149136	-6.11226	9.8231e-10	3.14901e-07	down	0.000241107	2.62091e-06	-2.04091	-1.02921			SLC6A19										HLA-DPB1
CYP4F12	down	1649.16	-0.933861	0.196031	-4.76384	1.89946e-06	6.33027e-05	down	0.00137056	7.76165e-05	-2.04066	-1.02904			SLC7A7										HLA-DQB1
ACOX2	down	1209.15	-0.754838	0.14578	-5.17792	2.24372e-07	1.38575e-05	down	0.000213862	1.95373e-06	-2.04023	-1.02873			SLC9A3										HLA-DRB1
GUCA2A	down	1049.08	-0.742412	0.221142	-3.35717	0.000787454	0.00545156	down	0.0021621	0.000158033	-2.03469	-1.02481			SMLR1										HLA-DRB5
SMPDL3A	down	1446.75	-0.784783	0.152457	-5.14759	2.63858e-07	1.55815e-05	down	0.000247944	2.72558e-06	-2.03265	-1.02336			SMPDL3A										HLA-E
TMEM220	down	1079.77	-0.837825	0.220709	-3.79606	0.000147012	0.0015873	down	0.00152207	9.07587e-05	-2.02982	-1.02135			SPEG										HLA-F
NATD1	down	590.419	-0.798565	0.138287	-5.77469	7.70964e-09	1.17957e-06	down	5.07466e-05	3.74455e-08	-2.02889	-1.02069			SPIRE2										HPS5
ASPA	down	433.199	-0.730907	0.173712	-4.20758	2.58123e-05	0.00043012	down	0.000846772	3.18561e-05	-2.02828	-1.02026			SPRED3										HSH2D
PPARGC1A	down	448.794	-0.760955	0.201567	-3.7752	0.000159882	0.00167783	down	0.0010856	5.1442e-05	-2.02801	-1.02007			SPSB1										HVCN1
AGAP9	down	306.594	-0.879113	0.290487	-3.02634	0.00247535	0.0128087	down	0.0333114	0.00896338	-2.027	-1.01935			SPSB3										ICAM1
ZNF418	down	77.1768	-0.770211	0.228648	-3.36855	0.000755652	0.0052935	down	0.0102358	0.00163552	-2.02698	-1.01933			SSUH2										ICOS
RAPGEFL1	down	3047.22	-0.786318	0.145082	-5.41981	5.96632e-08	5.05399e-06	down	0.00019283	1.44651e-06	-2.02656	-1.01904			STBD1										IDO1
EDN3	down	2269.44	-0.704384	0.164599	-4.27939	1.87406e-05	0.000336431	down	0.000799201	2.95011e-05	-2.02457	-1.01762			STOM										IFI16
VSIG10L	down	61.1289	-0.838661	0.165573	-5.06522	4.07937e-07	2.14267e-05	down	0.000296352	4.03902e-06	-2.02332	-1.01672			SULT4A1										IFI27L1
LCN12	down	17.1398	-0.882238	0.314018	-2.80951	0.00496165	0.0216473	down	0.0288057	0.00726774	-2.01889	-1.01356			SUSD2										IFI27
C2orf54	down	629.018	-0.754877	0.22262	-3.39087	0.000696706	0.00497901	down	0.00451525	0.000477152	-2.01795	-1.01289			SYCP2										IFI30
FAM129C	down	35.8285	-1.45142	0.343575	-4.22447	2.39502e-05	0.000405618	down	0.0199982	0.00432226	-2.01698	-1.0122			TBC1D2										IFI35
IL11RA	down	194.508	-0.762128	0.213365	-3.57194	0.000354341	0.00300729	down	0.00226478	0.000168546	-2.01161	-1.00835			TBC1D3L										IFI44L
C2orf88	down	2164.01	-0.652192	0.189416	-3.44318	0.000574919	0.00432925	down	0.00156047	9.5314e-05	-2.01013	-1.00729			TBKBP1										IFI44
YPEL3	down	1029.11	-0.824591	0.135721	-6.07563	1.23499e-09	3.61477e-07	down	8.25945e-05	1.37852e-07	-2.00951	-1.00684			THSD4										IFI6
PLIN2	down	9199.47	-0.671427	0.18367	-3.65561	0.000256567	0.00238564	down	0.00129672	6.92919e-05	-2.00358	-1.00258			TM4SF5										IFIT1
WIPF3	down	308.197	-0.686273	0.185221	-3.70516	0.000211257	0.00206863	down	0.000325375	5.29241e-06	-2.00067	-1.00048			TM6SF2										IFIT3
LBX2	down	45.8407	-0.89496	0.251436	-3.55939	0.000371713	0.00310276	down	0.0133197	0.00239802	-1.99946	-0.999608			TMEM133										IFITM1
TRIM3	down	1006.16	-0.810206	0.194282	-4.17025	3.04268e-05	0.000487698	down	0.00367777	0.000352644	-1.99926	-0.999463			TMEM139										IFITM2
SLC9A3	down	2817.31	-0.76287	0.172796	-4.41486	1.01076e-05	0.000217394	down	0.00153425	9.1959e-05	-1.99656	-0.997515			TMEM150A										IFITM3
PLOD2	down	3331.14	-0.586852	0.208119	-2.81979	0.00480544	0.021137	down	0.00551388	0.000645825	-1.9928	-0.994797			TMEM176A										IGF2BP1
CAMK2N1	down	3409.62	-0.652207	0.160042	-4.07521	4.59721e-05	0.000668432	down	0.000261853	3.0534e-06	-1.99196	-0.994189			TMEM198										IGF2BP3
NPIPA1	down	598.44	-0.821794	0.23344	-3.52036	0.000430959	0.00348076	down	0.0149857	0.00284265	-1.9911	-0.993567			TMEM37										IGFLR1
REEP6	down	7295.01	-0.678325	0.171632	-3.95221	7.74328e-05	0.000992183	down	0.00060934	1.78312e-05	-1.99091	-0.993429			TMEM74B										IKBKE
ZNF577	down	118.563	-0.798408	0.193794	-4.11988	3.79075e-05	0.000576708	down	0.00215818	0.000156782	-1.99035	-0.993019			TMPRSS6										IKZF1
EVPL	down	1094.7	-0.741056	0.164522	-4.50429	6.65952e-06	0.000161266	down	0.000764934	2.72617e-05	-1.98873	-0.991846			TNFRSF25										IKZF2
SLC52A3	down	1409.33	-0.63125	0.187711	-3.36288	0.000771349	0.00536773	down	0.0016917	0.000109563	-1.98825	-0.991496			TNFSF15										IKZF3
C1orf115	down	9204.68	-0.715152	0.15834	-4.51655	6.28556e-06	0.000154714	down	0.000637045	1.9399e-05	-1.98736	-0.99085			TP53I13										IL10
CHRFAM7A	down	106.638	-0.69554	0.253644	-2.74219	0.00610314	0.0253933	down	0.0118297	0.00202258	-1.98703	-0.990614			TRIM10										IL12RB1
SLC26A1	down	290.646	-0.800251	0.186811	-4.28375	1.83765e-05	0.00033211	down	0.00197085	0.000135997	-1.98546	-0.989472			TRPV1										IL12RB2
MTMR11	down	2060.16	-0.849245	0.18621	-4.56067	5.09899e-06	0.000131519	down	0.0019129	0.000130141	-1.98387	-0.988319			TRPV6										IL16
NEIL1	down	195.057	-0.89113	0.217746	-4.09252	4.26706e-05	0.000629263	down	0.00533791	0.000611932	-1.98228	-0.987159			TSC22D3										IL18BP
ZSCAN30	down	390.04	-0.750998	0.14004	-5.36273	8.19728e-08	6.30675e-06	down	0.000336259	5.51941e-06	-1.97929	-0.984987			TSHZ1										IL18R1
ASPRV1	down	99.7292	-0.75307	0.189823	-3.96722	7.27153e-05	0.000950522	down	0.000799506	2.95717e-05	-1.97844	-0.984365			TSSK6										IL1B
ECHDC2	down	1694.37	-0.797168	0.137685	-5.78979	7.04733e-09	1.12959e-06	down	0.000202134	1.65142e-06	-1.97676	-0.983139			TTLL3										IL21R
DEPDC7	down	525.056	-0.737099	0.184422	-3.9968	6.42047e-05	0.000856742	down	0.00277485	0.00023165	-1.97665	-0.983061			TUBGCP6										IL24
HYI	down	1300.62	-0.734811	0.154344	-4.76085	1.9278e-06	6.37738e-05	down	0.000140344	7.13276e-07	-1.97475	-0.981672			TXK										IL27RA
HCN3	down	185.341	-0.762706	0.168014	-4.53954	5.63767e-06	0.000142412	down	0.00064725	2.09177e-05	-1.97372	-0.980919			UACA										IL2RA
TMEM80	down	505.08	-0.861324	0.169818	-5.07204	3.93569e-07	2.08576e-05	down	0.000561326	1.48526e-05	-1.97275	-0.980212			UGT1A5										IL32
PXDC1	down	1194.01	-0.790356	0.123642	-6.39232	1.63392e-10	9.02487e-08	down	8.79063e-05	2.20453e-07	-1.96981	-0.978054			ULK1										IL9R
ANO9	down	1694.35	-0.778502	0.169235	-4.60013	4.22219e-06	0.000113923	down	0.00106972	4.91002e-05	-1.96967	-0.977951			UNC5CL										INPP5D
CATSPER2	down	125.277	-0.882635	0.248354	-3.55394	0.000379505	0.00313875	down	0.0168745	0.00336136	-1.96954	-0.977858			UNKL										IPCEF1
ADCY9	down	2199.17	-0.677254	0.163106	-4.15224	3.29237e-05	0.000520287	down	0.0006407	1.96055e-05	-1.96933	-0.977704			UPK3BL										IRF1
AGAP6	down	272.87	-0.814331	0.256026	-3.18065	0.00146944	0.00870034	down	0.026303	0.00641946	-1.96905	-0.977499			VEGFA										IRF9
UNKL	down	293.09	-0.851877	0.22192	-3.83867	0.0001237	0.0014087	down	0.0052532	0.000595952	-1.96303	-0.973083			VPS37D										ISG15
ABTB1	down	646.417	-0.788221	0.138417	-5.69456	1.23691e-08	1.63272e-06	down	0.00010946	3.46298e-07	-1.96283	-0.972935			VSIG10L										ISG20
CYP2S1	down	6993.46	-0.658239	0.17477	-3.76631	0.00016568	0.00172955	down	0.000684283	2.29212e-05	-1.96255	-0.972728			WDR19										ITGAL
OBSL1	down	226.95	-0.774947	0.141993	-5.45765	4.82466e-08	4.38914e-06	down	0.000139921	6.37568e-07	-1.95982	-0.970721			WNT3										ITGB2
SEMA5A	down	1219.73	-0.790726	0.188362	-4.19791	2.6939e-05	0.000446682	down	0.000911766	3.69745e-05	-1.95973	-0.970652			YPEL3										ITGB7
BST1	down	1603.09	-0.640455	0.155142	-4.12818	3.65646e-05	0.000562636	down	0.000278189	3.67778e-06	-1.95813	-0.969475			ZBTB16										ITK
SGK1	down	4031.6	-0.89782	0.272422	-3.29569	0.000981788	0.00640135	down	0.00642303	0.000812315	-1.95685	-0.968536			ZBTB48										ITM2C
SLC36A1	down	5695.04	-0.631327	0.182854	-3.45264	0.000555139	0.00421843	down	0.00407923	0.000408105	-1.9564	-0.9682			ZFYVE28										ITPRIPL1
LPIN2	down	6307.51	-0.703432	0.162283	-4.33461	1.46022e-05	0.000280654	down	0.000954489	4.0692e-05	-1.95624	-0.968085			ZNF257										JAK2
VIPR1	down	2002.19	-0.748951	0.13058	-5.73558	9.71793e-09	1.40691e-06	down	0.000139921	6.06785e-07	-1.95567	-0.967662			ZNF334										JAK3
PTN	down	125.451	-0.840016	0.194039	-4.3291	1.4972e-05	0.000286339	down	0.000811318	3.03702e-05	-1.95362	-0.966153			ZNF354B										KCNAB2
ZNF692	down	210.587	-0.947895	0.260834	-3.63409	0.000278966	0.00252929	down	0.0219515	0.00494495	-1.95051	-0.963855			ZNF415										KCND3
KISS1	down	26.9342	-0.725922	0.214184	-3.38924	0.000700862	0.0050034	down	0.00108494	5.11659e-05	-1.94647	-0.960861			ZNF418										KIAA0226L
MICALCL	down	154.08	-0.597761	0.214361	-2.78858	0.00529402	0.0227868	down	0.00377285	0.000366244	-1.94627	-0.960712			ZNF512B										KIAA0922
NPNT	down	6602.05	-0.716001	0.151867	-4.71464	2.42135e-06	7.52063e-05	down	0.000434265	8.72725e-06	-1.94625	-0.9607			ZNF577										KIAA1524
NOXA1	down	259.51	-0.790923	0.226418	-3.49321	0.00047726	0.00376551	down	0.0082625	0.00118212	-1.94388	-0.95894			ZNF692										KIAA1644
LTK	down	807.755	-0.64031	0.185219	-3.45705	0.000546126	0.00416839	down	0.00215818	0.000156927	-1.94308	-0.958344			ZNF821										KIF21B
PNPLA7	down	105.915	-0.77888	0.195674	-3.98049	6.87736e-05	0.000907811	down	0.00182441	0.000121546	-1.94168	-0.957303			ZSCAN30										KLHL6
TM6SF2	down	3642.91	-0.609974	0.173074	-3.52435	0.000424523	0.00343496	down	0.00212912	0.000153063	-1.93959	-0.955755													KLRC2
IRS2	down	996.593	-0.769397	0.166807	-4.61251	3.97844e-06	0.000109258	down	0.000274572	3.46682e-06	-1.93857	-0.954992													KLRC3
PIWIL4	down	226.17	-0.792118	0.16373	-4.83794	1.31191e-06	4.94777e-05	down	0.000984702	4.29308e-05	-1.93802	-0.954583													KLRD1
FMO5	down	3272.71	-0.655024	0.149403	-4.38428	1.16372e-05	0.000239212	down	0.000315888	4.78618e-06	-1.93527	-0.952533													KLRK1
SH2D6	down	80.6715	-0.83279	0.225927	-3.68611	0.000227707	0.00218989	down	0.00160984	0.000100592	-1.93519	-0.952476													KRT2
CTSE	down	19343.8	-0.653923	0.201712	-3.24186	0.00118751	0.00745899	down	0.00323829	0.000291652	-1.93295	-0.950803													KYNU
COLEC11	down	130.989	-0.643839	0.209044	-3.07992	0.00207056	0.0113049	down	0.00169596	0.000109966	-1.93184	-0.949975													LAG3
NPIPB4	down	229.537	-0.777683	0.217552	-3.57471	0.000350623	0.00298218	down	0.0111784	0.00185642	-1.9316	-0.949797													LAMC2
OAT	down	29652.9	-0.641549	0.151473	-4.2354	2.28143e-05	0.000389317	down	0.000415496	7.7458e-06	-1.93122	-0.949512													LAMP3
ENHO	down	64.1733	-0.72812	0.18353	-3.96732	7.26862e-05	0.000950522	down	0.000298135	4.12417e-06	-1.92996	-0.948569													LAMP5
STBD1	down	268.365	-0.628451	0.184578	-3.4048	0.000662128	0.00481254	down	0.00134854	7.56406e-05	-1.92941	-0.94816													LAP3
TSNARE1	down	250.588	-0.782528	0.169654	-4.61249	3.97875e-06	0.000109258	down	0.00139315	7.99098e-05	-1.92791	-0.947036													LAPTM5
PRCD	down	19.1199	-0.760176	0.236648	-3.21226	0.00131695	0.00804511	down	0.00336962	0.000310083	-1.92702	-0.94637													LAT
IFRD1	down	1026.97	-0.821873	0.209726	-3.9188	8.89903e-05	0.00110736	down	0.0105445	0.00171334	-1.92533	-0.945103													LAX1
MYO15B	down	12073.9	-0.684705	0.179914	-3.80572	0.000141391	0.00154487	down	0.00443516	0.000461625	-1.92532	-0.945095													LBH
UNC5CL	down	1543.37	-0.820245	0.175921	-4.66257	3.12283e-06	8.98415e-05	down	0.00217237	0.000159249	-1.92412	-0.944196													LCK
RNF215	down	113.217	-0.806098	0.199364	-4.04334	5.26955e-05	0.000737017	down	0.00285428	0.000242097	-1.91571	-0.937882													LCN2
ITIH5	down	1662.4	-0.668922	0.150878	-4.43355	9.26956e-06	0.000202936	down	0.00019283	1.43469e-06	-1.9148	-0.937195													LCP1
AIFM3	down	51.0812	-0.783729	0.214707	-3.65022	0.000262018	0.00241631	down	0.00393728	0.000388083	-1.91417	-0.936722													LCP2
TMEM25	down	2054.82	-0.656892	0.150967	-4.35123	1.35375e-05	0.000265311	down	0.000365013	6.3167e-06	-1.91175	-0.934892													LEF1
SEMA3B	down	2859.99	-0.695502	0.143012	-4.86324	1.15478e-06	4.48068e-05	down	0.000321332	4.94026e-06	-1.91122	-0.934494													LGALS2
RP11-231C14.4	down	625.008	-0.711351	0.191702	-3.71071	0.00020668	0.00203416	down	0.0048894	0.000536367	-1.91047	-0.933927													LGALS9B
OSBPL7	down	925.412	-0.781786	0.253874	-3.07943	0.00207399	0.0113099	down	0.0130366	0.00231703	-1.90976	-0.93339													LGALS9C
GLTPD2	down	574.994	-0.620555	0.204355	-3.03665	0.00239223	0.0125206	down	0.00627582	0.000782613	-1.90973	-0.933371													LGALS9
SLC7A7	down	5165.21	-0.628474	0.162471	-3.86823	0.00010963	0.00129026	down	0.00061777	1.82156e-05	-1.90895	-0.932779													LILRA5
DBP	down	1223.12	-0.806346	0.198231	-4.06771	4.74784e-05	0.000682958	down	0.00287848	0.000245432	-1.90784	-0.931944													LILRB2
MYZAP	down	707.555	-0.630728	0.156991	-4.0176	5.87933e-05	0.000796372	down	0.000581228	1.61864e-05	-1.90727	-0.931509													LILRB3
SPEG	down	118.253	-0.788119	0.191454	-4.11649	3.84683e-05	0.000582607	down	0.00216685	0.000158683	-1.90713	-0.931406													LILRB4
TGFBR3L	down	58.088	-0.617897	0.208198	-2.96784	0.00299903	0.0148671	down	0.00560612	0.000660376	-1.90656	-0.930974													LIMD2
BTNL3	down	2997.9	-0.847471	0.233149	-3.6349	0.000278091	0.00252586	down	0.00819971	0.00116691	-1.90545	-0.930129													LIME1
OXER1	down	149.582	-0.770735	0.228545	-3.37235	0.000745288	0.00523451	down	0.00628655	0.000785352	-1.90382	-0.928899													LIMK1
PHLDB3	down	229.266	-0.739594	0.147296	-5.02115	5.13641e-07	2.4437e-05	down	0.000278189	3.65742e-06	-1.90321	-0.928438													LMO4
OIT3	down	328.808	-0.644802	0.161815	-3.98482	6.75312e-05	0.000893164	down	0.00184851	0.000123838	-1.90248	-0.927885													LPCAT1
POU5F1	down	69.7023	-0.813648	0.181201	-4.49032	7.11168e-06	0.000166396	down	0.00179177	0.000118573	-1.90084	-0.92664													LPIN1
EDN1	down	213.934	-0.747625	0.201257	-3.71478	0.000203377	0.00200752	down	0.0018064	0.000120171	-1.89963	-0.925716													LPXN
CDC14A	down	641.424	-0.624443	0.161935	-3.85613	0.000115196	0.00133574	down	0.00130477	7.02583e-05	-1.89846	-0.924832													LSP1
ATG16L2	down	244.197	-0.813577	0.265221	-3.06755	0.00215824	0.0116514	down	0.0310398	0.00806195	-1.89341	-0.920989													LTA
CD40LG	down	76.6611	-0.703788	0.182852	-3.84895	0.000118626	0.00136627	down	0.000696441	2.36978e-05	-1.89326	-0.920876													LTB
EPS8L2	down	4587.72	-0.720309	0.158775	-4.53666	5.71521e-06	0.0001441	down	0.00108467	5.07534e-05	-1.88918	-0.917759													LTF
PRR15	down	3188.46	-0.684432	0.14504	-4.71893	2.37086e-06	7.42355e-05	down	0.000296352	4.05214e-06	-1.88904	-0.91765													LY6E
KLRC1	down	37.9326	-0.730624	0.24652	-2.96375	0.00303919	0.0150329	down	0.0111784	0.00185619	-1.88704	-0.916126													LY86
MT1G	down	3089.36	-0.714731	0.263774	-2.70963	0.00673577	0.0273411	down	0.00698099	0.000912548	-1.88545	-0.914912													LYL1
AGAP4	down	209.31	-0.671684	0.256949	-2.61408	0.00894682	0.0339994	down	0.043276	0.0128407	-1.8831	-0.91311													MADCAM1
FAM47E-STBD1	down	282.193	-0.5861	0.23043	-2.54351	0.0109745	0.0397955	down	0.00904997	0.00136494	-1.88241	-0.912585													MANF
FLCN	down	1140.67	-0.77556	0.162944	-4.75968	1.939e-06	6.379e-05	down	0.00169772	0.000110206	-1.88042	-0.911058													MAP3K8
FOLH1	down	19480	-0.642222	0.147856	-4.34355	1.40197e-05	0.000272769	down	0.000261459	2.99114e-06	-1.88006	-0.910779													MAP4K1
SLC22A5	down	1695.1	-0.643723	0.13793	-4.66702	3.05598e-06	8.90661e-05	down	0.000434265	8.8394e-06	-1.87941	-0.910277													MB21D1
PARP6	down	817.948	-0.724994	0.149444	-4.85127	1.22674e-06	4.66576e-05	down	0.000672304	2.22648e-05	-1.87615	-0.907772													MCOLN2
C8A	down	74.0903	-0.792186	0.234482	-3.37846	0.00072894	0.00513846	down	0.00734176	0.000977701	-1.87573	-0.907455													MEF2B
EGFL8	down	87.2035	-0.793724	0.235674	-3.36789	0.000757469	0.00530346	down	0.0138741	0.00252874	-1.87424	-0.906305													MKI67
MERTK	down	546.444	-0.664567	0.146134	-4.54765	5.42482e-06	0.000137551	down	0.000511114	1.19579e-05	-1.87365	-0.905852													MMP25
TRIM10	down	162.152	-0.711784	0.149157	-4.77204	1.82366e-06	6.16928e-05	down	0.000801562	2.98264e-05	-1.87161	-0.904282													MMP9
EPS8L3	down	5718.23	-0.760057	0.185436	-4.09876	4.15367e-05	0.000616544	down	0.00445496	0.000464294	-1.87155	-0.904231													MND1
GDPD1	down	232.596	-0.617175	0.189159	-3.26273	0.00110344	0.00704447	down	0.00551788	0.000646951	-1.86829	-0.901718													MNDA
NFATC4	down	169.459	-0.706715	0.178301	-3.96361	7.38255e-05	0.000959498	down	0.000916349	3.72284e-05	-1.86594	-0.899904													MOB3A
LRRC75B	down	347.354	-0.723509	0.176172	-4.10684	4.01115e-05	0.000601405	down	0.00233499	0.000177143	-1.86495	-0.899134													MPEG1
RHOU	down	4489.03	-0.617563	0.142513	-4.33338	1.4684e-05	0.000281632	down	0.000561326	1.49206e-05	-1.86454	-0.89882													MRAP2
PMM1	down	1252.93	-0.694104	0.139807	-4.96472	6.87997e-07	3.06728e-05	down	0.000208484	1.7613e-06	-1.86387	-0.8983													MS4A1
LRRC29	down	50.9747	-0.691751	0.181026	-3.82129	0.000132755	0.0014821	down	0.000878047	3.45156e-05	-1.86367	-0.898148													MSN
NPHP3	down	191.869	-0.730076	0.255777	-2.85435	0.00431255	0.0195108	down	0.0458103	0.0138851	-1.86236	-0.897134													MUC1
FAM193B	down	524.733	-0.787722	0.219067	-3.5958	0.000323395	0.0028146	down	0.0163834	0.00323799	-1.85982	-0.895165													MUC3A
ANKAR	down	42.5249	-0.647163	0.202683	-3.19298	0.00140812	0.00845714	down	0.00234188	0.000178127	-1.85825	-0.893941													MUC4
GPRIN2	down	439.983	-0.634698	0.16892	-3.75739	0.000171697	0.00176872	down	0.000542765	1.33434e-05	-1.85778	-0.893577													MX1
ADAMTSL5	down	254.508	-0.678789	0.192068	-3.53411	0.000409148	0.00333865	down	0.00615468	0.000763849	-1.85666	-0.892707													MX2
AMY2B	down	101.107	-0.816189	0.243569	-3.35095	0.000805337	0.00554065	down	0.0255046	0.00613558	-1.85171	-0.888858													MXRA5
NEURL2	down	47.1495	-0.708997	0.226228	-3.13399	0.00172445	0.00982544	down	0.00956458	0.00147617	-1.8511	-0.88838													MYBL2
BCO2	down	23.9716	-0.75533	0.270772	-2.78954	0.00527835	0.0227411	down	0.0365553	0.0101436	-1.85104	-0.888335													MYO1G
SORBS3	down	1425.46	-0.660964	0.120574	-5.48182	4.20961e-08	3.97629e-06	down	9.76403e-05	2.75504e-07	-1.84607	-0.884461													MZB1
ADM	down	163.423	-0.728156	0.179863	-4.0484	5.15698e-05	0.000727054	down	0.00055227	1.39462e-05	-1.846	-0.884403													NAMPT
SLC19A3	down	961.606	-0.603462	0.191097	-3.15789	0.00158918	0.00927069	down	0.0047831	0.000519438	-1.84526	-0.883824													NCALD
DNHD1	down	124.632	-0.75053	0.203673	-3.68498	0.000228717	0.00219269	down	0.00646657	0.000822729	-1.84425	-0.883035													NCAPG
ABCA5	down	661.731	-0.693844	0.141073	-4.91835	8.72766e-07	3.61567e-05	down	0.000911469	3.68109e-05	-1.84234	-0.88154													NCF1
ZFYVE28	down	450.577	-0.697487	0.135205	-5.15874	2.48613e-07	1.49434e-05	down	0.000554754	1.41737e-05	-1.84124	-0.880676													NCKAP1L
CXADR	down	2336.77	-0.590516	0.150756	-3.91702	8.96494e-05	0.00111145	down	0.000491262	1.11645e-05	-1.83736	-0.877634													NCR3
NABP1	down	709.45	-0.696943	0.171895	-4.05446	5.02498e-05	0.000712172	down	0.00437295	0.000451781	-1.8371	-0.87743													NDC80
SLC31A2	down	726.045	-0.648547	0.145711	-4.45092	8.55024e-06	0.000189343	down	0.000308259	4.6167e-06	-1.83707	-0.877406													NEK2
FKBP1B	down	737.145	-0.652665	0.149648	-4.36134	1.29271e-05	0.000258235	down	0.000497599	1.16047e-05	-1.83699	-0.877347													NEURL3
TMEM133	down	250.608	-0.666419	0.13541	-4.92149	8.58859e-07	3.58009e-05	down	0.000414348	7.69364e-06	-1.83451	-0.875398													NFATC1
TMEM150A	down	232.194	-0.711551	0.1368	-5.20138	1.97811e-07	1.24455e-05	down	0.000140344	6.9304e-07	-1.83441	-0.875313													NFKBIE
MICALL2	down	1103.73	-0.79918	0.22129	-3.61147	0.00030447	0.002681	down	0.0147161	0.00275436	-1.83249	-0.873803													NFKBIZ
FGFR3	down	919.061	-0.746381	0.205827	-3.62626	0.000287556	0.00258628	down	0.00979057	0.00152996	-1.83011	-0.871929													NKG7
SNX32	down	122.707	-0.6654	0.169058	-3.93593	8.28735e-05	0.00104771	down	0.00165668	0.000105848	-1.82992	-0.87178													NLRC3
SLC25A34	down	1399.92	-0.609867	0.15964	-3.82025	0.000133316	0.00148467	down	0.00165668	0.000105947	-1.82878	-0.870881													NLRC5
EGFL7	down	259.176	-0.655483	0.162877	-4.0244	5.71196e-05	0.000777613	down	0.000775097	2.80933e-05	-1.82764	-0.869979													NNMT
STOM	down	4335.99	-0.665675	0.125981	-5.28392	1.26451e-07	8.96068e-06	down	0.000130457	5.08033e-07	-1.82706	-0.869521													NOS2
LAMA5	down	687.114	-0.671212	0.158151	-4.24412	2.19456e-05	0.000377846	down	0.000937173	3.92324e-05	-1.82622	-0.86886													NT5DC2
GRB7	down	445.142	-0.695658	0.179129	-3.88355	0.000102941	0.00122655	down	0.0021621	0.000158175	-1.82298	-0.866301													NUGGC
CLDND2	down	19.9332	-0.727809	0.267885	-2.71687	0.00659022	0.0269289	down	0.0219937	0.00496427	-1.82274	-0.866112													NUP210
SLC39A5	down	9057.99	-0.632823	0.130334	-4.85539	1.2015e-06	4.5827e-05	down	0.000139921	6.19933e-07	-1.82053	-0.864355													NUP93
HIST1H3E	down	138.482	-0.673061	0.176086	-3.82234	0.000132193	0.00147951	down	0.00192149	0.000131011	-1.82051	-0.864345													NXPE1
CCL8	down	123.284	-0.661647	0.21964	-3.01242	0.00259173	0.0132934	down	0.0072459	0.000962245	-1.81956	-0.863588													NXPE3
LMNTD2	down	87.3726	-0.669311	0.246844	-2.71148	0.00669845	0.0272636	down	0.0147354	0.00276015	-1.81651	-0.861167													OAS1
UACA	down	2310.84	-0.661833	0.1645	-4.0233	5.73894e-05	0.000780496	down	0.004179	0.0004215	-1.81604	-0.860797													OAS2
IRF5	down	345.3	-0.680186	0.149487	-4.55014	5.36102e-06	0.000136706	down	0.000870248	3.3481e-05	-1.81273	-0.85816													OAS3
SPIRE2	down	620.125	-0.678951	0.137168	-4.94977	7.43029e-07	3.22714e-05	down	0.000527503	1.26472e-05	-1.8111	-0.856862													OASL
PTPRH	down	7033	-0.594545	0.163593	-3.6343	0.000278739	0.00252894	down	0.00279075	0.00023505	-1.81045	-0.856348													OSMR
ULK1	down	808.022	-0.68378	0.135678	-5.03973	4.6619e-07	2.29919e-05	down	0.000355484	6.04618e-06	-1.80961	-0.855679													P2RX5
LIN7B	down	56.544	-0.706098	0.213568	-3.3062	0.000945714	0.00625705	down	0.0071448	0.000939798	-1.8096	-0.855672													P2RY10
SLC26A11	down	179.17	-0.656967	0.170492	-3.85337	0.000116505	0.00134504	down	0.00312939	0.000276745	-1.80899	-0.855185													P2RY11
VEGFA	down	2195.32	-0.692748	0.154816	-4.47465	7.65371e-06	0.00017407	down	0.00129343	6.88794e-05	-1.8087	-0.854951													P2RY6
RNF186	down	2465.09	-0.680599	0.245608	-2.77108	0.00558707	0.02376	down	0.0487137	0.0151025	-1.80858	-0.854858													P2RY8
CACNA2D4	down	199.086	-0.6593	0.134337	-4.90779	9.21096e-07	3.76471e-05	down	0.000261459	3.00997e-06	-1.80657	-0.853251													PAPLN
ADHFE1	down	52.4826	-0.617456	0.245344	-2.5167	0.011846	0.0420275	down	0.0151906	0.00290408	-1.80245	-0.849961													PARP14
BTNL8	down	4410.08	-0.735197	0.256552	-2.86569	0.00416107	0.0189593	down	0.0239585	0.00562413	-1.79851	-0.846801													PARP9
PRSS36	down	109.986	-0.658717	0.143238	-4.59876	4.25014e-06	0.000114448	down	0.000233419	2.4347e-06	-1.79785	-0.84627													PARVB
TSSK6	down	36.106	-0.648744	0.241176	-2.68992	0.00714699	0.0285964	down	0.0293961	0.00749313	-1.79672	-0.845367													PARVG
ZNF821	down	162.886	-0.660006	0.118989	-5.54678	2.90982e-08	3.08486e-06	down	0.000134023	5.47481e-07	-1.79628	-0.84501													PAX5
SLC16A5	down	1104.37	-0.593705	0.158439	-3.74722	0.000178803	0.00182379	down	0.00189921	0.000128786	-1.79421	-0.843351													PCBP3
RECQL5	down	590.697	-0.797135	0.275839	-2.88985	0.00385422	0.0179437	down	0.0328796	0.00876937	-1.79364	-0.84289													PCDH7
KLHDC1	down	35.8378	-0.586822	0.219642	-2.67172	0.0075464	0.0298708	down	0.0114104	0.00190928	-1.79297	-0.842352													PCED1B
SPSB1	down	1186.57	-0.706737	0.15109	-4.67759	2.90266e-06	8.58931e-05	down	0.000430232	8.46788e-06	-1.79251	-0.841985													PDCD1LG2
C15orf52	down	195.532	-0.661274	0.211772	-3.12258	0.00179273	0.0101404	down	0.0140718	0.00258883	-1.79087	-0.840657													PDCD1
TMEM176A	down	3407.79	-0.690322	0.151795	-4.54773	5.42289e-06	0.000137551	down	0.000130457	5.13532e-07	-1.79015	-0.840079													PDE6G
TTLL3	down	213.987	-0.695257	0.235175	-2.95634	0.00311309	0.0152782	down	0.0211041	0.0046804	-1.78801	-0.838356													PDZK1IP1
TMEM139	down	2259.95	-0.602974	0.157738	-3.82262	0.000132039	0.00147951	down	0.0020203	0.000141746	-1.787	-0.837538													PHF19
SLC37A2	down	1444.5	-0.614457	0.184179	-3.3362	0.000849313	0.00575788	down	0.00500198	0.000553547	-1.78681	-0.837388													PI3
SLC25A42	down	508.213	-0.595329	0.139662	-4.26266	2.02012e-05	0.000353692	down	0.000640568	1.95539e-05	-1.78649	-0.837129													PIK3CD
BEGAIN	down	56.9626	-0.624749	0.227561	-2.74542	0.00604338	0.0252304	down	0.00937581	0.00143601	-1.78524	-0.836116													PIPOX
LTB4R	down	129.072	-0.658371	0.19117	-3.4439	0.000573386	0.00432013	down	0.0058553	0.000702251	-1.78089	-0.832602													PITPNC1
ABCA6	down	134.959	-0.611472	0.161307	-3.79074	0.000150202	0.00161235	down	0.00215854	0.000157113	-1.77882	-0.830923													PKHD1L1
IRF7	down	662.108	-0.775988	0.220975	-3.51166	0.000445321	0.00357318	down	0.0108744	0.00179034	-1.77393	-0.826949													PKMYT1
GOLGA8N	down	113.845	-0.598057	0.2419	-2.47233	0.0134236	0.0462948	down	0.0235875	0.00548869	-1.77153	-0.824992													PLA2G2D
GIGYF1	down	970.564	-0.674391	0.154028	-4.37836	1.19575e-05	0.000244303	down	0.00265665	0.000217835	-1.76928	-0.823166													PLA2G7
ZNF415	down	91.0381	-0.678778	0.228894	-2.96547	0.00302219	0.0149653	down	0.0157286	0.00303848	-1.76546	-0.820047													PLEKHF1
GADD45B	down	500.15	-0.660972	0.121987	-5.41836	6.01478e-08	5.06143e-06	down	8.79063e-05	2.10129e-07	-1.76396	-0.818821													PLEKHO1
NPIPB11	down	69.8876	-0.587976	0.229178	-2.56558	0.0103002	0.0378913	down	0.0463355	0.0141236	-1.76218	-0.817359													PLEK
PNPLA2	down	2892.86	-0.651951	0.156262	-4.17216	3.01722e-05	0.00048535	down	0.00182794	0.000121917	-1.76141	-0.816733													PLSCR1
DST	down	4980.5	-0.625641	0.145871	-4.28899	1.79488e-05	0.000327012	down	0.0028775	0.000244988	-1.76075	-0.816192													PMAIP1
ADCK5	down	480.298	-0.63166	0.142526	-4.4319	9.34065e-06	0.000203765	down	0.000642202	2.03941e-05	-1.75976	-0.815375													PML
MAPK8IP3	down	669.695	-0.648695	0.227531	-2.85101	0.004358	0.0196636	down	0.0332835	0.00895125	-1.75906	-0.814805													PNCK
IL18	down	635.677	-0.618752	0.156279	-3.95927	7.51806e-05	0.000971431	down	0.00103082	4.66651e-05	-1.75871	-0.814519													PNOC
GNLY	down	198.599	-0.687152	0.257804	-2.66541	0.00768955	0.0303258	down	0.0221851	0.00503053	-1.75771	-0.813701													POU2AF1
TSC22D3	down	1893.41	-0.691937	0.160854	-4.30164	1.69535e-05	0.000313117	down	0.000560203	1.46458e-05	-1.75628	-0.812523													POU2F2
TNFRSF25	down	318.871	-0.643141	0.171011	-3.76082	0.000169358	0.00175268	down	0.00361983	0.00034309	-1.75605	-0.812332													PPP1R16B
TP53I13	down	800.106	-0.669315	0.165801	-4.03685	5.41733e-05	0.000751173	down	0.00242572	0.000187799	-1.75533	-0.811739													PPP1R18
TUBGCP6	down	649.89	-0.646934	0.20798	-3.11055	0.00186736	0.0104454	down	0.0177733	0.00361962	-1.75454	-0.811092													PREX1
ENGASE	down	686.848	-0.720919	0.261342	-2.75852	0.0058063	0.0244682	down	0.0437244	0.0130192	-1.75376	-0.810449													PRF1
ZNF528	down	208.684	-0.633817	0.15137	-4.18719	2.8243e-05	0.000462609	down	0.00143505	8.38819e-05	-1.74556	-0.803689													PRKCB
AGBL2	down	29.1574	-0.617223	0.21719	-2.84185	0.00448521	0.0201095	down	0.0115606	0.00194394	-1.74506	-0.803276													PRKCQ
PLD4	down	191.1	-0.63897	0.202641	-3.15321	0.00161483	0.00937564	down	0.00327207	0.000296246	-1.74458	-0.80288													PRR5L
HDAC5	down	1080.11	-0.606339	0.123264	-4.91904	8.6971e-07	3.61413e-05	down	0.000151407	8.66717e-07	-1.7442	-0.802567													PSG4
ADI1	down	5352.83	-0.617631	0.136191	-4.53503	5.75955e-06	0.000144677	down	0.00019283	1.42169e-06	-1.74372	-0.80217													PSMB8
TMEM184A	down	1540.32	-0.661964	0.185328	-3.57185	0.000354468	0.00300729	down	0.0131378	0.00234572	-1.7435	-0.80199													PSMB9
ZNF334	down	75.6033	-0.663734	0.219115	-3.02916	0.00245239	0.012729	down	0.0125267	0.0021961	-1.7433	-0.801822													PSME2
CDK18	down	1866.52	-0.598674	0.12727	-4.70398	2.5514e-06	7.86089e-05	down	0.000543979	1.3538e-05	-1.7425	-0.801162													PSTPIP1
AGER	down	52.7254	-0.663709	0.251592	-2.63804	0.00833871	0.0322308	down	0.0311149	0.00809995	-1.74198	-0.800725													PTAFR
FOXO4	down	960.156	-0.611357	0.0935872	-6.53248	6.4689e-11	4.83874e-08	down	5.07466e-05	3.97996e-08	-1.74173	-0.800522													PTGES
MAPKBP1	down	904.278	-0.646823	0.151989	-4.25571	2.08386e-05	0.000362494	down	0.00334486	0.000306563	-1.74135	-0.800205													PTPN22
TPSG1	down	294.53	-0.810536	0.255363	-3.17406	0.00150325	0.0088654	down	0.0327477	0.00872177	-1.73736	-0.796893													PTPN6
ZNF512B	down	455.067	-0.587111	0.143218	-4.09941	4.14201e-05	0.000616026	down	0.00133482	7.33635e-05	-1.73146	-0.791987													PTPN7
SPSB3	down	629.22	-0.615995	0.142765	-4.31476	1.59779e-05	0.000301297	down	0.000700379	2.40326e-05	-1.7305	-0.791192													PTPRCAP
NUAK2	down	1201.87	-0.609615	0.168709	-3.61341	0.0003022	0.00266458	down	0.0069049	0.000898499	-1.72597	-0.787407													PTPRC
NPEPL1	down	574.142	-0.646216	0.134975	-4.78769	1.68715e-06	5.80967e-05	down	0.000442993	9.37707e-06	-1.7241	-0.785846													PVRIG
MICAL1	down	2208.19	-0.606668	0.153373	-3.9555	7.6376e-05	0.000982165	down	0.00353188	0.000331311	-1.72367	-0.785485													PYHIN1
BAHCC1	down	600.448	-0.60726	0.122206	-4.96917	6.72413e-07	3.01779e-05	down	0.000497599	1.14762e-05	-1.72299	-0.784918													RAB33A
TBC1D2	down	759.464	-0.652767	0.17589	-3.71122	0.000206261	0.00203152	down	0.00395866	0.000391338	-1.72294	-0.784871													RAC2
ADCY6	down	2245.16	-0.602509	0.139664	-4.31398	1.60339e-05	0.000301509	down	0.00161568	0.00010152	-1.72066	-0.782964													RAPGEF4
PROCA1	down	35.9729	-0.602886	0.246413	-2.44665	0.0144192	0.0489019	down	0.0311144	0.00809521	-1.71363	-0.777054													RARRES1
AMDHD2	down	526.952	-0.63795	0.146971	-4.34067	1.42051e-05	0.000275185	down	0.00163132	0.000103109	-1.71191	-0.775604													RARRES3
CD247	down	508.987	-0.623248	0.145671	-4.27846	1.88189e-05	0.000336999	down	0.000765195	2.73365e-05	-1.70495	-0.769728													RASAL3
DOCK6	down	1216.08	-0.611102	0.142507	-4.28821	1.80116e-05	0.000327454	down	0.00252239	0.00020027	-1.70439	-0.769252													RASGRP1
CDC42BPG	down	1025.24	-0.612347	0.153423	-3.99124	6.57288e-05	0.000873615	down	0.00365765	0.000349357	-1.70174	-0.767015													RASGRP2
IL17RE	down	1295.37	-0.601914	0.13167	-4.57138	4.84533e-06	0.000125941	down	0.000960649	4.11368e-05	-1.70163	-0.76692													RASSF2
MFSD7	down	155.268	-0.620388	0.16485	-3.76334	0.000167657	0.00174223	down	0.00129773	6.94939e-05	-1.70156	-0.766858													RASSF5
EPHB6	down	177.803	-0.601734	0.206305	-2.91672	0.00353728	0.016823	down	0.0146079	0.00272434	-1.69997	-0.765507													RCSD1
DMXL2	down	1494.12	-0.623717	0.204654	-3.04766	0.00230627	0.012225	down	0.0334233	0.00902359	-1.6999	-0.765448													REC8
CES4A	down	63.5226	-0.638745	0.21291	-3.00008	0.00269911	0.0137239	down	0.0124502	0.00217582	-1.69881	-0.764528													REG1B
PHF1	down	702.041	-0.619177	0.143685	-4.30926	1.63799e-05	0.000305033	down	0.00143463	8.3668e-05	-1.69847	-0.764238													REG3G
ANKRD9	down	3953.16	-0.610823	0.163102	-3.74502	0.000180376	0.00183705	down	0.00447099	0.000468218	-1.69844	-0.764207													RELT
PNISR	down	1344.01	-0.611778	0.180191	-3.39517	0.000685862	0.00493006	down	0.0140117	0.00256423	-1.69595	-0.762094													RFTN1
TBKBP1	down	106.517	-0.60129	0.157274	-3.82321	0.000131727	0.00147921	down	0.000910469	3.66514e-05	-1.69497	-0.761258													RGL4
CCDC146	down	145.625	-0.600823	0.190237	-3.1583	0.00158695	0.00926165	down	0.016013	0.0031295	-1.69181	-0.758565													RGS19
ARRDC2	down	645.22	-0.59416	0.118578	-5.0107	5.4231e-07	2.57101e-05	down	0.000386179	6.96981e-06	-1.6917	-0.758477													RHOH
GLI4	down	209.983	-0.594458	0.17389	-3.41858	0.000629483	0.00464403	down	0.00632698	0.000793388	-1.69137	-0.758196													RINL
CHKB	down	774.675	-0.66087	0.182107	-3.62902	0.000284498	0.00256562	down	0.00894837	0.00134324	-1.68812	-0.755413													RIPK2
MZF1	down	291.776	-0.610384	0.190838	-3.19844	0.00138175	0.00833883	down	0.0152878	0.00293062	-1.68802	-0.755329													RNF122
ZBTB48	down	355.637	-0.603103	0.139035	-4.33777	1.43934e-05	0.000278039	down	0.00233461	0.000176312	-1.68602	-0.753621													RNF145
MMP11	down	299.325	-0.59413	0.176453	-3.36707	0.000759702	0.00530822	down	0.00237328	0.000181028	-1.68344	-0.751416													RNF213
ADCY2	down	115.34	-0.623469	0.175323	-3.55611	0.000376386	0.00313309	down	0.00189635	0.000128452	-1.68064	-0.749015													ROBO1
RASSF10	down	80.1519	-0.648636	0.218892	-2.96327	0.00304389	0.0150451	down	0.0108744	0.0017906	-1.68038	-0.748784													RP1-34B20.21
WDR19	down	173.553	-0.643312	0.138965	-4.62931	3.66878e-06	0.000102482	down	0.000713471	2.46938e-05	-1.67975	-0.74825													RP11-277P12.6
ARHGEF16	down	1761.35	-0.617815	0.151083	-4.08925	4.32764e-05	0.000636801	down	0.00364028	0.000346798	-1.67936	-0.747911													RSAD2
RASA4	down	1223.28	-0.595696	0.180688	-3.29681	0.000977893	0.00638782	down	0.00521797	0.000588689	-1.67936	-0.747911													RUNX3
ENO3	down	134.776	-0.605843	0.222414	-2.72394	0.00645083	0.0264718	down	0.037164	0.0104144	-1.67867	-0.747321													S100A8
SULT4A1	down	208.705	-0.678172	0.224541	-3.02026	0.00252556	0.0130234	down	0.0475449	0.0146336	-1.67626	-0.745246													S100A9
ZNF354B	down	74.7083	-0.595535	0.224409	-2.65379	0.00795925	0.0311069	down	0.0394481	0.0113065	-1.67545	-0.744544													S100P
CCNL1	down	1419.95	-0.588443	0.177838	-3.30887	0.000936738	0.00621599	down	0.0192463	0.00405969	-1.67131	-0.740977													S1PR1
TMEM74B	down	96.8674	-0.735147	0.241698	-3.04159	0.00235331	0.0123986	down	0.0467972	0.0143374	-1.66977	-0.739652													S1PR2
ACAP3	down	720.786	-0.616285	0.209343	-2.9439	0.003241	0.0157137	down	0.0292146	0.0074078	-1.6683	-0.738383													S1PR3
PLA2G6	down	498.874	-0.59258	0.151962	-3.89952	9.63826e-05	0.00116804	down	0.00499469	0.000552368	-1.66541	-0.735875													S1PR4
CLASRP	down	565.266	-0.602781	0.21171	-2.8472	0.00441058	0.0198378	down	0.0357314	0.00985109	-1.6575	-0.729009													SAMD9L
ADCY4	down	105.127	-0.627428	0.242667	-2.58554	0.00972254	0.0362515	down	0.0485073	0.0150198	-1.64852	-0.72117													SAMD9
CDK10	down	1100.21	-0.61246	0.170013	-3.60244	0.00031525	0.00276336	down	0.00904997	0.00136319	-1.64447	-0.717622													SAMSN1
SH2D7	down	120.711	-0.671635	0.224072	-2.99741	0.0027228	0.0138055	down	0.0103662	0.00166532	-1.6419	-0.715363													SASH3
CD207	down	78.6618	-0.5922	0.241969	-2.44742	0.0143883	0.0488407	down	0.0413603	0.0120603	-1.6403	-0.71396													SCIMP
RBM6	down	1583.37	-0.603091	0.189367	-3.18478	0.00144865	0.00861509	down	0.0236099	0.00549741	-1.63809	-0.712018													SELL
GABBR1	down	98.4489	-0.687366	0.229963	-2.98903	0.00279862	0.014081	down	0.0375613	0.010576	-1.63456	-0.708902													SELPLG
FCHSD1	down	344.639	-0.600552	0.168459	-3.56498	0.00036389	0.00306214	down	0.0147791	0.00277366	-1.62819	-0.703265													SELP
FBXO44	down	232.198	-0.619935	0.17294	-3.58469	0.000337482	0.00289787	down	0.0114104	0.00190936	-1.62312	-0.698771													SEMA4A
MROH6	down	160.04	-0.61637	0.221725	-2.77988	0.00543786	0.0232774	down	0.0451961	0.0136521	-1.61375	-0.690417													SEMA7A
RSRP1	down	932.256	-0.620803	0.19596	-3.16802	0.00153482	0.00902787	down	0.0339507	0.00920634	-1.60868	-0.685879													SERPINA1
TEF	down	1813.64	-0.58857	0.217635	-2.7044	0.00684287	0.0276757	down	0.0419039	0.0122593	-1.60521	-0.682765													SERPINA3
DHX58	down	400.008	-0.624992	0.196021	-3.1884	0.00143064	0.00854954	down	0.0150358	0.00285662	-1.58799	-0.667198													SERPINA9
IFIT2	down	798.696	-0.656025	0.219015	-2.99535	0.00274132	0.0138652	down	0.0377845	0.0106609	-1.57955	-0.659517													SERPINB9
LDHB	up	3460.65	0.795335	0.141891	5.60527	2.07932e-08	2.49608e-06	up	0.000751951	2.65841e-05	1.50121	0.586122													SERPINF1
IGLL5	up	15698.9	0.751264	0.161174	4.66119	3.14384e-06	9.00611e-05	up	0.00309384	0.000271148	1.50129	0.586204													SERPING1
NETO2	up	97.6114	0.882512	0.186225	4.73896	2.14821e-06	6.90297e-05	up	0.00793322	0.00110714	1.50196	0.586851													SFMBT2
RPL39L	up	108.68	0.958591	0.192231	4.98666	6.14334e-07	2.8134e-05	up	0.00325295	0.000293548	1.50282	0.587674													SGTB
C4BPB	up	150.119	0.768788	0.190992	4.02524	5.69161e-05	0.000775625	up	0.026438	0.00647924	1.50577	0.590506													SH2D1A
EPHB3	up	727.702	0.839916	0.20337	4.13	3.62769e-05	0.000560129	up	0.018155	0.00373583	1.50611	0.590826													SH2D2A
PDPN	up	119.102	0.8558	0.18393	4.65286	3.27361e-06	9.27914e-05	up	0.010665	0.00174582	1.50692	0.591602													SH2D3C
ECT2	up	616.302	0.812072	0.148878	5.45461	4.90818e-08	4.42918e-06	up	0.0053269	0.000609682	1.50792	0.59256													SH3KBP1
KIF11	up	782.244	0.815493	0.164469	4.95835	7.10949e-07	3.13843e-05	up	0.0118728	0.00203435	1.5086	0.59321													SH3PXD2B
LRP8	up	76.3298	0.846857	0.199645	4.24182	2.21716e-05	0.00038125	up	0.0253765	0.00609534	1.50908	0.593668													SHCBP1
E2F5	up	260.697	0.946036	0.193437	4.89067	1.00496e-06	4.03903e-05	up	0.0282258	0.00707323	1.50953	0.594101													SHISA5
FAM72B	up	54.3473	0.720279	0.16035	4.49191	7.05859e-06	0.000165858	up	0.00938724	0.00143967	1.51059	0.595113													SIGLEC10
CDCA8	up	615.359	0.793121	0.124543	6.36823	1.91224e-10	9.90247e-08	up	0.000561326	1.47679e-05	1.51198	0.596443													SIK1
FKBP11	up	1710.98	0.792699	0.143682	5.51705	3.44744e-08	3.48995e-06	up	0.000560203	1.4605e-05	1.51371	0.598085													SIRPG
NEUROG3	up	89.9574	0.975735	0.221336	4.40839	1.04141e-05	0.000221421	up	0.029303	0.00744763	1.51627	0.60053													SIT1
GGH	up	314.011	0.843099	0.170327	4.94987	7.42623e-07	3.22714e-05	up	0.00642513	0.000813162	1.5167	0.600937													SKA3
LMNB1	up	1773.5	0.762329	0.127527	5.9778	2.26175e-09	5.16138e-07	up	0.000580115	1.58989e-05	1.51913	0.603241													SKAP1
BATF2	up	594.015	0.901191	0.16976	5.30861	1.10462e-07	8.08296e-06	up	0.0137798	0.00250679	1.52001	0.604082													SLA2
FCRL5	up	482.008	0.866889	0.154692	5.60398	2.0949e-08	2.49608e-06	up	0.0077651	0.00106868	1.52102	0.605041													SLAMF6
RACGAP1	up	857.362	0.800627	0.133556	5.9947	2.03864e-09	4.99059e-07	up	0.00125317	6.54319e-05	1.52396	0.607824													SLAMF7
BMP7	up	200.899	0.855081	0.158861	5.38256	7.3432e-08	5.95407e-06	up	0.00161337	0.000101255	1.52526	0.609057													SLAMF8
TMED7-TICAM2	up	157.124	0.686872	0.155006	4.43127	9.368e-06	0.000203765	up	0.00522439	0.000591353	1.52613	0.609881													SLA
CENPA	up	170.004	0.787308	0.167183	4.70926	2.48616e-06	7.6951e-05	up	0.00618864	0.000768984	1.52709	0.610788													SLC11A2
TPX2	up	1172.17	0.804961	0.13368	6.02155	1.72755e-09	4.56074e-07	up	0.000972546	4.22563e-05	1.53126	0.614724													SLC15A3
TCHP	up	591.737	1.04876	0.207862	5.04544	4.52471e-07	2.23973e-05	up	0.0419642	0.0122894	1.53636	0.619513													SLC1A3
GBP5	up	523.253	0.907646	0.191716	4.73433	2.19778e-06	6.97177e-05	up	0.0293748	0.0074817	1.5365	0.619644													SLC1A5
CA9	up	1236.19	0.929458	0.205648	4.51966	6.19387e-06	0.000153017	up	0.022502	0.0051308	1.53797	0.621026													SLC25A48
PRR11	up	339.369	0.764559	0.132383	5.77537	7.67849e-09	1.17957e-06	up	0.00195714	0.000134604	1.54014	0.62306													SLC2A1
GSG2	up	95.9306	0.815298	0.124614	6.54257	6.04718e-11	4.78937e-08	up	0.0006174	1.81588e-05	1.54046	0.623362													SLC2A3
UBE2S	up	638.076	0.971748	0.194058	5.00751	5.51387e-07	2.58671e-05	up	0.0090055	0.00135486	1.54871	0.631066													SLC2A6
CKAP4	up	2090.62	0.829495	0.148537	5.58442	2.34485e-08	2.63092e-06	up	0.000323341	5.19838e-06	1.55386	0.635854													SLC34A3
FAM46C	up	2986.55	0.841366	0.154574	5.44313	5.23537e-08	4.60713e-06	up	0.00316818	0.000282711	1.55387	0.635869													SLC38A1
DERL3	up	1440.09	0.886893	0.179929	4.92913	8.25963e-07	3.48975e-05	up	0.00612695	0.000754948	1.55499	0.636902													SLC6A8
CLSPN	up	179.242	0.814719	0.148801	5.47522	4.36968e-08	4.08565e-06	up	0.00360762	0.000341339	1.55667	0.638461													SLC6A9
UBE2C	up	635.368	0.859126	0.147364	5.82996	5.54397e-09	9.56974e-07	up	0.000984916	4.30653e-05	1.55798	0.639679													SLC7A5
TSPAN1	up	2130.73	0.93112	0.209885	4.43634	9.15e-06	0.000200644	up	0.0212862	0.00474765	1.55812	0.639809													SLCO4A1
WARS	up	4179.05	0.903396	0.153503	5.88521	3.97559e-09	7.64676e-07	up	0.00214631	0.000155266	1.56182	0.643228													SLFN5
SPA17	up	156.375	0.863466	0.140288	6.15494	7.51073e-10	2.86151e-07	up	0.000600214	1.73859e-05	1.56314	0.644447													SLPI
PIM2	up	1965.98	0.92581	0.161806	5.72175	1.05435e-08	1.47873e-06	up	0.00673833	0.00086536	1.56356	0.644838													SNX10
KIF2C	up	497.289	0.851506	0.132913	6.40651	1.48885e-10	8.966e-08	up	0.000935412	3.90431e-05	1.5641	0.645334													SNX20
CCR10	up	74.5366	0.885806	0.224313	3.94897	7.84886e-05	0.00100168	up	0.025334	0.00607572	1.56433	0.645547													SNX22
RAB27B	up	651.203	0.946692	0.188082	5.03341	4.81838e-07	2.35422e-05	up	0.00615302	0.000761359	1.56553	0.646656													SOCS1
CENPI	up	101.286	0.82144	0.181986	4.51375	6.36918e-06	0.000156486	up	0.0116971	0.00198166	1.56949	0.650296													SOCS3
KIF4A	up	502.22	0.853934	0.129588	6.58963	4.40935e-11	4.24053e-08	up	0.000543979	1.35177e-05	1.56953	0.650333													SP110
XRCC4	up	564.725	0.960926	0.2158	4.45285	8.47392e-06	0.000188272	up	0.0329802	0.00882069	1.57025	0.650992													SP140
C2	up	1886.98	0.883613	0.170337	5.18743	2.13217e-07	1.32293e-05	up	0.00646657	0.000822356	1.57123	0.651898													SPAG5
AGT	up	140.86	0.909377	0.188859	4.8151	1.47128e-06	5.38295e-05	up	0.00605453	0.000739279	1.5722	0.652781													SPC24
HGF	up	109.35	0.721727	0.174917	4.1261	3.68962e-05	0.000566442	up	0.00869308	0.00127904	1.57242	0.652983													SPI1
ARNTL2	up	238.131	0.942393	0.179883	5.23893	1.61514e-07	1.09278e-05	up	0.0081783	0.00116199	1.57339	0.653872													SPN
CCNA2	up	816.337	0.872712	0.154741	5.63983	1.70214e-08	2.13811e-06	up	0.00286796	0.00024347	1.5738	0.654254													SRGN
HLA-DOB	up	108.455	1.03388	0.241528	4.28058	1.86404e-05	0.00033508	up	0.0368371	0.0102773	1.57453	0.65492													SRM
PTTG1	up	693.236	0.903543	0.14768	6.11825	9.46096e-10	3.14594e-07	up	0.000543979	1.34649e-05	1.57495	0.65531													ST3GAL1
PYCR1	up	775.41	1.03389	0.202584	5.10352	3.33393e-07	1.84241e-05	up	0.00922853	0.00140717	1.57512	0.655464													ST3GAL5
CCNB2	up	717.779	0.85229	0.135949	6.26919	3.6294e-10	1.74522e-07	up	0.000344319	5.67727e-06	1.57658	0.656796													ST6GAL1
PHLDA2	up	207.281	0.834803	0.227188	3.6745	0.000238311	0.00225483	up	0.0209955	0.00464618	1.57696	0.65715													ST8SIA4
PARPBP	up	190.276	0.892037	0.1689	5.28144	1.2817e-07	9.03494e-06	up	0.00732146	0.000974454	1.57737	0.657525													STAMBPL1
TRIM69	up	1529.6	0.845347	0.162305	5.20838	1.90493e-07	1.21554e-05	up	0.00790355	0.00110015	1.58258	0.662277													STAP1
GALNT5	up	418.112	0.88175	0.154941	5.69087	1.26396e-08	1.65223e-06	up	0.00141469	8.20612e-05	1.58399	0.663565													STARD5
JPH1	up	63.3011	0.850768	0.200634	4.2404	2.23122e-05	0.000383177	up	0.0101603	0.00161791	1.58646	0.665812													STAT3
TAP1	up	7912.56	0.989697	0.177926	5.56239	2.66097e-08	2.91279e-06	up	0.00988174	0.00155265	1.58988	0.668915													STK10
BUB1	up	570.396	0.894574	0.152236	5.87623	4.19713e-09	7.95918e-07	up	0.00263385	0.000214988	1.59481	0.673383													STK17A
SPAG4	up	97.9701	0.903523	0.217163	4.16058	3.17436e-05	0.000504481	up	0.0141995	0.00262181	1.59509	0.673642													STX11
PLK1	up	790.472	0.894845	0.150663	5.93937	2.86112e-09	5.83668e-07	up	0.00108227	5.00854e-05	1.59603	0.674484													SUSD3
ERCC6L	up	105.59	0.850684	0.156781	5.42594	5.76502e-08	4.94397e-06	up	0.00215778	0.000156577	1.59812	0.676373													SYT11
NCAPH	up	391.058	0.856987	0.140597	6.09533	1.09212e-09	3.41959e-07	up	0.00055191	1.38946e-05	1.59931	0.67745													TAC3
ALDH4A1	up	133.836	0.959562	0.184482	5.2014	1.97797e-07	1.24455e-05	up	0.00451633	0.000477998	1.60327	0.681015													TACC3
CDC20	up	1047.62	0.939231	0.163085	5.75916	8.45347e-09	1.23715e-06	up	0.00139315	7.97894e-05	1.60575	0.683246													TACSTD2
DLGAP5	up	488.618	0.937248	0.164128	5.71047	1.12662e-08	1.5322e-06	up	0.00511631	0.000574179	1.60981	0.686891													TAGAP
VWA2	up	101.126	0.976521	0.233901	4.17493	2.98082e-05	0.000481798	up	0.0263478	0.006441	1.61583	0.692279													TAPBPL
SLC1A4	up	1094.7	0.884358	0.132756	6.66151	2.71022e-11	3.64904e-08	up	0.000130457	5.13219e-07	1.617	0.693323													TBC1D10C
TNFSF13B	up	535.692	0.94658	0.167392	5.65488	1.55955e-08	1.99979e-06	up	0.00316912	0.000283394	1.61767	0.69392													TBX21
MAD2L1	up	494.578	1.00043	0.1976	5.06292	4.12875e-07	2.14267e-05	up	0.00828124	0.00118702	1.61894	0.695045													TCL1A
MELK	up	433.683	0.885012	0.127999	6.91421	4.70493e-12	7.9184e-09	up	0.000308259	4.50658e-06	1.62065	0.696571													TENM3
DTL	up	383.498	0.782879	0.163953	4.77503	1.79677e-06	6.10038e-05	up	0.00201451	0.000140912	1.62185	0.697638													TGM2
DUSP4	up	243.402	0.910252	0.176944	5.14429	2.68535e-07	1.57885e-05	up	0.00341508	0.000316042	1.62515	0.700576													THBD
KIAA0101	up	284.072	0.93527	0.180752	5.17433	2.28733e-07	1.40624e-05	up	0.00367077	0.0003517	1.63678	0.710863													THEMIS2
FAM83D	up	303.151	0.918538	0.150893	6.08734	1.14803e-09	3.48561e-07	up	0.00105782	4.83968e-05	1.64559	0.718603													THEMIS
HMMR	up	368.205	0.95355	0.181034	5.26725	1.3848e-07	9.71091e-06	up	0.0106282	0.00173672	1.65427	0.726196													TICRR
GINS4	up	178.805	0.87368	0.172783	5.05651	4.26997e-07	2.16486e-05	up	0.00262014	0.000213285	1.65651	0.728143													TIFAB
HSPA4L	up	201.771	0.877354	0.168038	5.22116	1.7781e-07	1.15098e-05	up	0.00491226	0.000541064	1.65709	0.728654													TIMD4
SMOC2	up	1540.08	0.971189	0.212576	4.56866	4.90856e-06	0.000127094	up	0.0107939	0.00177344	1.6587	0.730049													TLR10
CDKN3	up	356.839	1.00768	0.167457	6.01751	1.77124e-09	4.58614e-07	up	0.000596582	1.70013e-05	1.65951	0.73076													TLR8
SKA1	up	148.89	0.988014	0.177269	5.57353	2.49626e-08	2.75489e-06	up	0.00443516	0.000461612	1.663	0.733789													TMEM158
PBK	up	392.842	0.969204	0.199137	4.86703	1.13288e-06	4.47053e-05	up	0.00882161	0.00131171	1.66365	0.734348													TMEM163
FIBIN	up	85.826	0.895636	0.220397	4.06375	4.82915e-05	0.000692435	up	0.0110342	0.00182755	1.66444	0.735039													TMEM200A
LRG1	up	391.896	1.12901	0.212788	5.30581	1.12171e-07	8.16364e-06	up	0.0194452	0.00412619	1.66568	0.736107													TMIGD2
AUNIP	up	67.6822	0.94169	0.157906	5.9636	2.46733e-09	5.27305e-07	up	0.000669303	2.20715e-05	1.66621	0.736573													TMSB10
SLC9A7	up	393.916	0.976509	0.17931	5.44592	5.15395e-08	4.56532e-06	up	0.00341007	0.000315054	1.66727	0.737484													TMSB4X
ARHGAP11A	up	784.596	0.901307	0.154441	5.83593	5.34906e-09	9.35321e-07	up	0.00165333	0.00010531	1.67255	0.742047													TNFAIP2
IL1RN	up	734.595	0.847945	0.264308	3.20817	0.00133582	0.00813455	up	0.0368534	0.0102918	1.67468	0.743882													TNFRSF11B
TRIP13	up	204.764	0.978753	0.17221	5.68349	1.31975e-08	1.70856e-06	up	0.0020362	0.000144135	1.6843	0.752153													TNFRSF13B
KCNN3	up	249.474	0.959106	0.167786	5.71625	1.08899e-08	1.51156e-06	up	0.000572171	1.55112e-05	1.69593	0.762076													TNFRSF13C
JCHAIN	up	158451	0.922682	0.249352	3.70033	0.000215323	0.00210233	up	0.00145741	8.56382e-05	1.69843	0.764199													TNFRSF6B
CENPW	up	233.218	1.14723	0.185932	6.17015	6.82243e-10	2.75311e-07	up	0.00136315	7.66415e-05	1.70169	0.76697													TNFSF11
STAT1	up	6749.9	0.989259	0.204875	4.82859	1.37502e-06	5.11805e-05	up	0.00894837	0.00134385	1.7049	0.76969													TNFSF13
CEP55	up	510.907	1.03913	0.162114	6.40986	1.45656e-10	8.966e-08	up	0.00166998	0.000107412	1.70911	0.773247													TNFSF8
ANLN	up	610.953	0.999296	0.162035	6.16717	6.95231e-10	2.75311e-07	up	0.000960649	4.13113e-05	1.71473	0.777984													TNF
GPT2	up	288.435	0.985188	0.179738	5.48126	4.22318e-08	3.97629e-06	up	0.00140409	8.11337e-05	1.71926	0.781787													TOP2A
GBP1	up	2881.27	1.10571	0.199111	5.55324	2.80427e-08	3.02054e-06	up	0.00993741	0.00156471	1.72824	0.7893													TOX2
KPNA2	up	2074.5	0.997273	0.151716	6.57328	4.92178e-11	4.41779e-08	up	0.000383657	6.87091e-06	1.73404	0.79414													TRAF1
CCNB1	up	1135.69	1.04089	0.148658	7.00187	2.52576e-12	5.6678e-09	up	0.000231956	2.32576e-06	1.73791	0.79735													TRAF3IP3
CLIC6	up	214.697	1.04347	0.23152	4.50703	6.57405e-06	0.00016006	up	0.00917175	0.0013917	1.7442	0.802562													TRAFD1
CHRNA5	up	183.812	1.0559	0.249797	4.22704	2.36784e-05	0.000401518	up	0.0126532	0.00222728	1.76576	0.820291													TRAT1
TNFRSF9	up	63.6462	1.21637	0.26327	4.62026	3.83265e-06	0.000106179	up	0.0270656	0.00669085	1.76743	0.821652													TRIB3
FGF7	up	121.876	1.00504	0.273703	3.672	0.000240662	0.00227228	up	0.031981	0.00842624	1.76925	0.823134													TRIM22
MCM10	up	150.078	1.02251	0.178559	5.72643	1.02565e-08	1.45361e-06	up	0.00132024	7.17644e-05	1.77436	0.8273													TRPM2
AGR2	up	28437.8	1.14254	0.253685	4.50376	6.67611e-06	0.000161377	up	0.00533791	0.000612924	1.79288	0.84228													TRPV2
PTPRO	up	112.779	1.17936	0.244893	4.81582	1.46596e-06	5.38295e-05	up	0.0179073	0.00366286	1.79383	0.843046													TRPV6
CLC	up	194.596	1.27563	0.338648	3.76683	0.000165331	0.00172828	up	0.037031	0.0103634	1.80218	0.849744													TSHZ2
TIGIT	up	171.759	1.06555	0.174143	6.1188	9.42815e-10	3.14594e-07	up	0.00134854	7.53834e-05	1.81687	0.861456													TYMP
OXCT1	up	825.854	1.11706	0.160629	6.9543	3.5431e-12	6.8149e-09	up	0.000467568	1.03111e-05	1.83777	0.877953													TYMS
RRM2	up	2093.97	1.13631	0.169213	6.71526	1.87726e-11	2.80838e-08	up	0.000233419	2.51379e-06	1.90611	0.930631													UBASH3A
ASPHD2	up	189.407	1.27114	0.192636	6.59865	4.14916e-11	4.24053e-08	up	0.000581228	1.60615e-05	1.90752	0.931698													UBE2L6
GZMB	up	78.0195	1.30429	0.279086	4.67343	2.96212e-06	8.74606e-05	up	0.0124474	0.00217441	1.9251	0.944936													UHRF1
HK2	up	341.392	1.42737	0.202491	7.04902	1.80182e-12	5.361e-09	up	0.000645929	2.0725e-05	1.94512	0.959859													USP18
CCL13	up	456.361	1.12225	0.203266	5.52109	3.36909e-08	3.43647e-06	up	0.00132024	7.16403e-05	1.94917	0.962861													UTS2
F2RL2	up	144.865	1.15188	0.196617	5.85849	4.67091e-09	8.30219e-07	up	0.00043979	9.22016e-06	1.96683	0.975874													VAV1
FAM72D	up	47.4749	0.965139	0.237016	4.07205	4.66014e-05	0.000675394	up	0.032874	0.00876541	1.99357	0.995357													VNN2
FCGR1A	up	39.1564	1.41003	0.296869	4.74968	2.03739e-06	6.642e-05	up	0.0144858	0.00269125	2.00411	1.00296													VPREB3
PSAT1	up	271.26	1.15383	0.209368	5.51098	3.56838e-08	3.57057e-06	up	0.000902266	3.57851e-05	2.0357	1.02553													VRK1
MYEOV	up	54.8969	1.40573	0.292215	4.81058	1.50489e-06	5.43173e-05	up	0.00689001	0.000895026	2.04168	1.02975													VWF
REG4	up	12454.1	1.38526	0.225172	6.152	7.65109e-10	2.86151e-07	up	0.000333542	5.45004e-06	2.06826	1.04842													WAS
TNIP3	up	29.9908	1.38246	0.239178	5.78005	7.46763e-09	1.16912e-06	up	0.00134344	7.44672e-05	2.19036	1.13117													WDFY4
CD24	up	5809.65	1.44084	0.260183	5.53779	3.06318e-08	3.22208e-06	up	0.00132879	7.27403e-05	2.20854	1.14309													WIPF1
MYL4	up	54.4487	1.55069	0.233348	6.64541	3.02384e-11	3.70118e-08	up	0.000852434	3.24158e-05	2.23392	1.15958													WISP1
ALDH1A2	up	18.74	1.2778	0.344985	3.70394	0.000212275	0.00207708	up	0.0373348	0.01049	2.2849	1.19213													WNT11
RNF182	up	37.4488	1.26179	0.323931	3.89522	9.81076e-05	0.00118299	up	0.0179178	0.00366634	2.32261	1.21575													XCL1
CXCL3	up	20.2529	1.67682	0.392182	4.27563	1.90599e-05	0.000339	up	0.0400568	0.0115583	2.32558	1.21759													XCL2
PCSK9	up	256.597	1.51516	0.251985	6.01289	1.82241e-09	4.6296e-07	up	0.0020362	0.000144276	2.32565	1.21764													XCR1
MMP3	up	188.511	1.65001	0.47439	3.47818	0.00050484	0.00390866	up	0.0422756	0.0124183	2.40309	1.26489													XXbac-BPG116M5.17
ACPP	up	76.1381	1.48789	0.238064	6.24996	4.10565e-10	1.86747e-07	up	0.000641469	2.01223e-05	2.40338	1.26507													ZAP70
DKK4	up	83.872	1.49601	0.244282	6.1241	9.11971e-10	3.14594e-07	up	0.00120003	6.11297e-05	2.45404	1.29516													ZBP1
CEACAM7	up	14.8843	1.94708	0.44563	4.36928	1.24658e-05	0.000252011	up	0.0294503	0.00751042	2.5793	1.36698													ZC3H12A
SPINK4	up	4917.98	1.66577	0.236779	7.03512	1.99086e-12	5.361e-09	up	0.000224583	2.13507e-06	2.70874	1.43762													ZC3H12C
FCGR3A	up	324.455	1.81422	0.256204	7.08115	1.42968e-12	5.361e-09	up	0.000371518	6.45687e-06	2.74641	1.45755													ZNFX1
SLC6A14	up	54.8342	2.10732	0.424439	4.96496	6.87155e-07	3.06728e-05	up	0.0321581	0.00850767	2.76951	1.46963
TFF1	up	2117.44	2.17905	0.371888	5.85942	4.64499e-09	8.30219e-07	up	0.00325644	0.000294105	2.89325	1.53269
LAIR2	up	9.30616	1.68594	0.44061	3.82638	0.000130041	0.00146427	up	0.0463618	0.0141443	2.90676	1.53941
SAA2	up	14.2824	2.49702	0.471929	5.2911	1.21586e-07	8.66154e-06	up	0.0282258	0.00707308	3.53547	1.8219
UBD	up	715.07	2.43659	0.443055	5.49951	3.80845e-08	3.71763e-06	up	0.00801764	0.00112778	3.60258	1.84903
MMP12	up	183.887	2.21575	0.348324	6.36119	2.00198e-10	9.9832e-08	up	0.000644674	2.05411e-05	3.75025	1.90699
FCGR3B	up	34.0107	2.23021	0.408567	5.4586	4.79905e-08	4.38914e-06	up	0.00174098	0.000113919	4.01348	2.00485
CXCL11	up	103.211	2.77823	0.509666	5.45108	5.00656e-08	4.46413e-06	up	0.0168641	0.00335679	4.31131	2.10812
CHI3L1	up	40.406	3.52909	0.582169	6.06197	1.34468e-09	3.85207e-07	up	0.0106344	0.00174002	4.76728	2.25317
RP11-1035H13.3	up	29.0752	1.64383	0.573931	2.86417	0.00418107	0.019044	up	0.0308674	0.00800453	5.13357	2.35996
IFNG	up	14.489	2.80992	0.470587	5.9711	2.35656e-09	5.20143e-07	up	0.00277485	0.000231188	5.13793	2.36119
FGFBP1	up	39.2854	2.3884	0.410309	5.82099	5.85008e-09	9.72414e-07	up	0.000308259	4.61263e-06	6.68795	2.74156
LPL	up	585.629	4.67164	0.471955	9.89849	4.22612e-23	5.69005e-19	up	0.000581228	1.61884e-05	7.20914	2.84983
SAA1	up	13.1782	3.36999	0.550988	6.11626	9.57988e-10	3.14594e-07	up	0.00216123	0.000157469	7.41769	2.89097
