# Supplementary material for: Mucosal Genomics Implicate Lymphocyte Activation and Lipid Metabolism in Refractory Environmental Enteric Dysfunction
Source: Gastroenterology. 2021 May;160(6):2055–2071.e0. doi: 10.1053/j.gastro.2021.01.221 (PMC8113748; doi:10.1053/j.gastro.2021.01.221)
Supplement: Supplementary Dataset 2 [file mmc3.xlsx]

## Sheet: SEEMbatch1_EED_vs_control_DM
seqnames	start	end	width	strand	no.cpgs	minfdr	Stouffer	maxbetafc	meanbetafc	overlapping.promoters
chr6	32116016	32123701	7686	*	125	4.32397e-213	5.18621e-130	0.176867	-0.00522874	PRRT1-002, PPT2-207, PPT2-001, PPT2-003, PPT2-004, PRRT1-001, PRRT1-201, PPT2-002, PPT2-007, PPT2-EGFL8-003, PPT2-EGFL8-002, PPT2-009, PPT2-EGFL8-001, PRRT1-005, PPT2-012, PPT2-208, PPT2-209, PPT2-EGFL8-006, PPT2-013, PRRT1-007, PRRT1-006, PRRT1-009, PPT2-008, PPT2-EGFL8-007, PRRT1-012, PRRT1-010, PPT2-010, PRRT1-008, PRRT1-003, PPT2-015, PRRT1-011, PRRT1-004, PPT2-EGFL8-005, PPT2-EGFL8-004
chr2	157182707	157187341	4635	*	22	1.38906e-87	3.03948e-108	-0.172901	-0.0884415	NR4A2-001, NR4A2-007, NR4A2-009, NR4A2-011, NR4A2-006, NR4A2-004, NR4A2-005, NR4A2-003, NR4A2-008, NR4A2-201
chr12	6483152	6487677	4526	*	26	8.25224e-124	7.59831e-103	0.118411	0.0691122	SCNN1A-001, SCNN1A-023, SCNN1A-201, SCNN1A-002, SCNN1A-022, SCNN1A-014, SCNN1A-015, SCNN1A-007, SCNN1A-009, SCNN1A-019, LTBR-003, SCNN1A-013, SCNN1A-012, LTBR-005, SCNN1A-011, SCNN1A-003, SCNN1A-010, SCNN1A-008, LTBR-004
chr6	30129563	30132715	3153	*	36	7.77004e-289	1.81512e-100	0.219914	0.0754629	TRIM15-203, TRIM15-001, TRIM10-001, TRIM10-002
chr20	36147549	36150135	2587	*	44	1.79293e-152	3.78834e-99	-0.106666	-0.0359655	NNAT-001, NNAT-002, BLCAP-009, BLCAP-010, BLCAP-005
chr6	30874989	30886665	11677	*	117	4.24468e-163	3.23383e-98	0.156437	0.0267694	GTF2H4-001, VARS2-001, GTF2H4-002, VARS2-201, VARS2-008, VARS2-006, GTF2H4-003, VARS2-007, VARS2-003, GTF2H4-005, VARS2-004, VARS2-002, GTF2H4-006, GTF2H4-004, VARS2-009, GTF2H4-201, VARS2-202, VARS2-203, RN7SL175P-201
chr6	30649909	30659692	9784	*	101	1.04674e-82	4.41798e-94	0.177382	-0.020109	NRM-001, PPP1R18-001, NRM-005, NRM-201, PPP1R18-002, NRM-007, NRM-004, PPP1R18-004, NRM-002, NRM-006, NRM-003, PPP1R18-003, NRM-008
chr7	27153212	27156062	2851	*	28	1.99625e-103	1.13572e-93	0.136708	0.086838	HOXA-AS2-006, HOXA-AS2-011, HOXA-AS2-008, HOXA3-004, HOXA-AS2-012
chr17	56405155	56409534	4380	*	21	3.53129e-67	9.18662e-90	-0.154221	-0.0793018	BZRAP1-001, BZRAP1-002, BZRAP1-201, MIR142-201, BZRAP1-AS1-003, MIR142-001, BZRAP1-AS1-002, BZRAP1-AS1-009
chr11	312518	317932	5415	*	29	1.24813e-176	4.61452e-89	-0.208335	-0.0700642	IFITM1-003, IFITM1-001, RP11-326C3.11-001, IFITM1-004, RP11-326C3.7-001, IFITM1-002, RP11-326C3.11-002, RP11-326C3.11-003
chr11	2397201	2399800	2600	*	41	0	4.74781e-89	0.153863	0.0444771	CD81-001, CD81-AS1-002, CD81-AS1-001, CD81-002, CD81-012, CD81-013
chr11	2321770	2324401	2632	*	36	9.20456e-108	1.54898e-88	-0.17328	-0.0665116	TSPAN32-001, TSPAN32-004, TSPAN32-014, TSPAN32-005, C11orf21-001, TSPAN32-007, TSPAN32-002, TSPAN32-003, C11orf21-004, TSPAN32-006, C11orf21-002, TSPAN32-012, TSPAN32-019, TSPAN32-011, TSPAN32-008, TSPAN32-010, C11orf21-005, TSPAN32-009
chr22	43040446	43047272	6827	*	33	2.57095e-82	3.08301e-87	0.14791	0.0525877	CYB5R3-001, CYB5R3-201, CYB5R3-202, CYB5R3-007, CYB5R3-002, CYB5R3-006, CYB5R3-008
chr1	16061408	16065338	3931	*	19	1.55845e-85	3.9006e-87	0.114468	0.069816	SLC25A34-001, RP11-288I21.1-001, SLC25A34-003, SLC25A34-002
chr17	46650310	46654330	4021	*	21	1.37657e-88	5.97466e-86	0.136059	0.0905827	HOXB3-007, HOXB3-010, HOXB3-201, HOXB3-008
chr8	145727318	145730840	3523	*	23	7.85713e-140	8.24554e-86	0.149839	0.0723791	GPT-005, GPT-201, CTD-2517M22.14-001, GPT-003, GPT-007, PPP1R16A-014, GPT-001, CTD-2517M22.14-002, GPT-006, GPT-004, CTD-2517M14.5-002
chr6	33279563	33289719	10157	*	160	6.93512e-287	3.35386e-85	0.132415	0.0236065	DAXX-002, DAXX-001, DAXX-201, ZBTB22-204, TAPBP-008, ZBTB22-001, TAPBP-001, TAPBP-003, ZBTB22-002, DAXX-007, DAXX-011, TAPBP-209, TAPBP-010, DAXX-009, TAPBP-007, TAPBP-004, DAXX-010, DAXX-004, TAPBP-002, TAPBP-006, DAXX-008, DAXX-003
chr15	96884509	96892116	7608	*	35	4.47981e-65	3.69429e-85	-0.164262	-0.0609063	NA
chr11	1888965	1892888	3924	*	25	5.96644e-98	6.61935e-85	0.152951	0.0598811	LSP1-005, LSP1-002, LSP1-008, LSP1-016, LSP1-015, LSP1-006, LSP1-007, LSP1-009
chr6	30094300	30095802	1503	*	26	6.06215e-134	6.81425e-83	-0.123442	-0.0696332	NA
chr6	33128903	33134748	5846	*	63	1.06765e-103	1.75651e-79	0.110334	0.0357321	NA
chr1	1093940	1104526	10587	*	38	6.89417e-42	4.71591e-79	0.105204	0.052277	MIR429-201, MIR200A-201, MIR200B-201, RP11-465B22.8-001
chr11	45927645	45929820	2176	*	16	3.76388e-156	1.01358e-76	0.125822	0.0716534	C11orf94-001, RP11-618K13.2-001
chr19	49992527	49994485	1959	*	17	8.03875e-175	7.03632e-76	0.151652	0.0771875	SNORD33-201, SNORD35A-201, SNORD32A-201, SNORD34-201, RPL13A-001, RPL13A-009, RPL13A-011, RPL13A-007, RPL13A-010, RPL13A-003, RPL13A-012, RPL13A-008, RPL13A-006, RPL13A-004, RPL13A-005, RPL13A-002
chr6	31935499	31941629	6131	*	107	2.59788e-230	4.17678e-75	0.121092	0.0212071	DXO-001, STK19-001, STK19-002, DXO-006, DXO-007, STK19-015, DXO-010, SKIV2L-007, STK19-006, STK19-004, STK19-016, STK19-010, SKIV2L-011, STK19-013, SKIV2L-012, DXO-005, STK19-005, DXO-011, DXO-002, DXO-003, STK19-012, STK19-007, DXO-009, SKIV2L-010, STK19-003, STK19-009, SKIV2L-009, SKIV2L-014, DXO-004, DXO-012, DXO-013, STK19-008, SKIV2L-013, STK19-014, DXO-015, SKIV2L-008, DXO-014, DXO-008, STK…
chr6	33156164	33172869	16706	*	168	1.12062e-91	4.62392e-75	0.1246	0.0183352	COL11A2-201, COL11A2-202, COL11A2-203, RNY4P10-201, HSD17B8-001, SLC39A7-002, SLC39A7-001, RXRB-001, RXRB-002, COL11A2-001, COL11A2-204, COL11A2-205, COL11A2-206, COL11A2-003, COL11A2-207, RXRB-201, SLC39A7-003, COL11A2-002, SLC39A7-005, HSD17B8-002, RXRB-003, RXRB-004, RXRB-006, RXRB-202
chr6	32075763	32078624	2862	*	25	1.88864e-201	6.46965e-75	0.220809	0.0660449	TNXB-001, TNXB-201, TNXB-007, TNXB-002
chr7	27182435	27185282	2848	*	43	3.30794e-122	2.33838e-74	0.130187	0.066994	HOXA5-001, HOXA-AS3-001, HOXA5-002, HOXA-AS3-005
chr6	33259866	33266413	6548	*	63	1.07692e-141	3.58467e-74	0.144516	0.0260373	RGL2-009, RGL2-004, RGL2-204, RGL2-011, RGL2-012, RGL2-007, RGL2-010, RGL2-002, RGL2-006, RGL2-005, RGL2-003, RGL2-001
chr6	31845110	31848534	3425	*	24	1.29051e-70	1.24382e-73	0.108972	0.0600246	SLC44A4-001, SLC44A4-201, SLC44A4-004, SLC44A4-003, SLC44A4-002, SLC44A4-202
chr22	46449430	46451518	2089	*	18	2.70002e-189	1.5368e-73	0.287235	0.10955	C22orf26-201, FLJ27365-003, C22orf26-001, RP6-109B7.3-001, RP6-109B7.3-003, RP6-109B7.3-002, RP6-109B7.5-001
chr1	149908085	149909433	1349	*	13	2.42985e-107	4.88754e-73	0.142402	0.0981146	MTMR11-201, MTMR11-001, MTMR11-202, MTMR11-203, MTMR11-003, MTMR11-007, MTMR11-005, MTMR11-002, MTMR11-004
chr17	79303434	79305710	2277	*	17	1.26681e-93	3.78798e-72	0.101006	0.0666654	TMEM105-001, TMEM105-004, TMEM105-002, TMEM105-003, TMEM105-005
chr7	27159883	27164709	4827	*	22	7.46159e-56	4.43354e-71	0.115675	0.079343	HOXA3-002, HOXA3-001, HOXA-AS2-001, HOXA-AS2-005, HOXA-AS2-003, HOXA-AS2-002, HOXA-AS2-004, HOXA-AS2-007
chr16	89167018	89170654	3637	*	17	2.22963e-91	6.30137e-70	0.162936	0.0733993	ACSF3-015, ACSF3-006, ACSF3-014, ACSF3-012
chr16	8805422	8807308	1887	*	16	1.01288e-133	2.30231e-69	-0.127073	-0.0791392	ABAT-201, ABAT-013, ABAT-004, ABAT-012, ABAT-002, ABAT-003, ABAT-009, ABAT-010
chr17	37892841	37899222	6382	*	33	4.35511e-38	7.00111e-69	0.107077	0.0420175	GRB7-001, GRB7-201, GRB7-003, GRB7-009, GRB7-002, GRB7-006, GRB7-004, GRB7-007, GRB7-005, GRB7-011, GRB7-014, GRB7-012, GRB7-013, GRB7-008, GRB7-010
chr6	30137629	30140713	3085	*	28	1.48373e-128	1.46699e-68	-0.186233	-0.0739793	TRIM15-002, TRIM15-004
chr17	79494628	79496290	1663	*	12	1.57324e-105	2.67027e-68	0.126249	0.0739772	FSCN2-003, FSCN2-001
chr17	39674736	39682769	8034	*	32	2.16355e-38	5.95356e-68	0.102812	0.0477723	KRT15-001, KRT19-001, KRT15-004, KRT15-007, KRT15-201, KRT19-002, KRT15-006, KRT19-003, KRT15-005, KRT19-005, KRT15-003, KRT19-006, KRT15-008, KRT19-004, KRT15-002, KRT19-007
chr20	43342929	43343997	1069	*	11	2.13877e-144	4.60713e-67	0.175701	0.0867214	WISP2-001, WISP2-003, WISP2-002, WISP2-004
chr21	43733724	43737154	3431	*	19	7.80153e-60	5.97239e-67	0.0878469	0.0696615	TFF3-201, TFF3-002, TFF3-003, TFF3-001
chr11	128553855	128562408	8554	*	38	5.2256e-54	7.3798e-67	0.112187	0.0368492	FLI1-202, FLI1-002, RP11-744N12.3-001, FLI1-203, FLI1-008, FLI1-001, FLI1-003, RP11-744N12.3-002, FLI1-004
chr5	141248208	141251892	3685	*	14	6.20901e-95	1.54819e-66	0.102121	0.0693011	PCDH1-005, PCDH1-008, PCDH1-006, PCDH1-202
chr12	53439952	53443962	4011	*	19	1.22521e-65	1.76455e-66	0.158745	0.0609834	TENC1-003, TENC1-002, TENC1-001, TENC1-201, RP11-983P16.4-004, TENC1-008, RP11-983P16.4-006, TENC1-004, TENC1-007, TENC1-017, TENC1-011, TENC1-012, TENC1-010, RP11-983P16.4-005, RP11-983P16.4-008
chr16	28995271	28998880	3610	*	22	4.80724e-81	1.7651e-66	-0.0877959	-0.0499946	LAT-201, LAT-001, LAT-004, LAT-002, LAT-007, LAT-008, LAT-006, LAT-009, LAT-012, LAT-015, LAT-005, LAT-003, LAT-010, LAT-014, LAT-011
chr17	37819094	37822780	3687	*	16	6.00996e-87	2.00196e-66	0.112021	0.0561268	PNMT-001, TCAP-001, PNMT-002, TCAP-002, PNMT-003
chr16	10970200	10971250	1051	*	10	9.70988e-118	3.56985e-66	-0.15472	-0.101978	CIITA-001, CIITA-002, CIITA-005, CIITA-003, CIITA-006, CIITA-004, CIITA-008
chr2	176993211	176996285	3075	*	22	3.54534e-164	9.7666e-66	-0.0841644	-0.0230975	HOXD8-001, HOXD8-002, HOXD8-003, HOXD8-201, HOXD8-004
chr16	29673168	29676071	2904	*	17	4.67343e-81	2.12477e-65	-0.12874	-0.0781875	SPN-201, SPN-001, SPN-002, QPRT-005, SPN-003
chr1	25290947	25292412	1466	*	15	6.88757e-101	2.79888e-65	-0.112165	-0.0703064	RUNX3-002, RUNX3-201, RUNX3-003
chr6	31618987	31632939	13953	*	148	1.37921e-118	5.96553e-65	0.10602	0.0192921	BAG6-001, BAG6-202, Y_RNA.248-201, CSNK2B-008, CSNK2B-009, CSNK2B-LY6G5B-1181-001, CSNK2B-001, CSNK2B-004, GPANK1-004, GPANK1-002, GPANK1-005, GPANK1-001, GPANK1-003, C6orf47-001, APOM-001, APOM-003, APOM-002, BAG6-203, BAG6-003, BAG6-204, C6orf47-AS1-001, BAG6-011, BAG6-006, BAG6-014, BAG6-017, BAG6-018, BAG6-005, BAG6-004, BAG6-205, BAG6-019, GPANK1-009, BAG6-007, BAG6-013, BAG6-015, BAG6-016, …
chr6	30172744	30179881	7138	*	34	3.79651e-73	1.91093e-64	0.138859	0.0493951	TRIM26-005, TRIM26-006, TRIM26-008, TRIM26-003, TRIM26-001, TRIM26-002, TRIM26-007
chr1	32040692	32043619	2928	*	21	1.97828e-60	2.52419e-64	0.0878242	0.0579394	TINAGL1-001, RP11-73M7.1-001, TINAGL1-201, TINAGL1-202, TINAGL1-006, TINAGL1-007, TINAGL1-008, TINAGL1-005, TINAGL1-002, TINAGL1-009, TINAGL1-203
chr1	94079684	94081080	1397	*	8	3.73144e-128	1.56751e-63	0.211324	0.119182	BCAR3-004
chr1	15497910	15499480	1571	*	12	1.2483e-137	5.83902e-63	0.13746	0.0730666	C1orf195-001, C1orf195-201
chr17	80192161	80195402	3242	*	22	1.35402e-101	1.75705e-62	0.0897833	0.0461473	SLC16A3-008, SLC16A3-017, SLC16A3-009, SLC16A3-001, SLC16A3-010, SLC16A3-018
chr14	21269744	21272204	2461	*	15	6.44741e-95	1.11678e-61	0.105019	0.0759034	RNASE1-002, RNASE1-001, RNASE1-003, RNASE1-004, RNASE1-005
chr7	150066876	150070704	3829	*	13	3.12119e-89	1.68201e-61	0.169106	0.102377	REPIN1-201, REPIN1-018, REPIN1-202, REPIN1-004, REPIN1-009, REPIN1-008, REPIN1-005, REPIN1-011, ZNF775-002, REPIN1-001, REPIN1-006, REPIN1-013, REPIN1-003, RP4-584D14.5-001, REPIN1-012, REPIN1-002, REPIN1-007, REPIN1-019, REPIN1-016, REPIN1-014, REPIN1-017, REPIN1-203
chr10	81963408	81967666	4259	*	28	4.13574e-91	2.53918e-61	0.121169	0.0499387	ANXA11-201, ANXA11-202, ANXA11-001, LINC00857-001, ANXA11-002, LINC00857-002, ANXA11-003, ANXA11-007, ANXA11-008, ANXA11-203, ANXA11-204
chr11	298670	300688	2019	*	12	5.38599e-84	3.48398e-61	0.202735	0.109168	IFITM5-001
chr13	113648607	113653020	4414	*	17	1.2616e-72	3.96058e-61	0.247101	0.0672979	NA
chr12	115129011	115136308	7298	*	74	4.54703e-77	4.46807e-61	-0.0885742	-0.0227306	NA
chr19	3178378	3180815	2438	*	16	2.91211e-69	4.60896e-61	-0.11845	-0.0812785	S1PR4-001
chr11	118780196	118783123	2928	*	16	3.74822e-80	9.51393e-61	0.0956192	0.0609632	BCL9L-001, BCL9L-008, BCL9L-007, BCL9L-010, MIR4492-201
chr19	15390948	15392457	1510	*	9	9.34445e-108	9.79754e-61	0.141258	0.0951997	BRD4-001, BRD4-002
chr16	832110	834510	2401	*	15	5.6568e-113	1.05607e-60	0.158254	0.0685934	MSLNL-201, MSLNL-202, MSLNL-001
chr11	2481206	2482929	1724	*	23	7.40929e-92	1.3308e-60	0.12527	0.0659711	KCNQ1-002, KCNQ1-006
chr7	56160409	56161020	612	*	10	1.45481e-109	1.92142e-60	0.150809	0.0898393	PHKG1-001, PHKG1-006, PHKG1-003, PHKG1-009, PHKG1-201, PHKG1-004, PHKG1-007, PHKG1-002, PHKG1-202
chr19	17514117	17517762	3646	*	15	3.98585e-83	2.92127e-60	-0.154255	-0.073633	BST2-001, CTD-2521M24.9-002, BST2-003, MVB12A-012, MVB12A-009, MVB12A-011, BST2-004, CTD-2521M24.9-001, CTD-2521M24.9-006, CTD-2521M24.9-012, CTD-2521M24.9-003, CTD-2521M24.9-008, CTD-2521M24.9-007, CTD-2521M24.9-004, CTD-2521M24.9-013, CTD-2521M24.9-009, CTD-2521M24.9-005, MVB12A-016, CTD-2521M24.9-011, CTD-2521M24.9-010
chr6	32062252	32065890	3639	*	63	1.62461e-106	3.17343e-60	0.181881	0.0593236	NA
chr3	184037145	184038723	1579	*	12	2.54523e-116	3.42789e-60	0.124038	0.0701325	EIF4G1-028, EIF4G1-027, EIF4G1-016, EIF4G1-041, EIF4G1-039, EIF4G1-015, EIF4G1-029, EIF4G1-025, EIF4G1-030
chr7	73506258	73508994	2737	*	19	3.65436e-61	3.54196e-60	-0.12356	-0.060008	LIMK1-006, LIMK1-007, LIMK1-005
chr11	111249659	111250744	1086	*	13	6.7096e-89	1.10783e-59	-0.120483	-0.0846035	POU2AF1-001, POU2AF1-002, POU2AF1-003
chr17	4463371	4465386	2016	*	13	1.8949e-93	1.27422e-59	0.117823	0.08372	GGT6-001, GGT6-002, GGT6-004, GGT6-003, GGT6-006, GGT6-005
chr15	83951663	83954849	3187	*	35	2.6892e-72	1.62376e-59	-0.0530152	-0.0202527	BNC1-001, BNC1-003
chr10	103602939	103604528	1590	*	15	1.83197e-127	2.58684e-59	-0.140337	-0.0439245	KCNIP2-002, KCNIP2-014, KCNIP2-001, KCNIP2-011, KCNIP2-009, KCNIP2-201, KCNIP2-006, KCNIP2-013, KCNIP2-004
chr2	237075188	237080535	5348	*	28	5.54852e-112	6.63469e-59	-0.080578	-0.0264484	GBX2-001, AC079135.1-002, GBX2-002, AC079135.1-001, GBX2-003
chr17	79109429	79110023	595	*	7	4.54152e-156	1.25576e-58	0.248413	0.128532	RP11-149I9.2-001
chr16	67976364	67979677	3314	*	23	1.25715e-87	1.30555e-58	0.100918	0.0464118	LCAT-001, LCAT-008, LCAT-012, SLC12A4-020, LCAT-004, LCAT-007, LCAT-006, LCAT-005, LCAT-003, SLC12A4-014, LCAT-011, CTC-479C5.17-001
chr6	33039396	33041697	2302	*	16	1.36001e-64	1.71807e-58	-0.128049	-0.0884479	HLA-DPA1-205, HLA-DPA1-007, HLA-DPA1-003
chr2	165811765	165812478	714	*	14	4.42059e-90	1.87584e-58	0.185763	0.0920681	SLC38A11-001, SLC38A11-002, SLC38A11-003, SLC38A11-009, SLC38A11-004
chr9	139236663	139238495	1833	*	10	7.45142e-72	4.217e-58	0.117027	0.0789494	NA
chr11	392562	396114	3553	*	19	4.59045e-53	4.2943e-58	0.113859	0.0585877	PKP3-001, PKP3-008, PKP3-009, PKP3-004, PKP3-005, PKP3-011, PKP3-006, PKP3-007, PKP3-003, PKP3-002
chr6	31505493	31508923	3431	*	24	1.43657e-65	8.67748e-58	0.157909	0.0564408	SNORD117-201, DDX39B-006, DDX39B-001, DDX39B-201, DDX39B-AS1-002, DDX39B-202, DDX39B-011, DDX39B-010, DDX39B-018, DDX39B-AS1-001, DDX39B-017, DDX39B-009, DDX39B-013, DDX39B-019, DDX39B-203, DDX39B-016, DDX39B-204, DDX39B-014, DDX39B-012, DDX39B-002, DDX39B-004, DDX39B-005, DDX39B-008, SNORD84-201
chr7	1022098	1027033	4936	*	24	1.468e-96	1.17866e-57	0.129323	0.0583232	CYP2W1-001, CYP2W1-002, CYP2W1-005, CYP2W1-003, CYP2W1-004
chr8	145577701	145584004	6304	*	33	1.64291e-81	2.35207e-57	0.178281	0.0452646	SLC52A2-001, FBXL6-002, TMEM249-001, SLC52A2-003, FBXL6-001, FBXL6-004, SLC52A2-010, FBXL6-009, TMEM249-002, SLC52A2-011, TMEM249-004, FBXL6-007, SLC52A2-012, SLC52A2-008, SLC52A2-013, FBXL6-005, SLC52A2-009, FBXL6-010, SLC52A2-002, FBXL6-003, FBXL6-006, GS1-393G12.13-001, SLC52A2-006, SLC52A2-004, SLC52A2-007, SLC52A2-005, SLC52A2-201
chr11	70507825	70509330	1506	*	11	5.03062e-102	2.51594e-57	-0.154121	-0.100107	SHANK2-202, SHANK2-001, SHANK2-008, SHANK2-016, SHANK2-021, SHANK2-204, SHANK2-205
chr22	37413588	37423702	10115	*	34	1.5449e-55	3.42899e-57	0.194353	0.0553034	TST-001, MPST-003, MPST-201, MPST-006, MPST-002, TST-002, MPST-005, MPST-004, MPST-001, TST-003, MPST-007
chr11	623756	626729	2974	*	18	2.12245e-65	6.91059e-57	0.0910509	0.0580922	SCT-001, CDHR5-002, CDHR5-001, CDHR5-201, CDHR5-008, CDHR5-010, CDHR5-006, CDHR5-004, CDHR5-005, CDHR5-007
chr4	26491963	26492488	526	*	7	6.30829e-106	8.86549e-57	0.159561	0.122545	CCKAR-001
chr10	135058778	135062155	3378	*	20	2.94575e-95	1.1627e-56	0.127896	0.0563363	MIR202HG-001, MIR202HG-201, MIR202HG-002
chr4	184908254	184909509	1256	*	12	1.91343e-91	2.17738e-56	0.17842	0.105623	RP11-739P1.2-001
chr1	1265511	1269219	3709	*	20	2.40403e-79	2.54288e-56	0.13747	0.0444552	TAS1R3-001
chr2	66671478	66673985	2508	*	15	1.14944e-60	4.31489e-56	-0.108258	-0.071769	MEIS1-012, MEIS1-007, MEIS1-018
chr11	2439410	2445442	6033	*	31	9.6578e-91	5.07209e-56	0.120883	0.0405162	TRPM5-001, TRPM5-201, TRPM5-004, TRPM5-003, TRPM5-002
chr17	76713041	76714557	1517	*	9	4.18136e-88	7.91126e-56	0.123728	0.0771203	CYTH1-016
chr6	110736422	110738034	1613	*	7	7.82019e-133	8.43279e-56	0.189984	0.125014	DDO-002, DDO-001, DDO-004
chr6	31539539	31543300	3762	*	28	2.50465e-99	1.04993e-55	-0.139318	-0.0577177	LTA-001, TNF-001, LTA-002, LTA-004, LTA-003
chr1	2431385	2437658	6274	*	18	4.2719e-53	1.2419e-55	0.14407	0.0663534	PLCH2-006
chr22	50523686	50525327	1642	*	19	5.1337e-77	5.37947e-55	-0.0929056	-0.0649267	MLC1-001, MLC1-002, MLC1-201, MLC1-005, MLC1-202, MLC1-203, MLC1-204
chr12	125000734	125003786	3053	*	15	2.45053e-63	9.99632e-55	0.130064	0.0664449	NCOR2-004
chr9	140064014	140072472	8459	*	33	5.09597e-40	1.98973e-54	0.102981	0.0355789	LRRC26-001, TMEM210-001, TMEM210-003, TMEM210-002, GRIN1-011, ANAPC2-005, ANAPC2-002, ANAPC2-004, TMEM210-004, RP11-350O14.18-001, MIR3621-201
chr17	73505832	73506530	699	*	9	1.80841e-120	2.29904e-54	0.148629	0.0848662	CASKIN2-003, CASKIN2-005
chr9	73483939	73485074	1136	*	9	2.19875e-100	3.89016e-54	0.154182	0.107665	TRPM3-201, TRPM3-005, TRPM3-010, TRPM3-202, TRPM3-203, TRPM3-002
chr4	40197355	40198776	1422	*	12	3.32213e-81	4.16152e-54	-0.136982	-0.101839	RHOH-001, RHOH-013, RHOH-008, RHOH-012, RHOH-007, RHOH-011, RHOH-009, RHOH-010
chr10	88726472	88730599	4128	*	23	1.44643e-106	4.21615e-54	0.116747	0.0494515	ADIRF-001, ADIRF-002, ADIRF-AS1-002, RP11-96C23.5-001, ADIRF-AS1-003, MMRN2-002, ADIRF-003, ADIRF-AS1-001, ADIRF-AS1-004, RP11-96C23.15-001, MMRN2-008
chr12	58129407	58133411	4005	*	18	3.26093e-43	4.63187e-54	0.111434	0.0717387	AGAP2-003, TSPAN31-014, AGAP2-002, TSPAN31-012, TSPAN31-013
chr1	206944604	206946595	1992	*	10	6.56135e-112	5.4719e-54	-0.152135	-0.0820582	IL10-003, IL10-001, IL10-002
chr1	110164547	110168738	4192	*	24	5.32475e-61	6.23158e-54	0.0711296	0.0264814	AMPD2-011, AMPD2-006, AMPD2-002, AMPD2-012, AMPD2-019, AMPD2-020, AMPD2-024, AMPD2-026, AMPD2-018, AMPD2-017, AMPD2-007, AMPD2-023, AMPD2-015, AMPD2-027
chr1	853925	856059	2135	*	14	3.25783e-115	7.03968e-54	0.119759	0.0576157	RP11-54O7.3-001, RP11-54O7.3-002, RP11-54O7.3-003
chr19	45663381	45664763	1383	*	10	8.77966e-68	8.73442e-54	0.0913526	0.0733004	NKPD1-201, NKPD1-001
chr5	132110376	132114623	4248	*	31	4.29481e-118	2.21145e-53	0.220356	0.0362432	SEPT8-003, SEPT8-001, SEPT8-005, SEPT8-004, SEPT8-002, SEPT8-006, SEPT8-012, SEPT8-201, SEPT8-013, SEPT8-007, SEPT8-008, SEPT8-015
chr19	55997780	56000944	3165	*	10	1.00516e-93	3.35817e-53	0.11126	0.0713891	NAT14-001, SSC5D-001, SSC5D-003, NAT14-004, SSC5D-002, NAT14-005, NAT14-002, NAT14-003, SSC5D-005
chr16	2283364	2288808	5445	*	31	3.95817e-88	8.9297e-53	0.0961275	0.0335303	DNASE1L2-002, DNASE1L2-004, E4F1-009, RP11-304L19.12-001, DNASE1L2-001, E4F1-010, RP11-304L19.11-001, E4F1-011, DNASE1L2-003, DNASE1L2-005, RP11-304L19.12-201
chr1	201978949	201982957	4009	*	19	2.60069e-47	9.99892e-53	0.0773263	0.0588965	ELF3-003, ELF3-002, ELF3-001, RP11-465N4.4-002, ELF3-004, ELF3-008, ELF3-010, ELF3-009, ELF3-005, ELF3-006, ELF3-007, RP11-510N19.5-001
chr7	142411	143220	810	*	6	2.88279e-109	1.40451e-52	0.224143	0.144015	NA
chr18	61143197	61144339	1143	*	15	2.51363e-159	1.58031e-52	0.272107	0.0950543	SERPINB5-001, SERPINB5-003, SERPINB5-002
chr11	66630151	66632197	2047	*	8	2.07413e-126	1.90708e-52	0.184278	0.0821479	NA
chr19	13120555	13125988	5434	*	21	9.4018e-42	1.93034e-52	-0.136005	-0.0599415	NFIX-009, CTC-239J10.1-001, NFIX-008
chr10	128993810	128995478	1669	*	13	2.17536e-104	2.43476e-52	-0.0736584	-0.0286567	FAM196A-001
chr16	88946180	88950197	4018	*	22	1.32218e-53	2.50291e-52	0.0958913	0.0510559	RP11-830F9.5-001, RP11-830F9.5-002, CBFA2T3-004, CBFA2T3-005, RP11-830F9.5-004, CBFA2T3-007, RP11-830F9.5-003
chr16	609031	613526	4496	*	17	1.92848e-72	2.79085e-52	0.103639	0.0464205	C16orf11-001
chr15	53086001	53088156	2156	*	11	3.94844e-70	2.89691e-52	-0.109735	-0.0807485	NA
chr12	123343216	123348393	5178	*	13	3.20172e-59	3.09743e-52	0.0956254	0.0509259	HIP1R-010, HIP1R-002, HIP1R-011, RP11-463O12.3-001, HIP1R-009, HIP1R-006
chr1	2424656	2430249	5594	*	22	2.40392e-64	4.12697e-52	0.0935653	0.0336255	RP3-395M20.2-001, RP3-395M20.3-001, PLCH2-006, PLCH2-005
chr16	1843424	1845460	2037	*	15	1.37953e-72	5.58275e-52	0.107732	0.0669916	IGFALS-001, IGFALS-002, IGFALS-004, SPSB3-013
chr17	4688569	4692377	3809	*	24	4.9518e-87	7.35182e-52	-0.184717	-0.0347444	VMO1-001, GLTPD2-001, VMO1-002, VMO1-003, VMO1-004
chr12	47609357	47610734	1378	*	10	3.02938e-76	9.33574e-52	-0.137998	-0.102839	PCED1B-201, PCED1B-AS1-001, PCED1B-AS1-002, PCED1B-AS1-003, PCED1B-AS1-010, PCED1B-003, PCED1B-004, PCED1B-AS1-011, PCED1B-AS1-004, PCED1B-AS1-009, PCED1B-AS1-008, PCED1B-AS1-007
chr2	236442817	236444284	1468	*	12	2.18519e-109	1.35598e-51	0.134062	0.0807014	NA
chr19	49115213	49118165	2953	*	10	1.29274e-72	2.95521e-51	0.176049	0.0905254	FAM83E-001, RPL18-016, FAM83E-002, FAM83E-004, FAM83E-003
chr19	3480363	3483428	3066	*	15	6.98524e-41	3.66334e-51	0.109853	0.0692974	C19orf77-001, C19orf77-002, C19orf77-004, C19orf77-003
chr14	54685790	54687202	1413	*	11	1.37776e-71	3.70378e-51	-0.122838	-0.0874498	NA
chr14	24777708	24780167	2460	*	13	4.6202e-118	5.29689e-51	0.119231	0.054772	CIDEB-001, CIDEB-002, LTB4R-001, LTB4R2-001, LTB4R2-003, LTB4R2-002, LTB4R2-201, LTB4R-004, CIDEB-003, CIDEB-005, CIDEB-006
chr2	223915442	223917872	2431	*	17	1.55682e-96	6.39602e-51	0.133898	0.0633817	KCNE4-001, KCNE4-002, KCNE4-201
chr6	31589161	31593807	4647	*	39	5.81776e-152	6.61932e-51	0.120154	0.0303533	SNORA38-201, PRRC2A-001, PRRC2A-002, PRRC2A-013, PRRC2A-004, PRRC2A-003
chr14	21488321	21493410	5090	*	33	1.40777e-139	7.26363e-51	0.113455	0.0321773	NDRG2-004, NDRG2-008, NDRG2-003, NDRG2-002, NDRG2-070, NDRG2-001, NDRG2-007, NDRG2-010, NDRG2-005, NDRG2-201, NDRG2-202, NDRG2-203, NDRG2-006, AL161668.5-002, TPPP2-013, AL161668.5-001, NDRG2-050, NDRG2-011, NDRG2-058, NDRG2-071, NDRG2-069, NDRG2-053, NDRG2-057, NDRG2-072, NDRG2-065, NDRG2-052, NDRG2-033, NDRG2-056, NDRG2-017, NDRG2-009, NDRG2-077, NDRG2-061, NDRG2-051, NDRG2-023, NDRG2-020, NDRG…
chr4	38110810	38113446	2637	*	16	2.72379e-66	7.5476e-51	0.105837	0.0594948	TBC1D1-004, TBC1D1-003
chr1	1367257	1371844	4588	*	20	1.12013e-67	8.08712e-51	-0.212095	-0.0304427	VWA1-002, VWA1-201, RP4-758J18.10-002, RP4-758J18.10-001, RP4-758J18.10-003, RP4-758J18.10-004, VWA1-004, VWA1-001, VWA1-003
chr11	64106532	64111617	5086	*	22	6.90023e-56	9.22367e-51	-0.130685	0.00890086	CCDC88B-201, CCDC88B-001, CCDC88B-003, CCDC88B-002, CCDC88B-008, CCDC88B-004
chr11	67809271	67811721	2451	*	14	1.78489e-86	1.13673e-50	0.14199	0.0596618	TCIRG1-009, TCIRG1-013, TCIRG1-012, TCIRG1-014, TCIRG1-016, TCIRG1-004
chr11	111781721	111784942	3222	*	22	1.15456e-78	1.25878e-50	0.103487	0.0305174	CRYAB-003, HSPB2-001, CRYAB-012, CRYAB-008, CRYAB-010, CRYAB-001, HSPB2-C11orf52-002, CRYAB-005, CRYAB-007, CRYAB-009, CRYAB-014, CRYAB-015, CRYAB-011, CRYAB-002, CRYAB-006, CRYAB-004, HSPB2-C11orf52-001, HSPB2-201
chr7	55145727	55147427	1701	*	9	1.69982e-94	1.45405e-50	0.178375	0.0928636	NA
chr1	160064754	160066587	1834	*	5	1.05369e-98	1.89492e-50	0.173174	0.114874	IGSF8-001, IGSF8-003, IGSF8-004
chr17	46627484	46634546	7063	*	22	2.6751e-34	1.95491e-50	0.11873	0.0580323	HOXB-AS2-001, HOXB-AS3-012, HOXB3-001, HOXB3-012, HOXB3-011
chr19	5912954	5916276	3323	*	13	4.01301e-103	2.60203e-50	0.141798	0.0707581	CAPS-001, CAPS-002, CAPS-005, CAPS-003, CAPS-004, CAPS-006, AC104532.4-001
chr6	30120031	30124942	4912	*	36	2.0375e-58	4.65991e-50	0.131875	0.0411505	NA
chr12	50496206	50498041	1836	*	10	1.15697e-58	4.76816e-50	0.0934031	0.0606145	GPD1-001, GPD1-007, GPD1-003, GPD1-004, GPD1-002, GPD1-005, GPD1-006
chr12	9820098	9822287	2190	*	11	1.64443e-59	5.53511e-50	-0.144029	-0.0992925	CLEC2D-015, CLEC2D-005, CLEC2D-001, CLEC2D-002, CLEC2D-017, CLEC2D-006, CLEC2D-004, CLEC2D-010, CLEC2D-009, CLEC2D-018, CLEC2D-016
chr1	19966971	19972777	5807	*	31	1.92203e-84	5.81197e-50	0.0971546	0.0376357	NBL1-002, NBL1-001, NBL1-006, NBL1-008, NBL1-004, NBL1-007, NBL1-005, NBL1-003, NBL1-201
chr16	67231928	67234167	2240	*	16	7.8401e-70	6.82612e-50	0.112467	0.0678011	ELMO3-001, ELMO3-003, ELMO3-002, ELMO3-004, ELMO3-005
chr16	57669519	57673993	4475	*	18	1.13569e-96	8.42935e-50	0.130887	0.0477924	GPR56-009, GPR56-206, GPR56-032, GPR56-076, GPR56-015, GPR56-028, GPR56-016, GPR56-068, GPR56-066, GPR56-008, GPR56-067, GPR56-069, GPR56-045, GPR56-031, GPR56-017, GPR56-029, GPR56-013, GPR56-046
chr12	122018177	122021013	2837	*	24	2.56122e-106	9.96741e-50	0.111054	0.0362542	KDM2B-005, KDM2B-001, KDM2B-006, KDM2B-201, KDM2B-004, KDM2B-007, KDM2B-008, RP13-941N14.1-001, KDM2B-002
chr11	71723428	71725590	2163	*	12	5.04164e-129	1.43004e-49	0.160677	0.0685099	RP11-849H4.4-001, NUMA1-030, NUMA1-012, NUMA1-033
chr14	38066873	38071968	5096	*	27	7.15207e-85	1.46435e-49	-0.118266	-0.046133	FOXA1-201, TTC6-006, FOXA1-005
chr9	139744532	139747454	2923	*	16	1.01729e-41	1.80171e-49	0.086085	0.0493373	PHPT1-001, MAMDC4-005, PHPT1-003, MAMDC4-201, PHPT1-005, PHPT1-004, MAMDC4-001, PHPT1-002, PHPT1-006, PHPT1-201
chr1	10825554	10826654	1101	*	5	4.0353e-94	3.24035e-49	0.130407	0.104464	NA
chr7	70596308	70598282	1975	*	14	2.36943e-87	3.38407e-49	-0.0943576	-0.0293362	WBSCR17-001
chr12	7076853	7078481	1629	*	7	8.58161e-72	3.41205e-49	0.124381	0.0858458	EMG1-201, PHB2-201, PHB2-202, EMG1-004, SCARNA12-201, PHB2-001, PHB2-012, PHB2-009, EMG1-005, EMG1-002, EMG1-009, EMG1-006, PHB2-005, PHB2-003, PHB2-002, PHB2-007, PHB2-013, PHB2-006, PHB2-010, PHB2-008, PHB2-011, EMG1-001, EMG1-007
chr1	27240319	27241913	1595	*	11	1.97932e-57	4.37142e-49	0.101307	0.0742973	NR0B2-001
chr17	80843878	80848259	4382	*	17	1.74208e-53	4.38196e-49	-0.131939	0.000659803	TBCD-006, TBCD-015, TBCD-014
chr14	21563908	21570256	6349	*	24	2.20164e-43	5.60944e-49	0.0895198	0.0458679	ZNF219-001, TMEM253-201, ZNF219-003, ZNF219-013, TMEM253-004, ZNF219-006, TMEM253-001, ZNF219-007, TMEM253-002, ZNF219-010, ZNF219-011, TMEM253-005, ZNF219-005, ZNF219-012, ZNF219-009, TMEM253-003, ZNF219-008
chr1	201139713	201141737	2025	*	14	1.40223e-108	5.67641e-49	0.169834	0.0693931	TMEM9-004
chr14	104176381	104179660	3280	*	13	6.10109e-96	7.11428e-49	0.116594	0.062048	AL049840.1-201, XRCC3-003, XRCC3-015, XRCC3-014, XRCC3-006, XRCC3-013, RP11-73M18.9-001
chr22	19948833	19951181	2349	*	14	9.54494e-73	7.48146e-49	0.0954682	0.0561126	COMT-008, COMT-201, COMT-010, MIR4761-201
chr16	81271013	81272500	1488	*	9	2.09083e-65	8.16078e-49	0.136783	0.0843018	BCMO1-001, BCMO1-201, BCMO1-002, BCMO1-003
chr12	7095884	7096338	455	*	5	1.78266e-98	8.64696e-49	0.190539	0.15326	C1S-001
chr5	1200143	1202449	2307	*	15	5.16618e-57	8.67613e-49	0.105207	0.0641053	SLC6A19-001, SLC6A19-002
chr16	57652945	57655110	2166	*	14	1.7115e-62	1.17927e-48	0.0791776	0.0585169	GPR56-047, GPR56-041, GPR56-065, GPR56-034, GPR56-040, GPR56-039, GPR56-035, GPR56-003, GPR56-062, GPR56-063, GPR56-072, GPR56-033, GPR56-002, GPR56-064, GPR56-004, GPR56-001, GPR56-048, GPR56-061, GPR56-071
chr4	6955477	6955953	477	*	7	9.99995e-85	1.30819e-48	0.196623	0.100852	TBC1D14-002, AC092463.1-201
chr20	57581478	57583709	2232	*	29	4.34398e-86	1.49171e-48	-0.113358	-0.0390263	CTSZ-001, CTSZ-003, CTSZ-002, CTSZ-005
chr16	87734816	87737870	3055	*	14	2.52612e-57	1.94663e-48	-0.158877	-0.0710344	FLJ00104-201, KLHDC4-026, KLHDC4-027
chr16	3704319	3707175	2857	*	13	1.02598e-34	2.08111e-48	0.0938345	0.0695905	DNASE1-201, DNASE1-010, DNASE1-009, DNASE1-016, DNASE1-012, DNASE1-002, DNASE1-013, DNASE1-011, DNASE1-015, DNASE1-014
chr10	49892203	49893549	1347	*	17	2.23612e-69	2.08349e-48	-0.0861202	-0.0643453	WDFY4-008
chr12	6492579	6495305	2727	*	18	3.47842e-82	2.2914e-48	0.146458	0.0533147	LTBR-001, LTBR-011, LTBR-002, LTBR-013, LTBR-014, LTBR-010, LTBR-012, LTBR-006, LTBR-015
chr15	40630366	40633816	3451	*	17	2.41998e-80	2.72446e-48	0.128411	0.0526934	C15orf52-003, C15orf52-001, C15orf52-005, C15orf52-006, C15orf52-004, C15orf52-002, C15orf52-007
chr17	79357967	79361742	3776	*	21	7.87956e-92	3.03321e-48	0.097618	0.0481271	RP11-1055B8.3-002, RP11-1055B8.3-001, RP11-1055B8.3-003, RP11-1055B8.3-004
chr5	179245714	179251299	5586	*	22	2.2463e-58	3.15364e-48	0.109669	0.0365444	SQSTM1-002, SQSTM1-001, SQSTM1-202, SQSTM1-003, SQSTM1-008, SQSTM1-005, SQSTM1-007, SQSTM1-004, SQSTM1-006, SQSTM1-017, SQSTM1-016, SQSTM1-013
chr16	67681065	67683817	2753	*	9	5.27409e-59	3.59141e-48	0.133283	0.0780785	RLTPR-002, RLTPR-003, RLTPR-005, RLTPR-007, RLTPR-008, RLTPR-006, RLTPR-009
chr1	160680856	160683107	2252	*	11	7.00817e-70	4.79747e-48	-0.14107	-0.0977718	CD48-002, CD48-001
chr19	50037018	50037880	863	*	6	9.94939e-98	8.84047e-48	-0.300331	-0.158628	NA
chr11	13461782	13462235	454	*	7	1.40228e-85	1.02854e-47	0.138225	0.112278	BTBD10-012, BTBD10-005, BTBD10-006
chr12	109026855	109030115	3261	*	16	3.10426e-53	1.14183e-47	-0.118592	-0.0601546	SELPLG-002, SELPLG-201, RP11-689B22.2-002, SELPLG-001
chr2	69001086	69002378	1293	*	17	5.11745e-76	1.24607e-47	-0.104865	-0.0593601	ARHGAP25-002, ARHGAP25-006, ARHGAP25-010, ARHGAP25-011
chr1	27187994	27191251	3258	*	15	1.77061e-102	2.41954e-47	0.16083	0.0712278	SFN-001
chr3	72200262	72201951	1690	*	8	9.12989e-77	3.01449e-47	0.116538	0.0870191	LINC00870-003, LINC00870-001, LINC00870-002
chr22	17679738	17682403	2666	*	19	9.27871e-74	3.09395e-47	0.160292	0.0715716	CECR1-004, CECR1-006
chr22	46480891	46482023	1133	*	13	1.75593e-71	4.83599e-47	0.0971614	0.0680023	FLJ27365-001, FLJ27365-002
chr16	73265146	73266785	1640	*	14	1.58915e-70	5.16106e-47	0.111783	0.073574	AC140912.1-001, AC140912.1-002
chr5	134362967	134366162	3196	*	13	2.24112e-54	5.47869e-47	-0.140014	-0.0747379	PITX1-006
chr8	142287038	142288517	1480	*	7	5.67004e-70	6.70327e-47	0.148313	0.0877516	RP11-10J21.5-001
chr3	147124100	147131860	7761	*	58	5.17511e-39	6.78851e-47	-0.0541767	-0.0157359	ZIC1-001, ZIC4-001, ZIC4-201, ZIC4-002, ZIC4-010, ZIC4-008, ZIC4-003, ZIC4-009
chr12	115103351	115108282	4932	*	23	8.14613e-61	7.85323e-47	-0.131513	-0.0543047	NA
chr20	61001775	61004551	2777	*	15	1.20193e-44	8.22439e-47	0.0859198	0.0582817	RBBP8NL-001, RP5-908M14.5-001
chr12	115122815	115126908	4094	*	15	6.88636e-61	1.50653e-46	-0.136115	-0.0704045	TBX3-002, TBX3-001, TBX3-003
chr3	50357171	50361554	4384	*	30	3.68821e-96	1.75941e-46	0.132866	0.037198	HYAL2-001, HYAL2-002, HYAL2-009, HYAL2-008, HYAL2-010, HYAL2-006, HYAL2-004, HYAL2-003, HYAL2-007, HYAL2-005
chr1	201346149	201348231	2083	*	12	3.11534e-69	1.76779e-46	0.0933357	0.0645856	TNNT2-005, TNNT2-003, TNNT2-001, TNNT2-012, TNNT2-205, TNNT2-014, TNNT2-002, TNNT2-010, TNNT2-206, TNNT2-020, TNNT2-004, TNNT2-007, TNNT2-008
chr7	75608553	75611046	2494	*	10	2.34146e-63	2.0508e-46	0.14463	0.056823	POR-015, POR-202, POR-010, POR-011, POR-012, POR-203
chr21	35896714	35900624	3911	*	22	9.27343e-98	2.08273e-46	0.146214	0.0608013	RCAN1-003, RCAN1-201, RCAN1-005, RCAN1-006, RCAN1-007, RCAN1-011
chr17	21199453	21200785	1333	*	6	1.32604e-81	2.14765e-46	0.106402	0.0737894	NA
chr7	2967973	2968685	713	*	8	2.54758e-79	2.17075e-46	0.108284	0.0787139	CARD11-013
chr6	136847105	136848695	1591	*	12	1.65256e-83	2.28762e-46	-0.130996	-0.0785342	MAP7-201, MAP7-202, MAP7-203
chr19	10735474	10736448	975	*	9	6.63224e-65	3.15395e-46	0.116169	0.0859325	SLC44A2-004, SLC44A2-003, SLC44A2-012, SLC44A2-009, SLC44A2-010, SLC44A2-011
chr2	171568412	171574592	6181	*	38	2.22383e-57	4.08659e-46	-0.145463	-0.0294876	SP5-001, LINC01124-001, SP5-002
chr1	244212908	244216415	3508	*	13	9.35049e-54	4.21745e-46	0.102246	0.0510632	ZBTB18-001
chr20	45946271	45948853	2583	*	12	2.69977e-49	5.95277e-46	0.115502	0.0608636	ZMYND8-005, AL031666.2-201
chr6	33244752	33249075	4324	*	67	2.74451e-120	6.23796e-46	0.101434	0.00254022	B3GALT4-001, WDR46-007, RPS18-004, WDR46-002, RPS18-008, B3GALT4-002
chr17	48911141	48913424	2284	*	26	1.16808e-98	6.82251e-46	0.082959	0.0386969	WFIKKN2-001, WFIKKN2-002
chr1	153580069	153582683	2615	*	14	6.08548e-76	9.26803e-46	0.114011	0.0741365	S100A16-007, S100A16-008, S100A16-010
chr9	139418405	139421104	2700	*	9	1.07497e-68	9.53916e-46	0.137009	0.0807382	NOTCH1-003
chr17	40936078	40937908	1831	*	13	2.58218e-60	9.55025e-46	-0.101798	-0.0727055	WNK4-006, WNK4-004, WNK4-005
chr11	47428611	47432538	3928	*	21	1.39288e-149	1.01051e-45	0.148172	0.0443721	SLC39A13-011, SLC39A13-012, SLC39A13-003, SLC39A13-004, SLC39A13-005, SLC39A13-006, SLC39A13-010, SLC39A13-008, SLC39A13-007, RP11-750H9.5-001, RP11-750H9.5-002, SLC39A13-001
chr11	65357780	65361104	3325	*	12	4.24054e-57	1.14431e-45	0.157803	0.0615794	KCNK7-005, EHBP1L1-011, EHBP1L1-012, EHBP1L1-005, KCNK7-006, EHBP1L1-010, AP001362.1-201
chr17	17721180	17724058	2879	*	16	9.71211e-88	1.19683e-45	0.15483	0.0628791	SREBF1-018, SREBF1-005, SREBF1-004, SREBF1-012, SREBF1-010, SREBF1-007, SREBF1-011, SREBF1-009, SREBF1-013, SREBF1-017, SREBF1-019, SREBF1-025, SREBF1-023
chr11	32454964	32461240	6277	*	46	8.84681e-67	1.59433e-45	-0.0473178	-0.0123563	WT1-001, WT1-005, WT1-AS-001, WT1-AS-201, WT1-AS-005, WT1-009, WT1-004, WT1-AS-003, WT1-AS-004, WT1-AS-002, WT1-AS-006
chr11	57265171	57269634	4464	*	12	2.72302e-56	1.67785e-45	0.148213	0.0782099	SLC43A1-010, SLC43A1-008
chr8	24769895	24773268	3374	*	27	1.85228e-75	2.05803e-45	-0.0442838	-0.0163467	NEFM-001, NEFM-002, NEFM-201, NEFM-003, RP11-624C23.1-004, NEFM-004, NEFM-006, GS1-72M22.1-001
chr12	109553359	109554767	1409	*	9	1.54751e-57	2.51536e-45	0.135395	0.0953259	ACACB-001
chr19	16829666	16830859	1194	*	10	3.23775e-86	3.06053e-45	0.139753	0.070579	NWD1-002, NWD1-001, NWD1-006
chr16	643447	646579	3133	*	10	9.37797e-75	3.17922e-45	0.147532	0.0768363	NA
chr6	32973717	32978775	5059	*	53	5.00505e-92	3.78968e-45	0.146152	0.0283412	HLA-DOA-001, HLA-DOA-003, HLA-DOA-201, HLA-DOA-002, HLA-DOA-004, HLA-DOA-005, HLA-DOA-006
chr14	38724255	38726189	1935	*	14	9.53657e-104	4.16512e-45	-0.121408	-0.0639593	CLEC14A-001
chr1	156216957	156218759	1803	*	10	2.11596e-81	4.6514e-45	0.140609	0.0833399	PAQR6-001, PAQR6-006, PAQR6-003, PAQR6-201, PAQR6-002, PAQR6-007, PAQR6-010, PAQR6-009, PAQR6-008, PAQR6-005, PAQR6-011, PAQR6-202
chr7	153583318	153586592	3275	*	21	6.16586e-90	4.72799e-45	0.123823	-0.00933505	DPP6-001
chr2	235934161	235936596	2436	*	8	1.9071e-54	5.09316e-45	0.156092	0.102303	NA
chr16	89041793	89045645	3853	*	19	9.56815e-59	5.63098e-45	0.107304	0.00156893	CBFA2T3-001, CBFA2T3-201, CBFA2T3-202, CBFA2T3-203, CBFA2T3-009
chr8	145641991	145644123	2133	*	16	1.687e-49	6.37686e-45	0.0807916	0.0596307	SLC39A4-002, SLC39A4-001, SLC39A4-010
chr1	202127846	202132071	4226	*	18	9.47209e-52	6.93885e-45	-0.0962867	-0.0440553	PTPN7-201, PTPN7-001, PTPN7-003, PTPN7-015, PTPN7-010, PTPN7-018, PTPN7-017, PTPN7-008, PTPN7-020, PTPN7-005, PTPN7-013, PTPN7-014, PTPN7-007, PTPN7-016, PTPN7-019, PTPN7-012, PTPN7-004, PTPN7-011, PTPN7-009, PTPN7-202, PTPN7-203
chr22	24979254	24979964	711	*	9	2.95441e-74	6.98822e-45	0.081734	0.0691052	GGT1-005
chr16	31146682	31148406	1725	*	13	4.62133e-57	7.11192e-45	0.156698	0.0717794	PRSS8-001, PRSS8-006, PRSS8-005, PRSS8-004, PRSS8-002, PRSS8-003
chr11	66101861	66105148	3288	*	23	1.42433e-93	7.97419e-45	0.142654	0.0301305	RIN1-001, RIN1-201, RIN1-007, RIN1-005, RP11-867G23.12-001, RIN1-008, RIN1-002, RIN1-004, RIN1-006
chr16	11033670	11035601	1932	*	10	3.042e-80	1.14802e-44	0.111874	0.063711	DEXI-001, DEXI-002, RP11-876N24.5-001, DEXI-003, RP11-876N24.4-001
chr10	81044831	81046551	1721	*	9	1.31191e-58	1.34645e-44	-0.0955297	-0.0766708	NA
chr16	3161669	3164382	2714	*	14	2.00701e-50	1.49928e-44	0.12376	0.0533243	ZNF205-002, ZNF205-001, ZNF205-004, ZNF205-003, ZNF205-005, ZNF205-AS1-001, ZNF205-AS1-002
chr11	65557503	65559280	1778	*	10	3.28984e-95	1.56855e-44	0.12084	0.0774105	OVOL1-AS1-002, OVOL1-003, OVOL1-002, OVOL1-AS1-001, OVOL1-AS1-003
chr12	7070317	7073264	2948	*	14	9.38515e-49	1.76409e-44	0.0903497	0.0673555	MIR141-201, MIR200C-201, U47924.27-001, PTPN6-005, PTPN6-004, PTPN6-006, U47924.29-001, EMG1-008
chr11	44625337	44627656	2320	*	12	1.24834e-78	1.80344e-44	0.145728	0.0237315	CD82-014, RP11-58K22.4-001, RP11-58K22.5-001
chr11	2919689	2926601	6913	*	66	1.64199e-95	2.08228e-44	0.10658	0.0173482	SLC22A18-001, SLC22A18-002, SLC22A18-003, SLC22A18-005, SLC22A18AS-002, SLC22A18-012, SLC22A18-006, SLC22A18AS-001
chr18	13610632	13611824	1193	*	15	4.2401e-76	2.11623e-44	-0.1156	-0.0702059	MIR4526-201, LDLRAD4-004, LDLRAD4-018, LDLRAD4-003, LDLRAD4-005, LDLRAD4-019
chr1	156030669	156032074	1406	*	10	8.50057e-61	2.46511e-44	0.12091	0.0899554	RAB25-001, RAB25-002, RAB25-003, RAB25-005
chr17	78160907	78161706	800	*	11	3.73314e-89	2.48373e-44	0.113938	0.0718223	CARD14-006, CARD14-015
chr17	40272901	40275359	2459	*	19	5.48136e-86	2.60384e-44	0.12399	0.0457308	KAT2A-001, HSPB9-001, KAT2A-002
chr9	130659142	130662928	3787	*	16	1.47641e-75	3.22835e-44	0.102154	0.0420339	ST6GALNAC6-201, ST6GALNAC6-010, ST6GALNAC6-006, ST6GALNAC6-008, ST6GALNAC6-007, ST6GALNAC6-014, ST6GALNAC6-004, ST6GALNAC6-012, ST6GALNAC6-001, ST6GALNAC6-009, ST6GALNAC6-013, ST6GALNAC6-202
chr14	50862509	50865194	2686	*	19	8.34152e-111	4.04414e-44	0.147407	0.0557528	CDKL1-003, CDKL1-001, CDKL1-005, CDKL1-006, CDKL1-004, RP11-247L20.3-001
chr12	121163023	121166143	3121	*	18	6.08227e-105	4.12688e-44	0.26115	0.0601203	ACADS-001, ACADS-002, ACADS-003, RP11-173P15.5-001
chr11	65560420	65562214	1795	*	8	2.61e-77	5.13381e-44	0.191906	0.0898274	OVOL1-002
chr20	25013229	25014771	1543	*	10	6.88638e-55	5.45527e-44	0.100973	0.0816991	ACSS1-202, ACSS1-203
chr11	1853713	1857531	3819	*	24	9.39891e-90	5.65255e-44	0.106155	0.0422386	SYT8-004, SYT8-002, SYT8-008, SYT8-015, SYT8-003, SYT8-013, SYT8-006, SYT8-007, SYT8-005, SYT8-012, SYT8-009, SYT8-014, SYT8-202
chr11	61158323	61160490	2168	*	17	1.47222e-135	6.69741e-44	0.133163	0.0409311	TMEM216-201, TMEM216-004, TMEM216-001, TMEM216-002, TMEM216-003
chr7	100198944	100201795	2852	*	16	9.43688e-72	7.43758e-44	0.0908378	0.0463066	PCOLCE-001, PCOLCE-AS1-001, PCOLCE-AS1-002, PCOLCE-008, PCOLCE-004, PCOLCE-007, PCOLCE-003, PCOLCE-005, PCOLCE-010, PCOLCE-006, PCOLCE-009, PCOLCE-002, PCOLCE-AS1-201
chr17	79102432	79108344	5913	*	25	9.57232e-63	8.21028e-44	0.110943	0.0500285	MIR1250-201, AATK-002, RP11-149I9.2-001, AATK-008, AATK-009, AATK-006, AATK-007
chr3	58149979	58151629	1651	*	8	2.02752e-75	8.38923e-44	0.116899	0.0834394	FLNB-AS1-002, FLNB-014
chr18	70533178	70536807	3630	*	11	1.14106e-50	8.60673e-44	0.108839	-0.0232263	NETO1-201, NETO1-001, NETO1-202, NETO1-004, RP11-676J15.1-002, NETO1-006, NETO1-005, NETO1-002, RP11-676J15.1-001, NETO1-003
chr1	43749951	43752185	2235	*	13	1.1154e-53	9.89653e-44	0.0924315	0.0654076	C1orf210-002, C1orf210-001
chr5	149995046	149997694	2649	*	12	6.80098e-57	1.2203e-43	0.115976	0.0643256	CTB-140J7.2-001, SYNPO-003
chr9	35905317	35906980	1664	*	7	1.82082e-71	1.49872e-43	0.104989	0.0864983	HRCT1-001
chr17	7832479	7836945	4467	*	38	1.21253e-138	1.69597e-43	-0.249366	-0.0196947	TRAPPC1-001, KCNAB3-001, CNTROB-201, CNTROB-001, TRAPPC1-201, CNTROB-002, CNTROB-003, KCNAB3-003, CNTROB-008, CNTROB-009, KCNAB3-002, CNTROB-011, CNTROB-004, TRAPPC1-003, TRAPPC1-006, TRAPPC1-002, RP11-1099M24.7-001, TRAPPC1-005, KCNAB3-004, CNTROB-010, TRAPPC1-004, CNTROB-007
chr6	30849937	30854551	4615	*	51	1.69172e-57	1.75331e-43	0.0763934	0.0281305	DDR1-005, DDR1-006, DDR1-002, DDR1-003, DDR1-204, DDR1-205, DDR1-013, DDR1-031, DDR1-012, DDR1-016, DDR1-050, DDR1-014, DDR1-021, DDR1-036, DDR1-206, DDR1-207, DDR1-001, DDR1-010, DDR1-011, DDR1-004, DDR1-025, DDR1-027, DDR1-046, DDR1-015, DDR1-042, DDR1-037, DDR1-026, DDR1-047, DDR1-024, DDR1-033, DDR1-034, DDR1-032, DDR1-020, DDR1-028, DDR1-030, DDR1-035, DDR1-048, DDR1-039, DDR1-049, DDR1-038,…
chr19	1355239	1357017	1779	*	12	9.60401e-77	1.77081e-43	0.112718	0.0666879	MUM1-201, MUM1-016, MUM1-002, MUM1-008, MUM1-018, MUM1-005, MUM1-004, MUM1-009, MUM1-003, MUM1-001, MUM1-007
chr5	169531839	169533372	1534	*	11	1.33639e-66	1.78678e-43	0.13139	0.0457465	FOXI1-001, FOXI1-002
chr1	21501248	21501736	489	*	7	1.89339e-70	1.87258e-43	0.144152	0.088058	EIF4G3-002, EIF4G3-204, EIF4G3-003, EIF4G3-004, AL031005.1-201, EIF4G3-011
chr15	96870451	96877855	7405	*	41	2.54175e-52	2.34843e-43	0.0926822	-0.0131372	NR2F2-001, NR2F2-201, MIR1469-201, NR2F2-002, NR2F2-003, NR2F2-AS1-002, NR2F2-AS1-005, NR2F2-AS1-007, NR2F2-004, NR2F2-AS1-004, NR2F2-AS1-003, NR2F2-AS1-006, NR2F2-AS1-001
chr20	42983727	42984878	1152	*	13	7.04551e-57	2.60564e-43	0.0753726	0.0614677	HNF4A-001, RP5-881L22.5-001, HNF4A-005, HNF4A-008, HNF4A-007
chr1	200002343	200006247	3905	*	16	1.47065e-47	2.72553e-43	-0.108639	-0.0391329	NA
chr16	730927	734817	3891	*	32	6.64646e-69	4.06711e-43	0.105465	0.0262489	STUB1-001, JMJD8-201, JMJD8-001, JMJD8-202, JMJD8-013, JMJD8-005, JMJD8-006, STUB1-007, STUB1-011, STUB1-008, JMJD8-011, JMJD8-010, JMJD8-002, STUB1-002, STUB1-012, STUB1-005, JMJD8-007, STUB1-010, LA16c-313D11.9-001, JMJD8-003, STUB1-004, STUB1-006, JMJD8-008, JMJD8-012, JMJD8-004, STUB1-003, JMJD8-014, JMJD8-015, JMJD8-009, LA16c-313D11.9-002, JMJD8-016
chr1	2161049	2166155	5107	*	15	1.63097e-33	4.36338e-43	0.108123	0.0499843	SKI-001, SKI-004
chr14	24896538	24902031	5494	*	28	1.99056e-55	4.53495e-43	0.0923008	0.0297711	KHNYN-002, CBLN3-001, KHNYN-001, KHNYN-005, CBLN3-002, KHNYN-004, KHNYN-003
chr2	43903227	43904011	785	*	11	2.38867e-67	4.56444e-43	0.187584	0.0887992	AC011242.6-001, AC011242.6-201
chr7	959759	963333	3575	*	22	1.56439e-109	4.82075e-43	0.108089	0.0265426	ADAP1-012, ADAP1-011
chr6	31911054	31914952	3899	*	18	5.26452e-65	5.14265e-43	0.120624	0.0482901	CFB-001, CFB-003, CFB-005, CFB-006, CFB-008, CFB-009, C2-013, CFB-004, CFB-002, CFB-014, CFB-013, CFB-007
chr1	8931135	8932359	1225	*	9	4.0063e-99	5.1774e-43	0.140889	0.0702611	ENO1-002
chr5	67520858	67522532	1675	*	10	4.0909e-54	5.89698e-43	0.100701	0.0714577	PIK3R1-201, PIK3R1-202, PIK3R1-008
chr9	112886757	112890072	3316	*	14	5.49951e-64	7.21256e-43	0.133157	0.0601775	AKAP2-003, AKAP2-004
chr18	21451265	21452895	1631	*	11	1.51564e-54	8.27613e-43	0.100906	0.0387989	LAMA3-002, LAMA3-004
chr1	1060947	1068089	7143	*	21	1.29964e-24	8.36908e-43	0.117685	0.0516868	NA
chr21	44860866	44867535	6670	*	18	2.14155e-58	8.7367e-43	0.107624	0.023652	LINC00319-001
chr14	48143434	48145588	2155	*	14	9.62725e-62	9.39595e-43	-0.0710859	-0.0244478	MDGA2-001, MDGA2-203
chr11	818331	822402	4072	*	19	6.69817e-48	1.04108e-42	0.102823	0.0460785	PNPLA2-001, PNPLA2-002, PNPLA2-006, PNPLA2-003, PNPLA2-007, PNPLA2-005
chr11	864739	865988	1250	*	6	1.33139e-58	1.2048e-42	0.11078	0.0732509	TSPAN4-004
chr7	150776215	150782910	6696	*	45	3.16619e-94	1.30946e-42	0.0951128	0.0310788	FASTK-005, TMUB1-001, FASTK-006, TMUB1-002, AGAP3-001, FASTK-013, FASTK-007, FASTK-015, TMUB1-003, AGAP3-002, FASTK-012, FASTK-011, FASTK-003, FASTK-008, AGAP3-010, AGAP3-004, TMUB1-005, FASTK-014, FASTK-016, AGAP3-003, TMUB1-004, FASTK-004, FASTK-009, FASTK-010, TMUB1-006, FASTK-002, AGAP3-009, TMUB1-007, FASTK-017, FASTK-201
chr9	130712990	130714881	1892	*	10	1.29151e-52	1.37923e-42	0.0934681	0.0620674	FAM102A-007, FAM102A-006
chr14	23623480	23625609	2130	*	12	3.45014e-83	1.70392e-42	0.148503	0.080302	SLC7A8-006, RNU6-1138P-201, SLC7A8-201, SLC7A8-002, SLC7A8-007, SLC7A8-005
chr14	85995655	86001111	5457	*	31	2.18402e-39	1.95613e-42	0.0452257	-0.0110813	FLRT2-001, RP11-497E19.1-001, RP11-497E19.2-001, FLRT2-002, FLRT2-004, FLRT2-005
chr22	42828125	42829497	1373	*	9	7.76498e-93	1.99546e-42	-0.155659	-0.0849962	NFAM1-001, NFAM1-002
chr20	61296949	61299808	2860	*	14	6.59352e-47	2.13994e-42	0.0839242	0.0606239	RP11-93B14.5-002, RP11-93B14.5-001, RP11-93B14.5-003, SLCO4A1-007, SLCO4A1-008, SLCO4A1-003, SLCO4A1-004, SLCO4A1-001, SLCO4A1-002
chr12	122611269	122612238	970	*	4	1.64313e-91	2.46011e-42	0.110012	0.102336	MLXIP-005, MLXIP-006, MLXIP-002
chr11	62456939	62458823	1885	*	14	1.14773e-133	3.11081e-42	0.11932	0.050693	LRRN4CL-001, BSCL2-027, BSCL2-012, BSCL2-011, BSCL2-013, BSCL2-014
chr11	2285802	2288051	2250	*	11	1.72414e-58	3.16471e-42	0.235514	0.0896875	NA
chr17	1551941	1554577	2637	*	16	3.91894e-76	3.34802e-42	0.100161	0.0439805	RILP-001, RILP-003, PRPF8-017, PRPF8-016, RILP-002, RILP-004
chr10	8092775	8098328	5554	*	58	2.19109e-54	3.36006e-42	-0.0651279	-0.010345	GATA3-002, GATA3-AS1-001, GATA3-001, RP11-379F12.3-002, RP11-379F12.4-001, GATA3-AS1-002, GATA3-AS1-003, RP11-379F12.3-001, GATA3-003
chr16	30016775	30018549	1775	*	7	9.88158e-104	3.66818e-42	0.117344	0.0565851	DOC2A-004
chr6	167506553	167508537	1985	*	12	1.88577e-49	4.24577e-42	-0.131974	-0.0751875	NA
chr1	26643447	26645487	2041	*	13	4.03374e-66	4.46063e-42	-0.121459	-0.072093	CD52-001, UBXN11-201, UBXN11-001, CD52-002, CD52-003
chr13	114103452	114104408	957	*	9	3.42616e-64	4.6043e-42	0.131626	0.0771405	ADPRHL1-001, ADPRHL1-003
chr16	69871690	69873892	2203	*	8	5.14108e-67	7.12337e-42	0.128897	0.0795144	WWP2-203, WWP2-009
chr11	64658226	64662327	4102	*	21	2.62152e-42	7.47559e-42	0.0831822	0.0513336	AP001187.1-201, MIR194-2-201, MIR192-201, MIR194-2-001, RP11-665N17.4-001
chr22	41074157	41075992	1836	*	15	2.51571e-131	8.31257e-42	0.120425	0.0515081	MCHR1-001, MCHR1-003, MCHR1-004, MCHR1-002
chr8	86349742	86351195	1454	*	15	1.7391e-69	8.85134e-42	-0.128383	-0.0817994	CA3-001, CA3-004
chr12	122616856	122618715	1860	*	14	8.0075e-123	9.76598e-42	0.0870484	0.0393974	MLXIP-009, MLXIP-201, MLXIP-010, MLXIP-003, MLXIP-008, MLXIP-011
chr16	67914052	67918965	4914	*	22	3.55881e-59	1.00089e-41	0.101295	0.0362299	NRN1L-001, EDC4-007, CTC-479C5.10-001, EDC4-008, EDC4-015, EDC4-013, EDC4-012, EDC4-011, NRN1L-002, NRN1L-003, EDC4-010, EDC4-009, EDC4-014
chr4	24795830	24797176	1347	*	11	5.30551e-70	1.0094e-41	0.0971555	0.0651789	SOD3-001
chr17	80289437	80293310	3874	*	20	3.10477e-102	1.08801e-41	0.147665	0.0547714	SECTM1-001, SECTM1-006, SECTM1-002, SECTM1-007, SECTM1-004, SECTM1-003, SECTM1-005
chr1	155910523	155912569	2047	*	9	1.242e-39	1.22041e-41	0.115013	0.0727686	RXFP4-001
chr16	54318221	54325129	6909	*	29	2.55342e-38	1.23613e-41	-0.0385492	-0.0162419	IRX3-001, IRX3-003, IRX3-002
chr1	1214164	1217664	3501	*	20	1.12518e-58	1.36898e-41	0.0968408	0.0433585	SCNN1D-003, SCNN1D-001, SCNN1D-002, SCNN1D-008, SCNN1D-201, SCNN1D-007, SCNN1D-006
chr13	111158054	111161943	3890	*	12	7.58135e-52	1.41071e-41	0.145844	0.0727065	COL4A2-AS1-001, COL4A2-003, COL4A2-009
chr8	144649358	144656271	6914	*	36	3.73047e-54	1.82524e-41	0.105989	0.0326428	MROH6-001, NAPRT1-011, MROH6-005, NAPRT1-012, MROH6-002, RP11-661A12.9-001, MROH6-010, MROH6-007, MROH6-008, MROH6-011, MROH6-006, MROH6-009, MROH6-003, MROH6-004
chr4	185725241	185728262	3022	*	11	2.82515e-168	2.43549e-41	0.183397	0.0816563	ACSL1-201, ACSL1-003, ACSL1-007
chr16	29887661	29889509	1849	*	11	2.48806e-67	2.48435e-41	-0.188188	-0.0836584	NA
chr1	32715428	32717620	2193	*	12	6.08087e-48	2.69574e-41	-0.115786	-0.0684223	LCK-001, LCK-014, LCK-007, LCK-009, LCK-002, LCK-006
chr8	21768710	21772451	3742	*	15	8.044e-65	2.84893e-41	-0.129146	-0.0695157	DOK2-001, DOK2-002, DOK2-007, DOK2-003, DOK2-004, DOK2-005, DOK2-201
chr20	748992	749620	629	*	9	1.44573e-60	2.91967e-41	0.0895191	0.0678906	SLC52A3-001, SLC52A3-004, SLC52A3-003
chr16	88769443	88771527	2085	*	14	1.71117e-50	3.68645e-41	-0.0894231	-0.0534559	CTU2-002, RNF166-001, CTU2-201, CTU2-001, RNF166-002, RNF166-004, RNF166-011, CTU2-003, RNF166-006, CTU2-009, CTU2-010, RNF166-003, CTU2-004, RNF166-005
chr19	35605722	35608170	2449	*	14	2.28026e-64	3.84887e-41	0.0955165	0.0640506	FXYD3-201, FXYD3-202, FXYD3-203, FXYD3-204, FXYD3-002, FXYD3-205, FXYD3-206, FXYD3-012, FXYD3-007, FXYD3-011, FXYD3-005, FXYD3-001, FXYD3-006, FXYD3-010, FXYD3-009, FXYD3-008, FXYD3-003
chr1	20511782	20514522	2741	*	18	2.41946e-56	6.53131e-41	0.0928826	-0.008765	UBXN10-001, UBXN10-AS1-001
chr11	277381	279185	1805	*	13	1.97922e-62	6.62771e-41	0.0787971	0.0584478	NLRP6-001, NLRP6-003, NLRP6-002
chr12	6948846	6950272	1427	*	9	4.03712e-151	6.74687e-41	0.266583	0.0857145	GNB3-002, GNB3-005, GNB3-009, GNB3-008, GNB3-003, GNB3-007, GNB3-011, GNB3-004
chr17	19651631	19652535	905	*	11	5.10324e-64	7.6344e-41	0.0963068	0.0658648	ALDH3A1-001, ALDH3A1-007, ALDH3A1-006, ALDH3A1-002, ALDH3A1-008, ALDH3A1-005, ALDH3A1-014, ALDH3A1-013
chr5	1885950	1888218	2269	*	21	1.80194e-110	9.43487e-41	-0.0691395	-0.0259548	IRX4-004, CTD-2194D22.3-001, IRX4-003, CTD-2194D22.4-001
chr12	56118524	56122637	4114	*	25	8.80628e-78	9.46625e-41	0.0989869	0.0348343	CD63-002, CD63-201, CD63-006, CD63-009, CD63-015, CD63-014, CD63-011, CD63-001, CD63-013, CD63-010, CD63-008, RDH5-011, CD63-012, CD63-007, RP11-644F5.11-001, CD63-003, CD63-004, CD63-016
chr12	117626777	117629785	3009	*	22	3.59419e-71	9.9546e-41	0.148863	0.043438	FBXO21-002, FBXO21-001, FBXO21-007, FBXO21-005, FBXO21-006
chr14	23445909	23447792	1884	*	9	1.20354e-39	1.00581e-40	0.104576	0.0753232	AJUBA-002, AJUBA-008, AJUBA-006, AJUBA-007, AJUBA-005
chr11	611114	615732	4619	*	24	2.58318e-71	1.06503e-40	0.180622	0.0445609	IRF7-001, IRF7-005, IRF7-201, IRF7-202, IRF7-203, IRF7-002, IRF7-004, IRF7-006, IRF7-009, IRF7-010, IRF7-014, IRF7-013, IRF7-011, IRF7-012, IRF7-008, IRF7-007, IRF7-015
chr19	15590069	15591424	1356	*	12	1.70846e-64	1.07512e-40	0.0830597	0.0443656	PGLYRP2-002, PGLYRP2-001, PGLYRP2-004
chr10	63807920	63809170	1251	*	16	8.31489e-67	1.12006e-40	0.0863692	0.0580629	ARID5B-002
chr11	34652364	34654997	2634	*	10	1.88412e-54	1.14566e-40	0.111489	0.0816634	EHF-004
chr12	20521087	20523517	2431	*	21	1.19196e-82	1.47704e-40	0.0703026	-0.0104401	PDE3A-001, RP11-284H19.1-001, PDE3A-003
chr11	1506936	1509062	2127	*	12	1.03331e-77	1.56172e-40	0.104119	0.0515799	MOB2-001
chr6	31739837	31741184	1348	*	12	1.29765e-106	1.62621e-40	0.145236	0.0432253	VWA7-004
chr16	75282051	75283962	1912	*	15	9.81202e-70	1.82237e-40	0.0958662	0.0547727	BCAR1-002, BCAR1-008, BCAR1-009, BCAR1-013, BCAR1-014, BCAR1-021, BCAR1-016, BCAR1-015
chr1	209824638	209827637	3000	*	13	3.57601e-39	1.99794e-40	0.0903378	0.0654858	LAMB3-001, LAMB3-002, LAMB3-201, LAMB3-003
chr8	57357785	57361797	4013	*	28	8.56547e-66	2.03394e-40	0.0622041	-0.0176302	PENK-002, PENK-001, PENK-007, RP11-17A4.2-001, PENK-003, PENK-010, PENK-004, PENK-005, PENK-006
chr6	168854874	168858319	3446	*	10	4.6794e-47	2.0378e-40	0.208333	0.091867	NA
chr16	89760585	89764314	3730	*	17	9.43601e-47	2.04061e-40	0.0937467	0.0366019	CDK10-017, CDK10-020
chr10	3845545	3848384	2840	*	9	6.26531e-56	2.14944e-40	-0.126346	-0.0797559	NA
chr17	43481570	43484506	2937	*	12	3.89124e-43	2.30013e-40	0.102121	0.0648463	ARHGAP27-007, ARHGAP27-006, ARHGAP27-008, ARHGAP27-013
chr14	21465947	21468453	2507	*	12	7.00754e-87	2.48127e-40	0.130242	0.0738213	SLC39A2-001, SLC39A2-003, SLC39A2-002, METTL17-027, RP11-84C10.4-001
chr22	44575455	44577920	2466	*	18	2.10542e-51	3.92816e-40	-0.0943456	-0.0329464	PARVG-004, PARVG-201, PARVG-008, PARVG-010, PARVG-001, PARVG-011, PARVG-012, PARVG-006
chr4	155661052	155663529	2478	*	15	8.55363e-128	3.95561e-40	-0.150567	-0.0751137	LRAT-005, LRAT-004, LRAT-006
chr1	156092814	156096301	3488	*	13	9.17244e-59	4.43336e-40	0.127665	0.045877	LMNA-007, LMNA-203, LMNA-017, LMNA-006, LMNA-026, LMNA-028, LMNA-027
chr16	89386798	89388839	2042	*	16	9.95383e-76	6.10496e-40	0.112593	0.0530978	AC137932.6-002, AC137932.6-001, ANKRD11-002
chr1	151809534	151811923	2390	*	11	1.42275e-61	6.39989e-40	-0.191864	-0.0899417	C2CD4D-001
chr2	225266263	225267119	857	*	12	8.72384e-53	6.43247e-40	-0.108042	-0.0757567	FAM124B-001, FAM124B-002, FAM124B-003
chr8	28560467	28560723	257	*	5	4.79851e-74	9.36564e-40	0.12066	0.0970528	EXTL3-001, EXTL3-AS1-003, EXTL3-AS1-004, EXTL3-010, EXTL3-AS1-001
chr19	16177039	16179321	2283	*	14	7.06413e-109	9.38592e-40	0.131987	0.061066	TPM4-001, TPM4-201, CTD-2231E14.4-001, TPM4-008, TPM4-007
chr2	120280735	120283591	2857	*	15	3.00464e-88	9.91941e-40	0.254367	0.0645495	SCTR-001
chr7	100880751	100884562	3812	*	21	2.74799e-37	1.02279e-39	0.191725	0.0546231	CLDN15-002, CLDN15-001, CLDN15-007, CLDN15-006, CLDN15-004, CLDN15-005, CLDN15-003, FIS1-008, FIS1-006
chr10	123922311	123924917	2607	*	17	1.18655e-62	1.38704e-39	-0.204908	-0.0819009	TACC2-008, TACC2-007, TACC2-010, TACC2-009
chr2	231089641	231092121	2481	*	11	2.92431e-44	1.44237e-39	-0.107185	-0.0590288	SP140-009, SP140-201, SP140-003, SP140-002, SP110-006, SP140-004, SP140-202, SP140-008, SP140-203, SP110-202, SP140-010
chr17	74072957	74075336	2380	*	14	4.07063e-100	1.54773e-39	0.129523	0.0537382	ZACN-001, ZACN-201, ZACN-003, ZACN-002, ZACN-004, ZACN-007
chr6	125282870	125285324	2455	*	18	6.13132e-87	1.65881e-39	0.0911549	-0.00233064	RP11-510H23.1-001, RNF217-006, RNF217-007, RNF217-002, RNF217-202
chr14	100529108	100532680	3573	*	12	6.20544e-56	1.76398e-39	-0.155489	-0.0648834	EVL-001, EVL-013, EVL-014, EVL-002, EVL-003, EVL-010, EVL-009, EVL-011, EVL-012
chr1	1710442	1715039	4598	*	25	1.92631e-39	1.99678e-39	0.0937415	0.0137556	NADK-003, NADK-002, NADK-202, NADK-001, NADK-006, NADK-005, NADK-004, NADK-007, NADK-015
chr22	23521007	23524136	3130	*	16	5.08453e-61	2.28395e-39	-0.0855711	0.0136091	BCR-001, BCR-002, BCR-201, BCRP8-001, BCR-013, BCRP8-201
chr19	749484	753259	3776	*	13	1.11349e-35	2.30054e-39	0.128984	0.0651118	MISP-001
chr11	65411757	65415260	3504	*	11	1.14562e-42	2.54777e-39	0.0956549	0.0601973	SIPA1-009, SIPA1-007, SIPA1-008, MIR4489-201
chr8	134306223	134307728	1506	*	5	5.57118e-68	2.8302e-39	0.187606	0.138819	NDRG1-002, NDRG1-201, NDRG1-005, NDRG1-025, NDRG1-030, NDRG1-003, NDRG1-017, NDRG1-014, NDRG1-016, NDRG1-026, NDRG1-004, NDRG1-015, NDRG1-013, NDRG1-020, NDRG1-202
chr15	42183840	42187649	3810	*	15	6.17177e-37	3.52453e-39	-0.11364	0.0132999	RP11-23P13.6-001, SPTBN5-001, RP11-23P13.6-004, RP11-23P13.6-005, RP11-23P13.6-002, RP11-23P13.7-001
chr7	99689280	99693614	4335	*	23	3.67055e-63	4.06834e-39	0.108613	0.0319837	MIR25-201, MIR93-201, MIR106B-201, COPS6-005, COPS6-010, COPS6-008, MCM7-014
chr11	57089366	57090275	910	*	6	2.92827e-62	4.70563e-39	0.129178	0.094765	TNKS1BP1-005, TNKS1BP1-003
chr7	4778839	4779342	504	*	6	2.94444e-70	4.92674e-39	0.116621	0.0913982	FOXK1-002
chr3	155394092	155394918	827	*	9	2.16021e-64	5.37092e-39	0.124372	0.0914282	PLCH1-004, PLCH1-202, PLCH1-003, PLCH1-001
chr7	150753475	150760122	6648	*	54	1.36015e-61	5.61052e-39	0.0909383	0.0210719	CDK5-003, SLC4A2-201, SLC4A2-004, SLC4A2-001, SLC4A2-005, SLC4A2-011, SLC4A2-008, CDK5-005, CDK5-006, SLC4A2-010, SLC4A2-007, SLC4A2-002, CDK5-001, CDK5-004, SLC4A2-012, SLC4A2-009, SLC4A2-013
chr11	65620170	65622347	2178	*	7	4.26181e-58	6.46008e-39	0.109528	0.0702877	CFL1-015
chr6	31733434	31734580	1147	*	20	7.33114e-70	7.76115e-39	0.10077	0.0515203	SAPCD1-AS1-001, VWA7-005
chr12	2045359	2047133	1775	*	8	5.25522e-69	8.54339e-39	0.130912	0.0656262	LINC00940-001
chr1	1009281	1010769	1489	*	7	1.363e-59	9.201e-39	0.147052	0.0845323	RNF223-001
chr1	12537365	12539937	2573	*	9	1.7092e-58	9.28498e-39	0.115128	0.0650888	VPS13D-201
chr17	46656012	46661340	5329	*	28	2.05348e-37	9.95476e-39	0.0961926	0.0387032	HOXB4-001, MIR10A-201, HOXB3-009, HOXB3-005, MIR10A-001
chr14	23351487	23352504	1018	*	8	6.19071e-65	1.13858e-38	0.110702	0.060692	REM2-001, REM2-002
chr20	19866743	19867423	681	*	9	2.56066e-55	1.21057e-38	0.0915636	0.077688	RIN2-003
chr16	1127792	1132709	4918	*	24	1.003e-60	1.23303e-38	0.133143	0.0336079	SSTR5-001, SSTR5-002, SSTR5-AS1-003, SSTR5-AS1-001
chr1	151804260	151805773	1514	*	6	4.42231e-73	1.5329e-38	0.110905	0.0749595	RORC-001, RORC-201
chr16	88988174	88991518	3345	*	15	1.10967e-35	1.7586e-38	0.106055	0.0262571	NA
chr17	77029308	77031156	1849	*	10	2.09001e-90	1.85432e-38	0.138629	0.0778643	C1QTNF1-009
chr17	80021024	80024326	3303	*	22	3.8301e-118	2.00559e-38	0.138707	0.0369091	DUS1L-001, DUS1L-002, DUS1L-005, DUS1L-008, DUS1L-007, DUS1L-010, DUS1L-004, DUS1L-009, DUS1L-011, DUS1L-006
chr14	59729610	59730159	550	*	7	8.99926e-65	2.02612e-38	0.120774	0.0838893	DAAM1-001
chr5	176515533	176516968	1436	*	7	1.89785e-51	2.0623e-38	0.128338	0.0871961	FGFR4-001, FGFR4-201, FGFR4-002, FGFR4-003, FGFR4-006, FGFR4-005, FGFR4-004, FGFR4-010, FGFR4-011, FGFR4-013, FGFR4-007, FGFR4-009, FGFR4-008, FGFR4-012
chr1	2169229	2172659	3431	*	9	6.93998e-36	2.29848e-38	0.158914	0.0716736	NA
chr18	76737392	76741157	3766	*	25	2.69296e-66	2.32853e-38	-0.0571231	-0.0169805	SALL3-001, RP11-849I19.1-002, RP11-849I19.1-003, SALL3-002, RP11-849I19.1-001, RP11-849I19.1-004
chr11	13983009	13984996	1988	*	17	3.93667e-107	2.44587e-38	0.168283	0.0453629	SPON1-201, SPON1-001
chr3	73670763	73674815	4053	*	23	4.72553e-53	2.46638e-38	0.0850921	0.0144568	PDZRN3-001, PDZRN3-002, PDZRN3-AS1-001, PDZRN3-AS1-004, PDZRN3-AS1-003
chr7	156794879	156799873	4995	*	23	3.49697e-35	2.7992e-38	-0.153381	-0.0524913	MNX1-AS2-001, MNX1-006
chr1	3191219	3192772	1554	*	12	1.28207e-54	3.20386e-38	0.0863584	0.0658125	NA
chr22	50979643	50981406	1764	*	7	1.87494e-45	3.2377e-38	-0.110222	-0.0777305	CTA-384D8.35-001, CTA-384D8.34-001
chr4	96468962	96471143	2182	*	26	5.00848e-96	3.39488e-38	-0.0455364	-0.0117505	UNC5C-001, UNC5C-002, UNC5C-003, UNC5C-004, RP11-710C12.1-001
chr7	27173480	27177068	3589	*	9	3.30608e-24	3.45795e-38	0.126796	0.0251743	NA
chr16	24855482	24857601	2120	*	16	1.34532e-51	3.58142e-38	0.0883561	0.0438528	SLC5A11-001, SLC5A11-201, SLC5A11-202, SLC5A11-002, SLC5A11-203, SLC5A11-204, SLC5A11-007, SLC5A11-005, SLC5A11-004, SLC5A11-003, SLC5A11-006, SLC5A11-009
chr17	18149067	18151277	2211	*	12	7.39515e-105	3.75056e-38	0.224527	0.0609108	FLII-008, FLII-016, FLII-012, FLII-010, FLII-014, FLII-013, FLII-009, FLII-030, FLII-033, FLII-035, FLII-029, FLII-034
chr3	69248890	69250885	1996	*	8	6.09108e-48	4.98468e-38	0.156806	0.102364	FRMD4B-017, FRMD4B-005, FRMD4B-019, FRMD4B-018
chr8	23562918	23565174	2257	*	19	1.637e-63	5.14665e-38	-0.052076	-0.0231084	NKX2-6-001, NKX2-6-201, RP11-175E9.1-001
chr11	67165641	67172526	6886	*	33	1.2351e-47	5.24967e-38	-0.10505	-0.00453871	TBC1D10C-201, PPP1CA-002, PPP1CA-006, PPP1CA-001, TBC1D10C-001, TBC1D10C-003, PPP1CA-003, PPP1CA-007, TBC1D10C-006, TBC1D10C-002, PPP1CA-005, TBC1D10C-008, PPP1CA-008, PPP1CA-004, TBC1D10C-005, TBC1D10C-007
chr3	58522689	58523649	961	*	7	3.04691e-57	5.47486e-38	0.0885824	0.0801795	ACOX2-001, ACOX2-002, ACOX2-006, ACOX2-004, ACOX2-007, ACOX2-005, ACOX2-008
chr10	111764646	111767379	2734	*	11	1.29316e-53	5.70216e-38	0.156213	0.0741571	ADD3-002, ADD3-001, ADD3-003, ADD3-006, ADD3-015, ADD3-005, ADD3-013, ADD3-009, ADD3-014, RN7SL450P-201
chr11	1846414	1849581	3168	*	15	6.06151e-109	7.13729e-38	0.136938	0.0524843	SYT8-010, SYT8-011, SYT8-201
chr6	159069975	159071106	1132	*	9	6.21234e-58	7.60086e-38	-0.127558	-0.0802774	SYTL3-201, SYTL3-002
chr16	30123665	30125403	1739	*	12	2.59365e-65	8.22059e-38	0.0974015	0.0519745	GDPD3-002, GDPD3-001, MAPK3-015, GDPD3-004, GDPD3-005
chr15	42693448	42694953	1506	*	9	1.31475e-76	8.26613e-38	-0.115819	-0.0713445	CAPN3-007, CAPN3-011, CAPN3-010
chr22	24826702	24829716	3015	*	15	1.08656e-68	8.54323e-38	0.13176	0.0454959	ADORA2A-015, ADORA2A-012, ADORA2A-011
chr19	39368345	39369830	1486	*	9	6.34674e-64	1.0187e-37	0.0961006	-0.0254743	RINL-201, SIRT2-017, RINL-002, RINL-001, RINL-013, RINL-004, RINL-012, RINL-005
chr14	23774958	23777535	2578	*	12	3.42253e-43	1.04203e-37	0.0890991	0.0346267	BCL2L2-001, BCL2L2-PABPN1-001, BCL2L2-005, BCL2L2-PABPN1-003, BCL2L2-006, BCL2L2-PABPN1-002, BCL2L2-003, BCL2L2-004
chr2	28617552	28618489	938	*	8	2.52429e-57	1.42056e-37	0.0874894	0.0639706	FOSL2-001, FOSL2-002, AC104695.3-001, FOSL2-004, AC104695.3-002, FOSL2-201, RP11-373D23.2-001
chr12	58119419	58121550	2132	*	12	3.52107e-41	1.46858e-37	0.111297	0.0714273	AGAP2-AS1-001, RP11-571M6.8-001, RP11-571M6.8-002
chr9	139435339	139438290	2952	*	7	8.12081e-49	1.55486e-37	0.106137	0.0720701	RP11-413M3.4-001
chr10	695403	696356	954	*	9	2.27417e-51	1.58398e-37	0.123791	0.0980229	PRR26-001, PRR26-002
chr16	1242561	1245599	3039	*	7	1.17145e-41	1.67216e-37	0.200992	0.0745693	CACNA1H-007
chr1	1688716	1690982	2267	*	14	3.88715e-91	1.74563e-37	0.131557	0.0573915	NADK-201, NADK-017, NADK-016, NADK-009, NADK-013, NADK-014, NADK-008
chr5	176980153	176982439	2287	*	16	2.50848e-127	1.8029e-37	0.117159	0.0478626	FAM193B-201, FAM193B-202, FAM193B-019, FAM193B-001, FAM193B-016, FAM193B-018, FAM193B-015, FAM193B-003, RP11-1277A3.3-001
chr3	42692928	42695854	2927	*	13	2.91545e-74	1.91304e-37	0.119223	0.0461406	ZBTB47-002, RP4-613B23.1-001, RP4-613B23.1-003, RP4-613B23.1-002, ZBTB47-201
chr6	152701495	152702660	1166	*	9	9.52267e-58	1.99403e-37	0.101412	0.082675	SYNE1-AS1-001, SYNE1-018
chr2	6072139	6073126	988	*	10	3.2304e-99	2.07932e-37	0.114593	0.0717219	LINC01105-001, LINC01105-002
chr11	118134073	118136441	2369	*	15	4.01563e-61	2.23812e-37	0.107929	0.0479238	MPZL2-001, MPZL2-002, MPZL2-004, MPZL2-005, MPZL2-003, MPZL2-007
chr7	73150861	73152745	1885	*	7	2.44774e-69	2.28771e-37	0.0725585	0.0388757	ABHD11-001, ABHD11-004, ABHD11-007, ABHD11-011, LINC00035-001, ABHD11-003, ABHD11-006, ABHD11-009, ABHD11-014, ABHD11-013, ABHD11-008, ABHD11-010, ABHD11-002, ABHD11-012, ABHD11-005
chr1	156260918	156261841	924	*	9	1.77691e-57	2.59396e-37	0.12153	0.0667673	C1orf85-009, C1orf85-010, C1orf85-011, C1orf85-008
chr22	38506589	38508132	1544	*	11	1.11508e-47	3.15285e-37	0.0907809	0.0766706	BAIAP2L2-201, BAIAP2L2-001, PLA2G6-025
chr12	15114233	15115942	1710	*	13	7.30791e-50	3.3373e-37	-0.123399	-0.0698986	ARHGDIB-001, ARHGDIB-007, ARHGDIB-004, ARHGDIB-002, ARHGDIB-003
chr7	95114680	95116255	1576	*	11	2.31652e-70	3.74975e-37	0.139809	0.0894386	ASB4-001, ASB4-003
chr4	186558596	186560403	1808	*	10	1.31151e-55	4.07869e-37	-0.159221	-0.0706802	NA
chr6	2961157	2963685	2529	*	12	1.74896e-42	4.1879e-37	0.109772	0.0637658	SERPINB6-002, SERPINB6-001
chr16	4837760	4838906	1147	*	13	2.49145e-64	4.26424e-37	0.10216	0.0600964	SEPT12-001, SEPT12-003, SEPT12-002, SEPT12-008, SMIM22-002, SMIM22-001, SEPT12-006, SEPT12-005, SMIM22-006, SEPT12-007, SEPT12-004
chr17	3375698	3379567	3870	*	16	4.78963e-45	5.02595e-37	0.160017	0.0604784	ASPA-001, SPATA22-003, SPATA22-002, SPATA22-006, ASPA-002, ASPA-004, SPATA22-011, SPATA22-007, SPATA22-004, SPATA22-005, SPATA22-012, SPATA22-008, SPATA22-001, ASPA-003
chr4	57547347	57548746	1400	*	11	9.78448e-115	5.11121e-37	0.129912	0.0678621	HOPX-003, HOPX-008, HOPX-201, HOPX-018, HOPX-202, HOPX-009, HOPX-014, HOPX-019
chr7	30959709	30961331	1623	*	11	4.53993e-64	5.18521e-37	0.115791	0.0523559	AQP1-002, AQP1-003, AQP1-202
chr21	43809237	43809848	612	*	8	7.85184e-53	5.38253e-37	0.105085	0.0748647	TMPRSS3-006, TMPRSS3-005
chr19	42893103	42896114	3012	*	13	2.98889e-34	6.48364e-37	0.090625	0.0529884	CNFN-001, CNFN-002
chr17	76170799	76171845	1047	*	6	3.41879e-73	6.88462e-37	0.113692	0.0655935	NA
chr16	73205994	73207335	1342	*	7	1.1649e-50	7.06871e-37	0.11935	0.0847661	NA
chr5	134734307	134736598	2292	*	23	7.75492e-91	8.46909e-37	-0.106679	-0.031857	H2AFY-004, H2AFY-002, H2AFY-008, H2AFY-003, H2AFY-014, H2AFY-019, H2AFY-006, H2AFY-017, H2AFY-021, H2AFY-015, H2AFY-012, H2AFY-005, H2AFY-001, CTC-203F4.2-001
chr10	118349322	118350608	1287	*	10	1.32423e-45	1.02584e-36	0.130023	0.0850683	PNLIPRP1-002, PNLIPRP1-201, PNLIPRP1-005, PNLIPRP1-006, PNLIPRP1-015, PNLIPRP1-003, PNLIPRP1-004, PNLIPRP1-007, PNLIPRP1-020, PNLIPRP1-021, PNLIPRP1-010, PNLIPRP1-008, PNLIPRP1-017, PNLIPRP1-011, PNLIPRP1-018, PNLIPRP1-016, PNLIPRP1-013, PNLIPRP1-009, PNLIPRP1-014, PNLIPRP1-012
chr9	112969839	112970933	1095	*	9	3.13764e-47	1.02674e-36	0.122373	0.0865968	C9orf152-001, C9orf152-002
chr12	53297819	53301031	3213	*	15	6.07254e-47	1.18734e-36	0.0987197	0.0619049	KRT8-002, KRT8-015, KRT8-005, KRT8-017, KRT8-016, KRT8-018, KRT8-008
chr12	121415506	121416796	1291	*	10	6.62334e-48	1.22542e-36	0.0812484	0.0664602	HNF1A-001, HNF1A-002, HNF1A-003, HNF1A-AS1-003, HNF1A-AS1-005, HNF1A-020, HNF1A-AS1-002, HNF1A-017, HNF1A-015, HNF1A-024, HNF1A-023, HNF1A-014, HNF1A-201, HNF1A-025, HNF1A-016, HNF1A-027
chr3	197401134	197402207	1074	*	11	2.64898e-67	1.26988e-36	0.112386	0.0701474	MIR922-201
chr1	226011953	226013212	1260	*	8	1.55588e-51	1.28411e-36	0.112895	0.0834091	EPHX1-001
chr17	75282776	75284193	1418	*	10	9.54532e-50	1.29695e-36	0.124211	0.0704894	SEPT9-004, SEPT9-202, SEPT9-026, SEPT9-036
chr11	67441397	67443131	1735	*	11	2.16867e-51	1.62162e-36	0.0847013	0.0552889	ALDH3B2-201, ALDH3B2-004, ALDH3B2-006
chr6	168895488	168898468	2981	*	10	8.91905e-47	1.78971e-36	0.113875	0.0629439	NA
chr17	77997198	77997997	800	*	9	2.43533e-56	1.88679e-36	0.139884	0.0885624	CTD-2529O21.2-002, CTD-2529O21.2-001
chr3	193272561	193273983	1423	*	11	1.86919e-47	1.89981e-36	0.123792	0.0880497	ATP13A4-009, ATP13A4-003, ATP13A4-007, ATP13A4-AS1-002, ATP13A4-AS1-001, ATP13A4-004, ATP13A4-002
chr5	1088863	1094035	5173	*	26	7.25748e-47	1.92173e-36	0.125355	0.0339421	NA
chr2	138721303	138721868	566	*	10	3.2658e-63	2.13895e-36	0.136224	0.0737118	HNMT-008, HNMT-001, HNMT-003, HNMT-002, HNMT-005, HNMT-004, HNMT-006, HNMT-007
chr9	130639739	130640786	1048	*	12	9.48494e-63	2.14333e-36	0.0811775	0.0461681	AK1-008, AK1-013
chr11	1873757	1876365	2609	*	9	1.67611e-39	2.17109e-36	-0.105306	-0.0736092	LSP1-004
chr20	42186445	42187837	1393	*	9	2.56701e-46	2.3646e-36	0.107179	0.0794947	SGK2-006, SGK2-001, SGK2-005, SGK2-004
chr8	81033597	81036205	2609	*	6	1.4889e-65	2.50318e-36	0.151627	0.100362	RP11-92K15.1-001
chr6	31645468	31651676	6209	*	68	9.43377e-70	2.82859e-36	0.116479	0.0207341	LY6G5C-202, LY6G5C-203, LY6G5C-001, LY6G5C-003, LY6G5C-005, LY6G5C-007, LY6G5C-002, LY6G5C-008, LY6G5C-004
chr20	3730221	3733637	3417	*	11	1.24326e-52	3.17769e-36	0.153409	0.0657545	NA
chr17	2169272	2170773	1502	*	10	2.91646e-79	3.18842e-36	-0.107217	-0.0700145	SMG6-002, SMG6-021
chr19	51845446	51847299	1854	*	6	6.11295e-50	3.3647e-36	0.112656	0.078002	VSIG10L-001, CTD-2616J11.16-002, CTD-2616J11.9-001, CTD-2616J11.16-001
chr2	242749271	242750944	1674	*	17	3.82935e-71	3.70438e-36	0.105015	0.0464594	NEU4-003, NEU4-002, NEU4-001, NEU4-004, NEU4-005, NEU4-007, AC114730.3-002, NEU4-010, NEU4-014, NEU4-008, NEU4-013, NEU4-006, NEU4-012, NEU4-011, AC114730.3-003, NEU4-009, NEU4-016, NEU4-015
chr15	41793472	41796044	2573	*	9	2.87809e-46	3.95233e-36	-0.158203	-0.0529693	ITPKA-003, ITPKA-004
chr17	73628166	73630405	2240	*	13	2.28416e-54	4.23853e-36	0.101826	0.0447629	SMIM5-001, RECQL5-007, RECQL5-017, SMIM5-003, RECQL5-016
chr17	66342532	66343093	562	*	7	2.39235e-53	4.33207e-36	-0.117853	-0.0978598	ARSG-007, ARSG-006
chr20	36152813	36154946	2134	*	12	8.72365e-47	4.34016e-36	0.0889233	0.0533364	BLCAP-001, BLCAP-008, BLCAP-007, BLCAP-003, BLCAP-006, BLCAP-201, BLCAP-004, BLCAP-002
chr14	98444151	98445422	1272	*	9	5.9623e-95	4.363e-36	0.210166	0.0940859	C14orf64-001, C14orf64-002, C14orf64-003, C14orf64-006, C14orf64-005, C14orf64-004
chr6	32807895	32814929	7035	*	84	2.50725e-140	4.50449e-36	-0.123972	-0.0239111	PSMB8-001, PSMB8-002, TAP2-001, TAP2-002, PSMB9-005, PSMB8-004, TAPSAR1-005, TAPSAR1-004, PSMB9-006, TAPSAR1-006, TAPSAR1-003, TAP2-001, TAPSAR1-001, TAPSAR1-002, PSMB8-003, TAP1-003, PSMB8-005
chr19	35628294	35630651	2358	*	20	8.99808e-64	4.82362e-36	0.0931988	0.0419445	FXYD1-001, AC020907.2-201, FXYD1-006, CTD-2527I21.4-002, FXYD1-004, FXYD1-007, FXYD1-003, FXYD1-002, FXYD1-009, FXYD1-005, FXYD1-010, CTD-2527I21.4-001, FXYD1-008
chr2	84742902	84743935	1034	*	13	4.09872e-77	5.30387e-36	0.184473	0.0609006	DNAH6-001, DNAH6-201, DNAH6-202, DNAH6-006, DNAH6-004, DNAH6-005
chr3	12199836	12202058	2223	*	11	1.32775e-54	5.4646e-36	0.0911495	0.0495126	TIMP4-001, SYN2-006, SYN2-004
chr1	180922629	180926373	3745	*	15	4.48691e-111	5.54279e-36	0.190908	0.0850228	RP11-46A10.4-001
chr11	63528669	63533900	5232	*	12	6.08051e-34	5.72584e-36	0.0724866	0.0497317	C11orf95-001, C11orf95-004, C11orf95-002
chr11	117800062	117801492	1431	*	8	5.16933e-42	6.27067e-36	0.101567	0.0386207	TMPRSS13-006, TMPRSS13-004, TMPRSS13-002, TMPRSS13-008, TMPRSS13-001, TMPRSS13-005, TMPRSS13-003
chr17	77891951	77893850	1900	*	9	9.80345e-51	6.32553e-36	0.101316	0.0716463	RP11-353N14.4-002, RP11-353N14.4-001
chr8	145537504	145543014	5511	*	16	2.50486e-44	6.47795e-36	0.121922	0.0444867	DGAT1-007, DGAT1-006, GS1-393G12.12-001, DGAT1-004, DGAT1-009, DGAT1-008, DGAT1-005, HSF1-010
chr22	46468514	46471442	2929	*	7	2.58152e-34	6.47906e-36	0.148342	0.0870766	NA
chr1	209941646	209943131	1486	*	8	1.23861e-43	6.82311e-36	-0.107457	-0.0855363	TRAF3IP3-006, TRAF3IP3-016, TRAF3IP3-003, TRAF3IP3-017, TRAF3IP3-015
chr14	105146996	105147781	786	*	7	1.63042e-73	7.66514e-36	0.144506	0.0875966	RP11-982M15.6-001
chr16	57405979	57406955	977	*	11	7.20491e-59	8.2973e-36	0.111076	0.0641701	CX3CL1-001, CX3CL1-002, CX3CL1-004
chr7	27204052	27210274	6223	*	50	1.2114e-44	9.68801e-36	-0.0596689	-0.0125934	HOXA9-001, MIR196B-201, HOXA9-007, HOXA9-004, HOXA9-005, HOXA9-002, HOXA10-AS-002, HOXA10-AS-003, HOXA10-AS-001
chr1	6092930	6094993	2064	*	11	1.71399e-55	1.07275e-35	0.0990146	0.0634754	KCNAB2-006, KCNAB2-014
chr13	100630170	100637930	7761	*	39	1.83418e-38	1.08322e-35	-0.0707471	-0.0135062	ZIC2-001, ZIC2-004, ZIC2-005, ZIC2-003, ZIC2-002
chr2	169658426	169659182	757	*	10	2.54385e-61	1.0971e-35	0.119312	0.0682904	NOSTRIN-001, NOSTRIN-012, NOSTRIN-004, NOSTRIN-013, NOSTRIN-011, NOSTRIN-003, NOSTRIN-006
chr19	37095199	37096816	1618	*	19	1.3719e-95	1.22371e-35	0.0723533	-0.0145513	ZNF382-001, ZNF382-002, ZNF382-003, ZNF382-005, ZNF382-006, ZNF382-007, ZNF529-004, ZNF529-003, ZNF529-005, ZNF529-008, ZNF529-009
chr16	31482607	31484722	2116	*	22	2.80512e-72	1.22937e-35	0.0889873	0.03511	TGFB1I1-201, TGFB1I1-002, TGFB1I1-001, TGFB1I1-017, TGFB1I1-018, TGFB1I1-015, TGFB1I1-007, TGFB1I1-003, TGFB1I1-005, TGFB1I1-020, TGFB1I1-012, TGFB1I1-006, TGFB1I1-016, TGFB1I1-004, TGFB1I1-019, TGFB1I1-014, TGFB1I1-021
chr3	130568122	130569560	1439	*	10	3.6585e-50	1.27429e-35	-0.171899	-0.0690806	ATP2C1-201, ATP2C1-007, ATP2C1-009, ATP2C1-010, ATP2C1-023, ATP2C1-202
chr20	62687071	62688896	1826	*	14	7.49063e-47	1.35759e-35	0.06621	0.0423633	TCEA2-008, RP13-152O15.5-001
chr11	45070638	45070822	185	*	3	3.26327e-87	1.3701e-35	0.17116	0.145015	NA
chr11	89223981	89225383	1403	*	18	3.34218e-84	1.61413e-35	-0.0818146	-0.0334251	NOX4-001, NOX4-005, NOX4-009, NOX4-003, NOX4-201, NOX4-202, NOX4-008, NOX4-011, NOX4-007, NOX4-006, NOX4-012, NOX4-010, NOX4-004, NOX4-013, NOX4-203
chr16	29756951	29758360	1410	*	11	4.89183e-60	1.65901e-35	-0.108683	-0.0746663	C16orf54-001, AC009133.17-001
chr15	81586571	81589273	2703	*	14	2.27646e-48	1.66277e-35	-0.0920591	-0.0568475	IL16-002, IL16-004, IL16-016
chr1	207995752	207997331	1580	*	6	3.00196e-92	1.97785e-35	0.193095	0.0751853	C1orf132-002
chr1	47132520	47134527	2008	*	18	1.13114e-64	2.0051e-35	0.108214	0.0296369	ATPAF1-006, ATPAF1-201, RP11-8J9.1-001, ATPAF1-005, ATPAF1-003, ATPAF1-004, ATPAF1-007, ATPAF1-009, ATPAF1-008, ATPAF1-202, TEX38-004, ATPAF1-203, ATPAF1-001
chr7	20823981	20827185	3205	*	17	1.91997e-68	2.01621e-35	-0.0712538	-0.0189089	SP8-002, SP8-001
chr16	30904862	30907679	2818	*	24	5.21436e-101	2.2965e-35	0.124815	0.0337305	BCL7C-001, CTF1-001, BCL7C-002, MIR762-201, CTF1-002, AC106782.20-001, BCL7C-004, BCL7C-005
chr20	1309722	1310884	1163	*	6	1.92584e-58	2.41114e-35	0.129544	0.084866	SDCBP2-003
chr3	50273895	50276265	2371	*	11	4.68912e-68	2.69023e-35	0.106534	-0.0281582	GNAI2-001, U73169.1-201, GNAI2-009, GNAI2-005, GNAI2-202
chr1	36565181	36566949	1769	*	9	1.39534e-84	2.77628e-35	0.136032	0.0601785	COL8A2-001, COL8A2-002
chr15	67351593	67352070	478	*	5	4.00445e-68	2.77903e-35	0.12318	0.097036	RP11-798K3.2-003
chr17	80692617	80693912	1296	*	11	5.88354e-77	2.89151e-35	0.164887	0.0238488	FN3K-001, FN3K-003, RP11-388C12.5-001, FN3K-006, FN3K-005, FN3K-004
chr11	2016513	2019129	2617	*	27	8.27853e-42	2.89402e-35	0.0828014	0.036975	H19-201, H19-008, H19-004, H19-002, H19-001, H19-005, H19-009, H19-007, H19-013, H19-003, H19-015, H19-006, H19-014
chr5	134672054	134673503	1450	*	6	4.26252e-144	2.89416e-35	0.146459	0.0821294	C5orf66-004
chr3	149094653	149096029	1377	*	11	3.30166e-46	3.22572e-35	0.129514	0.0706267	TM4SF1-001, TM4SF1-003, TM4SF1-AS1-002, TM4SF1-005, TM4SF1-004, TM4SF1-AS1-001
chr11	62303651	62304165	515	*	6	4.09289e-64	3.70346e-35	0.124021	0.0942784	AHNAK-011, RP11-864I4.3-001
chr1	204098334	204100192	1859	*	7	2.58142e-77	3.89007e-35	0.180057	0.0785972	RP11-74C13.4-001
chr19	49713323	49715516	2194	*	10	7.1125e-53	3.93444e-35	-0.153845	-0.0844413	TRPM4-013, TRPM4-014
chr16	69362128	69363236	1109	*	6	1.19235e-61	3.99764e-35	0.130966	0.0960054	PDF-001, COG8-005
chr11	126272964	126276592	3629	*	20	2.87808e-44	4.16692e-35	0.0999279	0.034191	ST3GAL4-011, ST3GAL4-005, ST3GAL4-007, ST3GAL4-021, ST3GAL4-003, ST3GAL4-020, ST3GAL4-004, ST3GAL4-022, ST3GAL4-019, ST3GAL4-013
chr7	100463206	100465833	2628	*	17	4.86232e-92	4.35708e-35	0.143313	0.0345832	TRIP6-001, TRIP6-003, TRIP6-009, TRIP6-007, TRIP6-008, TRIP6-004, TRIP6-006
chr1	214151615	214154936	3322	*	12	3.02761e-41	4.65789e-35	-0.095589	-0.065007	PROX1-004, PROX1-AS1-005, PROX1-AS1-006
chr16	3114847	3115809	963	*	12	1.4547e-51	4.89059e-35	0.0924149	0.055767	IL32-010, IL32-001, IL32-201, IL32-004, IL32-018, IL32-024, IL32-009, IL32-019, IL32-015, IL32-008, IL32-022, IL32-027, IL32-020, IL32-012, IL32-007, IL32-013, IL32-016, IL32-003, IL32-006, IL32-005, IL32-014, IL32-002, IL32-017, IL32-023, IL32-029, IL32-011, IL32-026, IL32-028, IL32-025, IL32-033, IL32-032, IL32-031, IL32-030
chr7	114561493	114564373	2881	*	15	5.01928e-69	4.95317e-35	0.111263	0.0350133	MDFIC-007, MDFIC-001, MDFIC-002, MDFIC-004, MDFIC-005, MDFIC-003
chr19	18385244	18386421	1178	*	8	7.38897e-53	5.60555e-35	0.105362	0.0755053	KIAA1683-001, KIAA1683-006, KIAA1683-013, KIAA1683-008, KIAA1683-002, KIAA1683-003, KIAA1683-014
chr12	122710623	122713134	2512	*	24	6.49423e-103	5.64613e-35	-0.0992379	-0.0295018	DIABLO-012, DIABLO-004, DIABLO-002, DIABLO-201, DIABLO-003, DIABLO-008, DIABLO-005, DIABLO-006, DIABLO-007, DIABLO-015, DIABLO-013, DIABLO-014
chr2	192710226	192712975	2750	*	16	1.20909e-57	6.93654e-35	-0.0768424	-0.0250538	SDPR-001, AC098617.1-003
chr9	71788748	71790355	1608	*	8	1.82366e-47	7.26533e-35	-0.152018	-0.0925313	TJP2-004, TJP2-006, TJP2-003
chr8	101348359	101349699	1341	*	11	1.3945e-79	7.28898e-35	0.126315	0.0738354	RNF19A-009, KB-1991G8.1-001, RNF19A-008, RNF19A-010
chr11	64050429	64054159	3731	*	31	8.39502e-83	7.64647e-35	0.130667	0.0187517	BAD-001, GPR137-003, GPR137-005, BAD-003, BAD-002, GPR137-006, GPR137-001, GPR137-010, GPR137-004, GPR137-015, GPR137-013, GPR137-012, GPR137-009, GPR137-201, GPR137-014, GPR137-017, GPR137-019, GPR137-011, BAD-007, BAD-008, GPR137-016, GPR137-018
chr14	104345945	104347395	1451	*	8	2.7134e-71	8.09097e-35	0.105387	0.0643079	CTD-2134A5.4-001
chr19	1081936	1083423	1488	*	5	4.31333e-56	9.34043e-35	0.158809	0.103215	HMHA1-017, HMHA1-015, HMHA1-016, HMHA1-018, HMHA1-009
chr5	177870177	177870407	231	*	6	5.34573e-55	9.57404e-35	-0.155047	-0.107927	CTB-26E19.1-001
chr6	25287830	25288445	616	*	6	1.17232e-64	9.74826e-35	0.115749	0.0849695	Y_RNA.566-201
chr11	2405835	2407699	1865	*	11	3.27267e-44	1.15833e-34	-0.114586	-0.0595785	CD81-005, CD81-015, CD81-006, CD81-004, CD81-014
chr4	30721353	30724564	3212	*	12	6.42911e-43	1.15955e-34	-0.0869151	-0.0233166	PCDH7-001, PCDH7-002, PCDH7-003, PCDH7-201
chr1	59521880	59523557	1678	*	5	1.12853e-44	1.17135e-34	0.156967	0.115578	RP11-145M4.1-001, RP11-145M4.3-001
chr12	53341686	53344791	3106	*	18	4.47302e-79	1.2253e-34	0.115537	0.0456721	KRT18-002, KRT18-201, AC107016.1-201, KRT18-005, KRT8-013, KRT8-003, KRT8-009, KRT18-004, KRT18-006, KRT8-014, KRT18-003, KRT8-012, KRT18-001, KRT8-010, KRT8-001, KRT8-011, AC107016.2-201
chr16	81526361	81528729	2369	*	11	4.57432e-72	1.29715e-34	0.132839	0.0567886	CMIP-002
chr16	27224916	27226170	1255	*	7	1.10153e-55	1.29913e-34	0.108734	0.0847392	KDM8-009, CTD-3203P2.1-001, KDM8-008, KDM8-011, KDM8-005, KDM8-007
chr9	127018594	127021157	2564	*	12	2.98625e-61	1.45564e-34	0.0760366	0.0278819	NEK6-002, NEK6-003, NEK6-004, NEK6-005, NEK6-006, NEK6-203, NEK6-204
chr11	46700234	46702601	2368	*	7	1.29325e-106	1.48632e-34	0.126889	0.0549034	ARHGAP1-004
chr6	31581498	31584941	3444	*	11	1.44787e-45	1.51949e-34	-0.11354	-0.0400407	AIF1-004, AIF1-002, AIF1-001, AIF1-006, AIF1-003
chr3	48505388	48509019	3632	*	20	2.51289e-78	1.53164e-34	0.108797	0.0342763	TREX1-002, TREX1-001, TREX1-201, TREX1-003, TREX1-202, TREX1-004, TREX1-005, TREX1-006
chr12	52641212	52643118	1907	*	10	7.35898e-61	1.55745e-34	0.146595	0.0651295	KRT86-202, RP3-416H24.1-001, KRT7-011, KRT7-010, KRT7-009, KRT86-002
chr8	82643667	82645251	1585	*	12	1.2576e-45	1.57638e-34	0.113258	0.0505558	CHMP4C-001, ZFAND1-005, ZFAND1-011, ZFAND1-008, ZFAND1-007, ZFAND1-009, ZFAND1-010, ZFAND1-006
chr1	91182215	91185922	3708	*	25	2.74486e-43	1.61145e-34	-0.0592305	-0.0167376	BARHL2-001
chr6	32944067	32946524	2458	*	15	1.33944e-52	1.80728e-34	0.103141	0.0543855	BRD2-013, BRD2-011, BRD2-007, BRD2-012, BRD2-014, BRD2-026
chr2	143886326	143886940	615	*	7	5.51074e-55	2.02084e-34	-0.139261	-0.101384	ARHGAP15-001, ARHGAP15-008
chr16	55542330	55543166	837	*	12	7.60752e-61	2.18838e-34	0.0943671	0.0239463	LPCAT2-001, LPCAT2-003
chr11	47399213	47401027	1815	*	14	3.44308e-57	2.34589e-34	-0.0888822	-0.0511487	SPI1-004, SPI1-001, SPI1-003, SPI1-002
chr2	242311845	242313034	1190	*	6	4.71444e-57	2.39485e-34	0.119435	0.0674354	FARP2-007, FARP2-008, FARP2-009, FARP2-010, FARP2-006
chr12	56389524	56392003	2480	*	16	6.60383e-57	2.41654e-34	0.080593	0.0281705	SUOX-003, SUOX-002, SUOX-004, SUOX-010, SUOX-017, SUOX-006, SUOX-016, SUOX-015, SUOX-011, SUOX-014, SUOX-013, SUOX-018, SUOX-012, SUOX-005
chr13	44977492	44980514	3023	*	7	6.13967e-25	2.42913e-34	0.114431	0.0942465	LINC01071-001, LINC01071-002
chr15	40397068	40399723	2656	*	13	3.22714e-58	2.52517e-34	0.0861193	0.0393127	BMF-201, BMF-001, BMF-004, BMF-002, BMF-007, BMF-008, BMF-006, BMF-003, BMF-009, BMF-005, BMF-010
chr8	144797963	144803227	5265	*	26	3.32556e-89	2.62682e-34	0.122477	0.0369609	MAPK15-001, MAPK15-002, MAPK15-003, MAPK15-006, MAPK15-005, MAPK15-004, RP11-429J17.5-001, MAPK15-008, MAPK15-007
chr12	113415459	113417284	1826	*	11	1.64937e-71	2.81437e-34	-0.168805	-0.0462978	OAS2-001, OAS2-002, OAS2-003, OAS2-005, OAS2-006
chr13	78491982	78494462	2481	*	46	9.09066e-76	2.94829e-34	0.0482613	0.000393792	EDNRB-003, EDNRB-001, EDNRB-201, EDNRB-002, RNF219-AS1-013
chr6	32134176	32138008	3833	*	54	2.01288e-91	3.51956e-34	0.113902	0.0293008	EGFL8-002, EGFL8-001, EGFL8-004, EGFL8-003, EGFL8-005, EGFL8-006
chr2	108993279	108994528	1250	*	11	1.77466e-84	3.55997e-34	-0.181104	-0.062982	SULT1C4-001, SULT1C4-004, SULT1C4-003
chr2	238498923	238500389	1467	*	13	3.38924e-69	3.76945e-34	0.106958	0.0655925	RAB17-001, RAB17-002, RAB17-007, RAB17-011, RAB17-005, RAB17-003, RAB17-006, AC104667.3-001, AC104667.3-002, RAB17-201
chr11	1769152	1773219	4068	*	25	1.71519e-77	4.12572e-34	0.111886	0.0406105	IFITM10-001, IFITM10-004, IFITM10-003, IFITM10-005
chr3	194116042	194120150	4109	*	17	1.09543e-43	4.2167e-34	-0.114592	-0.0373104	GP5-201, GP5-001
chr19	4338140	4339426	1287	*	10	3.05482e-56	4.31832e-34	0.0977875	0.0630221	STAP2-003, AC007292.7-001, STAP2-002, STAP2-006
chr12	133265841	133266769	929	*	7	2.01997e-58	4.52077e-34	0.118786	0.0695467	PXMP2-001, POLE-001, PXMP2-004, POLE-004, POLE-002, RP13-672B3.2-002, PXMP2-003, POLE-009, PXMP2-002, PXMP2-201
chr3	9988144	9989666	1523	*	9	1.36997e-51	4.84424e-34	0.09466	0.0603537	PRRT3-AS1-001
chr12	52625897	52627576	1680	*	13	1.26251e-53	4.93436e-34	-0.0919623	-0.035415	KRT7-001, KRT7-013, KRT7-005, KRT7-012
chr17	79813410	79813507	98	*	3	3.79275e-76	4.98502e-34	0.26613	0.206791	P4HB-006, P4HB-007
chr1	150953566	150954826	1261	*	7	6.1676e-49	5.7078e-34	0.0952327	0.0654416	ANXA9-001, ANXA9-002
chr21	36421467	36422800	1334	*	8	4.20413e-50	5.77307e-34	-0.121237	-0.0907692	RUNX1-002, RUNX1-004, RUNX1-202, RUNX1-010, RUNX1-003, RUNX1-203
chr6	31093153	31097078	3926	*	16	3.17265e-21	5.87545e-34	0.109642	0.0365458	NA
chr19	4042688	4043757	1070	*	6	2.06943e-75	6.12978e-34	0.150164	0.0990445	AC016586.1-201
chr3	53878642	53881270	2629	*	15	3.84032e-40	6.37521e-34	0.134898	0.0452649	IL17RB-001, CHDH-001, CHDH-002, IL17RB-002, CHDH-003, IL17RB-004
chr11	1783832	1786754	2923	*	17	2.67097e-79	6.79958e-34	0.0982229	0.0372005	CTSD-001, CTSD-002, CTSD-006, CTSD-005, AC068580.5-001, AC068580.1-201
chr11	657990	660755	2766	*	7	1.30592e-46	7.33717e-34	0.102899	0.0727359	NA
chr1	47689193	47692625	3433	*	15	8.36097e-33	7.34183e-34	0.109193	0.0205505	RP1-18D14.7-001, TAL1-004
chr5	154091363	154093260	1898	*	10	1.1667e-46	7.38101e-34	0.093065	0.0679661	LARP1-001
chr3	52007678	52010415	2738	*	23	2.81617e-122	7.74514e-34	0.103605	0.0225764	ABHD14A-001, ABHD14B-201, ABHD14B-002, ABHD14B-001, ACY1-201, ABHD14B-004, ABHD14A-ACY1-004, ABHD14A-ACY1-001, ABHD14B-006, ABHD14A-002, ABHD14A-ACY1-003, ABHD14B-003, RP11-155D18.12-001, RP11-155D18.14-001, ABHD14A-008, ABHD14A-006, ABHD14A-ACY1-002, ABHD14B-008
chr16	67492675	67494219	1545	*	5	9.11483e-45	7.97224e-34	0.123098	0.0942171	ATP6V0D1-004, ATP6V0D1-009, ATP6V0D1-010, ATP6V0D1-201
chr6	1624386	1626841	2456	*	12	2.81269e-31	8.90748e-34	-0.114665	-0.067175	GMDS-005, GMDS-003, GMDS-004
chr14	65408480	65410479	2000	*	10	8.50088e-41	9.21872e-34	-0.0927243	0.0504769	GPX2-001, GPX2-002, GPX2-004, GPX2-003
chr17	80407031	80408536	1506	*	9	2.50357e-57	9.72953e-34	-0.120737	-0.0708573	C17orf62-004, C17orf62-201, C17orf62-003, C17orf62-001, C17orf62-006, C17orf62-034, C17orf62-030, C17orf62-029, C17orf62-019, C17orf62-033, C17orf62-022, C17orf62-012, C17orf62-018, C17orf62-008, C17orf62-036, C17orf62-011, C17orf62-002, C17orf62-040, C17orf62-028, C17orf62-010, C17orf62-027, C17orf62-032, C17orf62-031, C17orf62-020, C17orf62-035, C17orf62-013, C17orf62-025, C17orf62-037, C17orf6…
chr11	702836	706785	3950	*	17	7.93516e-43	9.93407e-34	0.0793135	0.0340008	EPS8L2-001, DEAF1-007, EPS8L2-013, DEAF1-008, EPS8L2-004, EPS8L2-009, EPS8L2-017, TMEM80-006, EPS8L2-005, EPS8L2-011, EPS8L2-012, EPS8L2-002, EPS8L2-026, EPS8L2-003, EPS8L2-016, EPS8L2-027
chr6	43477347	43478829	1483	*	14	5.22493e-60	1.01059e-33	0.0975366	0.0475114	LRRC73-001, POLR1C-009
chr14	51287294	51288907	1614	*	9	3.75008e-62	1.01276e-33	-0.116449	-0.0704073	NIN-012, NIN-017, RP11-286O18.1-001
chr10	133998621	134001728	3108	*	22	2.80464e-48	1.04652e-33	0.0456034	-0.00679631	DPYSL4-001, DPYSL4-201, RP11-140A10.3-002, RP11-140A10.3-001, DPYSL4-003, DPYSL4-002
chr15	45006400	45007854	1455	*	5	7.09029e-52	1.26591e-33	-0.145899	-0.110585	B2M-012, B2M-010, B2M-011
chr1	203320190	203321087	898	*	11	5.91385e-54	1.29774e-33	0.101132	0.0593766	FMOD-001, RP11-435P24.2-001, FMOD-004, FMOD-003
chr5	154215934	154217023	1090	*	6	3.65923e-64	1.36397e-33	0.0898344	0.0630514	FAXDC2-009, FAXDC2-010, FAXDC2-007, FAXDC2-016
chr1	161167745	161172291	4547	*	31	6.01582e-60	1.40485e-33	0.0945131	0.02514	NDUFS2-001, ADAMTS4-002, ADAMTS4-001, NDUFS2-201, NDUFS2-005, NDUFS2-007, NDUFS2-202, NDUFS2-008, NDUFS2-002, NDUFS2-003, NDUFS2-004
chr16	70612843	70613944	1102	*	9	6.83744e-77	1.45695e-33	0.118138	0.0622027	IL34-201, IL34-003
chr12	56111944	56115029	3086	*	9	4.23064e-42	1.46031e-33	0.107099	0.069249	RDH5-001, RDH5-008, BLOC1S1-006, RDH5-006, RDH5-002, RDH5-007, RDH5-004, BLOC1S1-007, RP11-644F5.10-003, RDH5-003, BLOC1S1-008, RDH5-010, RDH5-005, RDH5-009
chr9	117691764	117693852	2089	*	9	2.2806e-45	1.58358e-33	-0.12304	-0.0897198	TNFSF8-001
chr14	37639757	37643265	3509	*	22	3.01251e-54	1.5904e-33	0.136674	0.0316341	SLC25A21-001, SLC25A21-004, SLC25A21-AS1-001, SLC25A21-005
chr9	130516077	130518200	2124	*	9	5.38325e-46	1.61572e-33	0.114553	0.0775335	SH2D3C-201, SH2D3C-010, SH2D3C-008
chr7	106504722	106505961	1240	*	9	1.13585e-55	1.69028e-33	-0.125518	-0.0978485	PIK3CG-003, PIK3CG-001, PIK3CG-004, PIK3CG-002
chr14	100613058	100615945	2888	*	11	3.81518e-44	1.75149e-33	0.11543	0.054638	NA
chr16	15698882	15700296	1415	*	6	1.16488e-48	1.90872e-33	0.099938	0.0613486	KIAA0430-013
chr17	71258045	71259281	1237	*	11	2.92264e-51	1.92391e-33	0.107511	0.0606764	CPSF4L-002, CPSF4L-001
chr10	23370258	23370459	202	*	3	2.76419e-75	2.0536e-33	0.196298	0.152598	NA
chr16	2139662	2144899	5238	*	21	2.56328e-40	2.10642e-33	0.109811	0.0336278	MIR1225-201, PKD1-023, PKD1-024, PKD1-022, PKD1-040, PKD1-037, RP11-304L19.1-002, PKD1-041, PKD1-039, PKD1-038, RP11-304L19.1-001
chr2	160653686	160655270	1585	*	12	1.11925e-67	2.34645e-33	0.117147	0.0508426	CD302-001, CD302-201, CD302-002
chr16	603743	605725	1983	*	11	2.07971e-55	2.46865e-33	0.147775	0.0459178	CAPN15-004, LA16c-366D1.3-001, CAPN15-008
chr2	98329337	98330493	1157	*	10	1.91822e-46	2.50328e-33	-0.0699816	-0.0512073	ZAP70-001, ZAP70-002
chr2	236415673	236416064	392	*	5	1.08626e-93	2.5234e-33	0.12892	0.0910021	AGAP1-IT1-001
chr22	38710725	38714771	4047	*	23	7.29633e-44	2.54476e-33	0.090032	0.0318482	CSNK1E-003, CSNK1E-201, CSNK1E-002, CSNK1E-005, CSNK1E-004, CSNK1E-008
chr16	65154657	65160241	5585	*	22	1.90155e-32	2.55007e-33	0.116925	-0.00678445	CDH11-001, CDH11-002, CDH11-017, CDH11-015, CDH11-008, CDH11-005, CDH11-007, CDH11-014, CDH11-011, CDH11-004, CDH11-009, CDH11-018, CDH11-006
chr8	145624713	145627240	2528	*	15	4.8559e-42	2.63677e-33	0.114451	0.0267302	MIR1234-201, CPSF1-011, CPSF1-003, CPSF1-006, CPSF1-008
chr1	114414042	114414802	761	*	7	4.13211e-55	2.6436e-33	-0.143066	-0.0945972	PTPN22-001, PTPN22-006, PTPN22-002, PTPN22-003, PTPN22-007, PTPN22-004, PTPN22-010, PTPN22-008, PTPN22-009, PTPN22-201
chr7	144435539	144437456	1918	*	7	7.49585e-48	2.83202e-33	0.12408	0.00515784	TPK1-003, TPK1-004, TPK1-006, TPK1-009, TPK1-202
chr21	44781686	44783125	1440	*	10	3.00961e-42	3.06616e-33	-0.135296	-0.0785151	AP001046.6-001, AP001046.5-001
chr9	130540941	130541859	919	*	8	5.63998e-45	3.09668e-33	-0.107706	-0.0799062	SH2D3C-004, SH2D3C-009
chr1	235256497	235257141	645	*	6	5.10972e-65	3.09827e-33	0.140515	0.0818625	NA
chr7	150146526	150148073	1548	*	13	4.84154e-41	3.19385e-33	-0.0840799	-0.0614181	GIMAP8-001
chr13	113811690	113812986	1297	*	10	1.43474e-60	3.22326e-33	0.112459	0.0641993	PROZ-002, PROZ-001
chr10	135202522	135203200	679	*	8	4.23136e-47	3.28685e-33	-0.107763	-0.0833044	RP11-108K14.8-001, PAOX-014
chr6	32093854	32098253	4400	*	74	2.56241e-97	3.58685e-33	0.114935	0.0193637	FKBPL-001, ATF6B-001, ATF6B-002, ATF6B-004, ATF6B-005, ATF6B-003
chr12	50145426	50146761	1336	*	5	3.00184e-49	3.72603e-33	0.12366	0.0818079	TMBIM6-007, TMBIM6-006, TMBIM6-020, TMBIM6-022
chr5	141245237	141247121	1885	*	11	1.13659e-42	3.80005e-33	0.0914106	0.0676352	PCDH1-008, PCDH1-004, PCDH1-006
chr3	170458976	170459862	887	*	6	2.7811e-68	3.98714e-33	0.151345	0.0792618	RP11-373E16.4-001
chr17	7287100	7288830	1731	*	8	1.50151e-83	4.04579e-33	-0.227038	-0.0922106	TNK1-006, TNK1-007, TNK1-008
chr4	3442311	3444147	1837	*	13	1.10712e-71	4.10461e-33	0.135193	0.0559536	HGFAC-001, HGFAC-003, HGFAC-004
chr1	26232465	26235868	3404	*	25	3.35758e-77	4.94642e-33	0.122144	0.0252596	STMN1-003, STMN1-005, STMN1-201, STMN1-008, STMN1-004, STMN1-001, STMN1-002, MIR3917-201
chr11	59323070	59324986	1917	*	13	2.2913e-58	5.02841e-33	-0.124251	-0.0437913	RNU7-58P-201
chr9	139658896	139659883	988	*	6	7.0374e-53	5.70361e-33	0.096695	0.0752869	LCN15-002, LCN15-001, LCN15-003
chr22	24576552	24577448	897	*	10	1.28906e-62	5.88184e-33	0.0917654	0.0579652	SUSD2-001, SUSD2-002
chr22	40859364	40860741	1378	*	10	1.93681e-62	6.07489e-33	-0.162704	-0.0895969	MKL1-009, MKL1-003
chr6	25041912	25043046	1135	*	14	1.34011e-56	6.28361e-33	-0.0964013	-0.0665517	RP3-425P12.5-001, FAM65B-201, RP11-367G6.3-001
chr2	225811369	225813194	1826	*	10	8.37991e-55	6.36045e-33	-0.12676	-0.0721818	DOCK10-002, DOCK10-009
chr17	38170632	38171697	1066	*	8	7.9627e-45	6.54171e-33	0.0913615	0.0572042	CSF3-001, CSF3-002, CSF3-004, CSF3-003, CSF3-005, CSF3-006, CSF3-007, CSF3-009, CSF3-008, RP11-387H17.6-002, RP11-387H17.6-001
chr22	30661949	30663901	1953	*	12	6.81301e-37	6.75036e-33	-0.0838182	-0.0569423	OSM-001, OSM-003, OSM-002
chr12	7244104	7246525	2422	*	12	1.04424e-63	6.83541e-33	0.102194	0.0424455	C1R-004, C1R-003, C1R-013, C1R-009, C1R-008, C1R-012, C1R-011, C1R-007, C1R-001, C1R-201, C1R-006, C1R-010, C1R-016, C1R-014
chr3	49966773	49968533	1761	*	15	1.08657e-113	6.96339e-33	0.174614	0.0488035	MON1A-001, MON1A-005, MON1A-002, MON1A-003, MON1A-008, MON1A-007, MON1A-004, MON1A-006
chr16	27733016	27735333	2318	*	7	1.41905e-48	7.03803e-33	0.101786	0.0799941	Y_RNA.270-201
chr22	37545423	37546365	943	*	10	2.02845e-53	7.88593e-33	-0.0949291	-0.0618116	IL2RB-001
chr1	226063357	226065637	2281	*	7	6.01335e-34	8.12201e-33	0.0968144	0.0784326	TMEM63A-008, TMEM63A-007
chr1	25256705	25259034	2330	*	28	1.29255e-64	8.17492e-33	0.0792249	0.0413645	RUNX3-001, RUNX3-004, RUNX3-202
chr15	90547692	90548975	1284	*	5	4.04767e-48	8.43289e-33	0.11978	0.087902	ZNF710-004, MIR3174-201
chr10	126211602	126212700	1099	*	7	3.33839e-45	8.65765e-33	0.0938051	0.0564835	NA
chr17	7742126	7743410	1285	*	7	3.90618e-58	8.74078e-33	0.0963712	0.0721444	KDM6B-001, KDM6B-002, KDM6B-004, KDM6B-006
chr2	236577984	236580208	2225	*	12	5.87151e-116	8.97744e-33	-0.154304	-0.0454291	AGAP1-004
chr10	5406143	5407594	1452	*	12	7.53962e-54	9.27385e-33	0.102972	0.0708861	UCN3-001
chr7	30196739	30197130	392	*	6	3.15837e-54	9.57428e-33	-0.103491	-0.0733528	AC007036.5-001
chr17	76124828	76130781	5954	*	34	1.65837e-32	9.60255e-33	-0.0818258	-0.0259221	TMC6-026, TMC8-002, TMC6-002, TMC6-201, TMC6-001, TMC6-011, TMC6-017, TMC6-014, TMC6-006, TMC6-005, TMC6-015, TMC6-003, TMC8-003, TMC6-013, TMC8-013, TMC8-012, TMC6-007, TMC8-006, TMC6-020, TMC8-008, TMC6-016, TMC8-007, TMC6-010, TMC6-004
chr9	133768931	133770279	1349	*	8	1.8307e-85	9.61563e-33	0.127665	0.0289793	QRFP-001
chr22	44463707	44465038	1332	*	10	9.85347e-45	9.64431e-33	-0.0958683	-0.0621949	PARVB-003
chr1	236685254	236687801	2548	*	22	3.0475e-94	9.8395e-33	0.0996121	0.0348423	LGALS8-011, LGALS8-024, LGALS8-003, LGALS8-009, LGALS8-002, LGALS8-201, LGALS8-028, LGALS8-015, LGALS8-202, LGALS8-005, LGALS8-AS1-001, LGALS8-AS1-201, LGALS8-026, LGALS8-007, LGALS8-016, LGALS8-022
chr1	171226225	171227787	1563	*	10	6.07745e-68	1.01773e-32	0.108446	0.0734257	FMO1-003, FMO1-004, FMO1-002
chr15	75340982	75342802	1821	*	6	5.24643e-86	1.02473e-32	0.195871	0.0749268	PPCDC-011
chr12	11708469	11709857	1389	*	8	2.87217e-60	1.07716e-32	0.136391	0.0784554	RP11-434C1.2-001, RP11-434C1.1-002, RP11-434C1.1-003
chr7	45001765	45002980	1216	*	7	3.07822e-57	1.15978e-32	0.109046	0.0718123	RP4-647J21.1-001
chr17	80328445	80330901	2457	*	15	6.20404e-40	1.18257e-32	0.0982744	0.0335472	UTS2R-001
chr7	79081455	79084166	2712	*	33	2.11333e-76	1.1857e-32	-0.0533773	-0.0120634	MAGI2-001, MAGI2-AS3-003, MAGI2-002, MAGI2-AS3-006, MAGI2-AS3-008, MAGI2-AS3-001, MAGI2-AS3-002, MAGI2-AS3-010, MAGI2-AS3-004, MAGI2-AS3-005, MAGI2-AS3-012, MAGI2-003
chr17	43318045	43319382	1338	*	7	3.857e-40	1.19034e-32	0.0995243	0.0887979	CTD-2020K17.3-002, FMNL1-007, FMNL1-006, CTD-2020K17.3-001
chr1	226862907	226865321	2415	*	8	2.44182e-32	1.24006e-32	-0.139	-0.0832762	ITPKB-IT1-003
chr19	827429	828170	742	*	10	1.07017e-79	1.24515e-32	0.126754	0.0595991	AZU1-001
chr8	134488295	134490266	1972	*	7	1.05748e-67	1.27366e-32	0.122919	0.0682956	ST3GAL1-202, ST3GAL1-012
chr10	81073777	81075492	1716	*	10	6.60481e-122	1.30194e-32	0.123011	0.0473608	NA
chr7	984874	986139	1266	*	9	9.63109e-41	1.33554e-32	0.122954	0.0833656	ADAP1-007
chr4	41613561	41614958	1398	*	11	5.75719e-51	1.38131e-32	0.122013	0.0678344	LIMCH1-018, LIMCH1-017, LIMCH1-019, LIMCH1-015, LIMCH1-016, LIMCH1-014
chr4	79971177	79971462	286	*	5	5.96927e-56	1.40999e-32	0.20105	0.158094	NA
chr5	169724590	169725927	1338	*	11	1.26253e-36	1.49908e-32	-0.117633	-0.0636675	LCP2-001, LCP2-008, LCP2-010, LCP2-009, LCP2-007
chr11	68579907	68580041	135	*	4	3.41501e-59	1.54831e-32	0.131621	0.0895895	NA
chr4	157996182	157998201	2020	*	16	7.10288e-72	1.7494e-32	-0.0502669	-0.00987343	GLRB-001, GLRB-003, GLRB-002, GLRB-005, GLRB-004, GLRB-201
chr16	67021338	67022719	1382	*	9	5.29647e-81	1.77079e-32	0.0981787	0.0517607	CES4A-201, CES4A-202, CES4A-203, CES4A-001, CES4A-204
chr4	81109888	81111985	2098	*	9	4.08638e-37	1.81599e-32	0.0850156	0.0694646	RP11-377G16.2-001
chr11	47278831	47281370	2540	*	10	1.97916e-41	1.87581e-32	0.104206	0.0479932	NR1H3-006, NR1H3-012, NR1H3-014, NR1H3-019, NR1H3-016, NR1H3-017, NR1H3-030, NR1H3-010, NR1H3-013, NR1H3-011, NR1H3-015, NR1H3-001, NR1H3-022, NR1H3-038, NR1H3-021, NR1H3-009, NR1H3-018, NR1H3-039, NR1H3-032, NR1H3-035
chr16	11853217	11855405	2189	*	6	7.41562e-58	2.01606e-32	0.116344	0.076682	ZC3H7A-011, ZC3H7A-009, ZC3H7A-010
chr19	2213373	2214108	736	*	5	3.16138e-50	2.14179e-32	0.112244	0.0836403	DOT1L-005, AC004490.1-001, DOT1L-009, DOT1L-010, DOT1L-012
chr6	166259938	166261046	1109	*	8	1.9725e-43	2.15508e-32	0.19978	0.0987514	NA
chr11	65087414	65089691	2278	*	6	3.20829e-35	2.4978e-32	0.107264	0.063593	NA
chr22	37606333	37609735	3403	*	15	4.56713e-44	2.61224e-32	0.0953073	0.0408983	SSTR3-001, SSTR3-002
chr15	43558855	43559584	730	*	7	1.56291e-51	2.68052e-32	0.112483	0.076712	TGM5-001, TGM5-002, ATP5HP1-001
chr12	15037755	15039560	1806	*	9	5.00063e-59	2.74313e-32	0.150186	0.0622663	MGP-004, MGP-002, MGP-001, C12orf60-004, MGP-003
chr8	144820683	144824233	3551	*	17	4.59189e-70	2.93215e-32	0.12337	0.0372838	FAM83H-AS1-201, FAM83H-AS1-002
chr4	52942997	52943247	251	*	4	2.86341e-59	2.97721e-32	-0.157052	-0.127249	SPATA18-010
chr17	47286654	47289036	2383	*	17	4.09167e-39	2.97729e-32	-0.0764934	-0.0327999	ABI3-001, GNGT2-001, ABI3-002, GNGT2-006, GNGT2-005, GNGT2-003, GNGT2-002, GNGT2-004
chr19	33360599	33362060	1462	*	8	8.53419e-62	3.03214e-32	0.123005	0.063702	SLC7A9-001, SLC7A9-002, SLC7A9-006, SLC7A9-003, SLC7A9-004
chr11	62341449	62344975	3527	*	18	1.11406e-76	3.09103e-32	0.124533	0.031565	EEF1G-001, EEF1G-201, TUT1-006, TUT1-002, EEF1G-004, EEF1G-002, MIR3654-004, EEF1G-003, MIR3654-003
chr1	2129572	2131086	1515	*	7	3.36812e-54	3.155e-32	0.100217	0.0537546	C1orf86-201, C1orf86-012
chr11	67182488	67184596	2109	*	12	2.65399e-82	3.27038e-32	0.0923702	0.0481236	CARNS1-001, CARNS1-201, CARNS1-202, CARNS1-005, CARNS1-006, CARNS1-002, CARNS1-003, CARNS1-004
chr1	42383598	42385941	2344	*	17	4.50393e-67	3.79416e-32	-0.114157	0.0259754	HIVEP3-002, HIVEP3-001, HIVEP3-005
chr4	86748774	86749040	267	*	7	2.77113e-46	3.85938e-32	0.133449	0.0941628	ARHGAP24-010, ARHGAP24-006
chr2	158300475	158301839	1365	*	7	2.45496e-60	4.08587e-32	-0.137609	-0.0972297	CYTIP-001, CYTIP-002, CYTIP-004, CYTIP-005
chr10	129533731	129537308	3578	*	20	5.47133e-55	4.08854e-32	-0.0618971	-0.023281	AL391005.1-201, FOXI2-001
chr3	9811407	9812180	774	*	11	1.38337e-60	4.36781e-32	0.0633693	0.0302798	CAMK1-001, CAMK1-003, CAMK1-006
chr5	170288255	170289848	1594	*	16	6.44226e-80	4.39603e-32	0.120226	0.0459816	RANBP17-005, RANBP17-006, RANBP17-004, RANBP17-002, RANBP17-011, RANBP17-009, RANBP17-003, RANBP17-008, RANBP17-007, RANBP17-001
chr11	62688748	62690717	1970	*	12	1.7771e-60	4.48688e-32	0.109602	0.0562507	CHRM1-001, CHRM1-002
chr19	10220013	10222409	2397	*	19	1.29367e-43	4.52851e-32	-0.08129	-0.0349921	P2RY11-001, SNORD105-201, PPAN-009, SNORD105B-201, PPAN-007, PPAN-005, P2RY11-002, PPAN-008
chr2	95938759	95940705	1947	*	10	6.31001e-44	4.59184e-32	0.103289	0.0596036	PROM2-201, PROM2-001, PROM2-002, PROM2-005, PROM2-006, PROM2-007, PROM2-003, PROM2-202
chr4	986645	988708	2064	*	8	1.63184e-50	4.59262e-32	0.0931752	0.0697165	SLC26A1-001, SLC26A1-002, SLC26A1-003, IDUA-011, SLC26A1-004, IDUA-010
chr3	183273245	183274235	991	*	8	2.75933e-46	4.74934e-32	-0.0987748	-0.0786119	KLHL6-001, KLHL6-002, KLHL6-004
chr1	2177909	2180027	2119	*	9	9.68215e-40	5.23563e-32	-0.0903612	0.0313077	SKI-002
chr19	31840737	31845685	4949	*	20	2.2991e-27	5.63679e-32	-0.0900852	-0.0289383	TSHZ3-001, TSHZ3-002, AC007796.1-001
chr3	49459143	49460566	1424	*	15	4.23612e-52	5.68914e-32	0.0783931	0.0362104	AMT-003, AMT-201, AMT-008, NICN1-AS1-001, AMT-005, AMT-013, AMT-006, AMT-014, AMT-020, AMT-004, AMT-011, AMT-002, AMT-019, AMT-009, AMT-018, AMT-017, AMT-015, AMT-016, AMT-007, AMT-021, AMT-202, AMT-203
chr9	116859631	116862053	2423	*	13	1.83593e-36	5.78716e-32	0.0814851	0.0297252	KIF12-001, KIF12-003, KIF12-004, KIF12-007
chr2	64832404	64834430	2027	*	7	1.57568e-36	6.04143e-32	0.118863	-0.0260842	AC007365.1-002, AC007365.1-001
chr1	16090718	16091218	501	*	8	3.70418e-44	6.05608e-32	0.0813669	0.062683	FBLIM1-004, FBLIM1-003
chr20	4150774	4152303	1530	*	6	4.20272e-40	6.41816e-32	0.126182	0.0882038	SMOX-008, SMOX-012
chr11	1939477	1943014	3538	*	22	1.17755e-37	6.44758e-32	0.0806507	0.0378914	TNNT3-001, TNNT3-011, TNNT3-201, TNNT3-202, TNNT3-203, TNNT3-006, TNNT3-004, TNNT3-204, TNNT3-012, TNNT3-003, TNNT3-002, TNNT3-010, TNNT3-014, TNNT3-015, TNNT3-007, AC051649.1-201
chr2	68960656	68962431	1776	*	9	3.94732e-58	6.45661e-32	-0.120894	-0.0818615	ARHGAP25-201, ARHGAP25-001, ARHGAP25-007, ARHGAP25-018, ARHGAP25-008, ARHGAP25-016, ARHGAP25-019, ARHGAP25-009, ARHGAP25-017
chr2	161126512	161128446	1935	*	15	4.13384e-77	6.58583e-32	0.119167	0.0619624	ITGB6-009, ITGB6-010, ITGB6-005
chr22	39688157	39689919	1763	*	7	1.63871e-39	6.96455e-32	0.0902202	0.0736546	RP3-333H23.8-001
chr19	48389435	48390114	680	*	8	6.53961e-46	7.33002e-32	0.125141	0.0913515	SULT2A1-001
chr6	31553441	31556255	2815	*	12	7.6303e-45	7.94529e-32	-0.104675	-0.0519554	LST1-003, LST1-005, LST1-002, LST1-006, LST1-017, LST1-015, LST1-007, LST1-022, LST1-008, LST1-012, LST1-201, LST1-202, LST1-004, LST1-203, LST1-023, LST1-019, LST1-011, LST1-018, LST1-013, LST1-001, LST1-021, LST1-025, LST1-009, LST1-024
chr3	9956506	9959128	2623	*	15	8.35452e-49	8.47854e-32	0.116544	0.0391038	IL17RC-001, IL17RC-014, RNU6-882P-201, IL17RC-019, IL17RC-017, IL17RC-020, IL17RC-201, IL17RC-028, IL17RC-009, IL17RC-011, IL17RC-010, IL17RC-027, IL17RC-016, IL17RC-021, IL17RC-006, IL17RC-022, IL17RC-018, IL17RC-024, IL17RC-008, IL17RC-025, IL17RC-002, IL17RC-012, IL17RC-003, IL17RC-026, IL17RC-004
chr19	13207239	13211261	4023	*	16	3.05229e-29	8.50327e-32	-0.116089	-0.0395843	NA
chr14	100621848	100623443	1596	*	8	7.268e-43	8.63389e-32	0.0976838	0.0731436	DEGS2-003
chr2	202123825	202125310	1486	*	9	2.27388e-46	1.07669e-31	-0.120846	-0.0412077	CASP8-012, CASP8-007, CASP8-002, CASP8-023, CASP8-026, CASP8-001, CASP8-010, CASP8-011
chr1	145714010	145717047	3038	*	12	1.87142e-42	1.07983e-31	-0.0891957	-0.0217431	CD160-006, CD160-007, CD160-202
chr7	27223682	27226329	2648	*	37	1.321e-89	1.13471e-31	-0.0606333	-0.0128733	HOXA11-001, HOXA11-AS-005, HOXA11-002, HOXA11-AS-007, HOXA11-AS-004, HOXA11-AS-002, HOXA11-AS-006
chr17	38248105	38250342	2238	*	9	9.02697e-45	1.1391e-31	0.131919	0.0424178	NA
chr21	34441782	34444584	2803	*	25	1.84873e-57	1.1892e-31	0.0644484	-0.00652042	OLIG1-201, OLIG1-001, AP000282.2-002, OLIG1-002, AP000282.2-001, OLIG1-003
chr12	100866566	100867758	1193	*	9	2.07442e-54	1.1987e-31	0.110547	0.0555515	NR1H4-004, NR1H4-003, NR1H4-008, NR1H4-001, NR1H4-002
chr17	46696661	46699155	2495	*	15	3.98408e-43	1.21154e-31	0.090616	0.0526945	NA
chr17	79798629	79801920	3292	*	18	3.80015e-57	1.24995e-31	0.100949	0.0297538	P4HB-012, P4HB-030, RP11-498C9.2-001
chr2	121070622	121071904	1283	*	9	7.27774e-63	1.25229e-31	0.104501	0.0535157	NA
chr7	75442678	75444115	1438	*	12	9.07483e-52	1.25965e-31	-0.137731	-0.06636	CCL24-001
chr20	62582249	62583946	1698	*	11	4.81053e-64	1.2948e-31	0.102366	0.0476773	UCKL1-006, AL118506.1-201
chr19	45407860	45407945	86	*	3	1.9721e-74	1.35686e-31	0.116892	0.101715	APOE-001, APOE-005, APOE-004, APOE-002, APOE-003
chr13	99135543	99135986	444	*	8	1.90467e-44	1.39022e-31	0.088358	0.0680896	NA
chr15	90371358	90371981	624	*	4	5.83206e-57	1.4162e-31	0.125574	0.100966	NA
chr1	24469564	24470647	1084	*	6	6.41105e-48	1.48229e-31	0.122192	0.0974463	IL22RA1-001
chr6	151197934	151199028	1095	*	5	1.30571e-76	1.52551e-31	0.204616	0.131986	NA
chr9	140332773	140333805	1033	*	4	9.04755e-64	1.56103e-31	0.135733	0.101359	ENTPD8-003, ENTPD8-004
chr2	231809311	231809697	387	*	5	3.68279e-53	1.60241e-31	-0.109753	-0.061384	NA
chr2	87016436	87021117	4682	*	22	5.75396e-31	1.76408e-31	-0.0781048	-0.0242902	CD8A-001, CD8A-002, CD8A-004, CD8A-202
chr7	73476337	73477544	1208	*	5	1.58372e-67	1.84073e-31	0.171739	0.0914279	CTB-51J22.1-001
chr19	49054612	49055443	832	*	11	3.15113e-41	2.00734e-31	0.0803678	0.0556578	SULT2B1-001
chr1	246843900	246845405	1506	*	7	2.3678e-47	2.04985e-31	0.159202	0.0528713	RP11-439E19.9-001
chr17	46683047	46687575	4529	*	19	9.75195e-22	2.18057e-31	0.0988118	0.035354	HOXB6-002, HOXB7-001, HOXB7-003, HOXB6-001, HOXB6-004, HOXB3-013
chr1	2323029	2325309	2281	*	14	1.85006e-66	2.22492e-31	0.102762	0.050341	RER1-008, RER1-002, RER1-201, RER1-004, MORN1-010, MORN1-002, MORN1-001, RER1-006, RER1-003, RER1-005, MORN1-006, RER1-001, MORN1-011
chr3	46410171	46411474	1304	*	7	4.78054e-34	2.30502e-31	-0.0876956	-0.057416	CCR5-001, CCR5-201
chr1	165323692	165327005	3314	*	27	5.93886e-61	2.35367e-31	-0.0695293	-0.0181387	LMX1A-002, LMX1A-001, LMX1A-003
chr1	42629798	42631835	2038	*	11	3.31002e-44	2.44132e-31	0.0743815	0.0529552	GUCA2A-001
chr11	67234346	67235198	853	*	4	7.83976e-84	2.49441e-31	0.104822	0.0741229	TMEM134-020, TMEM134-019, TMEM134-015, TMEM134-002, TMEM134-007, TMEM134-011, TMEM134-016, TMEM134-006, TMEM134-013, TMEM134-004, TMEM134-003, TMEM134-010, TMEM134-014, TMEM134-005, TMEM134-008, TMEM134-017, TMEM134-001
chr1	46033770	46035685	1916	*	6	7.24847e-44	2.53993e-31	0.0749477	0.0503056	AKR1A1-003, AKR1A1-009, AKR1A1-010, AKR1A1-013, AKR1A1-008, AKR1A1-012
chr11	64119977	64120685	709	*	8	5.79717e-104	2.64114e-31	0.159833	0.0558851	CCDC88B-009, CCDC88B-007
chr17	6920698	6923526	2829	*	13	2.9485e-65	2.90635e-31	0.15224	0.0348466	MIR497HG-201, MIR497HG-202, MIR497HG-001, C17orf49-009, C17orf49-007, C17orf49-008, MIR497HG-002, RP11-589P10.7-001
chr17	7791208	7793976	2769	*	13	3.04944e-82	2.98259e-31	0.0991149	0.0479909	CHD3-001, CHD3-002, CHD3-006, CHD3-013, CHD3-012
chr12	6418459	6422131	3673	*	28	1.13182e-36	3.10881e-31	0.084862	0.0326921	PLEKHG6-001, PLEKHG6-003, PLEKHG6-004, PLEKHG6-002, PLEKHG6-007
chr10	126812640	126813778	1139	*	4	3.1802e-56	3.17856e-31	0.133559	0.0925152	NA
chr12	58209548	58211237	1690	*	9	1.38942e-46	3.27677e-31	0.0972636	0.0665945	AVIL-001, AVIL-201, AVIL-003, AVIL-002, AVIL-008, RP11-571M6.18-001
chr2	241543460	241544901	1442	*	6	1.23314e-41	3.38468e-31	0.112362	0.0893848	GPR35-002, GPR35-003, GPR35-201
chr7	28337610	28338790	1181	*	7	5.32451e-40	3.56301e-31	0.086028	0.0368818	CREB5-005
chr16	318213	318900	688	*	5	1.32775e-54	3.85574e-31	0.132335	0.0982608	ARHGDIG-005, ARHGDIG-006, ARHGDIG-007
chr16	57831745	57833579	1835	*	12	4.4608e-58	3.96292e-31	0.11555	0.0539109	KIFC3-010, KIFC3-002, KIFC3-201, KIFC3-034, KIFC3-033, CTD-2600O9.1-002, KIFC3-032, CTD-2600O9.1-003
chr17	40489513	40489785	273	*	5	5.98171e-49	4.24157e-31	-0.125314	-0.0949842	NA
chr22	24822283	24824483	2201	*	13	2.21177e-51	4.29835e-31	-0.0740186	-0.0410661	ADORA2A-001, ADORA2A-005, ADORA2A-008, ADORA2A-002, ADORA2A-007
chr7	134463017	134464411	1395	*	11	6.66137e-47	4.55555e-31	0.0851668	0.0495295	CALD1-201, CALD1-005, CALD1-001, CALD1-003, CALD1-004, CALD1-017, CALD1-016, CALD1-019, CALD1-008, CALD1-018
chr21	45231023	45233662	2640	*	9	6.36801e-32	4.6113e-31	0.0864958	0.0450691	AP001053.11-002, AP001053.11-003, AP001053.11-001, AP001053.11-201
chr22	25508676	25510988	2313	*	7	4.61511e-41	4.65435e-31	0.089139	0.0633658	CTA-221G9.11-001
chr1	21619471	21621116	1646	*	8	1.04048e-36	4.74418e-31	-0.0996826	-0.0806272	RP5-1071N3.1-001, ECE1-011
chr3	13520256	13522740	2485	*	35	3.27251e-111	4.77955e-31	0.125372	0.0224117	HDAC11-001, HDAC11-004, HDAC11-005, HDAC11-007, HDAC11-008, HDAC11-009, HDAC11-010, HDAC11-014, HDAC11-012, HDAC11-AS1-001, HDAC11-006, HDAC11-002, HDAC11-013, HDAC11-017, HDAC11-201, HDAC11-015, HDAC11-011, HDAC11-003, HDAC11-016, HDAC11-020
chr16	1349178	1351306	2129	*	10	3.91533e-44	4.96936e-31	0.121009	0.0630422	RP11-616M22.7-001
chr5	36301436	36303314	1879	*	6	8.45319e-75	5.1012e-31	0.14275	0.0791816	RANBP3L-001, RANBP3L-003, RANBP3L-004, RANBP3L-002
chr10	375248	375830	583	*	5	2.6639e-50	5.25044e-31	0.116246	0.0968854	DIP2C-004
chr2	189155551	189158532	2982	*	27	1.73293e-47	5.45605e-31	0.0770409	0.000853897	GULP1-001, GULP1-003, GULP1-002, GULP1-007, GULP1-010, GULP1-005, GULP1-004, GULP1-008, GULP1-006, GULP1-011, GULP1-009
chr14	104668726	104669834	1109	*	6	5.43926e-64	5.75112e-31	0.147533	0.0860848	NA
chr16	725142	727212	2071	*	16	5.86521e-56	5.87182e-31	0.0842816	0.0299252	RHBDL1-001, RHBDL1-002, RHBDL1-003, RHBDL1-005
chr17	8056492	8059223	2732	*	9	5.96325e-57	5.93454e-31	0.144143	0.0520408	PER1-001, PER1-002, PER1-008, PER1-004, PER1-003, PER1-009, PER1-006, PER1-010
chr11	1219189	1221812	2624	*	12	1.27422e-50	5.98389e-31	0.0969209	0.0503663	NA
chr4	110767863	110769447	1585	*	8	2.19351e-42	6.03692e-31	0.0870367	0.0602791	LRIT3-002
chr6	31656126	31658789	2664	*	9	3.55395e-51	6.21594e-31	0.081844	0.0439007	ABHD16A-010, ABHD16A-008, ABHD16A-012, ABHD16A-009, ABHD16A-007, ABHD16A-011, ABHD16A-006
chr9	125137380	125137594	215	*	6	2.0279e-48	6.26359e-31	0.136849	0.0966402	PTGS1-201
chr2	113874068	113875723	1656	*	9	6.83233e-72	6.44021e-31	0.170157	0.0599087	IL1RN-001, IL1RN-002, IL1RN-003, IL1RN-008
chr13	33780078	33781805	1728	*	11	9.50421e-39	6.54667e-31	-0.0881616	-0.0136817	STARD13-001
chr22	22292189	22293793	1605	*	13	1.61291e-65	6.61002e-31	0.152753	0.0329146	PPM1F-002, PPM1F-007, PPM1F-004, LL22NC03-86G7.1-001, PPM1F-008, PPM1F-201, LL22NC03-86G7.1-201
chr21	38289169	38291179	2011	*	4	1.46756e-41	6.86596e-31	0.176796	0.0817511	NA
chr19	4045025	4046108	1084	*	6	2.34025e-43	6.95536e-31	0.113002	0.0764401	AC016586.1-201
chr3	49755422	49760915	5494	*	21	8.0318e-91	7.21155e-31	0.175528	0.0447553	GMPPB-002, GMPPB-003, AMIGO3-001, GMPPB-001, GMPPB-004, GMPPB-005, RNF123-013, RNF123-014, AMIGO3-201
chr1	159046391	159047177	787	*	8	1.19538e-54	7.41402e-31	-0.102506	-0.076327	AIM2-001
chr12	57443357	57445662	2306	*	10	1.05957e-43	7.91404e-31	0.0911071	0.0565408	MYO1A-001, MYO1A-002, MYO1A-004, MYO1A-005, MYO1A-003, MYO1A-201, MYO1A-009
chr19	1070688	1071208	521	*	7	9.85946e-47	7.92293e-31	0.123972	0.0816214	HMHA1-004, HMHA1-013
chr5	134374439	134377058	2620	*	15	8.20798e-31	7.93909e-31	-0.132705	-0.0517416	CTC-276P9.1-001, CTC-276P9.1-002
chr6	30857892	30860960	3069	*	26	1.49589e-48	7.97318e-31	-0.0892605	-0.0198642	DDR1-203, DDR1-006, DDR1-007, DDR1-050, DDR1-008, DDR1-017, DDR1-054, DDR1-053, DDR1-018, DDR1-052, DDR1-051, DDR1-055, MIR4640-203
chr20	62198014	62200711	2698	*	16	2.94925e-58	8.1213e-31	-0.0960065	-0.0373334	HELZ2-001, HELZ2-006
chr16	29972493	29974702	2210	*	17	2.37018e-81	8.50958e-31	0.107415	0.0369805	TMEM219-201, TMEM219-005, TMEM219-001, TMEM219-003, TMEM219-006, TMEM219-002, TMEM219-008, TMEM219-010
chr7	1606266	1607787	1522	*	9	9.7163e-39	8.66211e-31	0.144957	0.0886867	PSMG3-001, PSMG3-002, PSMG3-AS1-001, PSMG3-AS1-002, PSMG3-AS1-003, PSMG3-AS1-005, PSMG3-AS1-004
chr2	74666700	74670061	3362	*	20	1.2719e-34	9.01489e-31	0.102196	0.0368478	RTKN-004, RTKN-002, RTKN-001, RTKN-011, RTKN-005, RTKN-003, RTKN-006, RTKN-007
chr11	1325718	1327962	2245	*	12	2.52575e-32	9.05602e-31	0.111897	0.0684971	TOLLIP-002, TOLLIP-008
chr9	110495498	110496004	507	*	3	8.56432e-63	9.10756e-31	0.162464	0.118423	NA
chr2	233923781	233925923	2143	*	15	3.86599e-52	9.24761e-31	-0.0864777	-0.0471944	INPP5D-201, INPP5D-002, INPP5D-005, INPP5D-204
chr10	45406005	45407522	1518	*	10	4.35658e-42	9.24821e-31	0.0819128	0.0611582	TMEM72-001, TMEM72-201
chr2	11538312	11539289	978	*	8	8.9352e-57	9.53278e-31	0.100352	0.0594312	LINC00570-004, LINC00570-003, LINC00570-002
chr19	49249932	49251637	1706	*	10	1.12694e-39	9.66787e-31	-0.132892	-0.0598959	IZUMO1-001, IZUMO1-004, IZUMO1-003, IZUMO1-002, IZUMO1-006
chr1	207221548	207227965	6418	*	35	9.2688e-105	9.86302e-31	0.138088	0.0331472	YOD1-002, PFKFB2-002, PFKFB2-001, YOD1-001, YOD1-201, PFKFB2-201, PFKFB2-003, PFKFB2-004, PFKFB2-203
chr3	11266695	11267627	933	*	9	2.44983e-52	9.90473e-31	0.123794	0.0673254	HRH1-004
chr17	56164461	56164528	68	*	3	3.89038e-62	1.00315e-30	0.115457	0.0940593	NA
chr16	446077	448943	2867	*	9	4.9301e-40	1.01441e-30	0.10058	0.050175	NME4-001, NME4-011, NME4-002, NME4-009, NME4-012, NME4-006, NME4-010, NME4-005, NME4-003, NME4-004
chr14	24784787	24785933	1147	*	5	1.54885e-43	1.07258e-30	0.113606	0.0813139	LTB4R-003, LTB4R-005
chr2	242716107	242716801	695	*	7	7.13608e-47	1.09246e-30	0.0930915	0.062731	GAL3ST2-001
chr11	44971593	44973650	2058	*	21	2.68343e-135	1.22879e-30	0.111579	0.0304407	TP53I11-201, TP53I11-005, TP53I11-006, TP53I11-012, TP53I11-001, TP53I11-019, TP53I11-015, TP53I11-021, TP53I11-008, TP53I11-017, TP53I11-011, TP53I11-003, TP53I11-013, TP53I11-007, TP53I11-004, TP53I11-014
chr14	105044984	105047853	2870	*	13	3.8946e-70	1.29544e-30	0.119053	0.050847	C14orf180-004, C14orf180-001, C14orf180-002
chr1	120280870	120281896	1027	*	4	1.39726e-48	1.32746e-30	0.133723	0.108558	PHGDH-003
chr4	62065809	62068299	2491	*	12	4.70397e-78	1.32752e-30	-0.0939889	-0.0254646	LPHN3-019, LPHN3-001, LPHN3-003
chr7	142981350	142982463	1114	*	9	1.40579e-39	1.35825e-30	0.11046	0.0817197	TMEM139-001, TMEM139-003, TMEM139-005, TMEM139-002, AC073342.12-001, TMEM139-004, TMEM139-008, TMEM139-009, TMEM139-007
chr6	167534251	167536521	2271	*	11	1.64996e-48	1.41616e-30	-0.0988547	-0.060502	CCR6-002, CCR6-001
chr16	2260770	2265125	4356	*	27	3.6315e-98	1.44932e-30	0.108754	0.0241182	BRICD5-001, PGP-001, RP11-304L19.8-001, PGP-003, BRICD5-002, BRICD5-003, BRICD5-004
chr11	1884325	1885803	1479	*	7	1.04842e-57	1.48411e-30	0.130295	0.0791833	LSP1-001, LSP1-013, LSP1-014, AC051649.12-001
chr14	105157570	105159746	2177	*	9	4.63975e-93	1.52004e-30	0.1843	0.060175	INF2-003, INF2-001, INF2-009, RP11-982M15.5-001
chr17	41001849	41003399	1551	*	8	1.79981e-41	1.61295e-30	0.104392	0.0574395	AOC3-001, AOC3-003, AOC3-004
chr6	32084298	32087864	3567	*	31	4.36407e-91	1.7629e-30	0.102339	0.0228197	TNXB-003, ATF6B-008, ATF6B-007, ATF6B-006, ATF6B-009
chr16	85607562	85609071	1510	*	10	1.09856e-49	1.84729e-30	0.103159	0.0576433	NA
chr1	20140740	20143089	2350	*	10	1.85875e-33	2.00849e-30	0.0913786	0.0628833	RNF186-001, RP11-91K11.2-001
chr1	114429815	114431234	1420	*	9	8.37319e-36	2.03609e-30	0.122003	0.0925443	BCL2L15-002, BCL2L15-001, BCL2L15-005, BCL2L15-004, BCL2L15-003, BCL2L15-007
chr15	37170017	37171175	1159	*	7	5.15577e-40	2.11881e-30	-0.126867	-0.0928653	NA
chr15	91410508	91412118	1611	*	7	6.66422e-69	2.13655e-30	0.148025	0.0804488	FURIN-001
chr17	19647973	19650069	2097	*	17	1.55114e-71	2.1425e-30	0.0974391	0.0506518	ALDH3A1-001, ALDH3A1-007, ALDH3A1-018, ALDH3A1-009, ALDH3A1-201, ALDH3A1-010, ALDH3A1-006, ALDH3A1-002, ALDH3A1-008, ALDH3A1-019, ALDH3A1-005, ALDH3A1-014, ALDH3A1-016, ALDH3A1-015, ALDH3A1-017
chr10	5495514	5496623	1110	*	6	8.05849e-72	2.15703e-30	0.114281	0.0592708	NET1-002, NET1-004
chr19	11305231	11310131	4901	*	22	5.64696e-77	2.16717e-30	-0.108704	0.00495812	KANK2-201, KANK2-202, KANK2-001, KANK2-007, KANK2-003, KANK2-014, KANK2-015, KANK2-009, KANK2-006, KANK2-012, KANK2-010, KANK2-008, KANK2-011
chr6	1618814	1621093	2280	*	9	1.50931e-35	2.2814e-30	-0.0930838	-0.062913	NA
chr15	42447840	42449716	1877	*	8	1.95812e-42	2.46341e-30	0.120786	0.075787	PLA2G4F-003, PLA2G4F-001, PLA2G4F-201, PLA2G4F-007, PLA2G4F-006, PLA2G4F-002
chr16	696003	696801	799	*	4	1.05601e-50	2.52156e-30	0.095816	0.0917457	FAM195A-004
chr10	5135451	5137178	1728	*	7	1.26837e-60	2.52269e-30	0.199407	0.108343	AKR1C3-001, U8.21-201, AKR1C3-004, AKR1C3-009, AKR1C3-005
chr9	34651062	34655256	4195	*	13	1.91782e-32	2.55896e-30	0.0943322	0.045812	IL11RA-001, IL11RA-201, IL11RA-012, IL11RA-003, IL11RA-004, IL11RA-011, IL11RA-009, IL11RA-006, IL11RA-013, IL11RA-008, IL11RA-007, IL11RA-010, IL11RA-015, IL11RA-014, IL11RA-002
chr14	103591964	103593995	2032	*	14	1.90365e-55	2.56181e-30	0.0820864	0.0421105	TNFAIP2-201, TNFAIP2-202, TNFAIP2-003, TNFAIP2-008, TNFAIP2-002, TNFAIP2-004
chr5	172331733	172332685	953	*	7	1.14726e-45	2.70762e-30	0.0942155	0.0776557	ERGIC1-001, ERGIC1-007, ERGIC1-008
chr17	37781256	37785652	4397	*	21	1.20014e-68	2.71749e-30	0.160306	0.0491768	PPP1R1B-001, PPP1R1B-005, PPP1R1B-002, PPP1R1B-006, PPP1R1B-008, PPP1R1B-011, PPP1R1B-013, PPP1R1B-014, PPP1R1B-012
chr17	73582961	73585270	2310	*	12	1.31838e-68	2.75357e-30	-0.0939052	-0.0512243	MYO15B-001, MYO15B-004, MYO15B-003, MYO15B-002
chr17	26732120	26734524	2405	*	18	2.63143e-72	2.75846e-30	0.0922073	0.033189	SLC46A1-201, SLC46A1-202, SLC46A1-007, CTD-2350C19.2-001, SLC46A1-005, SLC46A1-004, SLC46A1-008, SLC46A1-002, SLC46A1-011, SLC46A1-001, SLC46A1-006
chr15	78279587	78280477	891	*	6	4.20545e-64	2.84759e-30	0.129725	0.0748388	ADAMTS7P3-002
chr13	114311372	114313414	2043	*	16	9.90796e-52	2.9043e-30	0.103356	0.0427041	ATP4B-001
chr2	85660497	85662365	1869	*	8	2.18123e-99	2.93728e-30	0.149471	0.0585343	SH2D6-001, Y_RNA.546-201, SH2D6-005, SH2D6-006
chr20	11666805	11668904	2100	*	10	8.44913e-45	3.09559e-30	-0.0953424	0.0321881	RP11-268G13.1-001
chr12	124941307	124942692	1386	*	10	3.89116e-45	3.12277e-30	-0.1391	-0.0687684	NA
chr5	92926504	92931401	4898	*	17	2.06083e-19	3.18041e-30	-0.100808	-0.068767	NR2F1-005
chr4	1164681	1167714	3034	*	21	4.77723e-52	3.284e-30	0.0809825	0.0347492	SPON2-001, SPON2-201, SPON2-002, SPON2-005, SPON2-007, SPON2-008, SPON2-004, SPON2-003, SPON2-006
chr8	22421029	22423633	2605	*	15	7.61643e-132	3.41356e-30	0.145422	0.0384399	SORBS3-201, RP11-582J16.3-001, SORBS3-018, SORBS3-013, SORBS3-009, SORBS3-016, SORBS3-011, SORBS3-012, SORBS3-019, SORBS3-021, SORBS3-010, SORBS3-014, SORBS3-020
chr4	1201315	1206150	4836	*	31	4.00707e-63	3.5168e-30	0.102458	0.026603	CTBP1-014, SPON2-018, SPON2-016, SPON2-011, SPON2-010, SPON2-012, SPON2-019, SPON2-009, CTBP1-016
chr6	154568143	154569104	962	*	7	2.75991e-47	3.91428e-30	-0.136732	-0.0844955	IPCEF1-011, IPCEF1-012, IPCEF1-009, IPCEF1-006, IPCEF1-010
chr8	21908022	21912864	4843	*	15	1.80145e-25	4.15407e-30	-0.149167	-0.0137399	DMTN-202, DMTN-204, DMTN-004, DMTN-007, DMTN-018, DMTN-005, DMTN-015, DMTN-014, DMTN-017, DMTN-006, DMTN-012, DMTN-013, DMTN-016, DMTN-011
chr12	110034952	110036309	1358	*	7	4.03412e-56	4.61568e-30	0.076843	0.0456983	NA
chr19	2294369	2295839	1471	*	7	6.46595e-42	4.73353e-30	0.0834637	0.066616	NA
chr11	60551275	60554966	3692	*	11	6.41799e-30	5.33468e-30	0.126196	0.053133	MS4A10-001
chr12	6664536	6666539	2004	*	14	1.62717e-74	6.19101e-30	-0.127561	-0.0552686	IFFO1-001, IFFO1-011, IFFO1-008, IFFO1-007, IFFO1-006
chr12	52636834	52639319	2486	*	11	4.00767e-68	6.44428e-30	0.0903143	0.0293523	RP3-416H24.1-001, KRT7-011, KRT7-018, KRT7-004, KRT7-007, KRT7-008
chr11	62556374	62557944	1571	*	4	8.1863e-32	6.4575e-30	0.103658	0.0773865	TMEM223-001, TMEM179B-001, TMEM223-002, TMEM179B-004, TMEM223-004, TMEM223-003, TMEM179B-005, TMEM179B-003, TMEM179B-002
chr16	329350	333737	4388	*	19	5.03637e-36	6.6479e-30	0.147362	0.0392045	PDIA2-001, ARHGDIG-001, PDIA2-008, ARHGDIG-002, PDIA2-007, ARHGDIG-004, PDIA2-005, PDIA2-006, PDIA2-003, ARHGDIG-003, PDIA2-004
chr1	6105003	6106539	1537	*	17	5.36611e-58	6.66147e-30	0.0827423	0.0451039	KCNAB2-016, KCNAB2-204
chr16	1361756	1366380	4625	*	18	1.4555e-22	7.0246e-30	0.0776188	0.0273453	UBE2I-006, UBE2I-008, UBE2I-015, UBE2I-017, UBE2I-020, UBE2I-009, UBE2I-014, UBE2I-018, UBE2I-016
chr1	207095153	207096833	1681	*	12	6.45443e-70	7.07871e-30	-0.125125	-0.0657631	FAIM3-001, FAIM3-201, FAIM3-004, FAIM3-003, FAIM3-006, FAIM3-009, FAIM3-007, FAIM3-005, FAIM3-008
chr15	57510284	57511787	1504	*	6	1.79782e-53	7.18922e-30	0.172804	0.132533	TCF12-008, TCF12-006, TCF12-004, TCF12-018
chr1	207119784	207120628	845	*	6	2.17406e-44	7.27917e-30	0.121544	0.0871316	PIGR-001
chr15	42173613	42175330	1718	*	6	1.45538e-57	7.38427e-30	0.103684	0.0605785	NA
chr5	151066460	151067485	1026	*	8	1.73992e-73	9.28463e-30	-0.0999636	-0.0588489	SPARC-001, SPARC-003, SPARC-005, SPARC-004, SPARC-008, SPARC-007
chr3	100711638	100713182	1545	*	6	1.10267e-51	9.54002e-30	0.178549	0.0809611	ABI3BP-001, ABI3BP-002, ABI3BP-003, ABI3BP-006, ABI3BP-024, ABI3BP-022
chr2	60762929	60764101	1173	*	8	8.24404e-42	1.09528e-29	0.0860222	0.0647766	BCL11A-008
chr14	22950395	22951420	1026	*	8	4.78105e-40	1.13922e-29	-0.074398	-0.0576861	TRAJ56-001, TRAJ54-001, TRAJ53-001, TRAJ55-001, AE000661.37-006, AE000661.37-007
chr16	29830461	29833153	2693	*	16	4.70346e-41	1.237e-29	0.110028	0.0424107	MVP-001, MVP-201, MVP-202, PAGR1-001, MVP-015, MVP-014, MVP-018, MVP-002, AC009133.12-002, MVP-009, MVP-013, MVP-011, MVP-008, AC009133.20-001, AC009133.12-001, MVP-017, MVP-010
chr7	108167515	108169980	2466	*	11	1.57881e-53	1.2558e-29	0.18213	0.0893294	PNPLA8-001, PNPLA8-201, PNPLA8-007, PNPLA8-002, PNPLA8-006, PNPLA8-009, PNPLA8-003, PNPLA8-005, PNPLA8-004, PNPLA8-011, PNPLA8-010
chr17	78734663	78735596	934	*	6	1.38241e-46	1.31396e-29	-0.107864	-0.0596372	NA
chr17	79948148	79950366	2219	*	9	6.98578e-46	1.36275e-29	0.128755	0.0694752	NA
chr7	55605399	55606442	1044	*	8	5.51831e-39	1.40426e-29	-0.104155	-0.0648918	VOPP1-010, VOPP1-009, VOPP1-008, VOPP1-201
chr8	139734443	139735524	1082	*	5	4.93175e-54	1.41786e-29	0.145962	-0.00225468	COL22A1-003
chr15	70371326	70373099	1774	*	7	8.49983e-34	1.4406e-29	0.0965777	0.082209	MIR629-201
chr12	51419900	51423248	3349	*	24	4.69485e-82	1.44771e-29	0.0954113	0.0367814	SLC11A2-006, SLC11A2-002, SLC11A2-201, SLC11A2-005, SLC11A2-012, SLC11A2-004, SLC11A2-003, SLC11A2-007, SLC11A2-015, SLC11A2-010, SLC11A2-001, SLC11A2-014, SLC11A2-025, SLC11A2-020, SLC11A2-018, SLC11A2-019, SLC11A2-011, SLC11A2-013
chr1	156211409	156212578	1170	*	11	2.45961e-59	1.52718e-29	0.0863532	0.00041814	BGLAP-001, BGLAP-002
chr1	41980863	41982392	1530	*	7	2.71221e-35	1.59652e-29	0.133381	0.0579252	NA
chr2	242293577	242296992	3416	*	17	1.38188e-52	1.63605e-29	0.0967555	0.0417773	FARP2-001, FARP2-002, AC005104.3-001, FARP2-004, FARP2-005, FARP2-201
chr7	55620356	55622217	1862	*	12	2.76013e-48	1.74044e-29	0.103835	0.049914	VOPP1-006, VOPP1-007
chr11	116699356	116701044	1689	*	10	1.46468e-45	1.74383e-29	0.08154	0.0561105	APOC3-001, APOC3-003, APOC3-002, APOC3-004
chr16	89113315	89115733	2419	*	14	9.61369e-60	1.84842e-29	0.0868284	0.0411043	NA
chr1	20306106	20308097	1992	*	13	1.04248e-37	1.86042e-29	0.0730649	0.010937	PLA2G2A-001, PLA2G2A-201, PLA2G2A-006, PLA2G2A-005, PLA2G2A-004, PLA2G2A-003, PLA2G2A-002
chr12	47219626	47221046	1421	*	14	3.70613e-47	1.91059e-29	0.0866884	0.0492121	SLC38A4-002, SLC38A4-001, SLC38A4-004
chr17	12877227	12877954	728	*	5	8.95021e-55	2.00249e-29	-0.234301	-0.148591	ARHGAP44-005, RN7SL550P-201
chr21	44816571	44819445	2875	*	9	8.61263e-42	2.04825e-29	0.110853	0.00251114	NA
chr2	234544271	234545070	800	*	7	6.22295e-45	2.25251e-29	0.122855	0.0698756	UGT1A10-001, UGT1A10-002
chr19	48014999	48016860	1862	*	6	7.22076e-31	2.35031e-29	0.110167	0.0783703	NAPA-001, NAPA-017, NAPA-004, NAPA-002, NAPA-014, NAPA-023, NAPA-006, NAPA-007, NAPA-013, NAPA-003, NAPA-011, NAPA-015, NAPA-012, NAPA-005, NAPA-019
chr14	71822096	71822452	357	*	3	1.48176e-57	2.39434e-29	0.148586	0.117427	NA
chr19	35818673	35820181	1509	*	9	3.46643e-41	2.46288e-29	-0.104855	-0.0352719	CD22-002, CD22-201, CD22-202, CD22-006, CD22-001, CD22-003, CD22-007, CD22-024, CD22-031, CD22-017, CD22-011, U62631.5-001, CD22-009, CD22-013, CD22-018, CD22-016, CD22-021, CD22-025, CD22-023, CD22-019, CD22-010, CD22-020, CD22-033, CD22-022, CD22-034, CD22-014, CD22-005, CD22-012
chr11	119038708	119040926	2219	*	16	1.44978e-84	2.60098e-29	0.101814	0.0373893	NLRX1-001, NLRX1-004, NLRX1-201, NLRX1-003, NLRX1-009, NLRX1-008, NLRX1-006, NLRX1-010, NLRX1-011, NLRX1-012, NLRX1-007, NLRX1-005
chr1	234907722	234908514	793	*	5	4.83288e-48	2.67725e-29	-0.202969	-0.1165	NA
chr21	45558301	45561490	3190	*	8	3.293e-27	2.83453e-29	0.091344	0.0467627	C21orf33-008
chr20	30406052	30407388	1337	*	13	3.10556e-83	2.86121e-29	0.122874	0.0437009	MYLK2-001, MYLK2-002
chr2	235907647	235908561	915	*	6	7.64681e-37	2.88753e-29	0.0948131	0.0866648	NA
chr8	35092188	35094053	1866	*	14	3.0371e-54	2.91747e-29	-0.0481285	-0.0242017	UNC5D-003, UNC5D-002, UNC5D-004, UNC5D-005
chr5	50677808	50679965	2158	*	22	3.32344e-107	2.96722e-29	-0.0494442	-0.0165161	ISL1-001, ISL1-003, CTD-2314G24.2-001
chr19	2525231	2525634	404	*	5	2.21532e-47	3.09513e-29	0.120511	0.0923858	NA
chr17	38656877	38659139	2263	*	13	1.09386e-56	3.14346e-29	0.0974772	0.0377702	TNS4-001
chr2	177355072	177356448	1377	*	7	1.82828e-37	3.16035e-29	-0.0997249	0.000515957	NA
chr17	8770908	8772419	1512	*	11	9.97812e-32	3.21619e-29	-0.074025	-0.0444428	PIK3R6-201, PIK3R6-001, PIK3R6-003
chr22	32057065	32058810	1746	*	13	2.06305e-84	3.22499e-29	0.137668	0.0391455	PISD-202, PISD-004, PISD-017, PISD-001, PISD-002, PISD-003
chr10	116444240	116445691	1452	*	9	1.12614e-50	3.55084e-29	0.110776	0.0722778	ABLIM1-201, ABLIM1-005, ABLIM1-002, ABLIM1-203
chr11	12397998	12400070	2073	*	19	3.62968e-48	3.55282e-29	0.0731376	-0.00530436	PARVA-001, PARVA-002, PARVA-202, PARVA-203
chr22	39545030	39549099	4070	*	18	2.50765e-54	3.58381e-29	0.0935254	0.0233317	CBX7-001, CBX7-003, CBX7-005, CBX7-007, CBX7-004, CBX7-002
chr11	111788810	111789693	884	*	9	1.3778e-59	3.60438e-29	0.102952	0.0677804	C11orf52-001, C11orf52-002, C11orf52-004
chr17	75469976	75472168	2193	*	12	5.1423e-50	3.61706e-29	-0.0970594	-0.04776	SEPT9-015, RP11-75C10.9-001
chr7	153749310	153749759	450	*	7	5.56301e-44	3.63865e-29	-0.0423753	-0.0283162	DPP6-003, DPP6-002
chr19	6475456	6477198	1743	*	7	5.00042e-31	3.64463e-29	0.0928019	0.0784476	DENND1C-008, DENND1C-007, DENND1C-009, DENND1C-010
chr2	68591915	68593813	1899	*	9	1.5123e-51	3.88038e-29	-0.108468	-0.0648035	PLEK-001, AC015969.3-001
chr19	2493210	2495886	2677	*	10	6.45378e-43	3.9146e-29	0.127791	0.0532206	NA
chr13	113775806	113777160	1355	*	12	1.26246e-49	3.91501e-29	0.101009	0.0559381	F10-002, F10-001, F10-007, F10-006, F10-003, F10-005
chr14	24420715	24425142	4428	*	19	6.6727e-55	3.98677e-29	0.106829	0.0349881	DHRS4-201, DHRS4-002, DHRS4-202, DHRS4-203, DHRS4-001, DHRS4-003, DHRS4-AS1-004, DHRS4-204, DHRS4-004, DHRS4-AS1-003, DHRS4-AS1-005, DHRS4-AS1-002, DHRS4-AS1-007, DHRS4-005, DHRS4-007, DHRS4-006
chr16	68267532	68272111	4580	*	28	1.40105e-38	4.01324e-29	0.103517	0.0138594	ESRP2-002, ESRP2-001, ESRP2-010, ESRP2-007, ESRP2-011, ESRP2-012, RP11-96D1.6-001, ESRP2-006, ESRP2-008, ESRP2-014, ESRP2-004, ESRP2-005, ESRP2-009
chr2	10302028	10302881	854	*	5	3.94292e-43	4.1288e-29	0.114538	0.0820999	NA
chr1	9938182	9939390	1209	*	6	3.40032e-50	4.23588e-29	0.0955253	0.0627107	CTNNBIP1-004
chr16	1583391	1584516	1126	*	13	1.29465e-38	4.28437e-29	-0.0655492	-0.0496329	IFT140-006, TMEM204-002
chr1	210501140	210503830	2691	*	19	1.29442e-104	4.39088e-29	0.140267	0.036274	HHAT-001, HHAT-201, HHAT-004, HHAT-202, HHAT-203, HHAT-204, HHAT-205, HHAT-206, HHAT-207
chr21	40983609	40985406	1798	*	15	7.31604e-43	4.41435e-29	-0.0630972	-0.0259461	C21orf88-002, C21orf88-004, C21orf88-001
chr10	112628888	112629462	575	*	5	2.51789e-47	4.7402e-29	-0.164035	-0.106125	RP11-313D6.3-001
chr17	76975944	76977057	1114	*	9	1.37363e-44	4.81387e-29	0.0857134	0.0436323	LGALS3BP-001, LGALS3BP-021, LGALS3BP-012, LGALS3BP-004, LGALS3BP-002, LGALS3BP-009, LGALS3BP-003, LGALS3BP-005, LGALS3BP-011, LGALS3BP-006, LGALS3BP-018, LGALS3BP-010, LGALS3BP-017, LGALS3BP-007
chr12	120662215	120666924	4710	*	12	5.48743e-23	4.83775e-29	0.0898326	0.0471867	PXN-004, PXN-006, PXN-010, PXN-009, PXN-013, PXN-012, PXN-014
chr11	67204799	67206434	1636	*	14	2.52748e-49	4.85124e-29	-0.0855215	-0.0474369	PTPRCAP-001, AP003419.16-001, CORO1B-007, CORO1B-005
chr3	93747410	93748907	1498	*	8	4.72162e-50	4.97126e-29	0.166455	0.104471	STX19-001
chr20	52225459	52228029	2571	*	9	4.60956e-37	5.09851e-29	-0.117808	-0.0449168	ZNF217-004, AC005808.3-001, ZNF217-003
chr16	75299990	75302825	2836	*	24	2.10925e-83	5.13198e-29	0.106085	0.0290816	BCAR1-001, BCAR1-005, BCAR1-003, BCAR1-006, BCAR1-004, BCAR1-201, BCAR1-007, BCAR1-012, BCAR1-019
chr12	122515332	122516220	889	*	5	2.02804e-72	5.45982e-29	0.153389	0.0836627	MLXIP-001
chr6	33864726	33869760	5035	*	26	4.77782e-43	5.57036e-29	0.0964774	0.0201905	RP3-468B3.2-001, LINC01016-001, LINC01016-005
chr16	85947219	85950321	3103	*	9	1.57375e-32	5.60987e-29	-0.128109	-0.025774	IRF8-009, IRF8-008, IRF8-010
chr19	45116089	45117457	1369	*	11	1.50601e-39	5.84903e-29	0.0796767	0.0610547	IGSF23-003, IGSF23-002, IGSF23-004
chr19	5851255	5852498	1244	*	9	9.29479e-48	6.15899e-29	0.0959307	0.0661116	FUT3-002, FUT3-004, FUT3-006, FUT3-003, FUT3-008, FUT3-001
chr18	25754301	25758192	3892	*	19	6.86471e-57	6.56605e-29	0.0688193	-0.0102589	CDH2-001
chr20	35971659	35975022	3364	*	16	5.53582e-40	6.76644e-29	0.0881022	0.0369973	SRC-001, SRC-203, SRC-008
chr22	50686471	50687810	1340	*	5	3.95421e-59	6.93989e-29	0.0932683	0.0647112	HDAC10-008, HDAC10-002, HDAC10-006, HDAC10-005, HDAC10-007, HDAC10-018, HDAC10-020, HDAC10-010, HDAC10-019, HDAC10-009, HDAC10-016, HDAC10-004, HDAC10-014, HDAC10-013, HDAC10-021, HDAC10-012, HDAC10-015, HDAC10-003
chr12	3834795	3838094	3300	*	10	1.51993e-43	7.00038e-29	-0.0919943	-0.0295897	RNU6-174P-201
chr7	44580809	44582342	1534	*	12	6.78325e-37	7.02012e-29	0.0849111	0.0482957	NPC1L1-001, NPC1L1-003, NPC1L1-002, NPC1L1-201
chr10	88426944	88428429	1486	*	14	9.13442e-55	7.04229e-29	0.0862428	0.0424094	LDB3-201, LDB3-202, LDB3-203, LDB3-001, LDB3-204, LDB3-002, LDB3-205, LDB3-206, LDB3-207
chr14	22991735	22993303	1569	*	8	9.67357e-49	7.43191e-29	-0.079247	-0.0572299	TRAJ22-001, TRAJ21-001, TRAJ20-001, TRAJ19-001, TRAJ18-001
chr17	50234775	50237844	3070	*	29	3.58188e-55	7.64902e-29	-0.0855803	-0.0260262	CA10-003, CA10-201, CA10-001, CA10-006, CA10-002, CA10-011, CA10-008, CA10-004
chr20	35273933	35275710	1778	*	13	5.37178e-59	7.72367e-29	-0.11052	-0.057718	SLA2-001, SLA2-002
chr10	18628543	18629677	1135	*	9	2.30534e-101	7.74718e-29	0.156213	0.0736671	CACNB2-007, CACNB2-006
chr13	34250241	34251651	1411	*	7	5.33144e-35	8.13673e-29	0.123812	0.0848186	RP11-141M1.3-002, RP11-141M1.3-001
chr16	4729905	4730465	561	*	4	3.9265e-54	8.6099e-29	0.149449	0.128607	MGRN1-013, MGRN1-012, MGRN1-011
chr6	35991802	35992691	890	*	11	6.49356e-68	9.0179e-29	0.0743541	0.0251521	SLC26A8-005, SLC26A8-006, SLC26A8-008, SLC26A8-007, SLC26A8-004, SLC26A8-001
chr22	45608023	45609421	1399	*	14	3.37158e-38	9.09503e-29	0.0737193	0.0388203	KIAA0930-004, KIAA0930-009, KIAA0930-012, KIAA0930-201, KIAA0930-003, KIAA0930-011, KIAA0930-010
chr5	127872037	127874825	2789	*	23	9.07213e-50	9.2504e-29	0.0935803	0.00391588	FBN2-201, FBN2-004, SLC27A6-002, FBN2-005, FBN2-003
chr2	11679584	11680144	561	*	8	2.67148e-47	9.3e-29	0.0966307	0.0643864	GREB1-002, MIR4429-201
chr1	32280923	32282693	1771	*	10	7.0692e-49	9.80264e-29	0.0863848	0.0391994	SPOCD1-001, SPOCD1-007, SPOCD1-201, SPOCD1-002, SPOCD1-010, SPOCD1-009, SPOCD1-011, SPOCD1-008
chr16	1274873	1275475	603	*	5	9.72431e-47	1.01024e-28	0.106066	0.089515	TPSG1-001, TPSG1-003
chr19	10822935	10824846	1912	*	7	1.1028e-27	1.01853e-28	0.124839	0.076157	QTRT1-012, QTRT1-005, QTRT1-011, QTRT1-013
chr4	1185915	1186611	697	*	3	4.31389e-52	1.08362e-28	0.160896	0.13377	NA
chr7	150080842	150082688	1847	*	8	5.50556e-29	1.11862e-28	0.105607	0.0779524	ZNF775-005, ZNF775-003, RP4-584D14.6-001
chr3	112359488	112361234	1747	*	12	2.60616e-46	1.12716e-28	0.0914008	0.0455237	CCDC80-001, CCDC80-003, CCDC80-011, CCDC80-012
chr14	23304372	23308294	3923	*	16	1.097e-50	1.22961e-28	0.0939679	0.0353863	MMP14-001, MMP14-005, MMP14-006, MMP14-003, MMP14-007, MRPL52-009
chr1	940782	943647	2866	*	14	5.64696e-41	1.24328e-28	0.0769441	0.0324028	RP11-54O7.10-001
chr17	48545043	48548116	3074	*	18	6.62509e-35	1.26328e-28	0.118299	-0.0111405	CHAD-002, ACSF2-024, ACSF2-018, ACSF2-007, CHAD-001, ACSF2-017, ACSF2-021, ACSF2-006, ACSF2-019, ACSF2-020, ACSF2-016
chr4	77815494	77817392	1899	*	7	3.45676e-44	1.26802e-28	0.108934	0.0509009	SOWAHB-001
chr16	3627243	3628485	1243	*	8	1.89464e-32	1.27593e-28	-0.0965889	-0.072873	NLRC3-201, NLRC3-202, NLRC3-203, NLRC3-002, NLRC3-204, NLRC3-006, NLRC3-001, NLRC3-007
chr12	55378169	55379818	1650	*	11	1.27904e-50	1.31206e-28	-0.13689	-0.0801568	TESPA1-001, TESPA1-009, TESPA1-008
chr2	172972681	172975680	3000	*	12	6.88541e-40	1.33777e-28	-0.122552	-0.0520834	NA
chr2	97200489	97205147	4659	*	19	4.47543e-73	1.36161e-28	0.135309	0.0110733	ARID5A-001, ARID5A-002, ARID5A-004, ARID5A-007, ARID5A-006
chr1	7020807	7022284	1478	*	6	9.07517e-51	1.39341e-28	-0.112159	-0.0498434	NA
chr17	76163456	76166303	2848	*	8	1.04354e-54	1.42934e-28	0.159792	0.0718959	SYNGR2-001, SYNGR2-009, SYNGR2-003, SYNGR2-004, SYNGR2-007, SYNGR2-002, SYNGR2-006, SYNGR2-008, SYNGR2-005
chr10	82172359	82174376	2018	*	8	5.34367e-62	1.53599e-28	0.0956477	0.0496403	NA
chr1	3099233	3101428	2196	*	9	1.31899e-37	1.61063e-28	-0.110214	-0.0604007	NA
chr1	92945668	92947961	2294	*	9	1.09956e-29	1.73435e-28	0.0895909	0.0611288	GFI1-001
chr2	5835821	5838258	2438	*	14	5.70946e-41	1.74741e-28	-0.082636	-0.0277365	AC010729.1-001
chr12	52584811	52587983	3173	*	11	5.7716e-36	1.74824e-28	0.0803047	0.0352041	KRT80-001, KRT80-002
chr20	48883411	48884382	972	*	8	4.69741e-37	1.77649e-28	0.0786442	0.063267	RP11-290F20.3-001, RP11-290F20.3-002
chr13	113424938	113428172	3235	*	19	3.1727e-53	1.7933e-28	0.119065	0.0436686	NA
chr21	46954058	46955647	1590	*	7	3.26235e-58	1.81331e-28	0.151385	0.0630993	SLC19A1-009, SLC19A1-201
chr10	135160120	135161047	928	*	9	1.317e-53	1.83238e-28	0.0811533	0.044841	PRAP1-201, BANF1P2-001, PRAP1-001, PRAP1-202
chr8	1905280	1906498	1219	*	6	2.22966e-85	1.89714e-28	0.184993	0.10231	NA
chr19	54876446	54877948	1503	*	13	4.14796e-60	1.93232e-28	-0.18721	-0.0797807	LAIR1-003, LAIR1-009, LAIR1-001, LAIR1-010, LAIR1-020, LAIR1-012, LAIR1-022, LAIR1-002, LAIR1-021, LAIR1-011, LAIR1-019, LAIR1-006, LAIR1-018, LAIR1-004, LAIR1-023
chr1	158978468	158979810	1343	*	9	1.41714e-48	2.00044e-28	-0.121138	-0.0638664	IFI16-013, IFI16-201, IFI16-014, IFI16-001, IFI16-002, IFI16-202, IFI16-007, IFI16-005, IFI16-004
chr1	230414293	230416101	1809	*	10	1.48406e-53	2.02312e-28	-0.105166	-0.0554868	RP5-956O18.3-001
chr15	80263132	80263923	792	*	5	4.17863e-44	2.11102e-28	-0.13443	-0.102033	BCL2A1-001, BCL2A1-002
chr12	130645000	130648519	3520	*	17	2.65083e-37	2.26413e-28	-0.043984	-0.0165086	FZD10-201, FZD10-AS1-001, FZD10-AS1-002, FZD10-AS1-003, FZD10-001, FZD10-AS1-004
chr1	42618041	42619163	1123	*	11	3.00669e-60	2.30025e-28	0.0749912	0.0470531	GUCA2B-001
chr16	89508612	89510331	1720	*	6	1.50278e-41	2.30638e-28	0.114346	0.0751883	RNU6-430P-201
chr5	16508920	16510360	1441	*	8	4.77902e-42	2.33229e-28	0.117542	0.0736958	FAM134B-003, FAM134B-006, FAM134B-004
chr17	19290353	19291768	1416	*	10	1.13348e-46	2.50371e-28	-0.0823	-0.0244277	MFAP4-001, MFAP4-002, MFAP4-003, MFAP4-004
chr7	4456202	4456592	391	*	6	9.9206e-46	2.50917e-28	0.14303	0.0881344	NA
chr12	50349173	50350354	1182	*	9	3.87329e-35	2.53103e-28	-0.105598	-0.0716483	RP11-469H8.8-001
chr3	50288909	50288981	73	*	3	2.29953e-58	2.82306e-28	0.141566	0.11448	GNAI2-201, GNAI2-010, GNAI2-006
chr7	158058151	158060614	2464	*	10	3.18961e-42	2.94947e-28	0.188999	0.0858009	NA
chr19	19599531	19600745	1215	*	5	2.89922e-41	2.96106e-28	0.0937208	0.0473535	NA
chr1	12041852	12044158	2307	*	5	1.758e-31	3.03528e-28	0.131614	0.0777992	MFN2-001, MFN2-005, MFN2-201, MFN2-004, MFN2-003, MFN2-006
chr21	28338836	28340304	1469	*	13	5.39793e-51	3.12348e-28	-0.0504748	-0.0223067	ADAMTS5-001
chr21	45343385	45345433	2049	*	11	7.72762e-34	3.17851e-28	0.0800657	0.0551711	AGPAT3-004
chr2	5831147	5834638	3492	*	15	1.02652e-28	3.22594e-28	-0.0481864	-0.0211393	SOX11-001, AC108025.2-002, AC108025.2-001, AC010729.1-001, AC107057.2-001
chr17	200717	203087	2371	*	14	6.75176e-37	3.2757e-28	0.0876571	0.0488331	RPH3AL-002, RPH3AL-001, RPH3AL-003, RP11-1260E13.3-001, RP11-1260E13.2-001, RPH3AL-007, RPH3AL-008
chr20	48586871	48587529	659	*	4	2.2179e-56	3.31631e-28	0.0919221	0.0821216	RNU6-147P-201
chr1	161039565	161040723	1159	*	9	4.25018e-44	3.32495e-28	-0.107707	-0.0553272	ARHGAP30-007, ARHGAP30-002, ARHGAP30-001, ARHGAP30-009, ARHGAP30-004, ARHGAP30-008, ARHGAP30-006
chr4	1018778	1022462	3685	*	11	9.43969e-45	3.50371e-28	0.0940513	0.0441975	RP11-460I19.2-001
chr8	143534954	143535891	938	*	7	9.02004e-53	3.54185e-28	0.125111	0.0742014	NA
chr2	114033360	114034595	1236	*	6	6.89323e-40	3.57821e-28	-0.130865	-0.0962742	PAX8-201, PAX8-002, PAX8-004, PAX8-003, PAX8-001, PAX8-007, PAX8-012
chr2	42280622	42282290	1669	*	7	3.64196e-35	3.62116e-28	0.0896136	0.0768825	PKDCC-007, PKDCC-011, PKDCC-006, PKDCC-008, PKDCC-004
chr15	75939478	75942359	2882	*	18	1.66544e-106	3.69738e-28	0.118632	0.0387742	SNX33-001, IMP3-001, IMP3-002, SNX33-002
chr17	43503040	43503638	599	*	6	2.6699e-43	3.88487e-28	0.07248	0.0637316	ARHGAP27-001, ARHGAP27-005
chr12	133082545	133083710	1166	*	6	4.16921e-58	4.07667e-28	-0.142331	-0.0685618	FBRSL1-002
chr1	231471504	231473324	1821	*	12	1.59186e-69	4.08251e-28	0.108434	0.0500529	SPRTN-003, SPRTN-001, EXOC8-201, SPRTN-004, EXOC8-001, SPRTN-002, SPRTN-005
chr16	75494093	75495932	1840	*	5	4.56254e-40	4.11022e-28	0.109428	0.0805739	RP11-77K12.3-001
chr1	154407010	154407478	469	*	5	4.5325e-45	4.35677e-28	0.117923	0.0883645	IL6R-005, IL6R-007
chr20	32379039	32382851	3813	*	12	1.1673e-46	4.42757e-28	0.0955678	0.0444615	RP4-553F4.6-002
chr8	11710911	11712380	1470	*	7	8.77034e-55	4.53682e-28	0.0931461	0.0629163	CTSB-201, CTSB-025, CTSB-034, CTSB-035
chr15	69754296	69755745	1450	*	14	1.00575e-133	4.64514e-28	0.244031	0.0555846	RP11-279F6.1-001, RP11-279F6.1-005, RP11-253M7.4-001, RP11-279F6.1-002
chr11	14992778	14995770	2993	*	43	7.93594e-51	4.78139e-28	0.0950487	0.0143662	CALCA-001, CALCA-201, CALCA-202, CALCA-003, CALCA-002, CALCA-004, CALCA-005
chr1	204049123	204050713	1591	*	4	2.4619e-34	4.82456e-28	0.0916204	0.0798861	SOX13-008
chr21	44070430	44072610	2181	*	7	3.47771e-51	4.87252e-28	0.10069	0.0608585	PDE9A-016, PDE9A-012, PDE9A-013, PDE9A-008, PDE9A-004, PDE9A-001, PDE9A-005, PDE9A-014, PDE9A-020, PDE9A-019, PDE9A-006, PDE9A-009, PDE9A-010, AP001626.2-001, PDE9A-024, PDE9A-021, PDE9A-007, PDE9A-022, PDE9A-011, PDE9A-002, PDE9A-027, PDE9A-025, PDE9A-017, PDE9A-003, PDE9A-015, PDE9A-201
chr11	65246411	65247138	728	*	6	7.10242e-43	4.90151e-28	0.150383	0.0855987	NA
chr9	116060914	116062240	1327	*	7	2.53146e-55	5.05832e-28	0.12263	0.0696894	RNF183-004, RNF183-002, RNF183-005
chr22	21327000	21328741	1742	*	6	1.58324e-46	5.10971e-28	0.0877602	0.0469769	AIFM3-004, AIFM3-005
chr7	99227370	99227515	146	*	5	2.2809e-50	5.14568e-28	0.0925391	0.0503524	NA
chr8	4851597	4853437	1841	*	13	8.31902e-51	5.24687e-28	0.0741794	-0.00315642	CSMD1-004, CSMD1-001, CSMD1-201, CSMD1-202, CSMD1-203, CSMD1-017, CSMD1-018
chr8	143700158	143701715	1558	*	6	6.44142e-41	5.29348e-28	0.109128	0.0666645	AP006547.3-001
chr11	2290953	2293665	2713	*	44	3.10945e-67	5.35483e-28	-0.0604285	-0.0167487	ASCL2-001
chr19	12946093	12950850	4758	*	29	1.8846e-41	5.38326e-28	0.0822326	0.0209831	MAST1-001, RTBDN-002, RTBDN-201, RTBDN-006, MAST1-003, RTBDN-001, RTBDN-005, MAST1-002, MAST1-005, RTBDN-007, RTBDN-004
chr11	61521905	61523045	1141	*	11	1.44191e-39	5.49716e-28	0.0811063	0.055069	MYRF-002, MYRF-001, MYRF-005
chr11	57519282	57520552	1271	*	12	1.61529e-54	5.52797e-28	0.116962	0.0527984	CTNND1-203, BTBD18-201, BTBD18-001, CTNND1-002, BTBD18-002, CTNND1-001, CTNND1-034
chr2	99342685	99344342	1658	*	6	2.96027e-28	5.60198e-28	0.113028	0.0838075	MGAT4A-001, MGAT4A-002, MGAT4A-009
chr14	22943953	22948067	4115	*	14	1.9313e-29	5.63279e-28	-0.0885694	-0.0220059	TRAJ61-001, TRAJ59-001, TRAJ58-001, TRAJ57-001, TRAJ56-001, TRAJ60-001
chr11	113844406	113847135	2730	*	13	4.16438e-47	5.73674e-28	0.0935922	0.0213771	HTR3A-003, HTR3A-201, HTR3A-202, HTR3A-001, HTR3A-002, HTR3A-004, HTR3A-203
chr20	35503983	35504553	571	*	8	4.12291e-41	5.94439e-28	0.0764026	0.0567248	TLDC2-003, TLDC2-004
chr2	63274476	63277327	2852	*	37	2.29004e-49	6.03816e-28	-0.0721702	-0.0145725	OTX1-001, OTX1-002, OTX1-005, AC009501.4-004, AC009501.4-003, AC009501.4-001, AC009501.4-002, OTX1-006, OTX1-004, OTX1-003
chr5	1335196	1339114	3919	*	14	1.2035e-38	6.0732e-28	0.0861317	0.0404848	CLPTM1L-015, CLPTM1L-005, CLPTM1L-003
chr3	50340564	50341694	1131	*	8	2.78155e-41	6.15351e-28	0.0931381	0.0480667	HYAL1-005, HYAL1-002, HYAL1-001, HYAL1-007, HYAL1-004, HYAL1-008, HYAL1-003
chr11	6494706	6496563	1858	*	20	2.62161e-98	6.16521e-28	0.180506	0.035445	TRIM3-001, TRIM3-201, TRIM3-002, TRIM3-006, TRIM3-007, TRIM3-005, TRIM3-202, TRIM3-203
chr22	31517645	31518963	1319	*	8	2.65977e-49	6.17867e-28	0.0995431	0.0646267	INPP5J-002, INPP5J-001, SELM-002, INPP5J-004, INPP5J-003, INPP5J-201, INPP5J-010, INPP5J-011, INPP5J-005, INPP5J-009
chr10	114133235	114135092	1858	*	12	8.5021e-61	6.30648e-28	0.107907	0.0505358	ACSL5-001, ACSL5-002, ACSL5-201, ACSL5-203, ACSL5-204, ACSL5-003
chr14	105238643	105241881	3239	*	16	1.90024e-59	6.37038e-28	0.107301	0.0301929	AKT1-009, AKT1-010, AKT1-017, AKT1-016, AKT1-018, AKT1-015
chr15	42787188	42788175	988	*	16	1.59906e-223	6.58548e-28	0.143222	0.0398624	SNAP23-001, SNAP23-201, SNAP23-011, SNAP23-008, SNAP23-014, SNAP23-010, SNAP23-009, SNAP23-015, SNAP23-020, SNAP23-012
chr13	46757318	46757637	320	*	5	5.00738e-46	7.23751e-28	-0.107936	-0.0863998	LCP1-201, LCP1-002
chr11	65302203	65306731	4529	*	13	4.94212e-33	7.24693e-28	0.0591187	0.0283165	SCYL1-009, SCYL1-011, SCYL1-013, LTBP3-016, SCYL1-012, SCYL1-010, SCYL1-016, LTBP3-017, SCYL1-015
chr17	77961719	77962682	964	*	6	9.56219e-41	7.38683e-28	0.0936718	0.0789229	NA
chr17	1103969	1104805	837	*	4	6.75795e-46	7.58834e-28	-0.10144	-0.0543344	NA
chr22	50584129	50586318	2190	*	14	4.00628e-39	7.60491e-28	0.0904126	0.0474524	MOV10L1-006, MOV10L1-005
chr21	40822862	40824019	1158	*	8	5.01011e-39	7.63415e-28	0.099644	0.0721161	SH3BGR-001, SH3BGR-008
chr22	17700308	17703712	3405	*	17	8.60317e-53	7.94039e-28	0.115439	0.00163847	CECR1-201, CECR1-002, CECR1-005, CECR1-202, CECR1-001
chr1	6644363	6646156	1794	*	10	2.59518e-39	8.18187e-28	0.103106	0.0386576	ZBTB48-007, ZBTB48-002, ZBTB48-003
chr7	114055074	114056377	1304	*	8	5.38024e-38	8.18897e-28	0.111234	0.0814173	FOXP2-001, FOXP2-010, FOXP2-020, FOXP2-014, FOXP2-018, FOXP2-005, FOXP2-203, FOXP2-004, FOXP2-009, FOXP2-007
chr10	71890881	71893159	2279	*	17	1.42546e-77	8.29108e-28	0.129657	0.0372491	AIFM2-001
chr22	39888390	39892498	4109	*	7	6.37234e-29	8.31387e-28	0.0791699	0.0240603	NA
chr10	23383753	23385077	1325	*	9	2.47876e-151	8.39922e-28	0.179475	0.0642726	MSRB2-001
chr15	96909322	96911988	2667	*	11	8.7637e-29	8.55053e-28	-0.0517521	-0.0352375	NA
chr1	193155273	193156434	1162	*	6	8.2828e-48	8.71277e-28	0.103003	0.0685678	B3GALT2-001
chr15	27111388	27113511	2124	*	28	3.22508e-71	9.10016e-28	-0.0577004	-0.0234249	GABRA5-001, GABRA5-002, GABRA5-201, GABRA5-004, GABRA5-005, GABRA5-008, GABRA5-007, GABRA5-010, GABRA5-006, GABRA5-003
chr3	119528300	119530095	1796	*	7	3.22188e-47	9.23523e-28	-0.127914	-0.0709451	NR1I2-005
chr4	100737138	100738139	1002	*	7	7.77263e-50	9.4235e-28	-0.149212	-0.0852854	DAPP1-001, DAPP1-003, DAPP1-002
chr21	22369310	22370864	1555	*	11	7.33619e-78	9.43263e-28	-0.0588956	-0.0147686	NCAM2-201, NCAM2-001
chr20	48747677	48748780	1104	*	4	5.86006e-51	9.45966e-28	0.11581	0.0834113	TMEM189-004
chr1	24745138	24746043	906	*	7	1.63973e-38	9.65027e-28	0.0750995	0.0542828	NIPAL3-201, STPG1-004
chr10	33284100	33285338	1239	*	5	9.53065e-42	9.98932e-28	0.118718	0.0815481	NA
chr10	99329961	99332592	2632	*	16	7.86015e-53	1.01094e-27	0.146631	0.0313588	ANKRD2-201, ANKRD2-202, ANKRD2-001, ANKRD2-002
chr18	30352297	30353699	1403	*	12	5.60152e-43	1.02542e-27	-0.10661	-0.0672988	KLHL14-002, KLHL14-001, KLHL14-003
chr10	101279697	101285439	5743	*	25	4.60115e-28	1.04318e-27	0.107283	0.0462184	RP11-129J12.1-001, RP11-129J12.2-002
chr11	811545	812578	1034	*	6	1.15165e-43	1.04994e-27	0.101293	0.0573623	RPLP2-001, SNORA52-201, RPLP2-003, RPLP2-005, RPLP2-008, RPLP2-007, RPLP2-009, RPLP2-002, PIDD-007, RPLP2-004
chr16	67561842	67564545	2704	*	19	5.56229e-45	1.07844e-27	0.102986	0.0223094	FAM65A-001, FAM65A-002, FAM65A-201, FAM65A-003, FAM65A-007, FAM65A-023, FAM65A-010, FAM65A-008, FAM65A-009
chr4	157891938	157894506	2569	*	16	3.58249e-58	1.09815e-27	-0.042708	-0.00857679	PDGFC-002, PDGFC-009, PDGFC-001, RP11-612J15.3-001, PDGFC-004, PDGFC-201
chr16	67261425	67265043	3619	*	12	9.33761e-59	1.13026e-27	0.17081	0.0381403	TMEM208-001, LRRC29-201, LRRC29-001, LRRC29-002, LRRC29-007, LRRC29-008, LRRC29-009, AC040160.1-201, LRRC29-004, LRRC29-006, TMEM208-006, TMEM208-002, TMEM208-003, TMEM208-009, TMEM208-008, TMEM208-007, TMEM208-012, TMEM208-010, TMEM208-011, FHOD1-008, TMEM208-004, TMEM208-005, FHOD1-006, FHOD1-010
chr14	23015364	23016326	963	*	6	1.63297e-47	1.13146e-27	0.124042	0.0734854	TRAJ1-001, TRAC-001
chr17	79679470	79682751	3282	*	16	5.19012e-35	1.14283e-27	0.0930159	0.0380213	SLC25A10-001, SLC25A10-002, SLC25A10-202, SLC25A10-005, SLC25A10-003, SLC25A10-007, SLC25A10-004, SLC25A10-006
chr8	143866786	143869473	2688	*	19	1.11319e-66	1.17456e-27	0.0754794	0.0393083	LY6D-001, RP11-706C16.8-001, LY6D-003, LY6D-002, LY6D-004
chr5	178419655	178424364	4710	*	18	3.28009e-34	1.30821e-27	-0.0804802	0.00621997	GRM6-201, GRM6-001, GRM6-002, RP11-281O15.5-001
chr8	134387493	134388961	1469	*	6	3.12481e-50	1.32093e-27	0.119331	0.0705993	NA
chr3	47483750	47485244	1495	*	7	1.86885e-38	1.34315e-27	0.102131	0.0784822	SCAP-010, SCAP-009, SCAP-008
chr6	31634065	31638864	4800	*	36	5.17812e-66	1.35597e-27	0.074025	0.019803	LY6G5B-001, CSNK2B-008, CSNK2B-009, CSNK2B-LY6G5B-1181-001, CSNK2B-001, CSNK2B-004, GPANK1-004, GPANK1-002, GPANK1-005, GPANK1-001, GPANK1-003, LY6G5B-002, CSNK2B-LY6G5B-1181-002, GPANK1-009, GPANK1-010, GPANK1-008, CSNK2B-005, CSNK2B-003, LY6G5B-005, CSNK2B-010, CSNK2B-006
chr22	30900600	30903411	2812	*	11	6.17712e-76	1.37265e-27	0.120006	0.0426096	SEC14L4-001, SEC14L4-004, SEC14L4-003, SEC14L4-002, SEC14L4-201, SEC14L4-202
chr9	85676347	85679000	2654	*	14	5.05788e-31	1.3935e-27	0.108707	0.0258142	RASEF-002, RASEF-001
chr8	134202337	134203841	1505	*	11	2.90484e-49	1.43572e-27	0.101118	0.0536464	WISP1-002, WISP1-001, WISP1-004, WISP1-201, WISP1-005, WISP1-003
chr6	106551032	106551827	796	*	4	2.43319e-48	1.46523e-27	0.157409	0.107929	NA
chr1	1299723	1299994	272	*	5	6.25024e-46	1.47538e-27	0.121949	0.0785789	NA
chr1	212687842	212689974	2133	*	8	5.75715e-42	1.49875e-27	-0.100556	-0.0433918	NA
chr1	180136887	180138771	1885	*	6	1.50453e-39	1.50934e-27	0.160085	0.0924898	NA
chr6	32373620	32376095	2476	*	11	3.52927e-36	1.52653e-27	0.14079	0.0796691	BTNL2-201, BTNL2-202, BTNL2-203, BTNL2-204, BTNL2-003, BTNL2-001, BTNL2-002, BTNL2-205, BTNL2-206
chr7	1881390	1883760	2371	*	13	1.81425e-37	1.56466e-27	-0.0975749	-0.00850685	AC110781.3-002, MIR4655-201
chr14	105398077	105399595	1519	*	8	1.7589e-42	1.59297e-27	0.0829456	0.0566323	PLD4-003, PLD4-006
chr18	77157760	77160221	2462	*	16	2.74543e-50	1.59361e-27	0.0980372	0.0311663	NFATC1-001, NFATC1-003, NFATC1-009, NFATC1-002, NFATC1-007, NFATC1-006, NFATC1-201, NFATC1-010, NFATC1-005, NFATC1-008, NFATC1-004, NFATC1-011
chr12	46660255	46661305	1051	*	7	6.195e-74	1.61973e-27	-0.128554	-0.0511602	SLC38A1-002, SLC38A1-003, SLC38A1-006, SLC38A1-005, SLC38A1-004, SLC38A1-011, SLC38A1-001
chr16	28942477	28944403	1927	*	11	3.43797e-30	1.65124e-27	-0.073245	-0.051248	CD19-001, CD19-201, CD19-002, CD19-007, CD19-004
chr1	153538406	153541104	2699	*	13	1.28903e-37	1.66881e-27	0.0949635	0.0368682	S100A2-004, S100A2-001, S100A2-002, S100A2-003, S100A2-005, S100A2-006
chr15	66998926	67000045	1120	*	7	9.40468e-38	1.74655e-27	0.115134	0.073789	SMAD6-201
chr17	7081894	7083519	1626	*	10	3.88176e-40	1.79694e-27	0.0698154	0.0440476	ASGR1-001, ASGR1-008, ASGR1-010, ASGR1-009, ASGR1-011, ASGR1-004, ASGR1-007, ASGR1-002
chr16	82068284	82069874	1591	*	8	1.00516e-33	1.82464e-27	0.0969242	0.0690244	HSD17B2-001, HSD17B2-003, HSD17B2-004, HSD17B2-006
chr17	48471643	48475760	4118	*	22	3.76991e-32	1.88636e-27	0.0795224	0.0307274	LRRC59-001, RP1-117B12.4-001, LRRC59-002
chr21	46077190	46077731	542	*	8	2.34272e-42	1.90625e-27	-0.102405	-0.0608858	KRTAP12-3-001
chr17	55361912	55363072	1161	*	5	4.76714e-45	1.90846e-27	-0.101443	-0.0810861	MSI2-005
chr7	27213610	27215610	2001	*	17	1.07456e-44	1.97454e-27	0.09637	0.0207854	HOXA10-001, RP1-170O19.20-002, HOXA10-006, HOXA10-005, HOXA10-004
chr19	14550182	14550999	818	*	6	3.00699e-49	2.01605e-27	-0.129204	-0.0551415	PKN1-002, PKN1-015
chr6	36302625	36305824	3200	*	11	2.96167e-22	2.03867e-27	0.0909615	0.0626488	C6orf222-001
chr16	16190393	16191820	1428	*	5	1.50585e-32	2.06543e-27	0.0974021	0.0747064	RPL17P40-001, ABCC1-004
chr1	234667087	234668366	1280	*	9	1.65809e-45	2.06827e-27	0.102596	0.0649136	RP5-855F14.1-002, RP5-855F14.1-001
chr1	178992788	178994355	1568	*	8	2.77786e-40	2.08155e-27	0.0764481	0.0473235	FAM20B-001, FAM20B-002
chr2	106776571	106778007	1437	*	8	1.05855e-58	2.1666e-27	-0.12598	-0.0811803	UXS1-008, UXS1-009, UXS1-010, UXS1-011
chr8	28272636	28273929	1294	*	4	1.17523e-37	2.20746e-27	0.143461	0.116355	RNU6-178P-201
chr1	9932287	9933026	740	*	4	2.75759e-71	2.30196e-27	0.150934	0.0721058	CTNNBIP1-201
chr17	79282893	79283959	1067	*	13	6.01719e-47	2.31506e-27	0.101928	0.0338022	LINC00482-001, LINC00482-002
chr10	28033556	28035894	2339	*	24	1.83469e-74	2.3195e-27	-0.0369142	-0.0132887	MKX-001, MKX-201, RP11-360I20.2-001, MKX-002, MKX-003
chr12	113680495	113682315	1821	*	5	3.29394e-40	2.36612e-27	0.126608	0.0706139	TPCN1-003, TPCN1-004, TPCN1-022
chr18	54788969	54790380	1412	*	6	2.96985e-41	2.57084e-27	-0.142628	-0.0388297	NA
chr14	22960834	22964042	3209	*	14	3.64081e-28	2.62474e-27	-0.0790553	-0.0229996	TRAJ48-001, TRAJ47-001, TRAJ46-001, TRAJ45-001, TRAJ44-001, TRAJ43-001, TRAJ42-001
chr1	1854473	1856073	1601	*	5	2.41496e-32	2.66201e-27	0.0833263	0.0709148	NA
chr13	36048892	36053118	4227	*	25	2.55655e-22	2.80763e-27	-0.063631	-0.0243572	MAB21L1-001, NBEA-203
chr2	99279985	99280963	979	*	7	9.58771e-40	2.85246e-27	-0.0897729	-0.0557205	MGAT4A-202, MGAT4A-005, MGAT4A-007
chr9	139425582	139429185	3604	*	10	3.33922e-45	2.86444e-27	0.123518	0.0413328	NA
chr9	125794756	125797284	2529	*	14	5.45841e-47	2.9358e-27	-0.0875399	-0.0477448	GPR21-001, RABGAP1-201, RABGAP1-010, RABGAP1-011, RABGAP1-009
chr5	179228635	179232165	3531	*	14	7.69733e-51	3.03362e-27	0.113545	0.0412257	MGAT4B-001, MGAT4B-002, SQSTM1-201, SQSTM1-014, SQSTM1-015, MGAT4B-005, MGAT4B-013, MGAT4B-004, MGAT4B-019, MGAT4B-020, MGAT4B-008, MGAT4B-003, MGAT4B-010, MGAT4B-009, MGAT4B-007, MGAT4B-016, MGAT4B-021, MGAT4B-015, MGAT4B-014, MGAT4B-011, MGAT4B-017, MGAT4B-006, MGAT4B-012, MGAT4B-018
chr19	13213428	13216355	2928	*	13	4.40282e-36	3.18507e-27	-0.0880228	-0.0355753	LYL1-001, LYL1-002, LYL1-003
chr4	141263852	141264798	947	*	7	1.54538e-41	3.23983e-27	0.0966339	0.0574232	SCOC-002, SCOC-201, SCOC-009
chr16	11828669	11829489	821	*	4	8.85391e-46	3.2466e-27	0.135842	0.0944713	TXNDC11-010, TXNDC11-009
chr17	77948865	77949135	271	*	3	1.94456e-61	3.27862e-27	0.253881	0.165081	NA
chr7	27166760	27170394	3635	*	20	1.16522e-54	3.30968e-27	0.118505	0.0565648	HOXA3-002, HOXA4-001, HOXA4-201, HOXA4-004, HOXA-AS3-003
chr19	51529628	51531484	1857	*	15	1.8334e-43	3.33398e-27	0.0713605	0.0377599	KLK11-001, KLK11-006, KLK11-004, KLK11-003, KLK11-011, KLK11-002, KLK11-005, CTC-518B2.9-001, KLK11-008, KLK11-009, KLK11-010
chr19	57182127	57183492	1366	*	11	5.49889e-60	3.38086e-27	-0.0752299	-0.0284647	ZNF835-001, AC007228.5-001, ZNF835-002, AC007228.9-001
chr22	36681296	36683020	1725	*	11	1.08816e-64	3.40659e-27	0.110093	0.0413097	MYH9-010, MYH9-011
chr7	100661866	100663513	1648	*	8	6.10919e-44	3.44991e-27	-0.105125	-0.00844565	MUC17-001, MUC17-002, RP11-395B7.4-001, RP11-395B7.4-002, MUC12-005, MUC12-003, MUC12-002
chr2	7171869	7172724	856	*	9	2.89199e-54	3.55584e-27	0.101967	0.0472871	NA
chr17	4804357	4807758	3402	*	15	6.25248e-69	3.59578e-27	0.11478	0.0455042	CHRNE-001, C17orf107-001, C17orf107-002, CHRNE-002, CHRNE-003
chr6	31743769	31745181	1413	*	23	7.73698e-73	3.70781e-27	0.0854614	0.0320691	Y_RNA.294-201, VWA7-201, VWA7-001, VWA7-202, VWA7-002, VARS-014, VWA7-003
chr18	5890293	5892753	2461	*	11	4.61883e-49	3.81856e-27	0.117628	0.0662549	TMEM200C-201
chr1	9714280	9714845	566	*	7	1.52699e-39	3.96278e-27	-0.157707	-0.0917823	C1orf200-001
chr19	3162628	3163717	1090	*	8	1.66296e-41	3.96323e-27	0.0913707	0.0537954	NA
chr1	225651959	225653291	1333	*	6	1.90641e-47	4.04982e-27	0.101175	0.0667985	RP11-496N12.6-001, RP11-496N12.6-002
chr4	10686300	10687475	1176	*	9	2.0469e-51	4.14961e-27	-0.112963	-0.0675283	CLNK-001, CLNK-201, RP11-61G19.1-001
chr12	132442906	132445410	2505	*	9	2.65512e-82	4.33294e-27	0.138209	0.0548727	NA
chr5	149886185	149887787	1603	*	8	4.02356e-55	4.40773e-27	0.116071	0.0531097	NDST1-002, NDST1-010
chr17	80297128	80297325	198	*	5	1.68099e-40	4.63655e-27	0.129272	0.090514	NA
chr3	150690157	150691510	1354	*	13	1.12706e-51	4.77165e-27	0.106256	0.0670204	CLRN1-001, CLRN1-201, CLRN1-AS1-002, CLRN1-005, CLRN1-004
chr15	38962848	38963972	1125	*	6	2.62001e-34	4.89393e-27	-0.116695	-0.0894113	RP11-275I4.2-001, RP11-275I4.2-002
chr6	144903239	144904561	1323	*	7	4.47609e-32	5.0382e-27	-0.12487	-0.0378787	UTRN-010
chr17	77959804	77960689	886	*	6	1.29533e-38	5.10133e-27	0.0885077	0.0755588	NA
chr9	140330621	140331582	962	*	5	8.44795e-49	5.19144e-27	0.141369	0.0751515	ENTPD8-003, ENTPD8-004
chr7	95238137	95239031	895	*	4	2.32956e-42	5.33934e-27	0.131363	0.0804581	AC002451.3-003
chr2	54086854	54087741	888	*	14	1.25367e-55	5.40715e-27	0.0886451	0.0527419	GPR75-ASB3-201, GPR75-001, ASB3-001, ASB3-002, ASB3-003
chr17	48179239	48180359	1121	*	6	5.25122e-35	5.56131e-27	0.089061	0.0743007	PDK2-016, RP5-875H18.4-001
chr7	3033173	3033798	626	*	5	3.8146e-41	5.56444e-27	0.164348	0.131735	NA
chr22	50719486	50721626	2141	*	7	7.24046e-68	5.65022e-27	0.145285	0.0660295	PLXNB2-010, PLXNB2-005, PLXNB2-004, PLXNB2-011
chr16	3085246	3089717	4472	*	20	4.42312e-28	5.8947e-27	0.106059	0.0179112	CCDC64B-201, CCDC64B-001, CCDC64B-004
chr17	43921313	43923027	1715	*	14	2.66154e-76	5.9016e-27	0.0953057	0.0378171	SPPL2C-001, MAPT-AS1-003
chr12	2026441	2030223	3783	*	17	1.70809e-35	5.91367e-27	-0.102763	-0.0243753	CACNA2D4-002, CACNA2D4-001, CACNA2D4-003, RP5-1096D14.3-001, CACNA2D4-023, CACNA2D4-025, CACNA2D4-022
chr19	44008318	44010874	2557	*	16	2.6162e-49	5.94043e-27	0.107023	0.0306019	PHLDB3-001, PHLDB3-005, PHLDB3-006, PHLDB3-003, PHLDB3-004
chr15	52850728	52851536	809	*	5	8.72063e-48	6.20918e-27	-0.101998	-0.0784966	ARPP19-013, ARPP19-012
chr5	76932016	76935080	3065	*	20	2.77544e-24	6.31536e-27	-0.0513939	-0.0171276	OTP-001, OTP-002
chr16	809413	811347	1935	*	19	3.66995e-48	6.56667e-27	0.0937	0.0415919	MSLN-001, MSLN-004, MSLN-008, MSLN-003, MSLN-002, MSLN-007
chr15	29969096	29969720	625	*	5	5.29302e-45	6.60877e-27	0.114214	0.0799513	RP11-680F8.1-001, RP11-680F8.1-002
chr1	228295437	228298377	2941	*	24	1.67141e-55	6.61273e-27	0.0941219	0.0273673	MRPL55-008, MRPL55-005, MRPL55-009, MRPL55-014, MRPL55-201, MRPL55-032, MRPL55-031, MRPL55-030, MRPL55-026, MRPL55-029, MRPL55-002, MRPL55-022, MRPL55-021, MRPL55-019, MRPL55-018, MRPL55-016, MRPL55-003, MRPL55-001, MRPL55-202, MRPL55-203, MRPL55-204, MRPL55-007, MRPL55-033, MRPL55-025, MRPL55-006, MRPL55-028, MRPL55-004, MRPL55-013, MRPL55-023, MRPL55-020, MRPL55-015, MRPL55-017, MRPL55-010, MRP…
chr14	38090803	38092845	2043	*	12	6.22635e-44	6.71357e-27	-0.0940687	-0.0470322	TTC6-001
chr19	1064938	1066985	2048	*	15	2.02841e-68	6.72331e-27	0.122614	0.0493054	HMHA1-002, ABCA7-017, ABCA7-016, HMHA1-201, HMHA1-001, HMHA1-007, HMHA1-010, HMHA1-006, HMHA1-003, HMHA1-011
chr19	850267	853540	3274	*	14	1.07284e-31	7.10863e-27	0.127797	0.0515136	ELANE-201, ELANE-001
chr12	123214554	123215940	1387	*	14	7.45837e-62	7.62119e-27	0.129317	0.0616347	HCAR1-201, HCAR1-202, HCAR1-001
chr6	31866208	31870990	4783	*	52	5.07576e-84	7.62382e-27	0.111614	0.0168933	ZBTB12-001, EHMT2-009, EHMT2-007, EHMT2-001, EHMT2-008, C2-015, C2-014, EHMT2-002, C2-017, EHMT2-003, C2-004
chr19	12957979	12958913	935	*	8	1.82956e-70	7.62729e-27	0.0824985	0.0452134	MAST1-007, MAST1-006
chr17	75367442	75373457	6016	*	28	1.38743e-25	7.72599e-27	-0.119371	-0.00553488	SEPT9-008, SEPT9-009, SEPT9-031, RP11-936I5.1-001, SEPT9-030, SEPT9-032, SEPT9-033
chr11	36396962	36398442	1481	*	10	3.94908e-70	8.1262e-27	-0.202219	-0.0557679	PRR5L-201, PRR5L-002, PRR5L-003, PRR5L-009, PRR5L-011, PRR5L-013, PRR5L-014, PRR5L-010, PRR5L-020, PRR5L-012
chr12	121137334	121137571	238	*	6	4.39971e-45	8.27831e-27	0.111764	0.0613223	RP11-173P15.3-002, RP11-173P15.3-001
chr1	54513030	54514815	1786	*	6	1.49841e-42	8.46914e-27	0.12889	0.0577385	TMEM59-002
chr19	2016402	2016532	131	*	3	1.12462e-54	8.61231e-27	0.1065	0.0611324	BTBD2-001, BTBD2-007
chr7	41731552	41733800	2249	*	9	8.5312e-35	8.78171e-27	0.100021	0.0506685	INHBA-AS1-001, INHBA-AS1-003, INHBA-AS1-002, INHBA-003
chr17	77899208	77901224	2017	*	7	9.68133e-26	8.82657e-27	0.0727649	0.061809	RP11-353N14.5-001
chr14	29234282	29237202	2921	*	28	9.31194e-35	8.90734e-27	-0.0431321	-0.0147608	FOXG1-001, FOXG1-201, RP11-966I7.1-002, RP11-966I7.1-003, RP11-966I7.1-001
chr3	183958478	183960177	1700	*	12	2.37169e-38	9.14103e-27	0.0908785	0.0545023	MIR1224-201, ALG3-011, ALG3-012, VWA5B2-005
chr12	117135180	117136058	879	*	7	1.29033e-40	9.20234e-27	0.110997	0.0720546	RP11-497G19.2-001
chr1	161007634	161010454	2821	*	17	2.76662e-30	9.24301e-27	0.0862151	-0.00389005	RP11-544M22.13-001, TSTD1-001, TSTD1-003, TSTD1-004, TSTD1-002, TSTD1-005, TSTD1-006, RP11-544M22.13-003, USF1-005, TSTD1-007, USF1-009
chr10	77156218	77159055	2838	*	10	8.00962e-30	9.45823e-27	0.124891	0.0436288	RP11-399K21.11-002, ZNF503-AS2-201
chr6	41006345	41008483	2139	*	10	5.85861e-30	9.59834e-27	0.0829382	0.0548573	UNC5CL-201, TSPO2-003, TSPO2-001, TSPO2-002
chr3	195942172	195943713	1542	*	12	5.33275e-40	9.66648e-27	0.0921821	0.0524278	SLC51A-001, SLC51A-007, SLC51A-006, SLC51A-002
chr3	112217973	112219024	1052	*	6	1.40312e-41	1.02149e-26	-0.129685	-0.0946423	BTLA-001, BTLA-002
chr8	38584462	38586183	1722	*	11	3.32611e-40	1.08615e-26	-0.101441	-0.0559679	TACC1-204, TACC1-006, TACC1-004, TACC1-026, TACC1-002, TACC1-017, TACC1-027
chr2	20382303	20382487	185	*	3	8.23935e-50	1.12409e-26	0.154985	0.139515	NA
chr22	30867673	30869112	1440	*	10	1.70255e-51	1.12637e-26	0.0902477	0.0474851	SEC14L3-001, SEC14L3-005, SEC14L3-003, SEC14L3-002, SEC14L3-201, SEC14L3-004, SEC14L3-008, SEC14L3-202, SEC14L3-203
chr17	34328289	34330537	2249	*	9	1.56303e-35	1.1346e-26	0.114764	0.056235	CCL15-001, CCL15-CCL14-001, CCL15-CCL14-002, CCL14-201, RP11-104J23.1-001
chr11	123065246	123067275	2030	*	11	5.40852e-66	1.15166e-26	-0.151594	-0.0434839	CLMP-001
chr12	53589908	53592259	2352	*	9	2.2422e-35	1.17089e-26	0.108096	0.0486445	ITGB7-012, ITGB7-009, ITGB7-015, ITGB7-013, ITGB7-008
chr17	16891136	16891556	421	*	6	2.02098e-39	1.22005e-26	-0.100583	-0.0738865	AC104024.2-001
chr1	36108206	36108233	28	*	4	4.80936e-51	1.24356e-26	0.16376	0.137421	PSMB2-001
chr19	35786580	35787193	614	*	7	3.5726e-36	1.28474e-26	-0.0868138	-0.0684678	NA
chr7	101398152	101398184	33	*	3	3.43837e-49	1.35047e-26	0.141635	0.125283	NA
chr1	118197326	118199729	2404	*	5	2.07774e-32	1.35139e-26	0.145274	-0.0309824	NA
chr3	50325094	50328104	3011	*	9	1.0077e-27	1.39914e-26	0.103469	0.034721	IFRD2-003, IFRD2-001, IFRD2-015, IFRD2-202, IFRD2-010, IFRD2-007, IFRD2-013, IFRD2-005, IFRD2-014, IFRD2-004, IFRD2-009, IFRD2-006, IFRD2-012, IFRD2-008, IFRD2-011
chr12	124371406	124371801	396	*	5	2.9731e-40	1.43082e-26	0.130941	0.0967088	NA
chr12	51717674	51719349	1676	*	17	3.05464e-68	1.45301e-26	-0.107058	-0.0385114	BIN2-001, BIN2-004, BIN2-002, BIN2-007, BIN2-005, BIN2-006, BIN2-003, BIN2-010
chr11	67978396	67982703	4308	*	22	1.16085e-63	1.45506e-26	0.142299	0.0266866	SUV420H1-001, SUV420H1-010, SUV420H1-005, SUV420H1-009, SUV420H1-003, SUV420H1-002, SUV420H1-008, SUV420H1-006, SUV420H1-004, SUV420H1-007
chr10	51574776	51576452	1677	*	8	1.67006e-42	1.46152e-26	0.0803983	0.0590833	NCOA4-004, NCOA4-204
chr10	82299606	82300600	995	*	10	7.50766e-92	1.46609e-26	0.15817	0.0573556	SH2D4B-201, SH2D4B-005, SH2D4B-202
chr20	22541629	22542854	1226	*	6	1.78355e-36	1.46664e-26	-0.106075	-0.0830832	LINC00261-005
chr2	241075202	241077066	1865	*	27	4.43833e-75	1.48391e-26	0.12288	0.0312473	MYEOV2-001, MYEOV2-002, MYEOV2-003, MYEOV2-004, MYEOV2-005
chr1	159823094	159827753	4660	*	19	2.39459e-25	1.54855e-26	0.0866274	0.0152627	C1orf204-001, SNORD64.1-201, C1orf204-002
chr16	4844753	4846152	1400	*	7	8.14604e-40	1.5546e-26	0.0911106	0.0698382	SMIM22-008, SMIM22-011, SMIM22-005, SMIM22-007, SMIM22-004, SMIM22-010, RP11-127I20.5-001
chr8	27347861	27348940	1080	*	14	4.57924e-48	1.56324e-26	0.108364	0.0368542	EPHX2-002, EPHX2-003, EPHX2-011, EPHX2-005, EPHX2-009, EPHX2-012, EPHX2-001, EPHX2-017, EPHX2-008, EPHX2-014
chr1	120311439	120311653	215	*	6	5.11444e-38	1.56861e-26	0.121555	0.0795779	HMGCS2-001, HMGCS2-004
chr13	112720427	112724221	3795	*	19	8.93052e-34	1.57684e-26	-0.0610658	-0.0232134	SOX1-001
chr9	139565026	139565154	129	*	4	2.62449e-47	1.60703e-26	0.113931	0.0913815	MIR126-201
chr20	62167942	62170767	2826	*	15	2.184e-69	1.71819e-26	0.136772	0.0510456	PTK6-001, PTK6-201
chr8	134114834	134116055	1222	*	12	1.70019e-49	1.79713e-26	0.0746268	0.0416057	SLA-003, SLA-001, SLA-004, SLA-014, SLA-002, SLA-015, SLA-018, SLA-016, SLA-017, SLA-019, SLA-013, SLA-012, SLA-011, SLA-005
chr1	177938408	177939895	1488	*	9	1.68022e-33	1.81126e-26	0.0843433	0.0662607	SEC16B-004, SEC16B-003
chr21	39870397	39871503	1107	*	7	1.2266e-40	1.81845e-26	-0.090108	-0.0620315	ERG-001, ERG-005, ERG-009, ERG-201, ERG-014, ERG-011
chr22	29706595	29708647	2053	*	8	2.40234e-59	1.84838e-26	0.0962271	0.049073	RASL10A-003, GAS2L1-010
chr7	2719090	2719263	174	*	3	1.573e-52	1.88431e-26	0.140317	0.126425	AMZ1-001
chr13	111837177	111839335	2159	*	9	1.94524e-25	1.93768e-26	-0.108356	-0.0549401	ARHGEF7-004, ARHGEF7-016
chr3	45550782	45553017	2236	*	7	1.50877e-32	1.94487e-26	0.102753	0.0607465	LARS2-AS1-001
chr2	233876260	233879149	2890	*	15	1.02214e-36	1.9658e-26	0.117208	0.0434087	NGEF-001, AC106876.2-001, AC106876.2-002
chr2	220107847	220110639	2793	*	26	2.00193e-33	1.98523e-26	0.117381	0.0268421	GLB1L-001, GLB1L-201, GLB1L-002, STK16-004, STK16-007, STK16-003, STK16-001, GLB1L-003, STK16-012, GLB1L-005, GLB1L-007, GLB1L-006, GLB1L-011, GLB1L-009, GLB1L-010, STK16-010, GLB1L-008, GLB1L-012, STK16-011, STK16-002, STK16-008, STK16-013, STK16-009, STK16-005, STK16-006
chr19	7412564	7414062	1499	*	7	7.59201e-36	2.00179e-26	-0.0870218	-0.0713616	CTB-133G6.1-001
chr17	1384170	1386368	2199	*	10	6.62054e-48	2.018e-26	0.0906186	0.0369449	MYO1C-011, MYO1C-012, MYO1C-013, MYO1C-014
chr19	932759	935259	2501	*	6	2.22567e-31	2.01852e-26	-0.130471	-0.031335	ARID3A-008
chr16	583676	588086	4411	*	10	1.53273e-33	2.10673e-26	0.113736	0.050535	CAPN15-007, MIR5587-201
chr11	86382900	86384908	2009	*	22	4.44037e-116	2.14175e-26	0.168075	0.0209754	ME3-202, ME3-001, ME3-004, ME3-002, ME3-009, ME3-005, ME3-007, ME3-003, ME3-010, ME3-008, ME3-203
chr19	1112327	1113357	1031	*	5	3.52568e-41	2.18383e-26	0.0909302	0.0610369	SBNO2-015, SBNO2-014
chr14	38759725	38760181	457	*	5	7.50631e-46	2.20829e-26	0.19518	0.13242	RP11-96D24.1-001
chr5	92904875	92908771	3897	*	12	1.14246e-31	2.23424e-26	-0.131505	-0.0464376	NR2F1-AS1-009, NR2F1-AS1-008, NR2F1-AS1-006
chr7	105319558	105320800	1243	*	7	1.16904e-80	2.24541e-26	0.169003	0.0546792	ATXN7L1-009, ATXN7L1-007, ATXN7L1-008, ATXN7L1-006
chr2	110871644	110874706	3063	*	16	1.65706e-36	2.2466e-26	0.0850595	0.0265026	MALL-001, MALL-003, MALL-002
chr2	97561144	97561729	586	*	5	3.27426e-46	2.24989e-26	0.137333	0.0782102	FAM178B-006, FAM178B-005
chr1	230259000	230260837	1838	*	4	7.31894e-39	2.26985e-26	-0.123537	-0.0878227	NA
chr2	430055	430953	899	*	5	2.22328e-35	2.28542e-26	-0.120869	-0.0805419	NA
chr2	25301034	25301733	700	*	4	3.08709e-42	2.31606e-26	0.13538	0.106406	NA
chr17	41738893	41740276	1384	*	10	5.73917e-57	2.32506e-26	-0.0942352	-0.0506663	MEOX1-001, MEOX1-201, MEOX1-003, MEOX1-002
chr10	88717364	88720216	2853	*	16	6.8212e-33	2.43201e-26	-0.0911747	0.0210179	SNCG-001, SNCG-002, MMRN2-001, SNCG-004, SNCG-003, MMRN2-010, MMRN2-009
chr1	28806952	28807088	137	*	3	4.76084e-48	2.46511e-26	0.148025	0.095476	RNU6ATAC27P-201
chr12	49933539	49934906	1368	*	7	1.00831e-53	2.47385e-26	0.0662724	0.0426966	KCNH3-001, KCNH3-002
chr3	46579360	46581056	1697	*	4	7.30986e-29	2.49974e-26	-0.107251	-0.0927648	NA
chr14	104164402	104166214	1813	*	7	9.61187e-57	2.55676e-26	0.202749	0.0811902	KLC1-019, RP11-73M18.8-001
chr12	15865886	15866615	730	*	6	8.53964e-39	2.63685e-26	0.115071	0.0855178	EPS8-004
chr1	209928526	209930127	1602	*	7	3.48924e-43	2.64759e-26	-0.124602	-0.07582	TRAF3IP3-002, TRAF3IP3-001, TRAF3IP3-012, TRAF3IP3-011, TRAF3IP3-014, TRAF3IP3-013, TRAF3IP3-007
chr15	58356761	58359166	2406	*	25	8.05011e-46	2.77131e-26	-0.068425	-0.012654	ALDH1A2-001, ALDH1A2-002, ALDH1A2-015, ALDH1A2-201, ALDH1A2-019, CTD-2330J20.2-001
chr6	160541878	160543261	1384	*	7	1.33015e-65	2.78434e-26	0.170283	0.0534384	SLC22A1-006, SLC22A1-001, SLC22A1-007, SLC22A1-002, SLC22A1-004
chr4	72095404	72096973	1570	*	5	3.05203e-32	2.80565e-26	0.112929	0.093286	NA
chr20	55835020	55838478	3459	*	11	7.31084e-25	2.86698e-26	0.0838986	-0.0292719	NA
chr7	155283140	155284759	1620	*	11	5.04464e-33	2.89118e-26	0.117736	0.0580409	NA
chr8	95918348	95919153	806	*	5	7.79922e-38	3.02188e-26	0.105965	0.0911795	snoU13.242-201
chr10	118380116	118381374	1259	*	7	9.33533e-39	3.05761e-26	0.0910142	0.0777013	PNLIPRP2-004, PNLIPRP2-001, PNLIPRP2-005, PNLIPRP2-002, PNLIPRP2-201
chr13	110432220	110434682	2463	*	7	2.1111e-45	3.14942e-26	0.169433	0.0787004	NA
chr7	157075207	157076870	1664	*	7	7.74182e-33	3.18862e-26	0.129345	0.0771195	RP5-1142J19.1-001
chr4	40191201	40195318	4118	*	22	2.29017e-30	3.31153e-26	-0.169682	-0.00259813	RHOH-002, RHOH-005, RHOH-016, RHOH-006, RHOH-004, RHOH-003
chr17	47208515	47210822	2308	*	20	1.02861e-68	3.33792e-26	0.14647	0.0407269	B4GALNT2-001, B4GALNT2-002, B4GALNT2-003
chr17	77018427	77021716	3290	*	27	1.82493e-68	3.37483e-26	0.138298	0.0235803	C1QTNF1-002, C1QTNF1-004, C1QTNF1-201, C1QTNF1-003, C1QTNF1-006, C1QTNF1-001, C1QTNF1-007, C1QTNF1-AS1-001, C1QTNF1-008
chr1	212002499	212005455	2957	*	24	4.14791e-71	3.42499e-26	0.117847	0.0347078	LPGAT1-002, LPGAT1-001, RP11-552D8.1-003, RP11-552D8.1-002, RP11-552D8.1-004, RP11-552D8.1-001, LPGAT1-003
chr14	56045827	56046697	871	*	6	6.1329e-70	3.68704e-26	0.175037	0.0866466	KTN1-AS1-003, KTN1-005, KTN1-201, KTN1-002, KTN1-AS1-001, KTN1-202, KTN1-004, KTN1-001, KTN1-AS1-002, KTN1-AS1-004, KTN1-015, KTN1-014
chr16	1230213	1233262	3050	*	11	5.07897e-37	3.76626e-26	0.103499	0.0517907	NA
chr5	849977	852398	2422	*	12	2.55954e-32	3.7862e-26	0.0776259	0.049176	ZDHHC11-001, ZDHHC11-201, ZDHHC11-007, ZDHHC11-006, ZDHHC11-005
chr15	99057419	99058656	1238	*	9	2.30123e-43	3.88846e-26	0.131595	0.0702838	FAM169B-001
chr7	41741320	41746034	4715	*	19	1.06294e-43	3.90842e-26	0.112003	0.0323454	INHBA-001, AC005027.3-001, INHBA-002
chr17	79919578	79922672	3095	*	15	1.68332e-49	4.02986e-26	0.0703176	0.0239798	NOTUM-001, NOTUM-002, NOTUM-003, NOTUM-004, RP11-498C9.17-001
chr17	80840821	80842469	1649	*	7	3.07359e-37	4.04986e-26	-0.104356	-0.044372	TBCD-006, TBCD-015, TBCD-014
chr16	75143200	75144986	1787	*	5	6.33286e-31	4.09037e-26	0.101578	0.0684159	RP11-252E2.1-001
chr1	221066979	221070193	3215	*	11	1.23753e-24	4.11406e-26	0.125088	0.037521	NA
chr1	45272261	45277678	5418	*	23	4.00607e-38	4.21192e-26	0.0914888	0.0198115	TCTEX1D4-001, TCTEX1D4-201, BTBD19-008, BTBD19-009, BTBD19-201, BTBD19-202, BTBD19-004, BTBD19-007, BTBD19-006, BTBD19-001, BTBD19-003, PLK3-004, BTBD19-002
chr20	45980204	45982308	2105	*	10	5.03737e-33	4.23899e-26	0.0637521	0.0320884	RP4-569M23.2-001, ZMYND8-006, ZMYND8-204
chr12	65019329	65019458	130	*	3	1.28277e-47	4.34287e-26	0.064831	0.0554577	NA
chr10	98376993	98379072	2080	*	8	1.80385e-43	4.38736e-26	0.128038	0.0534259	RNA5SP324-201, PIK3AP1-006, PIK3AP1-007
chr5	133771009	133773142	2134	*	8	9.24914e-41	4.40193e-26	0.101256	0.0398673	AC005355.1-001
chr6	31105337	31107663	2327	*	20	6.8367e-53	4.4357e-26	0.102755	0.0420081	PSORS1C2-001, POLR2LP-001, PSORS1C1-005, PSORS1C1-006
chr16	87525178	87527788	2611	*	14	1.01667e-31	4.44365e-26	0.101597	0.0514357	ZCCHC14-001, RP11-482M8.1-002, RP11-482M8.1-003, RP11-482M8.1-001, ZCCHC14-002
chr1	178840137	178840498	362	*	4	1.51285e-43	4.50295e-26	0.148718	0.130428	ANGPTL1-001, ANGPTL1-003, ANGPTL1-002
chr1	161059267	161060622	1356	*	10	7.55889e-47	4.52501e-26	0.0831087	0.0457565	PVRL4-001
chr5	150284416	150285753	1338	*	15	2.3612e-41	4.84869e-26	0.077992	0.039869	ZNF300-201, ZNF300-001, ZNF300-202, ZNF300-002, ZNF300-203
chr3	55001120	55002570	1451	*	6	1.57804e-40	5.16382e-26	-0.110901	0.0124983	LRTM1-002
chr1	153588548	153590243	1696	*	9	4.30379e-48	5.39877e-26	-0.140842	0.0323673	S100A14-201, S100A14-004, S100A14-002, S100A14-003, S100A14-005, S100A14-001
chr19	15558827	15562244	3418	*	19	4.99773e-64	5.66779e-26	0.133723	0.0329348	WIZ-001, WIZ-201, WIZ-004, MIR1470-201
chr17	1462838	1467083	4246	*	17	3.2478e-36	5.78625e-26	0.121025	0.0442685	PITPNA-001, PITPNA-201, PITPNA-004, PITPNA-006, PITPNA-010, PITPNA-005, PITPNA-009, PITPNA-008, PITPNA-007
chr12	50355618	50357352	1735	*	10	3.87015e-50	5.89039e-26	0.114339	0.0398167	AQP5-001, RP11-469H8.6-001, RP11-469H8.6-003, RP11-469H8.6-002, AQP5-002
chr8	144609705	144611940	2236	*	8	3.09507e-32	5.9562e-26	0.090633	0.0382488	NA
chr3	101395512	101397017	1506	*	15	9.37861e-84	6.11331e-26	0.121949	0.0308369	ZBTB11-001, ZBTB11-006, ZBTB11-AS1-201, ZBTB11-AS1-001
chr3	46607350	46609249	1900	*	13	3.49629e-73	6.26728e-26	0.149608	0.0451752	LRRC2-001, LRRC2-004, LRRC2-003
chr17	70112050	70113187	1138	*	6	1.756e-71	6.30484e-26	-0.160513	-0.0929573	SOX9-AS1-002
chr3	3151679	3152916	1238	*	9	3.96392e-53	6.48552e-26	0.115689	0.0634763	IL5RA-004, IL5RA-005, IL5RA-002, IL5RA-008, IL5RA-006, IL5RA-007, IL5RA-001, IL5RA-003, IL5RA-010
chr9	139951649	139952218	570	*	4	6.71452e-43	6.6187e-26	0.098257	0.0925336	RP11-229P13.22-001
chr16	31140683	31142991	2309	*	7	1.2436e-27	6.81597e-26	0.0878536	0.0650717	RP11-388M20.2-001, KAT8-007
chr6	116381904	116382880	977	*	8	2.91402e-32	6.89543e-26	0.0882844	0.0785632	FRK-001
chr3	47023603	47024689	1087	*	4	1.09431e-42	7.05505e-26	0.0866868	0.063293	CCDC12-001, CCDC12-006, CCDC12-005
chr8	144788492	144790772	2281	*	15	3.10174e-29	7.21629e-26	0.0810401	0.0580105	ZNF707-029, CCDC166-001, CCDC166-201
chr12	57868776	57870181	1406	*	7	9.30613e-60	7.33579e-26	0.139348	0.0665848	ARHGAP9-006, ARHGAP9-007, ARHGAP9-023, ARHGAP9-018, ARHGAP9-017, ARHGAP9-020, ARHGAP9-008, MARS-001, ARHGAP9-013, ARHGAP9-024, ARHGAP9-010, ARHGAP9-022, ARHGAP9-019, ARHGAP9-014, ARHGAP9-016, ARHGAP9-021, ARHGAP9-015, ARHGAP9-009
chr21	38068581	38072998	4418	*	29	3.92016e-38	7.54929e-26	-0.0355926	-0.0120307	SIM2-001, SIM2-201, AP000697.6-001, SIM2-003, SIM2-002
chr17	48174262	48175734	1473	*	3	1.38949e-36	7.55999e-26	0.123212	0.110619	PDK2-001, PDK2-009, PDK2-012, PDK2-011, PDK2-010, PDK2-013, PDK2-014, PDK2-015
chr9	136007843	136011466	3624	*	8	5.93553e-18	7.74946e-26	0.077247	0.0349226	RALGDS-201
chr16	6068831	6070292	1462	*	17	3.16578e-76	8.09321e-26	-0.0673603	-0.0196996	RBFOX1-009, RBFOX1-010, RBFOX1-014, RBFOX1-013, RBFOX1-003, RBFOX1-004
chr1	154942509	154944357	1849	*	8	2.6149e-47	8.13305e-26	0.144994	0.0548282	SHC1-001, SHC1-003, SHC1-004, SHC1-005, SHC1-002, SHC1-201
chr11	107582734	107583988	1255	*	8	6.95264e-36	8.17469e-26	0.111908	0.0689769	SLN-201, AP002353.1-201
chr11	2485050	2485931	882	*	4	3.42929e-55	8.21503e-26	0.166552	0.104746	KCNQ1-006
chr11	2160540	2163538	2999	*	53	4.1106e-43	8.42737e-26	-0.0653192	-0.0162735	IGF2-AS-001, IGF2-AS-003, IGF2-009, IGF2-002, IGF2-001, IGF2-007, IGF2-AS-002
chr2	113404078	113405125	1048	*	6	4.74598e-62	8.48622e-26	-0.130873	-0.0687947	SLC20A1-001, SLC20A1-009, SLC20A1-005, SLC20A1-008, SLC20A1-006, AC079922.3-001, SLC20A1-004
chr3	169587454	169589175	1722	*	6	2.6582e-35	8.48867e-26	0.104681	0.0774927	LRRC31-002, LRRC31-001, LRRC31-003, LRRC31-004
chr4	39408088	39408711	624	*	8	8.49569e-44	8.5243e-26	0.134918	0.0890708	KLB-001
chr6	24355633	24358683	3051	*	18	1.79843e-25	8.54365e-26	0.100581	0.0414047	KAAG1-001, DCDC2-001, DCDC2-003
chr19	55720737	55721821	1085	*	8	3.00586e-38	8.63033e-26	0.0832883	0.0648735	PTPRH-002, PTPRH-001, PTPRH-004, PTPRH-003
chr12	7023195	7024978	1784	*	16	4.84432e-68	8.66679e-26	0.105659	0.0301586	ENO2-201, ENO2-005, LRRC23-012, ENO2-002, ENO2-006, ENO2-013, ENO2-009, ENO2-003, ENO2-008, ENO2-001, ENO2-011, ENO2-202, ENO2-004
chr15	69853608	69854024	417	*	6	6.71052e-36	8.84073e-26	0.0888236	0.0701727	RP11-279F6.1-003
chr1	6410741	6412541	1801	*	7	8.20169e-45	9.19735e-26	0.103532	0.061369	ACOT7-008
chr16	69385547	69386191	645	*	7	1.00639e-37	9.19894e-26	0.0893365	0.0692889	TMED6-001, RP11-343C2.7-001, RP11-343C2.7-002
chr1	14127408	14128574	1167	*	4	6.88626e-35	9.36001e-26	0.111869	0.102245	NA
chr16	57562120	57563395	1276	*	6	6.91761e-32	9.61742e-26	0.114687	0.0684017	NA
chr1	94050273	94051106	834	*	6	2.8138e-35	9.68338e-26	0.0923794	0.0815258	BCAR3-006, BCAR3-201
chr12	678853	680322	1470	*	8	4.1999e-46	9.70163e-26	0.115103	0.0591338	NA
chr19	14196219	14197679	1461	*	11	1.80246e-41	9.87388e-26	0.0996009	0.0536357	C19orf67-002, C19orf67-003, C19orf67-001
chr2	234294036	234297039	3004	*	14	2.71896e-59	1.00214e-25	-0.175001	-0.0284401	DGKD-010, DGKD-004, DGKD-013
chr3	141144022	141145941	1920	*	6	6.26886e-66	1.02454e-25	0.100149	0.0539949	ZBTB38-201, ZBTB38-007, ZBTB38-018
chr14	105103747	105107459	3713	*	10	2.18864e-26	1.03975e-25	0.0901846	0.0466487	NA
chr6	170578592	170582543	3952	*	18	2.73254e-42	1.06632e-25	-0.121265	-0.0109874	RP5-894D12.3-002, RP5-894D12.3-003
chr10	135122020	135124069	2050	*	16	8.56124e-118	1.0775e-25	0.16441	0.0399219	ZNF511-002, ZNF511-001, ZNF511-201, TUBGCP2-201, TUBGCP2-202, ZNF511-004, TUBGCP2-007, TUBGCP2-008, ZNF511-003, TUBGCP2-002, TUBGCP2-006
chr10	3976118	3978696	2579	*	7	6.70316e-25	1.08605e-25	0.14258	-0.00969836	RP11-464C19.3-001
chr11	66111587	66115419	3833	*	21	6.30581e-64	1.11076e-25	0.111134	0.0335926	B3GNT1-001, BRMS1-001, BRMS1-002, BRMS1-008, BRMS1-010, BRMS1-007, BRMS1-006, BRMS1-003, BRMS1-005, RP11-867G23.8-001, BRMS1-009, RP11-867G23.8-004, RP11-867G23.8-007
chr3	121612944	121613703	760	*	5	3.46296e-44	1.15413e-25	0.134834	0.081247	SLC15A2-002, SLC15A2-004, SLC15A2-001
chr6	33137622	33144071	6450	*	37	1.524e-41	1.16344e-25	0.109722	0.0187955	COL11A2-004
chr6	144980804	144981203	400	*	5	3.76225e-39	1.21253e-25	0.129283	0.099395	UTRN-008
chr18	77723195	77723602	408	*	6	4.70416e-45	1.22917e-25	-0.0898789	-0.0711993	HSBP1L1-001, HSBP1L1-006, HSBP1L1-005
chr20	3022992	3024843	1852	*	10	2.67074e-31	1.23034e-25	0.0684617	0.0341906	GNRH2-001, GNRH2-004, GNRH2-201, MRPS26-001, GNRH2-002, GNRH2-003
chr20	33410203	33410514	312	*	3	1.57036e-46	1.23113e-25	0.120955	0.0890583	NCOA6-001
chr16	89381904	89382891	988	*	6	3.34799e-39	1.23916e-25	-0.0954861	-0.0693238	ANKRD11-011, ANKRD11-003, ANKRD11-008, ANKRD11-006
chr12	13196820	13197827	1008	*	11	2.60558e-84	1.24034e-25	0.166989	0.0635757	KIAA1467-001, KIAA1467-002
chr17	48845009	48846189	1181	*	7	1.56902e-32	1.25384e-25	0.10832	0.0722789	LINC00483-001, LINC00483-002, LINC00483-003, LINC00483-004, LINC00483-006
chr4	71502606	71503531	926	*	5	1.71599e-66	1.25783e-25	0.164106	0.0932699	ENAM-002, ENAM-003
chr7	155599026	155600697	1672	*	8	1.05643e-47	1.26537e-25	-0.11454	-0.0591813	SHH-003, SHH-004, SHH-005, SHH-002
chr11	1083483	1085797	2315	*	6	1.893e-50	1.33081e-25	0.151275	0.0697109	NA
chr3	11623526	11625160	1635	*	9	1.17027e-55	1.3417e-25	0.0999596	0.0529214	VGLL4-005
chr20	39862269	39863272	1004	*	3	2.09411e-41	1.34511e-25	0.107505	0.0890284	NA
chr12	95009194	95010321	1128	*	7	1.32773e-33	1.37288e-25	0.104231	0.080785	TMCC3-003, TMCC3-002, TMCC3-004
chr2	175497828	175500132	2305	*	8	6.47072e-53	1.37523e-25	-0.115257	-0.0756457	WIPF1-001, WIPF1-010, WIPF1-012, WIPF1-011
chr11	46296020	46296795	776	*	6	5.8689e-41	1.3796e-25	0.10734	0.0758853	CTD-2589M5.4-001
chr12	120975970	120978097	2128	*	4	7.64144e-27	1.39394e-25	0.118716	0.0780191	NA
chr14	99710390	99714031	3642	*	11	3.26659e-36	1.40582e-25	-0.0917901	-0.0500671	NA
chr19	35781587	35783292	1706	*	8	3.42019e-60	1.41984e-25	0.13313	0.0512024	MAG-002, MAG-001, MAG-003, MAG-005, MAG-006, MAG-004
chr1	36642875	36644849	1975	*	10	3.50084e-93	1.47429e-25	0.204617	0.0660509	MAP7D1-003, MAP7D1-006, MAP7D1-013, MAP7D1-015, MAP7D1-014
chr17	79880258	79882876	2619	*	15	4.04857e-42	1.49621e-25	0.0702723	0.0285177	MAFG-002, SIRT7-008, RP11-498C9.12-001
chr19	54881892	54883207	1316	*	9	1.04542e-42	1.5319e-25	-0.111425	-0.0604215	LAIR1-201, LAIR1-005, LAIR1-015, LAIR1-017, LAIR1-024
chr8	13132967	13135151	2185	*	11	4.57786e-68	1.54102e-25	0.125197	-0.00143353	DLC1-016, DLC1-010, DLC1-009, DLC1-005
chr5	148442554	148444109	1556	*	10	1.72942e-47	1.5932e-25	0.0903508	0.0455541	SH3TC2-004, MIR584-201, SH3TC2-201, SH3TC2-006, SH3TC2-012, CTC-529P8.1-001, CTC-529P8.1-003, CTC-529P8.1-002, SH3TC2-003, SH3TC2-013, CTC-529P8.1-004, SH3TC2-005, SH3TC2-007, CTC-529P8.1-005, SH3TC2-001, CTC-529P8.1-006
chr17	41050668	41053228	2561	*	12	6.95696e-36	1.6573e-25	0.109086	0.0446903	G6PC-001, LINC00671-001, LINC00671-003, LINC00671-201, LINC00671-002, G6PC-003, G6PC-004, G6PC-002
chr1	223314605	223317548	2944	*	17	2.19206e-44	1.67685e-25	0.111429	0.031242	TLR5-001, TLR5-004, RP11-239E10.2-001, TLR5-002, TLR5-003
chr14	20903410	20904320	911	*	12	5.84008e-41	1.68667e-25	0.0939583	0.0460458	KLHL33-001, RP11-203M5.6-001
chr16	3059773	3064377	4605	*	18	3.09044e-46	1.75861e-25	0.0840724	0.0413631	CLDN9-001
chr2	97484697	97486072	1376	*	4	2.63009e-38	1.7969e-25	0.110922	0.0977042	NA
chr8	106330173	106332188	2016	*	14	4.69375e-62	1.82974e-25	-0.0450316	-0.0144172	ZFPM2-002, ZFPM2-001
chr8	22844374	22844827	454	*	4	8.87483e-44	1.83205e-25	0.108514	0.0911378	RHOBTB2-002, RHOBTB2-004
chr19	42749952	42751694	1743	*	4	2.36204e-46	1.85153e-25	0.113601	0.077586	NA
chr12	16758047	16763765	5719	*	51	8.50639e-32	1.85885e-25	-0.131174	-0.0307507	LMO3-201, LMO3-014, LMO3-017, LMO3-202, LMO3-004, LMO3-002, LMO3-015, LMO3-003, LMO3-010, LMO3-012, LMO3-020, LMO3-013, LMO3-027, LMO3-023, LMO3-011, LMO3-018, LMO3-024, LMO3-022, LMO3-028, LMO3-007, LMO3-019, LMO3-001, LMO3-203, LMO3-006, LMO3-009, LMO3-016, LMO3-008, LMO3-026, LMO3-005, LMO3-029, LMO3-021, LMO3-025
chr3	9920535	9922257	1723	*	10	3.36701e-32	1.86481e-25	0.126992	0.0395967	CIDEC-001, CIDEC-201, CIDEC-003, CIDEC-006, CIDEC-004, CIDEC-002, CIDEC-007
chr11	503270	504937	1668	*	14	1.56743e-41	1.9435e-25	0.111935	0.0143713	RNH1-201, RNH1-011, RNH1-012, RNH1-008, RNH1-018, RNH1-025, RNH1-017, RNH1-016, RNH1-022, RNH1-019, RNH1-020, RNH1-010, RNH1-009
chr3	100353884	100354621	738	*	6	1.31915e-48	1.9666e-25	0.136442	0.0868989	GPR128-002, GPR128-005, GPR128-004
chr9	123656764	123658222	1459	*	7	2.52231e-49	1.98504e-25	0.117829	0.0703606	NA
chr4	15939862	15941673	1812	*	13	1.77423e-35	2.00068e-25	0.0763455	0.0340445	FGFBP1-201, FGFBP1-001
chr6	13274151	13274354	204	*	5	1.12281e-40	2.1105e-25	-0.146698	-0.111725	PHACTR1-004, PHACTR1-003, PHACTR1-009, RP1-257A7.4-003
chr8	145689079	145692800	3722	*	22	8.41578e-64	2.17265e-25	0.0904951	0.0255581	KIFC2-201, KIFC2-001, CYHR1-003, CYHR1-005, CYHR1-004, CYHR1-001, CYHR1-013, CTD-2517M22.16-001, CYHR1-011, CYHR1-014, KIFC2-004, KIFC2-003, CYHR1-002, CYHR1-008, KIFC2-008, CYHR1-012
chr1	162334694	162337375	2682	*	16	3.22457e-36	2.17379e-25	0.0729003	0.0177467	NOS1AP-005, C1orf226-003, RP11-565P22.6-001, NOS1AP-006, NOS1AP-007
chr17	19619905	19623403	3499	*	13	4.72546e-85	2.24216e-25	0.158161	0.0495473	SLC47A2-002, SLC47A2-001, SLC47A2-008, SLC47A2-013, SLC47A2-003, SLC47A2-006, SLC47A2-005, SLC47A2-007, SLC47A2-011, SLC47A2-010, RP11-311F12.1-001
chr15	38855619	38858634	3016	*	21	7.63636e-90	2.26364e-25	0.125691	0.0247104	RASGRP1-001, RASGRP1-004, RASGRP1-005, RASGRP1-201, RASGRP1-006, RASGRP1-003, RASGRP1-009, RASGRP1-008, RASGRP1-002
chr6	31695061	31701808	6748	*	76	8.90089e-108	2.30955e-25	0.0896326	0.0133058	DDAH2-004, DDAH2-002, DDAH2-001, DDAH2-007, DDAH2-008, DDAH2-010, DDAH2-003, DDAH2-006, DDAH2-009, DDAH2-005
chr17	46703650	46707781	4132	*	18	7.3545e-26	2.34644e-25	0.0997803	0.0322887	HOXB9-001, HOXB-AS4-001, HOXB-AS4-002, HOXB9-005
chr11	124766927	124768950	2024	*	15	3.77231e-38	2.44697e-25	-0.0863315	-0.0225561	ROBO4-001, ROBO4-013, ROBO4-012, ROBO4-008, ROBO4-010, ROBO4-003, ROBO4-009
chr19	49220102	49220485	384	*	5	9.62637e-41	2.45127e-25	0.103055	0.0780926	MAMSTR-003, MAMSTR-002, MAMSTR-005
chr11	122072922	122074089	1168	*	9	7.73825e-48	2.63161e-25	0.106386	0.0612821	RP11-820L6.1-002, RP11-820L6.1-005, RP11-820L6.1-004
chr9	131871471	131873088	1618	*	10	2.24938e-54	2.64775e-25	0.0880244	0.0337586	CRAT-006, PPP2R4-201, PPP2R4-015, PPP2R4-020, PPP2R4-016, PPP2R4-202, PPP2R4-010, PPP2R4-011, CRAT-004, PPP2R4-009, CRAT-007, PPP2R4-017, CRAT-005, PPP2R4-013, PPP2R4-203, PPP2R4-018, PPP2R4-012, CRAT-012, CRAT-002, CRAT-003
chr10	70978937	70980199	1263	*	7	5.9266e-39	2.65851e-25	0.0982082	0.078837	HKDC1-001, HKDC1-201
chr6	161796706	161796854	149	*	4	6.44912e-40	2.71972e-25	0.191402	0.155473	NA
chr12	56216289	56217767	1479	*	8	8.32796e-32	2.73059e-25	0.0829579	0.0475192	RP11-762I7.5-002, RP11-762I7.5-003, RP11-762I7.5-004, RP11-762I7.5-005
chr12	125633643	125634553	911	*	6	9.73266e-36	2.74847e-25	0.0837221	-0.00333155	RP11-158L12.5-001
chr7	2149259	2153671	4413	*	16	1.38042e-26	2.75766e-25	-0.104131	-0.0407412	MAD1L1-014, MAD1L1-013
chr8	144870038	144872852	2815	*	17	3.37663e-40	2.77015e-25	0.0572628	0.0191721	RP11-429J17.8-003, SCRIB-008, RP11-429J17.8-002, RP11-429J17.8-001
chr2	240270614	240271276	663	*	7	1.69545e-35	2.8826e-25	0.0814568	0.0687473	NA
chr1	160806845	160809639	2795	*	9	3.82321e-31	2.91009e-25	-0.09896	-0.0524099	CD244-005
chr7	965534	967834	2301	*	12	3.53635e-43	2.9414e-25	0.0955291	0.0533196	ADAP1-002, ADAP1-201, ADAP1-009, ADAP1-010
chr5	96293389	96294344	956	*	4	6.73729e-38	3.07096e-25	-0.118786	-0.0998652	LNPEP-002
chr4	170190012	170190932	921	*	5	3.22196e-45	3.12566e-25	0.140582	0.105684	SH3RF1-001, SH3RF1-004, SH3RF1-003, SH3RF1-005
chr7	2445331	2446794	1464	*	5	4.14181e-28	3.17921e-25	-0.160388	-0.10918	CHST12-003
chr11	67325980	67326225	246	*	5	4.10814e-37	3.22415e-25	0.0935336	0.0832109	NA
chr6	170595195	170598215	3021	*	11	6.23678e-33	3.23446e-25	0.100208	0.0560453	DLL1-001, FAM120B-203
chr14	81790174	81791258	1085	*	5	2.00343e-33	3.28933e-25	0.1144	0.0838748	STON2-007
chr16	1013990	1015103	1114	*	9	6.18265e-44	3.42565e-25	-0.112937	-0.0558849	LMF1-012
chr20	4795444	4796462	1019	*	9	8.612e-37	3.51338e-25	-0.132034	-0.074529	RASSF2-201
chr19	4495757	4495838	82	*	3	1.3575e-45	3.55996e-25	0.0965679	0.087565	HDGFRP2-007
chr9	38023005	38023348	344	*	3	1.8382e-46	3.58728e-25	0.131613	0.105723	NA
chr14	105938134	105940391	2258	*	10	3.79889e-68	3.64759e-25	0.157195	0.0571733	CRIP2-001, CRIP2-002, CRIP2-009, CRIP2-006, CRIP2-011, CRIP2-003, CRIP2-008, CRIP2-010, CRIP2-005, RP11-521B24.5-001
chr10	99525044	99527815	2772	*	7	9.80145e-32	3.66675e-25	0.0966485	0.0577224	NA
chr12	93413189	93415250	2062	*	8	4.76725e-30	3.68347e-25	0.084619	0.0649452	Y_RNA.585-201
chr20	56134648	56136488	1841	*	11	5.23169e-36	3.68637e-25	0.0934252	0.0263883	PCK1-001, PCK1-002, PCK1-005, PCK1-003, PCK1-004, PCK1-201, PCK1-202
chr1	24861708	24863166	1459	*	7	1.32748e-39	3.76347e-25	-0.13265	-0.0656205	NA
chr11	60545266	60545326	61	*	2	2.15794e-58	3.84934e-25	0.151666	0.139981	NA
chr5	150018831	150020288	1458	*	7	8.53288e-43	3.86974e-25	0.0739084	0.0535084	SYNPO-001, SYNPO-004
chr5	171594753	171595487	735	*	5	6.84722e-53	3.90063e-25	0.126588	0.0798059	NA
chr17	46647787	46648582	796	*	5	5.16955e-34	3.94639e-25	0.111103	0.0900951	NA
chr11	836422	838487	2066	*	7	6.89729e-42	3.99338e-25	0.0960085	0.051797	CD151-020, CD151-006, CD151-014, CD151-010, CD151-011, CD151-004, CD151-018
chr1	76539186	76540999	1814	*	14	7.40534e-62	4.023e-25	0.0939019	0.00602453	ST6GALNAC3-001
chr4	174427146	174431058	3913	*	20	3.89062e-21	4.0455e-25	-0.0516694	-0.0276749	NA
chr16	8955551	8957249	1699	*	9	4.57376e-41	4.11068e-25	0.136648	0.0478157	CARHSP1-012, CARHSP1-009, CARHSP1-013, CARHSP1-011
chr19	59023222	59025573	2352	*	11	3.45525e-64	4.14286e-25	0.103054	0.0383603	SLC27A5-001, SLC27A5-007, SLC27A5-003, SLC27A5-002
chr17	79224065	79226323	2259	*	11	4.34468e-23	4.34212e-25	0.0845999	0.050338	SLC38A10-010, SLC38A10-011, SLC38A10-012
chr2	86037106	86038802	1697	*	7	1.20201e-56	4.5572e-25	0.119786	0.0637667	NA
chr12	53320236	53321588	1353	*	7	9.72415e-28	4.56771e-25	0.0943263	0.0770718	KRT8-004
chr7	157481091	157486012	4922	*	13	1.56237e-28	4.60874e-25	-0.0586193	-0.0220176	NA
chr19	39303506	39304002	497	*	7	1.36238e-35	4.75469e-25	0.087052	0.0720248	LGALS4-001, LGALS4-004, LGALS4-003, LGALS4-002, LGALS4-005
chr15	38987640	38989738	2099	*	8	9.1102e-44	4.8002e-25	0.113724	-0.0442933	C15orf53-001
chr15	63888520	63889898	1379	*	11	2.40975e-58	4.84988e-25	0.112591	0.0450377	FBXL22-001, FBXL22-002, FBXL22-201, USP3-AS1-004, FBXL22-003
chr1	23100495	23101008	514	*	3	5.03802e-49	4.99478e-25	0.127102	0.0965797	EPHB2-004
chr11	75282876	75284789	1914	*	8	4.31602e-86	4.99638e-25	0.14524	0.0444263	SERPINH1-019
chr19	49841252	49843689	2438	*	11	3.75387e-44	5.00226e-25	0.111481	0.0607495	CTC-301O7.4-001, CD37-015, CD37-005, CTC-301O7.4-003, CTC-301O7.4-002
chr7	73244836	73246406	1571	*	9	2.39893e-30	5.23127e-25	0.0738799	0.0587049	CLDN4-201
chr1	153746211	153748697	2487	*	18	5.98789e-49	5.24207e-25	0.0784602	0.00941069	SLC27A3-001, SLC27A3-201, SLC27A3-009, SLC27A3-008, SLC27A3-002, SLC27A3-010, SLC27A3-007, SLC27A3-011, SLC27A3-013
chr5	176935305	176939575	4271	*	20	1.62897e-31	5.31218e-25	-0.0775274	-0.0220502	DOK3-002, DOK3-001, DOK3-005, DOK3-006, DOK3-003, DOK3-004, DOK3-012, DOK3-010, DOK3-007, DOK3-011, DOK3-008, DOK3-009, DDX41-014, DDX41-015, DOK3-013
chr7	150026554	150027050	497	*	5	3.82706e-48	5.35198e-25	0.134177	0.08839	ZBED6CL-001
chr2	99385657	99386598	942	*	4	3.02568e-48	5.36912e-25	0.122734	0.0841276	AC109826.1-001
chr1	110545999	110546703	705	*	4	7.51057e-38	5.70456e-25	0.133093	0.0784493	AHCYL1-002, AHCYL1-201
chr1	3086487	3090345	3859	*	16	1.03144e-23	5.82332e-25	0.154743	0.00934325	NA
chr10	96442027	96443383	1357	*	11	3.02653e-29	5.84857e-25	0.09297	0.0501518	CYP2C18-001, CYP2C18-201
chr6	112374427	112375870	1444	*	11	1.55072e-54	5.9041e-25	0.0984009	0.05009	WISP3-201, WISP3-202, WISP3-005, WISP3-002, WISP3-001, WISP3-003, WISP3-007
chr17	36004446	36004794	349	*	4	6.33793e-48	5.90607e-25	0.0950183	0.0757724	DDX52-001, DDX52-201, DDX52-003, DDX52-004, DDX52-002, RP11-697E22.2-001, RP11-697E22.2-002, DDX52-007, DDX52-006
chr8	80992699	80994056	1358	*	7	8.42717e-28	6.02805e-25	0.113654	0.0866828	TPD52-006, TPD52-201, TPD52-008, TPD52-004, TPD52-005, TPD52-019, TPD52-020, TPD52-018, TPD52-202
chr11	124621829	124622815	987	*	9	6.17408e-35	6.04531e-25	0.0777133	0.0286185	VSIG2-001, VSIG2-002
chr1	151282686	151284129	1444	*	4	2.0912e-36	6.19647e-25	0.108425	0.0794729	NA
chr14	103294363	103296121	1759	*	8	2.0901e-38	6.25003e-25	0.109877	0.0616575	TRAF3-004
chr15	37178201	37181529	3329	*	16	2.3567e-47	6.25076e-25	-0.100017	-0.0415731	RP11-122D10.1-002, RP11-122D10.1-001
chr6	99289733	99292286	2554	*	14	2.29361e-32	6.37487e-25	-0.121854	-0.0643391	NA
chr5	124080227	124082323	2097	*	11	1.60569e-29	6.47255e-25	0.0929055	0.0496576	ZNF608-001, ZNF608-007, ZNF608-002, ZNF608-003, ZNF608-008, ZNF608-005
chr12	54891213	54892547	1335	*	7	6.73459e-42	6.4976e-25	-0.123755	-0.0710097	NCKAP1L-001, NCKAP1L-002, NCKAP1L-005, NCKAP1L-003
chr9	116326021	116327278	1258	*	9	3.65715e-43	6.82557e-25	0.0924459	0.0550159	RGS3-201, RGS3-021, RGS3-011, RGS3-020, RGS3-010
chr17	79824551	79827882	3332	*	10	3.28389e-27	6.9525e-25	0.0816708	0.0485033	ARHGDIA-001, ARHGDIA-002, ARHGDIA-012, RP11-498C9.3-001, RP11-498C9.3-002, ARHGDIA-004, ARHGDIA-013, ARHGDIA-011, ARHGDIA-015, ARHGDIA-016, ARHGDIA-014, ARHGDIA-018, ARHGDIA-007, ARHGDIA-010, ARHGDIA-008, ARHGDIA-017, ARHGDIA-006, ARHGDIA-005, ARHGDIA-009
chr20	61462430	61464168	1739	*	8	2.57557e-62	6.96038e-25	0.162632	0.0765165	COL9A3-007, COL9A3-010, COL9A3-006, COL9A3-002, COL9A3-013, COL9A3-012, COL9A3-011
chr11	1319648	1321530	1883	*	11	2.25772e-48	6.96793e-25	0.124297	0.0557328	NA
chr17	38463355	38465510	2156	*	13	4.20775e-39	7.07324e-25	0.121088	0.0442667	RARA-001, RARA-008
chr6	30567633	30569211	1579	*	11	3.87162e-43	7.07449e-25	0.0589274	0.0268357	NA
chr13	110436111	110439781	3671	*	18	4.15555e-50	7.15027e-25	0.0632658	0.000351182	IRS2-001
chr17	10706959	10708230	1272	*	5	1.72095e-31	7.24964e-25	0.114948	0.083751	LINC00675-001
chr7	45066650	45067055	406	*	6	1.237e-36	7.36195e-25	-0.126494	-0.0817474	CCM2-201, CCM2-007, CCM2-016, CCM2-002, CCM2-011, CCM2-008, CCM2-006, CCM2-009
chr21	46330607	46332291	1685	*	10	9.10266e-51	7.39339e-25	0.102587	0.0445028	ITGB2-010, ITGB2-005, ITGB2-004, ITGB2-009, ITGB2-022, ITGB2-023, ITGB2-024
chr2	64863301	64864645	1345	*	6	2.45802e-34	7.41141e-25	-0.113778	-0.0660557	NA
chr11	36382508	36385032	2525	*	5	3.23877e-21	7.44258e-25	-0.0818343	-0.0598095	PRR5L-008
chr16	50715135	50715700	566	*	9	4.29842e-34	7.45109e-25	-0.0791498	-0.0566616	SNX20-001, SNX20-002, SNX20-003, SNX20-004
chr17	53351050	53352068	1019	*	5	2.42439e-46	7.45386e-25	0.0981919	0.0723952	RP11-515O17.2-001
chr4	53708239	53708510	272	*	3	2.11254e-44	7.45801e-25	0.151186	0.135802	NA
chr8	42064673	42066228	1556	*	11	1.07262e-42	7.48499e-25	0.0910589	0.0409926	PLAT-001, PLAT-201, PLAT-002, PLAT-003, PLAT-006, PLAT-005, PLAT-004
chr9	134042691	134043270	580	*	4	5.55012e-39	7.51853e-25	0.145013	0.116797	RP11-544A12.4-002, RP11-544A12.4-003, RP11-544A12.4-012, RP11-544A12.4-004, RP11-544A12.4-008, RP11-544A12.4-014, RP11-544A12.4-007, RP11-544A12.4-009, RP11-544A12.4-006, RP11-544A12.4-001, RP11-544A12.4-010, RP11-544A12.4-011, RP11-544A12.4-013, RP11-544A12.4-005
chr11	118094830	118096478	1649	*	7	9.21538e-46	7.69901e-25	-0.123042	-0.0735952	AMICA1-001, AMICA1-009, AMICA1-002, AMICA1-010, AMICA1-006, AMICA1-005
chr10	4093393	4093925	533	*	6	1.72095e-40	7.86642e-25	0.140204	0.0603182	RP11-433J20.1-001
chr10	134598908	134601490	2583	*	33	3.00239e-45	8.17037e-25	-0.0481387	-0.00882367	NKX6-2-001, RP11-288G11.3-001
chr19	36233297	36233999	703	*	8	3.31155e-49	8.17236e-25	-0.111886	-0.0742601	IGFLR1-001, IGFLR1-201, IGFLR1-012, IGFLR1-010, IGFLR1-009, IGFLR1-005, IGFLR1-004, U2AF1L4-011, U2AF1L4-009, U2AF1L4-010, IGFLR1-011, IGFLR1-007, U2AF1L4-013, IGFLR1-002, IGFLR1-008, IGFLR1-003
chr6	108909893	108910772	880	*	4	7.22686e-41	8.36005e-25	0.132885	0.0834483	NA
chr13	99629970	99631531	1562	*	9	2.264e-47	8.65112e-25	0.119889	0.0707678	DOCK9-001, DOCK9-202
chr5	1494980	1495356	377	*	5	1.30388e-36	8.71565e-25	-0.0871316	-0.0748689	LPCAT1-006, LPCAT1-008
chr8	18247442	18248964	1523	*	6	1.46764e-28	8.84139e-25	0.115049	0.0896259	NAT2-001, NAT2-002
chr14	96128396	96129824	1429	*	6	6.22286e-41	8.84242e-25	-0.0772257	0.0295222	TCL6-006, RP11-1070N10.6-001, TCL6-009, TCL6-005, TCL6-012, RP11-1070N10.6-002, RP11-1070N10.6-003, TCL6-008, RP11-1070N10.6-004
chr2	42274610	42277840	3231	*	9	5.13987e-21	9.1883e-25	0.0892937	0.0374477	PKDCC-001, PKDCC-003, PKDCC-005, PKDCC-002
chr14	105033331	105034096	766	*	4	6.84669e-64	9.25854e-25	0.10232	0.067812	NA
chr8	8318774	8320139	1366	*	6	2.4793e-44	9.47659e-25	0.104539	0.0702404	CTA-398F10.2-001
chr22	46849268	46849928	661	*	3	9.64795e-43	9.70422e-25	0.171986	0.12884	NA
chr19	11449933	11450741	809	*	10	1.81059e-70	9.96627e-25	0.114473	0.0400199	RAB3D-001
chr11	73053649	73055267	1619	*	8	2.68222e-37	1.01007e-24	0.0946871	0.0619949	ARHGEF17-003
chr1	26868497	26870173	1677	*	6	5.8246e-30	1.07124e-24	-0.0785151	-0.0658125	RPS6KA1-016, RPS6KA1-003, RPS6KA1-011
chr16	1138344	1139916	1573	*	5	9.33325e-55	1.0825e-24	0.148359	0.0984978	NA
chr14	73927547	73929106	1560	*	5	1.06856e-31	1.10266e-24	0.125777	0.0953926	RP1-240K6.3-001, NUMB-014, NUMB-016, NUMB-015, NUMB-033, RP1-240K6.3-002
chr15	72447866	72448888	1023	*	7	7.69361e-56	1.11257e-24	0.10155	0.0604672	RP11-2I17.4-001
chr5	139050159	139051131	973	*	4	4.93368e-36	1.12368e-24	-0.109818	-0.0787348	NA
chr3	50303757	50307037	3281	*	21	1.92651e-61	1.15935e-24	0.139685	0.0397163	SEMA3B-201, SEMA3B-202, SEMA3B-001, SEMA3B-010, SEMA3B-AS1-001, SEMA3B-009, SEMA3B-004, SEMA3B-011, SEMA3B-002
chr12	123604434	123605490	1057	*	5	5.27183e-37	1.17619e-24	-0.1093	-0.0819299	NA
chr14	75421063	75423402	2340	*	15	1.17767e-44	1.19492e-24	0.0810033	0.0267921	PGF-002, PGF-008, PGF-003, PGF-004, PGF-001, PGF-005, PGF-007
chr7	2800196	2804166	3971	*	25	1.24222e-61	1.19777e-24	0.0882024	0.0211823	GNA12-201, GNA12-005, AMZ1-006, GNA12-008, GNA12-004, GNA12-003
chr1	116653093	116655078	1986	*	8	4.5959e-38	1.20335e-24	0.139855	0.0794037	MAB21L3-001
chr9	95969598	95971763	2166	*	4	1.6577e-32	1.21923e-24	0.116325	0.0862858	NA
chr4	2931909	2934614	2706	*	9	1.18214e-28	1.22591e-24	0.114654	0.0138018	MFSD10-010, MFSD10-001, MFSD10-003, MFSD10-006, MFSD10-002, MFSD10-004, MFSD10-008, MFSD10-011, MFSD10-005, MFSD10-009, MFSD10-007, ADD1-024
chr15	74658981	74661541	2561	*	14	2.87371e-74	1.27918e-24	0.0933385	0.0424827	CYP11A1-001, CYP11A1-002, CYP11A1-008, CYP11A1-201, CYP11A1-006, CYP11A1-004, CYP11A1-003, CYP11A1-005, CYP11A1-202, CTD-2311M21.3-001, CYP11A1-010
chr7	29518198	29520118	1921	*	9	1.88598e-29	1.28601e-24	0.116659	0.0691308	CHN2-201, CHN2-002, CHN2-202, CHN2-203, CHN2-205, CHN2-007, CHN2-006
chr5	39203007	39204386	1380	*	6	4.28323e-30	1.31657e-24	-0.109791	-0.0669796	FYB-002
chr3	12586368	12587454	1087	*	7	2.03779e-39	1.32151e-24	0.109749	0.0793662	C3orf83-004, C3orf83-003
chr16	74774147	74776376	2230	*	8	4.35946e-77	1.32522e-24	0.120058	0.0573004	FA2H-004
chr14	103986227	103987387	1161	*	6	9.09472e-52	1.34703e-24	0.105	0.0710041	CKB-004, CKB-018, CKB-003, CKB-010, CKB-011, CKB-014, CKB-009, CKB-005, CKB-015, CKB-016, CKB-017, CKB-008, CKB-007, CKB-012, CKB-006, CKB-013
chr17	7460247	7462249	2003	*	16	1.28501e-31	1.36203e-24	0.0944544	0.0334776	TNFSF13-001, TNFSF13-003, TNFSF13-201, TNFSF13-006, TNFSF13-004, TNFSF13-008, TNFSF13-007, TNFSF13-005
chr17	38217443	38220694	3252	*	18	1.79469e-54	1.37837e-24	0.149617	0.0409398	THRA-001, THRA-003, THRA-002, THRA-009, THRA-005, THRA-008, MED24-021
chr12	91754886	91756129	1244	*	7	6.45663e-78	1.38503e-24	0.158196	0.069346	RP11-121E16.1-001
chr16	27228679	27229033	355	*	3	1.04905e-47	1.40313e-24	0.0783064	0.0683128	NA
chr19	2588227	2588629	403	*	5	5.67647e-37	1.45261e-24	0.122981	0.0949253	NA
chr4	3203982	3204843	862	*	4	3.88746e-35	1.48146e-24	-0.126444	-0.0947675	HTT-004
chr6	33272136	33274481	2346	*	22	1.49519e-89	1.55559e-24	0.0777121	0.0206487	NA
chr5	67730071	67731161	1091	*	5	1.55198e-39	1.57558e-24	-0.0872278	-0.0705085	CTC-537E7.3-001
chr5	174150712	174156296	5585	*	22	7.18786e-49	1.58903e-24	-0.0957916	-0.0241368	MSX2-001, MSX2-002
chr19	49042803	49043492	690	*	3	2.33882e-47	1.60195e-24	0.16176	0.118525	NA
chr11	45941957	45943572	1616	*	7	5.09146e-31	1.63927e-24	0.0913054	0.0572593	GYLTL1B-201, GYLTL1B-202, GYLTL1B-001, GYLTL1B-003, GYLTL1B-002, PEX16-003, GYLTL1B-203
chr10	90611604	90613015	1412	*	10	4.93337e-32	1.67343e-24	0.0945419	0.0381312	ANKRD22-001
chr5	72676550	72678459	1910	*	13	3.02765e-44	1.68594e-24	-0.0514116	-0.027083	RP11-79P5.3-002
chr11	64507260	64510112	2853	*	12	1.03406e-38	1.76733e-24	0.105593	0.0450147	RASGRP2-010, RASGRP2-007, RASGRP2-012, RASGRP2-011, RASGRP2-005, RASGRP2-001, RASGRP2-014, RASGRP2-004, RASGRP2-016, RASGRP2-017, RASGRP2-006
chr11	110001379	110001831	453	*	6	1.72232e-35	1.77211e-24	0.125935	0.0888579	ZC3H12C-003
chr12	91572142	91574008	1867	*	15	1.31867e-46	1.82578e-24	0.0900474	0.0405436	DCN-203, DCN-018, DCN-204, DCN-015, DCN-017, DCN-012, DCN-007, DCN-008, DCN-003, DCN-009, DCN-010, DCN-011, DCN-005
chr21	37851847	37853516	1670	*	10	1.29497e-57	1.82747e-24	0.126384	0.0414006	CLDN14-002, CLDN14-001
chr3	108836693	108838388	1696	*	13	2.05855e-43	1.8651e-24	0.100362	0.0383556	MORC1-001, MORC1-002
chr16	1145964	1149424	3461	*	16	8.28031e-21	1.92025e-24	0.0538135	0.0246778	C1QTNF8-001
chr6	138266060	138266379	320	*	3	3.02822e-47	1.96621e-24	0.130897	0.0859888	RP11-240M16.1-001, RP11-10J5.1-001, RP11-240M16.1-002
chr10	124638200	124639985	1786	*	16	3.39877e-38	1.99842e-24	0.111385	0.0344858	RP11-564D11.3-001, FAM24B-003, FAM24B-001, RP11-564D11.3-202, FAM24B-002, FAM24B-004, CUZD1-202
chr22	31477053	31480667	3615	*	21	2.26908e-39	2.01466e-24	0.0933916	0.0296672	SMTN-002, SMTN-001, SMTN-003, SMTN-018, SMTN-015, SMTN-023, SMTN-013, SMTN-019, SMTN-014, SMTN-004, SMTN-016, RP3-412A9.16-001
chr7	76637473	76637493	21	*	3	4.22596e-48	2.03513e-24	0.120228	0.0979674	NA
chr7	56514965	56516504	1540	*	11	1.22709e-48	2.05409e-24	0.20884	0.103503	RP13-492C18.2-002
chr7	50346768	50348870	2103	*	10	2.09558e-22	2.05796e-24	-0.101933	-0.064699	IKZF1-003, IKZF1-004, IKZF1-011, IKZF1-009
chr3	42918546	42919025	480	*	5	1.32954e-37	2.09122e-24	0.0970543	0.081937	CYP8B1-001, CYP8B1-002
chr5	138533415	138534431	1017	*	12	1.04297e-84	2.15094e-24	0.133057	0.0450133	SIL1-002, SIL1-001, SIL1-006, SIL1-009, SIL1-011, SIL1-010, SIL1-005, SIL1-003
chr11	47173904	47176841	2938	*	7	3.0594e-28	2.20162e-24	0.0733983	0.0192875	C11orf49-019, C11orf49-020
chr2	97454042	97454334	293	*	5	1.08748e-35	2.21744e-24	0.125381	0.088403	CNNM4-002, CNNM4-004, CNNM4-003, CNNM4-201
chr17	55173075	55175274	2200	*	9	2.6424e-53	2.25828e-24	0.143086	0.0582126	AKAP1-002, AKAP1-006, AKAP1-018, AKAP1-005, RP11-166P13.4-001, AKAP1-014
chr9	137270186	137271104	919	*	5	3.42137e-30	2.31806e-24	0.0709341	0.0662701	MIR4669-201
chr17	79816504	79817963	1460	*	8	1.63107e-46	2.39091e-24	0.113752	0.0600794	P4HB-001, P4HB-021, P4HB-005, P4HB-004, P4HB-003, P4HB-013, P4HB-029, P4HB-025, P4HB-022, P4HB-028, P4HB-019, P4HB-014, P4HB-024, P4HB-026, P4HB-023, P4HB-027
chr5	3595106	3597760	2655	*	11	4.64678e-49	2.42749e-24	-0.0750074	-0.0266916	IRX1-001
chr16	4292047	4292677	631	*	7	2.88448e-73	2.43434e-24	0.101433	0.0517591	SRL-001, SRL-002
chr1	45082704	45083868	1165	*	7	7.89192e-36	2.43998e-24	0.106042	0.081912	NA
chr13	114916668	114917640	973	*	8	1.7954e-44	2.44375e-24	0.097615	0.0322026	NA
chr7	100180042	100182681	2640	*	11	1.5044e-45	2.47098e-24	0.0992557	0.0182201	FBXO24-001, LRCH4-001, FBXO24-201, FBXO24-008, FBXO24-004, FBXO24-009, LRCH4-003, LRCH4-008, FBXO24-002, LRCH4-007, FBXO24-003, LRCH4-002, FBXO24-007
chr16	89180587	89182492	1906	*	10	9.34925e-42	2.55253e-24	-0.144842	-0.0668625	ACSF3-021, CTD-2555A7.3-001
chr19	1304210	1305252	1043	*	6	5.01556e-54	2.55667e-24	0.106723	0.0521125	NA
chr19	18496259	18497742	1484	*	9	4.32782e-49	2.56259e-24	0.162126	0.0627784	GDF15-001, MIR3189-201, GDF15-003
chr3	16553499	16556575	3077	*	18	4.6395e-29	2.57481e-24	-0.094696	-0.0229831	RFTN1-001, RFTN1-005, RFTN1-007, RFTN1-008, RFTN1-006, RFTN1-009
chr8	145161323	145163136	1814	*	9	6.00532e-50	2.59571e-24	0.0876714	0.0404179	MAF1-001, KIAA1875-007, KIAA1875-003, MAF1-005, MAF1-004, KIAA1875-004, MAF1-003, KIAA1875-005, SHARPIN-008, KIAA1875-002, MAF1-002, MAF1-006
chr20	49345183	49347371	2189	*	8	8.18255e-39	2.5967e-24	0.106406	0.0653291	PARD6B-001, PARD6B-002
chr17	73631460	73632704	1245	*	5	2.27018e-27	2.61824e-24	0.0972352	0.0654658	SMIM5-001, RECQL5-007, SMIM5-002, SMIM5-003
chr6	149769803	149772892	3090	*	12	7.27858e-36	2.65558e-24	0.0922859	0.0416547	ZC3H12D-006
chr15	90643766	90644678	913	*	7	9.75737e-40	2.66877e-24	0.10328	0.0650527	IDH2-001, IDH2-201, IDH2-004, IDH2-002, IDH2-003, CTD-2315E11.1-001
chr3	184035137	184035527	391	*	5	2.26019e-38	2.67369e-24	0.103334	0.0843723	EIF4G1-038, EIF4G1-013, EIF4G1-015, EIF4G1-024, EIF4G1-025
chr1	2125049	2125979	931	*	10	6.09244e-43	2.68015e-24	0.0899648	0.0600446	C1orf86-006, C1orf86-008, C1orf86-009, C1orf86-202, C1orf86-001, C1orf86-010, C1orf86-002, C1orf86-011, C1orf86-007, C1orf86-005
chr16	50278722	50280723	2002	*	11	4.30605e-42	2.68782e-24	0.0994857	0.0169597	ADCY7-013, ADCY7-014
chr22	37914206	37917666	3461	*	17	9.37121e-71	2.70298e-24	0.173554	0.0406929	CARD10-002, CARD10-001
chr3	42200666	42201898	1233	*	8	4.57712e-37	2.72035e-24	0.0891565	0.0503838	TRAK1-002, TRAK1-001, TRAK1-008
chr16	85404654	85405144	491	*	2	1.92013e-72	2.72229e-24	0.274641	0.188408	NA
chr1	203737534	203738799	1266	*	8	6.04191e-32	2.80036e-24	0.0705301	0.0496354	LAX1-001
chr12	121882033	121882415	383	*	4	5.63317e-39	2.94885e-24	0.105337	0.0974698	NA
chr17	7339721	7343105	3385	*	21	9.58261e-39	3.00414e-24	0.0835915	0.0176732	FGF11-001, TMEM102-001, TMEM102-002, RP11-104H15.9-001, FGF11-004, FGF11-006, FGF11-002, RP11-104H15.10-001, FGF11-005, FGF11-007
chr22	42998627	43000101	1475	*	7	9.82588e-56	3.01964e-24	0.116565	0.0547702	POLDIP3-202, POLDIP3-006
chr8	38643071	38643846	776	*	6	1.7465e-35	3.02691e-24	0.113076	0.078279	TACC1-003, TACC1-001, TACC1-203, TACC1-015, TACC1-020, TACC1-029, TACC1-030, TACC1-025, TACC1-028, TACC1-018
chr17	79701478	79702512	1035	*	4	3.58578e-48	3.02994e-24	0.145666	0.0579167	NA
chr22	30968831	30972013	3183	*	8	2.0985e-22	3.08746e-24	0.0831681	0.0394421	GAL3ST1-004, GAL3ST1-002, GAL3ST1-006, GAL3ST1-012, GAL3ST1-011, GAL3ST1-014, GAL3ST1-007, GAL3ST1-202, GAL3ST1-015, GAL3ST1-013, GAL3ST1-010
chr1	63788554	63790612	2059	*	12	1.24368e-48	3.11025e-24	-0.0517491	-0.0222031	FOXD3-001, RP4-792G4.2-003, RP4-792G4.2-005, RP4-792G4.2-001, RP4-792G4.2-004, RP4-792G4.2-002
chr2	88427027	88428794	1768	*	11	3.76778e-34	3.22277e-24	0.0773819	0.0578262	FABP1-001, FABP1-002, FABP1-004, FABP1-003
chr1	39249262	39249664	403	*	6	1.81064e-34	3.27709e-24	0.111448	0.0778967	NA
chr7	99573278	99574864	1587	*	8	2.09219e-53	3.28976e-24	0.108698	0.0557327	AZGP1-001, AZGP1-003, AZGP1-002
chr14	94855034	94858066	3033	*	16	1.32586e-36	3.38236e-24	0.0764339	0.0375717	SERPINA1-201, SERPINA1-004, SERPINA1-002, SERPINA1-006, SERPINA1-003, SERPINA1-202, SERPINA1-001, SERPINA1-203, SERPINA1-008, SERPINA1-015, SERPINA1-016, SERPINA1-014, SERPINA1-017, SERPINA1-011, SERPINA1-012, SERPINA1-010, SERPINA1-013, SERPINA1-007
chr2	202046548	202048100	1553	*	9	1.11304e-50	3.45949e-24	0.0808974	0.0352046	CASP10-002, CASP10-001, CASP10-009, CASP10-003, CASP10-201, CASP10-007, CASP10-006, CASP10-010, CASP10-005, CASP10-011
chr21	35827824	35829147	1324	*	11	7.49185e-36	3.49134e-24	0.083558	0.0466246	SNORA11.4-201, KCNE1-003
chr11	33757569	33759503	1935	*	14	1.71849e-68	3.49617e-24	0.100192	0.0292389	CD59-001, CD59-002, CD59-005, CD59-006, CD59-010
chr19	39738664	39740501	1838	*	9	4.57096e-66	3.49889e-24	0.0928224	0.0422308	IFNL4-001
chr2	128158047	128159058	1012	*	6	4.35992e-31	3.61841e-24	0.0759918	0.0705099	NA
chr19	19007074	19009627	2554	*	11	9.92482e-41	3.65102e-24	0.103089	0.0437639	GDF1-001, CERS1-201, CERS1-002, CERS1-001, COPE-010
chr6	31596243	31604565	8323	*	75	4.40217e-35	3.69201e-24	0.0728413	0.00990207	PRRC2A-006, PRRC2A-011, PRRC2A-008, PRRC2A-012, PRRC2A-005, PRRC2A-007, PRRC2A-014, PRRC2A-009, PRRC2A-010
chr17	79533765	79534694	930	*	6	9.46812e-41	3.73703e-24	0.0867433	0.04931	NPLOC4-006, NPLOC4-004, NPLOC4-008, NPLOC4-018, NPLOC4-016, NPLOC4-005, NPLOC4-020
chr19	45033454	45034961	1508	*	10	5.84067e-39	3.74337e-24	0.102121	0.0644105	CEACAM20-201, CEACAM20-202, CEACAM20-005, CEACAM20-002, CEACAM20-203, CEACAM20-004, CEACAM20-204, CEACAM20-003, CEACAM20-001
chr10	131757191	131759467	2277	*	12	7.83214e-29	3.75498e-24	-0.0344396	-0.0198379	NA
chr17	12692246	12695725	3480	*	16	3.42564e-31	3.83295e-24	0.0948478	0.0347625	ARHGAP44-009, ARHGAP44-001, ARHGAP44-011, ARHGAP44-010, ARHGAP44-003, ARHGAP44-002, RP11-1090M7.1-001
chr4	160148562	160150415	1854	*	7	5.60688e-35	3.94343e-24	0.136648	0.0589016	RAPGEF2-005, RAPGEF2-004
chr1	44887933	44889689	1757	*	7	3.12659e-31	3.98639e-24	0.0975911	0.0211353	RNF220-202
chr19	46056709	46057298	590	*	5	5.67825e-39	4.09003e-24	0.114787	0.083774	NA
chr19	58906604	58908421	1818	*	9	5.00556e-34	4.09174e-24	0.0991404	0.0514972	AC012313.1-201
chr1	26503623	26504548	926	*	6	3.59618e-32	4.15613e-24	0.085139	0.0696796	CNKSR1-001, CNKSR1-007, CNKSR1-004, CNKSR1-010, CNKSR1-008, CNKSR1-002, CNKSR1-011
chr19	17942221	17943313	1093	*	5	5.7938e-27	4.29602e-24	0.112138	0.0839094	NA
chr1	2231925	2232481	557	*	5	1.42954e-38	4.33583e-24	-0.103513	-0.0851696	NA
chr2	106226918	106227786	869	*	6	1.59746e-34	4.38112e-24	0.115908	0.0843503	NA
chr18	37421319	37422205	887	*	8	1.66642e-32	4.41488e-24	-0.0340203	-0.0162854	NA
chr6	44243304	44244590	1287	*	5	3.62297e-30	4.43203e-24	0.255843	0.114993	NA
chr5	177579957	177581771	1815	*	17	2.40909e-74	4.46278e-24	0.116743	0.0375627	NHP2-001, NHP2-002, NHP2-004, NHP2-006, NHP2-005, NHP2-003
chr15	67439378	67440902	1525	*	7	7.57343e-33	4.51238e-24	0.072122	0.0445167	RP11-342M21.2-001
chr12	57871693	57873880	2188	*	9	2.95933e-24	4.51388e-24	-0.111533	-0.0555071	ARHGAP9-201, ARHGAP9-001, ARHGAP9-005, ARHGAP9-006, ARHGAP9-007, ARHGAP9-018, ARHGAP9-017, ARHGAP9-020, ARHGAP9-008, ARHGAP9-013, ARHGAP9-019, ARHGAP9-014, ARHGAP9-016, ARHGAP9-021, ARHGAP9-012, ARHGAP9-011, ARHGAP9-004, ARHGAP9-015, ARHGAP9-009
chr17	36718549	36720896	2348	*	9	5.41389e-29	4.53135e-24	-0.088481	-0.0425001	SRCIN1-006, SRCIN1-005
chr11	58951311	58954091	2781	*	6	1.5047e-21	4.60648e-24	0.111052	0.0702743	DTX4-004
chr19	1907677	1908388	712	*	5	2.70268e-34	4.66735e-24	0.162566	0.119184	SCAMP4-008, ADAT3-002, SCAMP4-013
chr8	101315424	101316694	1271	*	9	4.72291e-62	4.85448e-24	0.118234	0.0641469	RNF19A-004, RNF19A-002, RNF19A-003
chr6	44628560	44630692	2133	*	6	1.69903e-53	4.86275e-24	0.128915	0.0337306	NA
chr1	239549600	239551249	1650	*	12	1.0903e-75	4.95949e-24	-0.104816	-0.018451	CHRM3-004, CHRM3-006
chr7	128579876	128580792	917	*	9	7.03418e-32	5.09235e-24	-0.0997294	-0.0625148	IRF5-201, IRF5-002, IRF5-001, IRF5-006, IRF5-010, IRF5-007, IRF5-011, IRF5-009, IRF5-012, IRF5-005, IRF5-008, IRF5-004
chr17	76849030	76850277	1248	*	9	1.16068e-37	5.10751e-24	0.0918364	0.0579271	RP11-323N12.5-001
chr17	76993272	76993698	427	*	6	1.16972e-42	5.21538e-24	0.096299	0.0492922	CANT1-005
chr13	113759087	113760286	1200	*	9	3.37635e-42	5.24978e-24	0.0980552	0.0551285	F7-002, F7-001, F7-004, F7-201
chr15	75498191	75498614	424	*	7	5.13371e-44	5.28029e-24	0.0626887	0.0333076	C15orf39-008, C15orf39-004
chr7	35754952	35756275	1324	*	5	5.70139e-48	5.30476e-24	0.157043	0.0811841	AC018647.3-004, AC018647.3-003, AC018647.3-001, AC018647.3-002, AC018647.3-005
chr5	43017351	43020627	3277	*	22	5.65527e-23	5.44107e-24	-0.0483624	-0.0119637	CTD-2201E18.3-001, CTD-2201E18.3-002, CTD-2035E11.3-002, CTD-2035E11.3-001
chr6	31853565	31857100	3536	*	56	1.89474e-48	5.52376e-24	0.113399	0.0151641	EHMT2-012, EHMT2-006, EHMT2-011, EHMT2-005, EHMT2-004
chr16	1185381	1186286	906	*	7	4.75638e-30	5.53441e-24	0.0958116	0.0704304	NA
chr7	27178861	27179919	1059	*	8	2.50487e-29	5.62569e-24	0.0855166	0.0732637	HOXA-AS3-004, HOXA3-006, HOXA3-007, HOXA3-005
chr8	38286241	38288404	2164	*	6	3.85809e-42	5.65569e-24	0.0998384	0.0558411	FGFR1-014, FGFR1-024, FGFR1-034
chr16	1577916	1578807	892	*	9	3.61485e-39	5.76974e-24	0.101995	0.0660598	TMEM204-001, IFT140-010
chr2	236890318	236890542	225	*	3	1.69456e-41	5.77258e-24	-0.129713	-0.109758	NA
chr12	114840872	114847164	6293	*	43	9.02119e-25	5.82885e-24	-0.0615893	-0.0121886	TBX5-001, TBX5-003, TBX5-005, TBX5-002, TBX5-AS1-001, TBX5-AS1-003, TBX5-AS1-002, TBX5-AS1-004, TBX5-006, TBX5-AS1-201
chr11	2421970	2424791	2822	*	40	1.17494e-77	5.96813e-24	0.0814929	0.0180077	TSSC4-001, TSSC4-003, TSSC4-002, AC124057.5-001, TSSC4-005, TSSC4-004, TSSC4-006, TSSC4-201, TSSC4-009, TSSC4-007, TSSC4-008
chr6	41604390	41607326	2937	*	14	3.18506e-31	6.01998e-24	0.0810528	0.0113427	MDFI-001, MDFI-002, MDFI-008, MDFI-003, MDFI-005, MDFI-007, MDFI-009, MDFI-006
chr6	152010481	152012887	2407	*	11	2.32116e-30	6.07377e-24	0.11202	-0.0243641	ESR1-004, ESR1-201
chr22	31276325	31278562	2238	*	11	1.29676e-38	6.18509e-24	0.0783324	0.0424884	OSBP2-007, OSBP2-014, OSBP2-015, OSBP2-204
chr15	40364524	40364862	339	*	3	3.55632e-41	6.21029e-24	0.145607	0.129527	NA
chr1	16370198	16370265	68	*	4	4.41172e-42	6.25799e-24	0.135773	0.0961378	CLCNKB-001
chr12	124950669	124950990	322	*	5	1.31061e-35	6.27181e-24	-0.109593	-0.0799968	NA
chr13	114880761	114881968	1208	*	9	1.18107e-38	6.31245e-24	0.0743617	0.0454555	NA
chr6	149803087	149803547	461	*	6	1.81471e-32	6.35346e-24	-0.11188	-0.098027	ZC3H12D-002, ZC3H12D-004
chr1	198647817	198649189	1373	*	6	1.75379e-31	6.747e-24	-0.123518	-0.065089	PEBP1P3-001
chr13	95363371	95366050	2680	*	21	7.43732e-53	6.76407e-24	-0.0503202	-0.0131344	SOX21-001, SOX21-AS1-001
chr6	30907280	30908739	1460	*	6	5.68943e-31	6.8677e-24	0.158516	0.0799125	DPCR1-201, DPCR1-001
chr4	171010728	171012684	1957	*	19	3.18058e-61	6.89583e-24	0.0617225	0.00301384	AADAT-004, AADAT-003, AADAT-005, AADAT-008, AADAT-006, AADAT-002, AADAT-007, AADAT-001
chr2	109605518	109606018	501	*	6	4.17887e-37	6.95546e-24	0.0980884	0.060764	EDAR-001, EDAR-201, EDAR-002
chr9	136335852	136336763	912	*	3	6.2778e-34	7.07026e-24	0.244261	0.141162	NA
chr16	85583796	85585356	1561	*	6	4.80575e-35	7.11239e-24	0.0943035	0.0583842	NA
chr18	74781061	74781909	849	*	4	3.03314e-39	7.15588e-24	-0.0868976	-0.0591013	NA
chr7	30027454	30030587	3134	*	23	4.09361e-34	7.21294e-24	-0.1164	0.00171051	SCRN1-001, SCRN1-007, AC007285.6-001, SCRN1-003, AC007285.6-002, SCRN1-009, SCRN1-202, SCRN1-005, SCRN1-004
chr22	50451054	50452430	1377	*	7	3.44847e-33	7.3735e-24	0.0783132	0.0541471	IL17REL-001
chr19	1230171	1231292	1122	*	5	6.78921e-33	7.45104e-24	0.0864686	0.0499868	NA
chr7	151592539	151593084	546	*	3	2.96077e-47	7.67092e-24	0.153635	0.128082	NA
chr16	17561865	17563827	1963	*	6	2.38944e-50	7.737e-24	0.16224	0.0652685	XYLT1-001
chr5	59782121	59784208	2088	*	7	3.33449e-26	7.80949e-24	0.100453	0.0802974	PDE4D-003, PART1-003, PDE4D-009, PART1-002, PDE4D-004, PDE4D-007, PART1-001, PDE4D-010
chr12	321152	323905	2754	*	24	5.21016e-55	8.12985e-24	0.0842263	0.0231899	SLC6A12-001, SLC6A12-201, SLC6A12-002, SLC6A12-202, SLC6A12-008, SLC6A12-007, SLC6A12-004, SLC6A12-005, SLC6A12-003, SLC6A12-006
chr7	2772710	2774654	1945	*	10	9.88928e-36	8.20507e-24	0.0861735	-0.0208841	NA
chr1	116213245	116214059	815	*	6	1.42754e-49	8.29251e-24	0.0985308	0.0644652	VANGL1-005, VANGL1-004
chr1	249104143	249106516	2374	*	7	1.40561e-74	8.37212e-24	0.127163	0.0590698	SH3BP5L-003
chr7	158804708	158805644	937	*	5	1.01801e-47	8.4622e-24	0.13707	0.0674319	NA
chr7	99722966	99723184	219	*	4	4.14037e-45	8.48415e-24	0.0972395	0.0838142	MBLAC1-001, MBLAC1-002, RP11-506M12.1-001
chr12	9913395	9914965	1571	*	5	3.7582e-34	8.50682e-24	-0.124727	-0.095604	CD69-001, CD69-002, CD69-003, CD69-004
chr9	123688715	123689193	479	*	4	2.13881e-36	8.52156e-24	-0.109343	-0.100428	TRAF1-001
chr11	60738360	60739183	824	*	9	2.80171e-41	8.66363e-24	-0.124337	-0.0634173	CD6-001, CD6-201, CD6-004, CD6-202, CD6-008, CD6-006, CD6-007, CD6-005, CD6-009, CD6-015, CD6-010
chr12	8996605	8997862	1258	*	10	3.27736e-81	8.98537e-24	0.194539	0.0791687	A2ML1-008, A2ML1-004, A2ML1-010, A2ML1-003, A2ML1-009
chr16	4689854	4692034	2181	*	10	1.01613e-46	9.03301e-24	0.107365	0.0164046	RP11-709D24.6-001
chr17	71586227	71586740	514	*	3	3.28403e-47	9.07569e-24	0.120995	0.0927675	NA
chr6	137814728	137817260	2533	*	16	4.70146e-32	9.08785e-24	-0.0344464	-0.017555	OLIG3-001
chr7	63386226	63387852	1627	*	8	2.04964e-38	9.1344e-24	0.185274	0.0973567	RP11-73B2.6-003, RP11-73B2.6-001, RP11-73B2.6-002, AC092634.2-201
chr16	50700118	50702614	2497	*	6	4.61022e-31	9.42764e-24	-0.0741587	0.0264257	RP11-401P9.5-001, RP11-401P9.5-002
chr5	169407459	169408301	843	*	5	2.62853e-41	9.63271e-24	0.113531	0.080046	FAM196B-001, DOCK2-010, FAM196B-002
chr12	10018275	10021112	2838	*	8	7.42876e-30	9.72584e-24	-0.159154	-0.103167	CLEC2B-001, CLEC2B-002, CLEC2B-003, RP11-290C10.1-001
chr7	143582146	143583199	1054	*	11	4.87844e-54	9.99033e-24	-0.126594	-0.0367838	FAM115A-003, FAM115A-005
chr3	188664329	188666540	2212	*	16	9.47843e-38	1.0129e-23	0.0837439	0.0359619	TPRG1-002, TPRG1-AS1-001
chr19	291022	292898	1877	*	20	1.91971e-83	1.0434e-23	0.159546	0.0379841	PPAP2C-001, PPAP2C-004, PPAP2C-003, PPAP2C-005
chr18	74960629	74962794	2166	*	34	1.51923e-33	1.05348e-23	0.0804832	0.00178379	GALR1-001
chr1	221057236	221059162	1927	*	9	7.0048e-29	1.05368e-23	0.133962	0.0745104	NA
chr1	156550907	156552174	1268	*	6	1.64807e-39	1.05867e-23	-0.105286	-0.0672844	TTC24-201, TTC24-006, TTC24-003, TTC24-004, TTC24-001
chr15	78912387	78914367	1981	*	15	8.9488e-71	1.05985e-23	0.0648118	-0.00435623	CHRNA3-001, CHRNA3-002, CHRNA3-007, CHRNA3-003, CHRNA3-006, CHRNA3-005
chr7	73597328	73598046	719	*	4	4.32395e-44	1.07352e-23	0.0853721	0.058762	EIF4H-005
chr12	25204113	25205846	1734	*	10	1.39623e-31	1.09642e-23	-0.112648	-0.0565304	LRMP-003, LRMP-001, LRMP-008, LRMP-005, LRMP-002, LRMP-004, LRMP-006, LRMP-013, LRMP-012, LRMP-010, LRMP-011, LRMP-007
chr8	144906376	144908222	1847	*	6	4.85128e-27	1.09676e-23	0.0883602	0.0631851	PUF60-010, PUF60-019, PUF60-018, PUF60-017
chr17	48192247	48195695	3449	*	10	4.43388e-38	1.1099e-23	0.0994916	0.0347849	SAMD14-004, SAMD14-009, SAMD14-010
chr7	100028402	100033572	5171	*	16	1.13875e-40	1.12087e-23	0.101511	0.0225346	PPP1R35-001, MEPCE-001, MEPCE-002, ZCWPW1-006, PPP1R35-003, ZCWPW1-008, RP11-758P17.3-001, PPP1R35-005, MEPCE-006, PPP1R35-002, PPP1R35-004, RP11-758P17.2-001, MEPCE-007
chr8	144657636	144661917	4282	*	23	2.09452e-38	1.13532e-23	0.107428	0.0417351	NAPRT1-201, NAPRT1-001, NAPRT1-003, NAPRT1-004, NAPRT1-002, NAPRT1-010, NAPRT1-007, NAPRT1-005, NAPRT1-009, NAPRT1-008, NAPRT1-006, NAPRT1-011, NAPRT1-014, NAPRT1-012, RP11-661A12.7-001, EEF1D-015, EEF1D-014, RP11-661A12.9-001, NAPRT1-013
chr19	52703857	52704819	963	*	5	2.2533e-40	1.17663e-23	0.0688667	0.0506839	PPP2R1A-003, PPP2R1A-008, PPP2R1A-007
chr17	46370913	46371664	752	*	6	4.14791e-31	1.25737e-23	0.106635	0.0943761	AC090627.1-001, AC090627.1-003
chr17	17603531	17604184	654	*	6	2.41362e-33	1.32972e-23	0.0862484	0.0645733	NA
chr16	88967911	88970598	2688	*	12	1.51671e-26	1.33045e-23	0.0697108	0.03341	CBFA2T3-008
chr6	27173574	27174216	643	*	6	2.55392e-36	1.33913e-23	-0.1206	-0.0640346	NA
chr4	8073737	8074532	796	*	11	2.44094e-49	1.34598e-23	-0.16598	-0.0639574	ABLIM2-010, ABLIM2-005
chr15	72490041	72492422	2382	*	9	4.08358e-43	1.38629e-23	0.0926474	0.0436638	GRAMD2-001, PKM-010
chr3	42554329	42555433	1105	*	6	8.33275e-39	1.40113e-23	0.0765497	0.0499095	VIPR1-015
chr11	862235	863183	949	*	4	4.23802e-36	1.41237e-23	0.106571	0.0905043	TSPAN4-003, TSPAN4-004, TSPAN4-014
chr10	80848009	80848143	135	*	2	1.48847e-52	1.45548e-23	0.184505	0.147652	NA
chr17	76226122	76228233	2112	*	16	1.60407e-64	1.45919e-23	0.10444	0.0370876	TMEM235-201, TMEM235-202, TMEM235-001, TMEM235-003, TMEM235-002, TMEM235-004
chr14	22977008	22979162	2155	*	10	5.70947e-28	1.46324e-23	-0.0911644	-0.0493243	TRAJ35-001, TRAJ34-001, TRAJ33-001, TRAJ32-001, TRAJ31-001
chr7	149569464	149571732	2269	*	27	6.85297e-44	1.50278e-23	0.0700758	0.0193315	ATP6V0E2-001, ATP6V0E2-010, ATP6V0E2-002, ATP6V0E2-AS1-001, ATP6V0E2-007, ATP6V0E2-005, ATP6V0E2-004, ATP6V0E2-003, ATP6V0E2-006, ATP6V0E2-AS1-002, ATP6V0E2-009, ATP6V0E2-008, ATP6V0E2-011
chr7	2606716	2607424	709	*	7	3.39539e-38	1.52004e-23	-0.156219	-0.0231101	IQCE-010
chr7	1967621	1971467	3847	*	15	1.86943e-44	1.53582e-23	0.133392	0.0150083	NA
chr15	42567603	42568411	809	*	3	6.07654e-57	1.58147e-23	0.213402	0.135143	TMEM87A-002, GANC-001, TMEM87A-001, GANC-003, TMEM87A-201, TMEM87A-004, GANC-002, GANC-004, GANC-007, GANC-006, TMEM87A-003, GANC-010
chr2	176986535	176988939	2405	*	20	2.70316e-79	1.61591e-23	-0.0465632	-0.0155158	HOXD9-001
chr12	122234980	122235560	581	*	5	1.04699e-33	1.63821e-23	0.101126	0.0777423	AC084018.1-201, RP11-347I19.8-001
chr10	106098478	106100810	2333	*	7	2.86309e-32	1.64648e-23	0.115608	0.0651385	ITPRIP-001
chr14	24806548	24810213	3666	*	19	1.65679e-29	1.67152e-23	0.0816659	0.0175658	RIPK3-001, RIPK3-008, RIPK3-009, RIPK3-002, RP11-934B9.3-001, RIPK3-006, RIPK3-004, RIPK3-007
chr9	131641717	131644109	2393	*	6	4.48832e-43	1.67417e-23	0.130211	0.0713453	LRRC8A-201, CCBL1-001, CCBL1-002, LRRC8A-002, LRRC8A-001, CCBL1-201, CCBL1-005, CCBL1-004, CCBL1-006
chr20	23167534	23168700	1167	*	5	4.13337e-47	1.67858e-23	0.138913	0.0669135	RP4-737E23.2-001
chr7	48493792	48495333	1542	*	11	7.47805e-34	1.69484e-23	0.133688	0.0491898	ABCA13-003, ABCA13-201
chr16	84681416	84683290	1875	*	12	9.227e-60	1.70416e-23	0.0971844	0.0325609	KLHL36-002, KLHL36-001, KLHL36-007, KLHL36-005, KLHL36-006
chr12	101603174	101605465	2292	*	20	1.71566e-50	1.70739e-23	0.096208	0.0265976	SLC5A8-001
chr12	46759174	46760490	1317	*	4	7.44063e-34	1.72463e-23	0.117109	0.0932316	SLC38A2-012, SLC38A2-008, SLC38A2-007, SLC38A2-003, SLC38A2-009
chr11	57060727	57061898	1172	*	3	6.42401e-35	1.75514e-23	0.114519	0.102398	NA
chr2	241835147	241836504	1358	*	9	6.1314e-36	1.80803e-23	0.125796	0.0647805	C2orf54-001, C2orf54-005, C2orf54-006
chr1	4714008	4715615	1608	*	13	8.06125e-42	1.81984e-23	-0.0316688	-0.0115691	AJAP1-002, AJAP1-001
chr17	40995321	40997065	1745	*	9	7.61229e-78	1.85128e-23	0.109786	0.0477958	AOC2-001, AOC2-002
chr3	169683969	169685131	1163	*	18	4.03057e-96	1.86064e-23	0.0966652	0.0259179	SEC62-001, SEC62-004, SEC62-011, RP11-379K17.4-002, SEC62-005, SEC62-002, SEC62-007, RP11-379K17.4-001, RP11-379K17.4-003, SEC62-008, RP11-379K17.4-005
chr10	35623652	35625413	1762	*	7	6.21336e-43	1.86971e-23	0.124687	0.0639866	CCNY-201, CCNY-202, CCNY-002, CCNY-003, RP11-324I22.4-001
chr12	49686619	49690254	3636	*	18	7.40727e-44	1.93016e-23	0.145499	0.0204483	PRPH-001, PRPH-002, PRPH-003, PRPH-004, PRPH-006, PRPH-007, PRPH-008
chr17	81041828	81043782	1955	*	11	5.32361e-64	1.98748e-23	0.127504	0.033294	METRNL-003
chr2	74208590	74209160	571	*	7	2.61353e-37	2.05425e-23	0.0924574	0.0506905	DGUOK-AS1-003, DGUOK-AS1-001, DGUOK-AS1-002
chr1	145439748	145441552	1805	*	4	8.23893e-43	2.08652e-23	0.116535	0.0699194	TXNIP-001, TXNIP-002, TXNIP-005, TXNIP-004, TXNIP-003
chr2	106054990	106055733	744	*	8	1.11479e-52	2.17345e-23	0.0852701	0.0495705	FHL2-201, FHL2-009, FHL2-011
chr1	161146013	161148880	2868	*	21	8.2702e-53	2.20577e-23	0.116744	0.0219496	B4GALT3-001, B4GALT3-002, B4GALT3-012, B4GALT3-006, B4GALT3-005, B4GALT3-010, B4GALT3-003, B4GALT3-009, B4GALT3-011, B4GALT3-007, B4GALT3-008
chr19	1235003	1235093	91	*	2	9.03134e-52	2.2223e-23	0.180088	0.153437	C19orf26-003
chr3	52443303	52446893	3591	*	26	1.07878e-83	2.24509e-23	0.0977541	0.0217244	BAP1-010, PHF7-001, PHF7-004, BAP1-001, PHF7-011, BAP1-016, BAP1-005, PHF7-008, PHF7-007, PHF7-012, BAP1-009, BAP1-004
chr1	40034481	40034535	55	*	3	7.09084e-43	2.2563e-23	0.110264	0.0903072	SNORA55-201, PABPC4-010, PABPC4-020, PABPC4-022, PABPC4-021
chr1	17337346	17339625	2280	*	18	2.1305e-109	2.36939e-23	0.133192	0.0319874	ATP13A2-001, ATP13A2-002, ATP13A2-005
chr10	74713460	74715059	1600	*	7	1.33798e-27	2.37375e-23	0.0823941	0.0689927	PLA2G12B-001
chr1	230289718	230290089	372	*	3	5.61551e-48	2.37617e-23	-0.13236	-0.0909004	NA
chr12	53847021	53849892	2872	*	9	8.18667e-26	2.39408e-23	0.0742789	0.0425144	PCBP2-008, PCBP2-007, PCBP2-201, PCBP2-027, PCBP2-202, PCBP2-006, PCBP2-028, PCBP2-025, PCBP2-014, PCBP2-011, PCBP2-002, PCBP2-017, PCBP2-024, PCBP2-009, PCBP2-019, PCBP2-018, PCBP2-026, PCBP2-003, PCBP2-016, PCBP2-012, PCBP2-204
chr17	14212399	14214081	1683	*	9	5.8359e-36	2.40338e-23	0.100562	0.0499854	NA
chr21	45724470	45726274	1805	*	7	2.29759e-24	2.41034e-23	0.07549	0.0554478	PFKL-201, PFKL-009
chr11	1023823	1025969	2147	*	11	4.59825e-37	2.41328e-23	0.0600673	0.0371051	NA
chr3	122281881	122283011	1131	*	7	1.48292e-138	2.42875e-23	-0.244686	-0.093315	DTX3L-001, PARP9-001, DTX3L-002, PARP9-003, PARP9-007, PARP9-005, PARP9-002, PARP9-004
chr5	95066236	95069104	2869	*	19	7.02459e-46	2.45556e-23	0.155506	0.0354527	RHOBTB3-001, RHOBTB3-004, RHOBTB3-006, RHOBTB3-014, CTD-2154I11.2-002, RHOBTB3-007, CTD-2154I11.2-001
chr8	27336626	27338248	1623	*	6	8.24628e-38	2.50913e-23	0.135508	0.0818561	CHRNA2-004, CHRNA2-201, CHRNA2-009, CHRNA2-010, CHRNA2-007, CHRNA2-005, CHRNA2-011
chr17	46716585	46717953	1369	*	6	2.07859e-36	2.52076e-23	0.0898681	0.0698254	RP11-357H14.17-003, RP11-357H14.17-002
chr16	28517278	28518347	1070	*	7	1.29708e-39	2.53112e-23	-0.0664277	-0.0492262	IL27-001
chr11	82708076	82708762	687	*	6	1.08029e-31	2.60773e-23	0.0879732	0.0594474	RAB30-004, RAB30-012, RAB30-011
chr16	67686832	67688696	1865	*	6	9.77922e-22	2.61463e-23	0.083249	0.0715691	RLTPR-010, RLTPR-013, RLTPR-009
chr16	89033692	89035532	1841	*	9	1.7036e-29	2.62797e-23	-0.102021	-0.0550789	NA
chr9	124987896	124991656	3761	*	28	7.32208e-43	2.67019e-23	0.142198	0.0472455	LHX6-006, LHX6-003, LHX6-002, LHX6-001, LHX6-009, LHX6-013, LHX6-010, LHX6-012, LHX6-011
chr5	177031208	177034964	3757	*	11	2.02412e-23	2.67273e-23	0.0794475	0.0368871	B4GALT7-004, B4GALT7-008, B4GALT7-005
chr5	125706335	125707117	783	*	6	7.65834e-31	2.67414e-23	0.094943	0.0820953	GRAMD3-009
chr13	99880353	99881900	1548	*	4	2.62402e-36	2.68336e-23	-0.12347	-0.0741571	NA
chr1	246271438	246272010	573	*	5	1.40431e-34	2.7369e-23	0.118129	0.0996687	RP11-36N20.1-001
chr9	95944545	95948059	3515	*	13	5.22e-36	2.76323e-23	0.132845	0.0267361	WNK2-001, WNK2-201, WNK2-202, WNK2-203, WNK2-204, WNK2-205, WNK2-009, WNK2-011
chr11	118550060	118551771	1712	*	10	7.84552e-43	2.80833e-23	0.0712898	0.0407279	TREH-201, TREH-202, TREH-002, TREH-005, TREH-001, TREH-003, TREH-004
chr10	99168386	99168651	266	*	3	3.93815e-52	2.81981e-23	0.133581	0.0982686	NA
chr16	85962182	85964550	2369	*	8	7.95381e-44	2.99651e-23	0.114848	0.0306947	NA
chr16	88543440	88543627	188	*	3	5.03028e-42	2.99813e-23	0.0948395	0.0814431	NA
chr16	30482089	30484218	2130	*	7	2.97615e-28	3.00709e-23	-0.0968048	-0.0577367	ITGAL-001, ITGAL-002, Y_RNA.673-201, ITGAL-004, ITGAL-201, ITGAL-010, ITGAL-003, ITGAL-007, ITGAL-012, ITGAL-011, ITGAL-009, ITGAL-005, ITGAL-008
chr7	6524925	6525025	101	*	5	1.14588e-38	3.06828e-23	0.117391	0.086113	KDELR2-001, KDELR2-004, DAGLB-007, KDELR2-005, KDELR2-003, KDELR2-006
chr14	27064754	27068354	3601	*	19	9.9852e-25	3.08834e-23	-0.0631578	-0.0134996	NOVA1-201, NOVA1-001, NOVA1-012, NOVA1-007, NOVA1-002, NOVA1-004, NOVA1-003, NOVA1-011, NOVA1-009, NOVA1-010, NOVA1-AS1-001, NOVA1-008, NOVA1-006, NOVA1-005, RP11-483C6.1-001, NOVA1-013
chr18	4453856	4456154	2299	*	12	3.4567e-41	3.18102e-23	-0.0415165	-0.0140768	DLGAP1-001, DLGAP1-023, DLGAP1-021
chr21	46874243	46876385	2143	*	12	4.76754e-50	3.2435e-23	0.0711983	0.0410571	COL18A1-001, COL18A1-201
chr10	50143337	50143517	181	*	5	8.85498e-33	3.2498e-23	0.1064	0.0962158	LRRC18-201, RP11-523O18.7-001
chr5	138782852	138783562	711	*	5	1.52308e-34	3.25455e-23	-0.0896494	-0.0607399	RNU5B-4P-201, ECSCR-001
chr3	147108512	147112541	4030	*	24	9.82467e-30	3.31428e-23	-0.07576	-0.0177817	ZIC4-014, ZIC4-013, ZIC1-003, ZIC4-007, ZIC4-015, ZIC4-017, ZIC1-002, ZIC4-006
chr7	99752629	99756139	3511	*	18	1.91451e-24	3.40233e-23	0.068458	0.0196251	C7orf43-001, C7orf43-007, C7orf43-004, C7orf43-005, C7orf43-006, C7orf43-008, C7orf43-010, C7orf43-014, C7orf43-011, LAMTOR4-012, C7orf43-012, MIR4658-201
chr6	52416856	52417038	183	*	3	8.95369e-40	3.48085e-23	0.113083	0.0965664	NA
chr2	45155991	45160253	4263	*	19	7.6356e-36	3.5338e-23	-0.0970915	-0.0265453	NA
chr16	19124473	19126242	1770	*	10	3.96047e-45	3.54871e-23	0.076576	0.0406317	ITPRIPL2-002, CTD-2349B8.1-002, ITPRIPL2-001, CTD-2349B8.1-001
chr6	37460516	37461296	781	*	4	8.58676e-58	3.55414e-23	0.169646	0.108994	NA
chr17	3879450	3880966	1517	*	5	3.08342e-34	3.56348e-23	0.0889559	0.0626591	RP11-459C13.1-001
chr16	88589918	88591451	1534	*	7	1.23124e-30	3.57029e-23	0.0954642	0.052039	NA
chr20	37351841	37354117	2277	*	14	3.92943e-73	3.58258e-23	-0.0621996	-0.0148053	SLC32A1-001
chr1	36020018	36021962	1945	*	5	7.30961e-24	3.65435e-23	0.153987	0.0953383	KIAA0319L-001, NCDN-001, NCDN-003, NCDN-002, KIAA0319L-003, KIAA0319L-002, NCDN-004, KIAA0319L-008, KIAA0319L-009, KIAA0319L-004, KIAA0319L-017, KIAA0319L-014, KIAA0319L-015, KIAA0319L-007, KIAA0319L-016
chr8	135468565	135470269	1705	*	8	4.25205e-28	3.68642e-23	0.067667	0.0337462	NA
chr17	5993151	5994006	856	*	4	5.95327e-34	3.70843e-23	0.11257	0.0981675	NA
chr6	163146217	163149674	3458	*	22	4.80426e-47	3.73069e-23	0.0918942	0.0349421	PACRG-003, PARK2-003, PACRG-002, PACRG-001, PARK2-002, PARK2-001, PARK2-006, PARK2-005, PARK2-004, PARK2-007, PACRG-009, PACRG-008
chr11	330872	331288	417	*	5	1.68477e-33	3.75664e-23	-0.0893739	-0.0653109	RP11-326C3.15-001
chr19	3188985	3189957	973	*	4	2.02708e-42	3.80822e-23	0.111822	0.069049	NA
chr6	32729118	32730859	1742	*	26	5.95708e-37	3.83818e-23	0.10738	0.0450883	HLA-DQB2-002, HLA-DQB2-004, HLA-DQB2-001, HLA-DQB2-003
chr3	111314102	111315387	1286	*	6	3.33503e-26	3.84487e-23	-0.0927631	-0.0705137	ZBED2-001
chr20	43936663	43938184	1522	*	18	3.30265e-86	3.887e-23	0.102177	0.0439861	MATN4-201, RBPJL-002, MATN4-202, MATN4-004, RBPJL-003, RBPJL-001, MATN4-203, MATN4-204
chr16	1158497	1159092	596	*	5	1.78019e-37	3.91898e-23	0.0743609	0.0561218	NA
chr1	159769085	159771231	2147	*	8	1.18546e-42	3.93082e-23	-0.114477	-0.0581908	FCRL6-001, FCRL6-004, FCRL6-003, FCRL6-002, FCRL6-007, FCRL6-005, FCRL6-006
chr6	166073666	166077243	3578	*	12	3.44114e-38	3.93188e-23	0.0733543	-0.00928588	PDE10A-001, PDE10A-002
chr16	89161567	89163800	2234	*	10	5.19435e-31	3.94111e-23	-0.12338	-0.0447703	ACSF3-001, ACSF3-002, ACSF3-003, ACSF3-009, ACSF3-010, ACSF3-023, ACSF3-006
chr22	18267969	18268249	281	*	5	2.60889e-33	3.99333e-23	0.0866642	0.0726707	NA
chr11	846884	851048	4165	*	14	1.20286e-32	4.03055e-23	0.0913639	0.0370986	TSPAN4-017, TSPAN4-005, TSPAN4-002, TSPAN4-012, TSPAN4-013, TSPAN4-010, TSPAN4-018
chr10	13387087	13389395	2309	*	10	1.05549e-43	4.04184e-23	0.105715	0.0288484	SEPHS1-001, SEPHS1-002, SEPHS1-003, SEPHS1-005, SEPHS1-201, SEPHS1-202
chr4	1052138	1052717	580	*	7	5.78074e-39	4.05229e-23	0.108737	0.0691753	RNF212-016
chr17	73032613	73033177	565	*	3	2.36448e-43	4.05687e-23	0.180477	0.139011	NA
chr2	191543458	191544788	1331	*	3	1.40759e-31	4.08299e-23	-0.126348	-0.110025	NA
chr1	24119127	24123628	4502	*	11	4.84736e-16	4.08317e-23	0.0547387	0.0331474	LYPLA2-010, LYPLA2-005, LYPLA2-008, LYPLA2-004, LYPLA2-001, LYPLA2-201, LYPLA2-007, LYPLA2-002, GALE-012, GALE-011, LYPLA2-006, GALE-009, LYPLA2-003, LYPLA2-009
chr3	141086820	141087363	544	*	6	1.67149e-40	4.13229e-23	0.104627	0.0700583	ZBTB38-003, RP11-438D8.2-001, ZBTB38-009, ZBTB38-008
chr8	134461625	134462547	923	*	6	1.96274e-57	4.15397e-23	0.112451	0.07392	NA
chr2	66663813	66666684	2872	*	18	8.75198e-25	4.26848e-23	-0.0791535	-0.0466007	MEIS1-001, MEIS1-003, MEIS1-201, MEIS1-010, MEIS1-006, MEIS1-AS2-001, MEIS1-202, MEIS1-011, MEIS1-002, MEIS1-005, MEIS1-008, MEIS1-016, MEIS1-017
chr1	57431425	57433678	2254	*	8	8.62214e-63	4.27093e-23	0.109161	0.0554026	C8B-001, AL161740.1-201, RP5-1103B4.3-001, C8B-003, C8B-004, C8B-201, C8B-202
chr17	2907678	2909128	1451	*	7	9.63109e-41	4.57459e-23	0.0750066	0.042916	NA
chr8	48812276	48812660	385	*	3	3.78018e-40	4.59849e-23	-0.119229	-0.0926881	NA
chr17	75879195	75881232	2038	*	7	1.6044e-36	4.72957e-23	0.084032	0.0521646	FLJ45079-201
chr5	159797275	159798033	759	*	13	8.70097e-44	4.73456e-23	0.0604516	0.02695	C1QTNF2-001
chr10	43866364	43867155	792	*	8	1.72186e-48	4.77511e-23	0.0845562	0.050944	FXYD4-001, FXYD4-002
chr19	44243373	44244463	1091	*	4	2.48896e-30	4.8046e-23	0.110586	0.0922064	NA
chr1	184836205	184837338	1134	*	4	8.38952e-30	4.84104e-23	-0.112149	-0.104518	FAM129A-004, FAM129A-003
chr21	47575134	47575900	767	*	8	1.52934e-41	4.85035e-23	0.0959793	0.0513951	FTCD-004, FTCD-201, FTCD-202, FTCD-002, FTCD-001, FTCD-005, FTCD-003
chr8	27467783	27470629	2847	*	15	9.93133e-37	4.85442e-23	0.077629	0.0381803	CLU-001, CLU-004, CLU-014, CLU-015, CLU-011, CLU-016, CLU-017, CLU-010, CLU-009, CLU-013, CLU-012, CLU-003, CLU-018, CLU-201, CLU-202, CLU-002
chr17	79392689	79394412	1724	*	7	8.8833e-34	4.98351e-23	0.0946642	0.0564704	NA
chr20	44033595	44037519	3925	*	29	2.26493e-63	5.24518e-23	0.151917	0.0249688	DBNDD2-004, DBNDD2-002, DBNDD2-010, DBNDD2-006, DBNDD2-008, DBNDD2-001, DBNDD2-003, DBNDD2-005, DBNDD2-012, TP53TG5-004, TP53TG5-003, TP53TG5-002
chr19	4455239	4456770	1532	*	8	9.49908e-57	5.39092e-23	0.110043	0.0484627	UBXN6-002, UBXN6-001, CTB-50L17.16-001, UBXN6-003, CTB-50L17.9-001, UBXN6-010
chr3	193967745	193968886	1142	*	5	1.26284e-66	5.4745e-23	0.138167	0.0801151	RP11-513G11.4-001
chr11	71708904	71711087	2184	*	13	5.16395e-48	5.48031e-23	0.09575	0.0216224	IL18BP-201, IL18BP-005, IL18BP-003, IL18BP-001, IL18BP-002, IL18BP-004, IL18BP-202, IL18BP-009, IL18BP-008, IL18BP-010, IL18BP-012, IL18BP-011, IL18BP-013
chr20	60926987	60928006	1020	*	5	6.2742e-67	5.55477e-23	0.134503	0.0728022	RP11-157P1.5-001, RP11-157P1.5-002, RP11-157P1.5-004, RP11-157P1.5-003, LAMA5-004
chr9	136566991	136570185	3195	*	9	3.0247e-23	5.60279e-23	0.0973755	0.00616344	SARDH-002
chr1	233248709	233249314	606	*	5	2.3021e-35	5.66917e-23	-0.113828	-0.0803046	NA
chr17	46036334	46036419	86	*	5	1.86403e-36	5.68113e-23	0.0830506	0.0752784	PRR15L-001
chr17	78973091	78974214	1124	*	9	3.23581e-70	5.69371e-23	0.0750656	0.0355134	CTD-2561B21.7-001, CTD-2561B21.7-002
chr13	110958418	110961824	3407	*	23	2.68531e-36	5.70854e-23	0.0599968	0.000406761	COL4A2-001, COL4A1-001, COL4A2-004, COL4A2-005, COL4A1-201
chr17	73316280	73316961	682	*	10	1.62432e-32	5.72191e-23	-0.0627107	-0.0399003	AC011933.1-201, GRB2-009
chr21	27942803	27946082	3280	*	14	6.69296e-60	5.83921e-23	-0.121282	-0.0224483	CYYR1-001, CYYR1-002, CYYR1-201
chr11	61524953	61525922	970	*	8	1.64868e-36	5.88814e-23	0.0847955	0.0531225	RP11-467L20.10-001, RP11-467L20.10-002
chr2	101541328	101541592	265	*	5	1.15864e-32	5.91133e-23	0.106503	0.0899745	NPAS2-007, NPAS2-005, NPAS2-008
chr3	49235826	49237327	1502	*	12	5.58035e-39	6.02445e-23	0.146809	0.0544122	CCDC36-002, CCDC36-003, CCDC36-201, CCDC36-001, CCDC36-004
chr9	35617796	35619819	2024	*	7	4.4781e-27	6.02735e-23	-0.0952979	-0.057412	CD72-201, CD72-005, CD72-009, CD72-001, CD72-003, CD72-007, CD72-004, CD72-006, CD72-002
chr17	15366586	15368148	1563	*	4	2.93952e-29	6.0312e-23	0.144814	0.0943236	NA
chr20	60882647	60882801	155	*	3	6.3965e-46	6.06656e-23	0.0955612	0.0661124	RP11-157P1.4-001, LAMA5-013
chr8	22255186	22257085	1900	*	6	1.63162e-42	6.18926e-23	0.14315	0.0538101	SLC39A14-008, SLC39A14-009
chr22	43355678	43357102	1425	*	8	8.70415e-36	6.36513e-23	0.112407	0.0585773	PACSIN2-004, PACSIN2-003, PACSIN2-008
chr16	57512988	57514430	1443	*	7	3.48814e-33	6.41645e-23	0.0881425	0.0545727	DOK4-003, DOK4-017, DOK4-012, DOK4-010, DOK4-013, DOK4-002, DOK4-011, DOK4-016, DOK4-015, DOK4-014, DOK4-019
chr21	46925242	46927484	2243	*	4	2.94777e-23	6.45704e-23	0.179436	0.106308	COL18A1-005, SLC19A1-004, COL18A1-004
chr16	89118603	89122513	3911	*	20	2.3316e-36	6.95427e-23	0.0938051	0.0286185	CTD-2555A7.2-001
chr14	60973462	60978275	4814	*	30	8.41898e-27	6.9862e-23	-0.0310323	-0.011677	SIX6-001
chr10	70992225	70992705	481	*	6	2.73969e-36	7.10287e-23	0.0788584	0.0595779	RP11-227H15.4-001
chr20	62693657	62697566	3910	*	21	1.11234e-21	7.33573e-23	0.0594532	0.0239321	TCEA2-003, TCEA2-001, TCEA2-201, TCEA2-009, TCEA2-004, TCEA2-002, TCEA2-005, TCEA2-012, TCEA2-007, TCEA2-011
chr7	72971398	72972737	1340	*	18	2.39438e-101	7.40009e-23	0.0995631	0.0272253	BCL7B-001, BCL7B-002, BCL7B-014, BCL7B-007, BCL7B-008, BCL7B-006, BCL7B-010, BCL7B-009, BCL7B-003, BCL7B-011
chr16	67438485	67439511	1027	*	6	1.67137e-32	7.42206e-23	0.0916252	0.0353765	ZDHHC1-004
chr2	28958908	28959354	447	*	4	3.71374e-44	7.44611e-23	0.100919	0.0751146	AC097724.3-002, AC097724.3-003, AC097724.3-001
chr14	104696094	104696387	294	*	4	1.51829e-43	7.5148e-23	0.122329	0.0797208	NA
chr1	31881983	31886160	4178	*	19	2.90354e-26	7.87304e-23	0.0660863	0.012637	SERINC2-001, SERINC2-002, SERINC2-004, SERINC2-003, SERINC2-201, SERINC2-202
chr5	1503259	1503979	721	*	5	9.7413e-32	7.96943e-23	-0.0889927	-0.0782243	NA
chr2	220298547	220300568	2022	*	16	3.89963e-51	8.01433e-23	-0.0562597	-0.0113281	SPEG-004, SPEG-001
chr22	37403802	37405378	1577	*	8	1.86124e-36	8.04358e-23	-0.0965413	-0.0543368	TEX33-001, TEX33-002, TEX33-003
chr16	4065397	4066875	1479	*	6	3.15196e-32	8.07797e-23	0.103476	0.0638614	ADCY9-006
chr10	134359359	134362785	3427	*	17	2.07771e-29	8.10096e-23	-0.0834788	-0.0303421	NA
chr9	132401543	132403873	2331	*	7	1.41329e-42	8.30409e-23	0.10265	0.0620401	ASB6-001, ASB6-002, ASB6-201, RP11-483H20.4-001
chr4	978723	979389	667	*	6	8.70914e-45	8.44499e-23	0.13639	0.0601284	IDUA-001, IDUA-201, IDUA-005, IDUA-007, IDUA-009, IDUA-008, DGKQ-003, IDUA-002
chr16	71792287	71792711	425	*	4	1.35644e-35	8.48472e-23	0.122549	0.0988459	SNORD71-201
chr9	129375812	129377269	1458	*	11	4.57633e-62	8.50552e-23	-0.055061	-0.0165123	LMX1B-201, LMX1B-002, RP11-123K19.1-001, LMX1B-202, RP11-123K19.1-003, RP11-123K19.1-002, LMX1B-001, LMX1B-003
chr16	4714080	4715339	1260	*	9	3.12252e-56	8.52002e-23	0.125874	0.0367398	MGRN1-008, MGRN1-009
chr1	100110266	100111949	1684	*	11	2.21907e-38	8.62009e-23	0.081879	0.043929	PALMD-001, PALMD-003
chr3	9943401	9944591	1191	*	8	4.77556e-34	8.71906e-23	-0.0827682	0.0173072	IL17RE-201, IL17RE-001, IL17RE-007, IL17RE-002, IL17RE-006, IL17RE-005, IL17RE-003, IL17RE-010, IL17RE-008, IL17RE-004
chr1	117529478	117530009	532	*	6	6.23137e-35	8.76403e-23	-0.095679	-0.0664325	PTGFRN-003
chr8	56903606	56904810	1205	*	4	3.44828e-32	8.82515e-23	-0.0821425	-0.0749507	NA
chr22	46465160	46466858	1699	*	8	6.83369e-48	8.87221e-23	0.101237	0.0627656	RP6-109B7.4-001
chr22	40296407	40297048	642	*	4	4.41926e-34	9.09314e-23	-0.126128	-0.10302	GRAP2-001, GRAP2-202, GRAP2-203
chr19	49108395	49110651	2257	*	14	1.30108e-113	9.15514e-23	0.238764	0.0306054	SPACA4-001
chr3	65939169	65942297	3129	*	9	1.22241e-20	9.16551e-23	0.102126	0.0490192	MAGI1-IT1-001
chr11	117703496	117704570	1075	*	5	1.62418e-30	9.23561e-23	0.0985768	0.0729242	RP11-728F11.4-002, RP11-728F11.4-001, RP11-728F11.4-003
chr14	94423111	94424707	1597	*	11	6.18801e-31	9.26057e-23	-0.0665081	-0.0389399	ASB2-001, ASB2-003, ASB2-010, ASB2-009
chr12	26424696	26425211	516	*	6	1.15805e-56	9.33229e-23	0.104195	0.0602379	RP11-283G6.5-002, RP11-283G6.5-001
chr13	24825184	24825973	790	*	6	3.71368e-31	9.39373e-23	-0.0632294	-0.0491916	SPATA13-010, SPATA13-003
chr22	39129296	39130855	1560	*	4	6.85251e-29	9.68059e-23	0.112727	0.0631351	AL021707.1-201, RP3-508I15.19-001, RP3-508I15.18-001, GTPBP1-017, GTPBP1-018, AL021707.2-201, RP3-508I15.20-001
chr18	46985887	46988046	2160	*	13	5.26332e-67	9.69962e-23	0.137672	0.0448245	DYM-001, DYM-002, DYM-005, DYM-014, DYM-019, DYM-016, DYM-017, DYM-006, DYM-004
chr10	122738656	122741763	3108	*	12	2.78424e-22	9.71058e-23	-0.0693308	-0.0130219	RP11-95I16.2-001
chr18	615471	616707	1237	*	7	5.06647e-47	9.79772e-23	0.107471	0.0268132	CLUL1-001, CLUL1-011
chr15	26915257	26915752	496	*	4	9.98206e-34	9.89034e-23	0.141694	0.12175	NA
chr1	1173264	1174190	927	*	5	1.07835e-37	9.91401e-23	0.100462	0.0577528	NA
chr10	128593624	128594417	794	*	9	4.18568e-64	9.97429e-23	-0.0505535	-0.0187478	DOCK1-001
chr8	143780032	143782355	2324	*	15	1.90787e-27	1.0011e-22	-0.0880823	-0.0160909	LY6K-001, LY6K-003, LY6K-004, LY6K-005, LY6K-002, LY6K-201
chr17	78417789	78418426	638	*	7	1.80894e-29	1.01339e-22	-0.109975	-0.0672636	NA
chr3	174576186	174577732	1547	*	5	3.12969e-30	1.01384e-22	0.145882	0.105528	NAALADL2-001, NAALADL2-002
chr5	1442923	1446443	3521	*	17	1.08275e-43	1.02196e-22	0.10246	0.0193072	SLC6A3-001, SLC6A3-201, SLC6A3-002
chr18	46500072	46503012	2941	*	10	1.86712e-20	1.03373e-22	-0.0829467	0.0106113	NA
chr3	52260090	52261446	1357	*	10	1.26507e-42	1.05843e-22	-0.0771971	-0.0390048	TLR9-001
chr3	129692836	129694487	1652	*	18	4.19841e-38	1.0616e-22	-0.0588768	-0.00702508	TRH-001, TRH-002
chr1	110086412	110088541	2130	*	6	2.75418e-54	1.06789e-22	0.118801	0.0583882	RP5-1160K1.8-001, GPR61-006
chr15	53089529	53090807	1279	*	6	1.76773e-37	1.06898e-22	-0.138202	-0.0779823	NA
chr4	146600646	146602213	1568	*	5	2.14854e-33	1.07041e-22	0.166377	0.112143	C4orf51-201, C4orf51-001
chr4	81117647	81119473	1827	*	14	9.37745e-24	1.09471e-22	0.0718554	0.0482621	PRDM8-001
chr7	50467921	50470492	2572	*	10	7.91682e-39	1.09961e-22	0.170132	0.0722078	NA
chr21	43771120	43772498	1379	*	9	8.72694e-35	1.11081e-22	0.0639872	0.0322547	TFF2-001, TFF2-003, TFF2-002
chr1	150229143	150230345	1203	*	10	1.86217e-46	1.11416e-22	-0.0792527	-0.0402225	CA14-001, CA14-002, RP4-790G17.7-001, CA14-004, CA14-003
chr7	30790683	30792301	1619	*	8	1.15755e-51	1.15636e-22	0.127736	0.0454443	INMT-001, INMT-002, INMT-FAM188B-002, INMT-FAM188B-001
chr11	1579331	1581473	2143	*	6	1.99135e-25	1.20094e-22	0.153498	0.0601576	DUSP8-002
chr1	2081984	2082848	865	*	6	7.7934e-40	1.22333e-22	0.0823526	0.00444613	NA
chr16	11723091	11724177	1087	*	5	2.45387e-30	1.24551e-22	-0.071509	-0.0340491	LITAF-017
chr1	184633039	184634036	998	*	5	1.35155e-69	1.27905e-22	0.156598	0.0640178	NA
chr15	77319948	77320787	840	*	7	9.28042e-34	1.28106e-22	0.138813	0.0711714	PSTPIP1-011, PSTPIP1-014
chr22	18049457	18049746	290	*	4	1.831e-34	1.28676e-22	0.0998651	0.0888117	SLC25A18-005, SLC25A18-006
chr4	100006848	100008198	1351	*	4	7.26011e-28	1.28867e-22	0.127181	0.102032	ADH5-001, RP11-696N14.1-002, RP11-696N14.1-001, ADH5-006, ADH5-009, ADH5-011, ADH5-005, ADH5-008, ADH5-004, ADH5-002, ADH5-003, ADH5-013, ADH5-007
chr21	48024639	48026476	1838	*	9	5.86924e-28	1.30007e-22	-0.0935339	-0.0297417	S100B-001, S100B-002, S100B-003
chr3	14443428	14444175	748	*	11	3.25832e-126	1.31702e-22	0.0866249	0.0279572	SLC6A6-201, SLC6A6-004, SLC6A6-002, SLC6A6-003, SLC6A6-005, SLC6A6-001, SLC6A6-006, SLC6A6-007, SLC6A6-008
chr19	2255419	2257204	1786	*	16	1.11394e-40	1.32752e-22	0.0727983	0.0200831	JSRP1-003, JSRP1-004
chr9	109683834	109684453	620	*	4	8.47514e-40	1.34932e-22	0.105771	0.0814162	RP11-508N12.4-001
chr14	24459269	24459338	70	*	2	3.1775e-53	1.36507e-22	0.124407	0.0926405	DHRS4L2-001, DHRS4L2-201, DHRS4L2-003, DHRS4L2-005, DHRS4L2-204, DHRS4L2-007, DHRS4-AS1-006, DHRS4L2-006, DHRS4L2-008, DHRS4L2-004
chr18	59000498	59001726	1229	*	13	8.65186e-40	1.37166e-22	-0.0477091	-0.0165432	CDH20-001, CDH20-002
chr4	680338	684108	3771	*	19	7.76955e-45	1.44916e-22	0.0852919	0.00801542	MFSD7-001, MFSD7-003, MFSD7-004, MFSD7-005, MFSD7-007, MFSD7-009, MFSD7-006, MFSD7-008, MFSD7-002
chr6	143484660	143486700	2041	*	6	1.41498e-34	1.4579e-22	-0.0738719	-0.0434709	AIG1-008
chr1	228558193	228559321	1129	*	6	3.62118e-30	1.52325e-22	0.0825677	0.0603207	NA
chr15	68497730	68498857	1128	*	8	2.9807e-44	1.52796e-22	0.0959733	0.0479712	CALML4-005, CALML4-002, CALML4-003, CALML4-001, CALML4-004, CALML4-201
chr17	188756	189544	789	*	4	4.75928e-40	1.53307e-22	0.108593	0.0757077	RPH3AL-011, RPH3AL-013, RPH3AL-009, RPH3AL-010, RPH3AL-012
chr22	20100474	20105024	4551	*	28	4.07559e-37	1.57206e-22	0.081729	0.0173982	TRMT2A-001, RANBP1-015, RANBP1-001, TRMT2A-005, TRMT2A-002, RANBP1-012, AC006547.8-001, RANBP1-006, RANBP1-009, RANBP1-007, RANBP1-008, RANBP1-201, RANBP1-004, RANBP1-002, TRMT2A-003, TRMT2A-019, TRMT2A-016, TRMT2A-006, TRMT2A-011, TRMT2A-012, TRMT2A-020, RANBP1-013, TRMT2A-008, TRMT2A-013, TRMT2A-015, TRMT2A-009, TRMT2A-014, TRMT2A-017, TRMT2A-018, RANBP1-005, TRMT2A-021, TRMT2A-007, TRMT2A-010
chr11	58980377	58981095	719	*	5	6.45016e-31	1.58332e-22	-0.106163	-0.0833472	MPEG1-001, RN7SL42P-201
chr4	66534538	66536772	2235	*	24	6.45272e-47	1.6023e-22	-0.0310817	-0.0105553	EPHA5-001, EPHA5-002, EPHA5-003, RP11-807H7.1-003, RP11-807H7.1-001, EPHA5-004, RP11-807H7.1-002, RP11-807H7.1-201
chr6	25137356	25138905	1550	*	8	4.67659e-39	1.61058e-22	-0.141589	-0.0746796	CMAHP-002, CMAHP-001, RP3-425P12.4-001, CMAHP-202, CMAHP-005, RP3-425P12.4-201
chr11	65425928	65427651	1724	*	8	9.57594e-36	1.63541e-22	0.053236	0.0282491	RELA-007, RELA-019, RELA-020
chr18	11855656	11857784	2129	*	8	5.52988e-28	1.6404e-22	0.0989814	0.0548656	CHMP1B-002, GNAL-006, RP11-78A19.4-001
chr22	39634386	39635187	802	*	3	3.88978e-38	1.69041e-22	0.112623	0.0833263	PDGFB-002, PDGFB-004
chr19	46805820	46807660	1841	*	11	2.38191e-29	1.71451e-22	0.0934114	0.0213753	HIF3A-006, HIF3A-202, HIF3A-013, HIF3A-015, HIF3A-023, HIF3A-024
chr11	64004933	64005787	855	*	3	1.75011e-45	1.74694e-22	0.103964	0.0941909	VEGFB-004, VEGFB-005
chr3	71275993	71276631	639	*	5	5.02724e-34	1.74837e-22	-0.104123	-0.0707051	NA
chr22	37266498	37267281	784	*	5	8.13362e-42	1.772e-22	0.0767743	0.0548965	CTA-833B7.2-001, NCF4-003, CTA-833B7.2-002
chr13	76444293	76445372	1080	*	11	1.25774e-32	1.77546e-22	0.097991	0.0554989	C13orf45-201
chr7	157082306	157085556	3251	*	10	1.90813e-21	1.78446e-22	0.0796066	0.0345466	NA
chr8	38024119	38024747	629	*	3	1.58652e-44	1.80693e-22	0.114409	0.106431	RP11-90P5.7-001
chr16	84217496	84219629	2134	*	8	4.01473e-53	1.84674e-22	0.0964979	0.044476	TAF1C-005, TAF1C-201, TAF1C-009, TAF1C-202, TAF1C-006, TAF1C-015, TAF1C-018, TAF1C-007, TAF1C-004, TAF1C-011, TAF1C-014, TAF1C-008, TAF1C-016, TAF1C-012, TAF1C-019, TAF1C-002, TAF1C-010, TAF1C-001, TAF1C-017, TAF1C-013, TAF1C-003, TAF1C-022
chr16	90085722	90089547	3826	*	25	5.48981e-53	1.85961e-22	0.112197	0.0267269	DBNDD1-001, GAS8-001, GAS8-201, GAS8-005, GAS8-004, GAS8-014, GAS8-008, GAS8-010, GAS8-011, GAS8-012, GAS8-003, GAS8-007, GAS8-002, DBNDD1-006, GAS8-013, GAS8-009, DBNDD1-003
chr15	99974332	99975470	1139	*	8	2.65129e-40	1.87422e-22	0.0822026	0.0488072	NA
chr16	14109122	14110085	964	*	3	2.97323e-33	1.95371e-22	0.115907	0.0849044	CTD-2135D7.5-001, CTD-2135D7.5-002
chr7	2516194	2518824	2631	*	13	9.776e-34	1.97031e-22	0.136209	0.0445335	GRIFIN-002, GRIFIN-001
chr8	95274252	95275772	1521	*	11	8.67251e-84	1.9773e-22	0.119044	0.0404551	GEM-001, GEM-002, GEM-004, GEM-005, GEM-003
chr10	102983415	102989645	6231	*	40	4.78599e-43	1.98323e-22	-0.0661354	-0.0104725	LBX1-001, LBX1-AS1-002, LBX1-AS1-001
chr19	15292485	15292863	379	*	5	1.22854e-36	2.03288e-22	0.133021	0.0901251	NA
chr7	29522043	29523410	1368	*	8	1.36485e-23	2.06251e-22	0.142284	0.10358	CHN2-004
chr10	89418206	89421684	3479	*	23	3.76369e-42	2.07138e-22	0.12888	0.0300779	RP11-57C13.3-001, PAPSS2-001, PAPSS2-201, PAPSS2-202, PAPSS2-002, PAPSS2-003
chr18	60117475	60118776	1302	*	4	8.03086e-54	2.08325e-22	0.122273	0.0555738	NA
chr19	19585446	19586046	601	*	5	7.8337e-40	2.08826e-22	-0.0927018	-0.0412991	NA
chr8	38257970	38260675	2706	*	10	1.00667e-36	2.10659e-22	0.0855683	0.0494526	LETM2-009, LETM2-011, LETM2-010, RP11-350N15.3-001
chr3	160394526	160396112	1587	*	6	4.90641e-31	2.22335e-22	0.150331	0.105547	ARL14-001
chr3	185045226	185046981	1756	*	8	2.32555e-31	2.24126e-22	0.151398	0.0829623	MAP3K13-012, MAP3K13-008, MAP3K13-006, MAP3K13-201
chr4	7436259	7438657	2399	*	11	1.9818e-29	2.31105e-22	0.0537048	0.024535	PSAPL1-001
chr22	29702026	29705464	3439	*	20	1.9419e-40	2.38405e-22	0.0925331	0.0227671	GAS2L1-003, GAS2L1-201, GAS2L1-004, GAS2L1-002, GAS2L1-001, GAS2L1-006, GAS2L1-007, GAS2L1-008, GAS2L1-005, GAS2L1-009, GAS2L1-010
chr1	23696002	23698143	2142	*	16	3.32669e-50	2.41466e-22	0.130743	0.0409073	ZNF436-001, C1orf213-201, Y_RNA.272-201, ZNF436-003, C1orf213-002, C1orf213-001, C1orf213-003, C1orf213-005, C1orf213-004
chr19	39657498	39659224	1727	*	7	1.88725e-34	2.42193e-22	0.0921248	0.0506579	PAK4-201, PAK4-202
chr12	7817844	7819367	1524	*	5	3.98582e-25	2.55768e-22	0.0918712	0.0789183	APOBEC1-001, APOBEC1-002
chr17	73641675	73643555	1881	*	15	1.23848e-50	2.56502e-22	0.0944784	0.040361	SMIM6-002, SMIM6-001
chr2	46557710	46559199	1490	*	3	1.97264e-35	2.56523e-22	0.112942	0.0985936	NA
chr11	1028291	1030697	2407	*	13	2.243e-23	2.61645e-22	0.0718426	0.0348651	NA
chr22	32033516	32036098	2583	*	7	1.48576e-20	2.61955e-22	-0.117447	-0.0664913	PISD-009, PISD-010, PISD-011
chr7	116654256	116654903	648	*	4	3.07717e-50	2.62562e-22	0.0657515	0.045543	ST7-012, ST7-016, ST7-019
chr16	87469002	87471211	2210	*	9	2.18259e-38	2.64062e-22	-0.0941483	-0.0492611	NA
chr11	1360038	1360335	298	*	3	3.49019e-39	2.66375e-22	0.0966002	0.0795579	NA
chr17	3794211	3798317	4107	*	13	7.14966e-46	2.70237e-22	0.0884905	0.0325345	CAMKK1-002, CAMKK1-003, CAMKK1-001, CAMKK1-201, CAMKK1-004
chr12	109548681	109549869	1189	*	8	7.7077e-41	2.71347e-22	0.102928	0.0637892	RP11-968O1.5-001
chr17	4674194	4675292	1099	*	9	6.13884e-37	2.76424e-22	0.0749031	0.0466724	TM4SF5-001, TM4SF5-002
chr5	112823756	112825266	1511	*	13	1.46849e-35	2.86454e-22	0.0718394	0.023232	MCC-003, MCC-010
chr12	70720909	70721275	367	*	5	1.00162e-32	2.87978e-22	-0.112707	-0.0735429	CNOT2-032, CNOT2-031
chr11	2548319	2548989	671	*	6	2.13205e-50	2.89412e-22	0.111128	0.061066	NA
chr22	36236274	36236760	487	*	8	1.0647e-39	3.04102e-22	0.130314	0.0480996	RBFOX2-002, RBFOX2-013, RBFOX2-001, RBFOX2-010, RBFOX2-008, RBFOX2-003, RBFOX2-007
chr16	84407743	84407797	55	*	2	2.24581e-46	3.08138e-22	0.17738	0.170421	NA
chr1	159795262	159797320	2059	*	8	6.02722e-24	3.08274e-22	-0.0830754	-0.0398682	SLAMF8-001, SLAMF8-002
chr8	110654995	110657197	2203	*	13	2.8408e-56	3.14544e-22	0.134666	0.0300674	SYBU-009, SYBU-010, SYBU-206, RP11-422N16.3-001, SYBU-022, SYBU-007, SYBU-021, SYBU-034, SYBU-008, SYBU-020
chr11	115581830	115581955	126	*	3	3.51692e-37	3.14905e-22	0.147023	0.137746	NA
chr17	62008923	62010764	1842	*	10	2.26946e-33	3.21738e-22	-0.0914168	-0.0560138	CD79B-001, CD79B-004, CD79B-002, CD79B-005, CD79B-003, CD79B-006
chr15	37398175	37399798	1624	*	5	3.4869e-26	3.30014e-22	-0.0986343	-0.0823617	NA
chr17	28048661	28050460	1800	*	5	6.74888e-28	3.319e-22	-0.113342	-0.0829653	NA
chr5	170734312	170738059	3748	*	18	4.3398e-50	3.34808e-22	-0.0470976	-0.0189891	TLX3-001
chr5	6745457	6746160	704	*	7	3.32676e-38	3.3867e-22	0.0705495	0.0392902	PAPD7-004, PAPD7-003
chr19	33162885	33162957	73	*	3	8.67123e-40	3.39952e-22	-0.0995077	-0.0862649	NA
chr5	58512694	58513529	836	*	7	4.58077e-28	3.45932e-22	0.100575	0.0872298	PDE4D-026, PDE4D-024
chr17	47651453	47653018	1566	*	8	1.93366e-38	3.46427e-22	0.0859369	0.0501056	NXPH3-001, NXPH3-002, RP5-1029K10.2-001
chr6	140100118	140100150	33	*	2	1.28e-47	3.50557e-22	0.121687	0.106212	NA
chr6	49681178	49681851	674	*	12	1.42341e-32	3.52087e-22	0.114571	0.073349	CRISP2-001
chr6	142621875	142623767	1893	*	14	8.21304e-26	3.54354e-22	0.0905327	0.0334157	GPR126-001, GPR126-008, GPR126-003, GPR126-009, GPR126-010, GPR126-005, GPR126-006, GPR126-016
chr3	176919547	176919713	167	*	3	2.19041e-37	3.54595e-22	-0.12792	-0.113983	NA
chr3	52528714	52529524	811	*	10	1.86963e-34	3.6641e-22	-0.0703087	-0.0317821	STAB1-001, STAB1-007, STAB1-002
chr7	27140797	27144302	3506	*	32	3.10286e-27	3.70582e-22	-0.0851856	-0.00789836	HOXA2-001, HOTAIRM1-006
chr14	38053308	38055252	1945	*	8	4.07862e-32	3.74478e-22	-0.0879301	-0.0576813	NA
chr20	34078780	34079093	314	*	4	1.46943e-33	3.79869e-22	-0.100542	-0.0885886	RP3-477O4.14-001, RP3-477O4.14-002, RP3-477O4.14-004
chr15	90455332	90456924	1593	*	15	6.55765e-48	3.87215e-22	0.0949285	0.0372129	C15orf38-001, C15orf38-AP3S2-001, C15orf38-002
chr3	65858842	65858971	130	*	2	3.25676e-49	3.88196e-22	0.113507	0.111224	NA
chr6	42927199	42928920	1722	*	31	2.36311e-61	3.9199e-22	0.117078	0.0203178	GNMT-001
chr1	45050067	45050807	741	*	4	6.60692e-40	3.93449e-22	0.106433	0.0801082	NA
chr13	25945255	25947459	2205	*	13	7.86523e-31	3.95355e-22	0.105294	0.0297606	ATP8A2-001
chr6	32148943	32152269	3327	*	17	1.37519e-40	3.95688e-22	0.0848028	0.0282038	AGER-002, AGER-007, AGER-201, AGER-004, AGER-202, AGER-203, AGER-001, AGER-204, AGER-008, AGER-009, AGER-006, AGER-003, AGER-005, AGER-205, XXbac-BPG300A18.13-001
chr1	221049931	221052143	2213	*	13	6.71083e-28	3.96052e-22	0.0621046	-0.00940471	HLX-001, HLA-AS1-001
chr22	23160042	23161379	1338	*	6	4.69887e-35	4.01976e-22	0.126658	0.0116882	IGLV3-9-001
chr9	95298746	95299530	785	*	5	8.54272e-32	4.04736e-22	0.142794	0.119407	ECM2-001, ECM2-002, ECM2-003, ECM2-201, RP11-19J3.5-001
chr1	1611937	1612535	599	*	3	3.52124e-48	4.10692e-22	0.198605	0.136326	NA
chr2	65593761	65595186	1426	*	10	1.7413e-32	4.12221e-22	0.116666	0.0405732	SPRED2-008, SPRED2-003
chr1	217250241	217251566	1326	*	7	4.81922e-42	4.12879e-22	0.128118	0.0714457	ESRRG-011, ESRRG-015, ESRRG-012, ESRRG-023
chr12	56413813	56415591	1779	*	11	1.83005e-53	4.21513e-22	-0.190427	-0.0569217	IKZF4-201, IKZF4-003, IKZF4-009, IKZF4-005, IKZF4-008, IKZF4-002, IKZF4-013
chr14	94576048	94578103	2056	*	11	1.97437e-31	4.2427e-22	-0.130488	0.00557541	IFI27-006, IFI27-201, IFI27-202, IFI27-003, IFI27-002, IFI27-008, IFI27-001, IFI27-007, IFI27-005, IFI27-004, IFI27-012, IFI27-009
chr16	786393	788935	2543	*	13	2.40584e-36	4.26315e-22	-0.0976504	-0.040541	NARFL-005, NARFL-014, NARFL-020, NARFL-019, NARFL-006, NARFL-021
chr20	60645197	60645419	223	*	3	9.30283e-47	4.31913e-22	0.146589	0.108466	NA
chr19	3968427	3969950	1524	*	6	2.24933e-33	4.34766e-22	0.0973609	0.0526918	DAPK3-201, DAPK3-001, DAPK3-007, DAPK3-005, DAPK3-006
chr11	2502181	2504813	2633	*	7	3.59042e-23	4.45271e-22	-0.121474	0.0182692	NA
chr20	32149043	32150311	1269	*	7	1.79985e-50	4.46798e-22	0.164157	0.0805889	CBFA2T2-005, CBFA2T2-201, CBFA2T2-202, CBFA2T2-203, CBFA2T2-004
chr14	24704517	24707597	3081	*	9	3.58189e-24	4.47835e-22	0.0907927	0.0348944	GMPR2-016, GMPR2-017, TINF2-015, GMPR2-019, GMPR2-021, GMPR2-022, GMPR2-020, GMPR2-014, GMPR2-018, GMPR2-015
chr6	38131759	38132435	677	*	6	2.62488e-49	4.51237e-22	0.0941988	0.0473159	NA
chr16	84075772	84076941	1170	*	6	1.68288e-34	4.55234e-22	0.0931049	0.0500721	SLC38A8-001, SLC38A8-002, SLC38A8-003
chr17	46034455	46035297	843	*	5	1.05436e-31	4.61303e-22	0.0939819	0.0700061	PRR15L-001
chr8	120684337	120686681	2345	*	13	7.1503e-38	4.62318e-22	0.0882743	0.0542299	ENPP2-001
chr20	33894862	33894973	112	*	3	2.67978e-38	4.63594e-22	0.0799257	0.0696225	UQCC1-014, UQCC1-015
chr10	98430309	98433331	3023	*	6	7.87491e-27	4.64888e-22	-0.0833208	-0.0516595	PIK3AP1-002
chr16	1170618	1172205	1588	*	7	3.88445e-31	4.67797e-22	0.0876132	0.0566442	NA
chr16	88550450	88551489	1040	*	8	1.75213e-39	4.77045e-22	0.175869	0.0643979	NA
chr7	75737905	75738400	496	*	5	2.06652e-33	4.88447e-22	0.10774	0.0725223	AC005077.12-002, AC005077.9-001
chr11	122238633	122238873	241	*	4	6.70261e-35	4.88924e-22	0.16082	0.102388	RP11-820L6.1-001, RP11-820L6.1-007, RP11-820L6.1-008
chr4	187644739	187646055	1317	*	10	1.43425e-56	4.90588e-22	-0.0449339	-0.0212162	FAT1-001, FAT1-002
chr1	17735708	17736552	845	*	5	7.95957e-57	5.03815e-22	0.13126	0.0598915	RCC2-003
chr6	157505432	157505996	565	*	5	1.38986e-40	5.07475e-22	0.121377	0.085304	NA
chr12	111514551	111515293	743	*	6	5.40339e-35	5.11769e-22	0.100236	0.0789992	NA
chr11	1049691	1050743	1053	*	4	1.65249e-28	5.1512e-22	0.0973944	0.0749024	RP13-870H17.3-001
chr10	24753693	24755359	1667	*	8	2.38038e-32	5.15434e-22	0.0848073	0.0626783	KIAA1217-010, KIAA1217-007, KIAA1217-011
chr12	4133991	4135347	1357	*	7	1.30766e-32	5.15514e-22	0.0842082	0.0521328	RP11-320N7.2-001
chr21	42694352	42694580	229	*	5	2.77249e-30	5.23161e-22	0.125547	0.0919583	FAM3B-005
chr1	9085758	9086648	891	*	6	1.15529e-36	5.23367e-22	0.134443	0.0670264	SLC2A7-001
chr15	37172274	37175117	2844	*	10	7.86228e-23	5.26409e-22	-0.115583	-0.0613446	RP11-122D10.1-003
chr10	131697080	131697980	901	*	6	1.42734e-29	5.33838e-22	0.113138	0.0833123	NA
chr13	51417469	51419169	1701	*	13	3.44217e-59	5.34824e-22	0.146861	0.038481	DLEU7-002, DLEU7-001
chr19	51140463	51142613	2151	*	12	2.40497e-32	5.39721e-22	0.0943672	0.0482201	SYT3-003, SYT3-001, SYT3-005, SYT3-002
chr16	52645292	52646338	1047	*	6	6.6257e-27	5.40494e-22	0.101292	0.0564351	RP11-297L17.2-002
chr4	186508184	186509059	876	*	5	9.99337e-28	5.47362e-22	-0.102474	-0.0721059	RP11-301L8.2-001, SORBS2-064
chr1	243876786	243877447	662	*	4	1.05543e-31	5.57948e-22	0.0815611	0.078281	NA
chr11	82765927	82766062	136	*	3	8.56232e-37	5.58663e-22	0.103312	0.0797244	NA
chr7	128083590	128084957	1368	*	5	7.48737e-26	5.59804e-22	0.0815067	0.0643423	RNU7-54P-201
chr19	17907812	17909115	1304	*	5	2.26853e-26	5.62953e-22	0.0822774	0.0751038	B3GNT3-001, B3GNT3-003, B3GNT3-006
chr16	30106211	30107795	1585	*	10	2.94194e-90	5.661e-22	0.113549	0.0265252	YPEL3-002, YPEL3-001, RP11-455F5.3-001, YPEL3-003, YPEL3-008, YPEL3-009, YPEL3-011, YPEL3-010, YPEL3-006, YPEL3-007, YPEL3-005, YPEL3-004, YPEL3-012
chr11	119209220	119213851	4632	*	17	1.71254e-43	5.69728e-22	0.0871862	0.0288344	RP11-334E6.10-001, C1QTNF5-002, C1QTNF5-001
chr2	8596908	8597923	1016	*	7	9.09727e-32	5.74373e-22	0.127299	0.0812497	NA
chr20	36404559	36405675	1117	*	6	2.5905e-29	5.74897e-22	-0.0937213	-0.0620647	CTNNBL1-004
chr5	35229788	35231272	1485	*	13	4.83582e-64	5.81387e-22	0.130991	0.0438137	PRLR-201, PRLR-001, PRLR-011, PRLR-016, PRLR-012
chr9	139010884	139011834	951	*	7	6.63702e-44	5.90839e-22	0.119257	0.0480284	C9orf69-001, C9orf69-004, C9orf69-002, C9orf69-006, C9orf69-201
chr6	30610729	30616879	6151	*	53	1.78344e-47	5.96457e-22	0.1087	0.0176836	C6orf136-201, C6orf136-005, C6orf136-001, C6orf136-002, C6orf136-004, C6orf136-008, C6orf136-010, ATAT1-009, C6orf136-003, C6orf136-009, C6orf136-007, C6orf136-006, C6orf136-202, AL662800.2-201
chr10	72431132	72433218	2087	*	13	6.88205e-32	6.07395e-22	-0.0757844	9.75197e-05	ADAMTS14-002, ADAMTS14-001
chr8	129059922	129061665	1744	*	7	1.35174e-26	6.07469e-22	-0.0826677	-0.0409395	MIR1207-201
chr17	39791049	39792221	1173	*	6	8.77556e-29	6.236e-22	0.0806618	0.0687455	KRT42P-001, KRT42P-005, KRT42P-004
chr7	130606228	130606499	272	*	3	1.62164e-37	6.3021e-22	0.126137	0.110754	NA
chr11	64322994	64323456	463	*	7	1.50365e-32	6.38998e-22	0.0901529	0.0638479	SLC22A11-001, SLC22A11-003, SLC22A11-002, SLC22A11-004, SLC22A11-006
chr13	50701501	50703841	2341	*	15	9.33771e-33	6.44977e-22	0.0816541	0.0309914	DLEU2-004
chr12	122442301	122444621	2321	*	7	5.73601e-18	6.66478e-22	-0.0764771	-0.0611826	NA
chr6	10520809	10521715	907	*	8	8.77439e-31	6.79429e-22	0.0704366	0.0412805	GCNT2-002, GCNT2-014, GCNT2-007, GCNT2-012, GCNT2-013, GCNT2-006, GCNT2-011
chr5	154069670	154071666	1997	*	7	5.05735e-39	6.86733e-22	0.0891505	0.0445149	NA
chr15	32932941	32934836	1896	*	9	3.9562e-37	6.94412e-22	0.111143	0.0578006	SCG5-001, SCG5-002, SCG5-009, SCG5-004, SCG5-003
chr17	79010458	79011542	1085	*	7	5.35252e-38	6.96689e-22	0.1336	0.0820554	BAIAP2-002, BAIAP2-003, BAIAP2-201, BAIAP2-001, BAIAP2-007, BAIAP2-019, BAIAP2-010, BAIAP2-011, BAIAP2-AS1-002, BAIAP2-024, BAIAP2-009, BAIAP2-004, BAIAP2-023, BAIAP2-014, BAIAP2-022
chr3	128778575	128780164	1590	*	11	3.51886e-32	7.03623e-22	-0.0810098	-0.0520164	GP9-001
chr11	74178114	74179549	1436	*	12	5.32475e-35	7.07387e-22	0.0802351	0.043902	KCNE3-001, KCNE3-007, KCNE3-006, KCNE3-008, KCNE3-005
chr6	32158927	32161340	2414	*	16	1.71545e-30	7.12376e-22	-0.10925	-0.0273565	GPSM3-001, GPSM3-002, PBX2-001, GPSM3-003, PBX2-002, GPSM3-004
chr17	30130951	30132248	1298	*	4	1.04439e-27	7.21901e-22	0.0977068	0.0791667	NA
chr12	75783428	75785295	1868	*	14	5.00682e-65	7.24512e-22	0.14804	0.0432659	GLIPR1L2-003, CAPS2-004, CAPS2-003, GLIPR1L2-201, GLIPR1L2-002, GLIPR1L2-202, CAPS2-006, GLIPR1L2-203, CAPS2-201, CAPS2-007, GLIPR1L2-004, CAPS2-014, CAPS2-011, CAPS2-015, GLIPR1L2-001, CAPS2-012, CAPS2-013
chr16	83846985	83848109	1125	*	5	7.88536e-39	7.3149e-22	0.12264	0.0797464	HSBP1-005
chr11	118753365	118755586	2222	*	13	7.61863e-30	7.39105e-22	-0.0893273	-0.0478896	CXCR5-001
chr2	86262641	86264388	1748	*	6	4.6776e-26	7.42229e-22	-0.136484	-0.0776972	POLR1A-009, POLR1A-010
chr3	47462780	47464389	1610	*	6	1.53103e-72	7.5018e-22	0.161422	0.0443332	SCAP-016, SCAP-015
chr13	79169714	79171679	1966	*	18	1.65662e-39	7.60899e-22	-0.0354461	-0.0155573	RP11-52L5.6-001
chr21	43823604	43824262	659	*	10	3.28812e-32	7.609e-22	-0.0515316	-0.0414514	UBASH3A-002, UBASH3A-001, UBASH3A-003, UBASH3A-201, UBASH3A-004
chr11	859532	860157	626	*	4	4.44334e-38	7.61762e-22	0.131392	0.108902	RP11-1391J7.1-001
chr11	74172851	74174750	1900	*	5	3.31638e-24	7.70416e-22	0.112212	0.0715686	KCNE3-003
chr1	33225975	33227555	1581	*	5	3.52987e-25	7.7215e-22	0.100579	0.0712403	NA
chr1	235098925	235100790	1866	*	11	4.36216e-30	7.76667e-22	0.10494	0.0230511	RP11-443B7.1-001, RP11-443B7.1-003, RP11-443B7.1-002, RP11-443B7.1-004
chr12	113599306	113600159	854	*	6	1.59136e-33	7.77734e-22	0.0685067	-0.000855584	DDX54-004, DDX54-005, DDX54-006
chr7	112061781	112064031	2251	*	9	7.62101e-50	7.79705e-22	-0.127442	-0.00848234	IFRD1-001, IFRD1-014
chr16	47333051	47333307	257	*	4	6.53519e-39	7.88342e-22	0.150284	0.0997739	RP11-474B12.1-001
chr17	73689498	73689641	144	*	2	1.41623e-46	8.15372e-22	0.129212	0.117881	SAP30BP-009, SAP30BP-027, SAP30BP-026
chr7	155249019	155251925	2907	*	17	2.7803e-45	8.15956e-22	-0.0445573	-0.0153256	EN2-001, AC008060.8-001
chr8	144946557	144948781	2225	*	10	3.29419e-55	8.21133e-22	0.149259	0.0537908	NA
chr15	96901342	96907209	5868	*	20	1.76178e-11	8.27484e-22	-0.0572055	-0.0258958	AC087477.1-201
chr16	31499479	31501866	2388	*	12	2.9901e-63	8.37998e-22	0.102214	0.0289503	SLC5A2-008, AC026471.6-001, SLC5A2-009, SLC5A2-003, SLC5A2-010
chr15	70354647	70355664	1018	*	4	2.70461e-30	8.40992e-22	0.112209	0.0759573	NA
chr15	55562403	55564203	1801	*	11	1.52952e-29	8.42914e-22	-0.0661454	-0.0305322	RAB27A-001, RAB27A-002, RAB27A-004, RAB27A-010, RAB27A-005, RAB27A-003
chr17	3704471	3705765	1295	*	9	1.44894e-32	8.56144e-22	-0.0575095	-0.0246329	ITGAE-001, CTD-3195I5.5-001
chr13	101175894	101175948	55	*	3	1.98097e-36	8.57095e-22	0.136933	0.12691	NA
chr3	149104506	149106151	1646	*	6	7.97601e-31	8.57174e-22	0.147102	0.0971327	RP11-278L15.2-001
chr12	50614713	50616779	2067	*	9	7.75981e-21	8.59471e-22	-0.108973	-0.0681139	LIMA1-010, RP3-405J10.4-001, LIMA1-012, LIMA1-011, LIMA1-002, LIMA1-006, LIMA1-004
chr11	125931532	125933911	2380	*	12	6.00233e-38	8.66276e-22	0.133822	0.039104	CDON-002, CDON-001, CDON-010, CDON-005, CDON-008
chr9	140125105	140125696	592	*	5	1.1227e-30	8.7109e-22	0.079019	0.067432	SLC34A3-001, SLC34A3-201
chr17	42286849	42288541	1693	*	7	1.43582e-46	8.74116e-22	0.06993	0.0328596	UBTF-011, UBTF-013, UBTF-012
chr5	140011377	140013652	2276	*	8	3.33967e-32	8.80569e-22	0.0795658	0.0290834	CD14-001, CD14-201, CD14-003, CD14-002, CD14-004
chr3	128721244	128723491	2248	*	9	2.45841e-29	9.19815e-22	0.123453	0.0642464	EFCC1-201, EFCC1-001, KIAA1257-005
chr12	56493455	56495766	2312	*	9	1.8151e-49	9.3693e-22	0.118812	0.0454514	RP11-603J24.9-001, ERBB3-004, ERBB3-019
chr4	5891833	5895960	4128	*	14	7.43168e-47	9.47585e-22	-0.12874	-0.0129052	CRMP1-001, CRMP1-003, CRMP1-005, CRMP1-002
chr6	14116129	14118415	2287	*	14	5.01663e-54	9.49399e-22	0.136767	0.0331807	CD83-001
chr5	3393872	3395436	1565	*	7	8.75367e-28	9.54117e-22	0.0940214	0.062379	NA
chr14	35755071	35757441	2371	*	5	9.59024e-27	9.59351e-22	-0.13154	-0.0893434	NA
chr21	42802197	42804101	1905	*	8	3.52161e-33	9.59364e-22	-0.0705298	-0.0369437	MX1-003, MX1-013
chr14	105359836	105360327	492	*	5	2.79122e-30	9.67905e-22	0.0756306	0.0616135	CEP170B-005
chr9	139920520	139922595	2076	*	9	2.46894e-31	9.73265e-22	0.0918369	0.0368617	ABCA2-201, C9orf139-001, ABCA2-002, ABCA2-202, ABCA2-015, ABCA2-012, ABCA2-013, ABCA2-001, ABCA2-018, ABCA2-016, ABCA2-003, ABCA2-017
chr5	150521167	150522456	1290	*	8	3.34867e-32	9.77572e-22	-0.115666	-0.0635041	ANXA6-013, ANXA6-004
chr19	4326524	4327350	827	*	4	5.74823e-43	9.79941e-22	-0.242861	-0.145642	STAP2-008, STAP2-005, STAP2-009, STAP2-004, STAP2-010, STAP2-007
chr9	130556852	130556931	80	*	2	3.33076e-44	9.89959e-22	0.122319	0.110456	FPGS-015, FPGS-013
chr20	58533022	58533713	692	*	5	5.79747e-33	1.00546e-21	0.113079	0.0890251	CDH26-201, CDH26-001
chr20	4229231	4231156	1926	*	8	2.5975e-29	1.00616e-21	0.0895209	0.00981918	ADRA1D-001
chr9	130859606	130860839	1234	*	9	3.09099e-45	1.00964e-21	0.0916611	0.0546665	SLC25A25-002, SLC25A25-201, SLC25A25-006
chr17	44953782	44954192	411	*	2	6.7163e-49	1.02619e-21	0.133695	0.121569	NA
chr22	45622803	45623714	912	*	7	1.72302e-38	1.03958e-21	0.0980402	0.0580167	KIAA0930-002
chr11	61124091	61125360	1270	*	7	1.02184e-27	1.04792e-21	-0.0954608	-0.0633726	CYB561A3-006, CYB561A3-007, CYB561A3-021, CYB561A3-018, CYB561A3-015
chr4	87980297	87981092	796	*	2	1.9728e-56	1.05238e-21	0.167865	0.120905	NA
chr15	41766746	41766831	86	*	2	1.40868e-50	1.05497e-21	0.229406	0.168882	RTF1-003, RTF1-007
chr2	98928364	98928898	535	*	5	6.84435e-32	1.06128e-21	0.114661	0.0846	NA
chr3	58293450	58295053	1604	*	3	3.55089e-23	1.10024e-21	0.101779	0.0640356	RPP14-001, RPP14-008, RPP14-007, RPP14-005, RPP14-010, RPP14-011, RPP14-006, RPP14-012, RPP14-009, RPP14-002, RPP14-003, RPP14-004
chr5	156694853	156696520	1668	*	9	1.58978e-29	1.11843e-21	-0.0921658	-0.0452062	CYFIP2-201, CYFIP2-202, CYFIP2-203, CYFIP2-205, CTC-248O19.1-001, CYFIP2-026, CYFIP2-004, CYFIP2-002, CYFIP2-013, CYFIP2-014, CYFIP2-008, CYFIP2-001, CYFIP2-015, CYFIP2-007, CYFIP2-012, CYFIP2-006, CYFIP2-003
chr16	85478580	85480254	1675	*	10	7.59249e-61	1.14675e-21	0.123301	0.0542516	NA
chr1	155971907	155973730	1824	*	3	5.41047e-30	1.17373e-21	0.0873194	0.0801	ARHGEF2-014
chr3	46778267	46779226	960	*	4	6.933e-59	1.17399e-21	0.138233	0.0819354	PRSS46-003
chr6	29598695	29602390	3696	*	33	7.58163e-68	1.18135e-21	0.0992476	0.0241085	GABBR1-201, GABBR1-003, GABBR1-001, SUMO2P1-001, GABBR1-015, GABBR1-009, GABBR1-013, GABBR1-016, GABBR1-017, GABBR1-014, GABBR1-005, GABBR1-006
chr10	88294689	88296809	2121	*	11	1.34829e-46	1.18212e-21	0.12952	-0.0169105	NA
chr18	24283375	24284646	1272	*	7	1.78318e-70	1.19803e-21	0.160806	0.062175	U3.82-001
chr1	112015103	112017031	1929	*	12	5.68171e-36	1.19864e-21	-0.151924	-0.0497134	C1orf162-001, C1orf162-003, C1orf162-002
chr16	73178242	73179490	1249	*	10	4.91611e-44	1.20155e-21	0.149449	0.0617859	C16orf47-001
chr1	155946122	155946507	386	*	3	3.27634e-38	1.22066e-21	-0.105638	-0.0874099	ARHGEF2-002, ARHGEF2-003, ARHGEF2-001, ARHGEF2-008, ARHGEF2-012
chr12	107973834	107975299	1466	*	14	2.43078e-48	1.26307e-21	0.0973641	0.0362469	BTBD11-004
chr6	168597173	168598184	1012	*	7	4.50425e-54	1.27656e-21	0.109414	0.0594914	NA
chr3	56950340	56950727	388	*	3	6.779e-39	1.29055e-21	-0.126953	-0.095091	ARHGEF3-007
chr14	22998309	23000539	2231	*	7	9.52955e-22	1.29393e-21	-0.0866237	-0.0482743	TRAJ16-001, TRAJ15-001, TRAJ14-001, TRAJ13-001, TRAJ12-001, TRAJ11-001, TRAJ10-001
chr6	157931791	157932180	390	*	5	8.31284e-30	1.36752e-21	-0.0799488	-0.0693988	NA
chr14	105713608	105716436	2829	*	28	2.64186e-44	1.39438e-21	0.0969669	0.0225589	BTBD6-201, BRF1-201, BTBD6-004, BTBD6-001, BRF1-001, BRF1-011, BTBD6-003, BTBD6-202, BTBD6-005, BRF1-019, BRF1-022, BRF1-007, BRF1-017
chr12	53601863	53602918	1056	*	5	1.93274e-35	1.41565e-21	-0.0768359	-0.00268424	ITGB7-004, ITGB7-201, ITGB7-005, ITGB7-002, ITGB7-007, ITGB7-001, ITGB7-011, ITGB7-016
chr2	31637348	31638511	1164	*	6	1.21039e-26	1.43358e-21	0.107108	0.0711263	XDH-001
chr1	90097496	90100070	2575	*	16	1.62979e-60	1.45407e-21	0.0918763	0.0183592	RP11-302M6.4-001, LRRC8C-001, RP5-1007M22.2-002, RP5-1007M22.2-001, LRRC8C-003, LRRC8C-002, RP5-1007M22.2-003, RP5-1007M22.2-004
[truncated: 29,501 more rows]

## Sheet: SEEMbatch2_EED_vs_control_DM
seqnames	start	end	width	strand	no.cpgs	minfdr	Stouffer	maxbetafc	meanbetafc	overlapping.promoters
chr22	43040446	43044788	4343	*	19	4.44e-48	1.37e-42	0.142859	0.08898	CYB5R3-001, CYB5R3-201, CYB5R3-202, CYB5R3-007, CYB5R3-002, CYB5R3-006, CYB5R3-008
chr22	46449430	46451518	2089	*	18	4.74e-98	1.17e-39	0.302141	0.119143	C22orf26-201, FLJ27365-003, C22orf26-001, RP6-109B7.3-001, RP6-109B7.3-003, RP6-109B7.3-002, RP6-109B7.5-001
chr11	2321770	2324401	2632	*	36	1.63e-53	2.92e-38	-0.178763	-0.0683847	TSPAN32-001, TSPAN32-004, TSPAN32-014, TSPAN32-005, C11orf21-001, TSPAN32-007, TSPAN32-002, TSPAN32-003, C11orf21-004, TSPAN32-006, C11orf21-002, TSPAN32-012, TSPAN32-019, TSPAN32-011, TSPAN32-008, TSPAN32-010, C11orf21-005, TSPAN32-009
chr6	32116963	32123701	6739	*	107	8.58e-45	8.34e-35	0.144194	0.00852288	PRRT1-002, PPT2-207, PPT2-001, PPT2-003, PPT2-004, PRRT1-001, PRRT1-201, PPT2-002, PPT2-007, PPT2-EGFL8-003, PPT2-EGFL8-002, PPT2-009, PPT2-EGFL8-001, PRRT1-005, PPT2-012, PPT2-208, PPT2-209, PPT2-EGFL8-006, PPT2-013, PRRT1-007, PRRT1-006, PRRT1-009, PPT2-008, PPT2-EGFL8-007, PRRT1-012, PRRT1-010, PPT2-010, PRRT1-008, PRRT1-003, PPT2-015, PRRT1-011, PRRT1-004, PPT2-EGFL8-005, PPT2-EGFL8-004
chr6	31626313	31632838	6526	*	69	2.97e-51	1.53e-34	0.135744	0.034417	Y_RNA.248-201, CSNK2B-008, CSNK2B-009, CSNK2B-LY6G5B-1181-001, CSNK2B-001, CSNK2B-004, GPANK1-004, GPANK1-002, GPANK1-005, GPANK1-001, GPANK1-003, C6orf47-001, C6orf47-AS1-001, GPANK1-009, GPANK1-010, GPANK1-008, CSNK2B-005, CSNK2B-003, CSNK2B-010, CSNK2B-006
chr11	45927645	45929820	2176	*	16	9.75e-74	4.2e-34	0.163167	0.084426	C11orf94-001, RP11-618K13.2-001
chr6	30130109	30132715	2607	*	35	3.13e-87	1e-32	0.204395	0.0758947	TRIM15-203, TRIM15-001, TRIM10-001, TRIM10-002
chr7	56160409	56161020	612	*	10	7.04e-83	5.64e-32	0.190642	0.12021	PHKG1-001, PHKG1-006, PHKG1-003, PHKG1-009, PHKG1-201, PHKG1-004, PHKG1-007, PHKG1-002, PHKG1-202
chr11	118780196	118783123	2928	*	16	1.9e-50	7.82e-32	0.124558	0.0781223	BCL9L-001, BCL9L-008, BCL9L-007, BCL9L-010, MIR4492-201
chr6	32075763	32078624	2862	*	25	4.04e-98	3.53e-31	0.264761	0.084226	TNXB-001, TNXB-201, TNXB-007, TNXB-002
chr1	25290947	25292412	1466	*	15	2.36e-54	2.33e-30	-0.119295	-0.0782786	RUNX3-002, RUNX3-201, RUNX3-003
chr6	32062554	32065702	3149	*	59	6.13e-55	3.29e-29	0.19841	0.0645322	NA
chr18	61143197	61144339	1143	*	15	5.3e-89	2.27e-28	0.311064	0.120663	SERPINB5-001, SERPINB5-003, SERPINB5-002
chr12	6483708	6487677	3970	*	25	3.76e-63	3.06e-28	0.209712	0.0759689	SCNN1A-001, SCNN1A-023, SCNN1A-201, SCNN1A-002, SCNN1A-022, SCNN1A-014, SCNN1A-015, SCNN1A-007, SCNN1A-009, SCNN1A-019, LTBR-003, SCNN1A-013, SCNN1A-012, LTBR-005, SCNN1A-011, SCNN1A-003, SCNN1A-010, SCNN1A-008, LTBR-004
chr7	27182435	27185136	2702	*	42	1.21e-46	1.83e-27	0.142798	0.0681207	HOXA5-001, HOXA-AS3-001, HOXA5-002, HOXA-AS3-005
chr1	203320190	203321087	898	*	11	7.4e-53	2.44e-27	0.13963	0.0839326	FMOD-001, RP11-435P24.2-001, FMOD-004, FMOD-003
chr17	80289437	80292864	3428	*	19	1.59e-59	6.25e-27	0.197308	0.076784	SECTM1-001, SECTM1-006, SECTM1-002, SECTM1-007, SECTM1-004, SECTM1-003, SECTM1-005
chr6	33281712	33284168	2457	*	52	5.49e-80	1.99e-26	0.120189	0.0355155	ZBTB22-204, TAPBP-008, ZBTB22-001, TAPBP-001, TAPBP-003, ZBTB22-002, TAPBP-209, TAPBP-010, TAPBP-007, TAPBP-004, TAPBP-002, TAPBP-006
chr6	30880454	30884590	4137	*	54	1.96e-63	5.08e-26	0.179048	0.0484129	VARS2-001, VARS2-201, VARS2-008, VARS2-006, VARS2-007, VARS2-003, GTF2H4-005, GTF2H4-006, VARS2-009, VARS2-202, VARS2-203
chr12	53439952	53443962	4011	*	19	1.96e-25	6e-26	0.175305	0.0728868	TENC1-003, TENC1-002, TENC1-001, TENC1-201, RP11-983P16.4-004, TENC1-008, RP11-983P16.4-006, TENC1-004, TENC1-007, TENC1-017, TENC1-011, TENC1-012, TENC1-010, RP11-983P16.4-005, RP11-983P16.4-008
chr1	201139713	201141737	2025	*	14	3.39e-47	1.06e-25	0.200561	0.0892567	TMEM9-004
chr11	298670	300688	2019	*	12	6.82e-38	1.59e-25	0.171902	0.116527	IFITM5-001
chr11	2397201	2398856	1656	*	36	3.37e-121	5.57e-25	0.171003	0.0621102	CD81-001, CD81-AS1-002, CD81-AS1-001, CD81-002, CD81-012, CD81-013
chr14	98444151	98445422	1272	*	9	9.09e-62	6.54e-25	0.304343	0.144408	C14orf64-001, C14orf64-002, C14orf64-003, C14orf64-006, C14orf64-005, C14orf64-004
chr8	145577701	145581006	3306	*	20	8.08e-29	7.38e-25	0.14956	0.0657303	SLC52A2-001, FBXL6-002, TMEM249-001, SLC52A2-003, FBXL6-001, FBXL6-004, SLC52A2-010, FBXL6-009, TMEM249-002, SLC52A2-011, TMEM249-004, FBXL6-007, SLC52A2-012, SLC52A2-008, SLC52A2-013, FBXL6-005, SLC52A2-009, FBXL6-010, SLC52A2-002, FBXL6-006, GS1-393G12.13-001, SLC52A2-006, SLC52A2-004, SLC52A2-007, SLC52A2-005, SLC52A2-201
chr9	130660399	130662928	2530	*	11	2.2e-38	1.12e-24	0.140861	0.080577	ST6GALNAC6-201, ST6GALNAC6-010, ST6GALNAC6-006, ST6GALNAC6-008, ST6GALNAC6-007, ST6GALNAC6-014, ST6GALNAC6-004, ST6GALNAC6-012, ST6GALNAC6-001, ST6GALNAC6-009, ST6GALNAC6-013, ST6GALNAC6-202
chr11	111249659	111250744	1086	*	13	4.23e-45	1.37e-24	-0.134851	-0.0911218	POU2AF1-001, POU2AF1-002, POU2AF1-003
chr1	94079684	94081080	1397	*	8	1.34e-56	2.37e-24	0.238104	0.132272	BCAR3-004
chr19	50037018	50037880	863	*	6	1.69e-78	2.77e-24	-0.313661	-0.160828	NA
chr1	149908085	149909433	1349	*	13	1.81e-41	6.58e-24	0.157127	0.103198	MTMR11-201, MTMR11-001, MTMR11-202, MTMR11-203, MTMR11-003, MTMR11-007, MTMR11-005, MTMR11-002, MTMR11-004
chr17	48911410	48913424	2015	*	22	9.73e-47	7.78e-24	0.115095	0.0517707	WFIKKN2-001, WFIKKN2-002
chr19	3178378	3180035	1658	*	14	3.98e-39	8e-24	-0.110332	-0.0833844	S1PR4-001
chr14	50862509	50865194	2686	*	19	3.89e-55	8.69e-24	0.174862	0.0728614	CDKL1-003, CDKL1-001, CDKL1-005, CDKL1-006, CDKL1-004, RP11-247L20.3-001
chr6	110736422	110737053	632	*	6	4.75e-55	1.02e-23	0.217645	0.155372	DDO-002, DDO-001, DDO-004
chr17	79109429	79110023	595	*	7	1.76e-57	1.03e-22	0.240205	0.134685	RP11-149I9.2-001
chr2	69001086	69002378	1293	*	17	3.69e-38	1.09e-22	-0.0991251	-0.0664142	ARHGAP25-002, ARHGAP25-006, ARHGAP25-010, ARHGAP25-011
chr22	38711154	38714771	3618	*	22	2.59e-34	3.09e-22	0.117554	0.0455853	CSNK1E-003, CSNK1E-201, CSNK1E-002, CSNK1E-005, CSNK1E-004, CSNK1E-008
chr8	145728203	145729799	1597	*	19	3.9e-32	4.85e-22	0.165784	0.0674833	GPT-005, GPT-201, CTD-2517M22.14-001, GPT-003, GPT-007, PPP1R16A-014, GPT-001, CTD-2517M22.14-002, GPT-006, GPT-004
chr11	66102352	66105148	2797	*	17	1.64e-65	6.09e-22	0.165264	0.0485614	RIN1-001, RIN1-201, RIN1-007, RIN1-005, RP11-867G23.12-001, RIN1-008, RIN1-002, RIN1-004, RIN1-006
chr17	46656543	46659318	2776	*	16	3.06e-37	6.42e-22	0.166869	0.0798071	HOXB4-001, MIR10A-201, HOXB3-009, HOXB3-005, MIR10A-001
chr17	37819550	37822045	2496	*	14	1.17e-31	7.91e-22	0.113845	0.0631818	TCAP-001, TCAP-002
chr1	42383598	42385662	2065	*	16	2.94e-56	8.48e-22	0.139354	0.0555846	HIVEP3-002, HIVEP3-001, HIVEP3-005
chr6	31845110	31847633	2524	*	17	3.7e-23	1.74e-21	0.122072	0.0686807	SLC44A4-001, SLC44A4-201, SLC44A4-004, SLC44A4-003, SLC44A4-002, SLC44A4-202
chr2	157183755	157187229	3475	*	18	1.98e-20	1.75e-21	-0.158819	-0.0888976	NR4A2-001, NR4A2-007, NR4A2-009, NR4A2-011, NR4A2-006, NR4A2-005, NR4A2-003, NR4A2-008, NR4A2-201
chr5	179245714	179250797	5084	*	18	4.4e-38	1.76e-21	0.163674	0.0585199	SQSTM1-002, SQSTM1-001, SQSTM1-202, SQSTM1-003, SQSTM1-008, SQSTM1-005, SQSTM1-007, SQSTM1-004, SQSTM1-006, SQSTM1-017, SQSTM1-016, SQSTM1-013
chr3	112359488	112360952	1465	*	11	2.8e-41	2.13e-21	0.168296	0.0969052	CCDC80-001, CCDC80-003, CCDC80-011, CCDC80-012
chr17	46651225	46654330	3106	*	20	1.69e-32	2.19e-21	0.154166	0.0820311	HOXB3-007, HOXB3-010, HOXB3-201, HOXB3-008
chr1	19968885	19972777	3893	*	27	2.7e-43	3.2e-21	0.112567	0.0506533	NBL1-002, NBL1-001, NBL1-006, NBL1-008, NBL1-004, NBL1-007, NBL1-005, NBL1-003, NBL1-201
chr1	2435087	2437658	2572	*	10	1.18e-27	3.27e-21	0.176155	0.102418	NA
chr1	202128508	202132071	3564	*	17	1.89e-27	3.37e-21	-0.121612	-0.0442248	PTPN7-201, PTPN7-001, PTPN7-003, PTPN7-015, PTPN7-010, PTPN7-018, PTPN7-017, PTPN7-008, PTPN7-020, PTPN7-005, PTPN7-013, PTPN7-014, PTPN7-007, PTPN7-016, PTPN7-019, PTPN7-012, PTPN7-004, PTPN7-011, PTPN7-009, PTPN7-202, PTPN7-203
chr17	80328445	80330901	2457	*	15	2.17e-32	4.9e-21	0.13649	0.0644731	UTS2R-001
chr17	7791208	7793414	2207	*	12	1.44e-40	5.51e-21	0.122509	0.0738515	CHD3-001, CHD3-002, CHD3-006, CHD3-013, CHD3-012
chr19	15390948	15392457	1510	*	9	4.06e-40	7.05e-21	0.172691	0.115046	BRD4-001, BRD4-002
chr8	1906312	1906498	187	*	4	3.39e-50	8.28e-21	0.285772	0.24707	NA
chr7	27159883	27163331	3449	*	18	2.96e-20	9.74e-21	0.14209	0.0936354	HOXA3-001, HOXA-AS2-001, HOXA-AS2-005, HOXA-AS2-003, HOXA-AS2-002, HOXA-AS2-004, HOXA-AS2-007
chr3	50358887	50361554	2668	*	20	8.82e-45	9.79e-21	0.163145	0.0553837	HYAL2-001, HYAL2-002, HYAL2-009, HYAL2-008, HYAL2-010, HYAL2-006, HYAL2-004, HYAL2-003, HYAL2-007, HYAL2-005
chr12	121163023	121166143	3121	*	18	5.05e-48	1.01e-20	0.270457	0.0679348	ACADS-001, ACADS-002, ACADS-003, RP11-173P15.5-001
chr1	2161049	2164602	3554	*	12	5.53e-20	1.02e-20	0.138966	0.082382	SKI-001, SKI-004
chr16	29673465	29676071	2607	*	16	1.62e-28	1.03e-20	-0.117155	-0.0698494	SPN-201, SPN-001, SPN-002, QPRT-005, SPN-003
chr11	67204799	67206434	1636	*	14	9.62e-35	1.32e-20	-0.107219	-0.0629985	PTPRCAP-001, AP003419.16-001, CORO1B-007, CORO1B-005
chr15	42787188	42788175	988	*	16	9.42e-68	1.98e-20	0.187571	0.060718	SNAP23-001, SNAP23-201, SNAP23-011, SNAP23-008, SNAP23-014, SNAP23-010, SNAP23-009, SNAP23-015, SNAP23-020, SNAP23-012
chr21	35898494	35900255	1762	*	12	8.47e-45	2.1e-20	0.138222	0.087592	RCAN1-003, RCAN1-201, RCAN1-005, RCAN1-006, RCAN1-007
chr10	88727059	88730324	3266	*	20	2.39e-35	3e-20	0.101887	0.0652524	ADIRF-001, ADIRF-002, ADIRF-AS1-002, RP11-96C23.5-001, ADIRF-AS1-003, MMRN2-002, ADIRF-003, ADIRF-AS1-001, ADIRF-AS1-004, RP11-96C23.15-001, MMRN2-008
chr6	31937731	31941629	3899	*	76	6.03e-60	3.3e-20	0.139417	0.0305225	DXO-001, STK19-001, STK19-002, DXO-006, DXO-007, STK19-015, DXO-010, STK19-006, STK19-004, STK19-016, STK19-010, SKIV2L-011, STK19-013, SKIV2L-012, DXO-005, STK19-005, DXO-011, DXO-002, DXO-003, STK19-012, STK19-007, DXO-009, STK19-003, STK19-009, SKIV2L-014, DXO-004, DXO-012, DXO-013, STK19-008, SKIV2L-013, STK19-014, DXO-015, DXO-014, DXO-008, STK19-017
chr6	30848178	30854551	6374	*	59	2.85e-22	3.49e-20	0.107069	0.0266505	DDR1-005, DDR1-006, DDR1-002, DDR1-003, DDR1-204, DDR1-205, DDR1-013, DDR1-031, DDR1-012, DDR1-016, DDR1-050, DDR1-014, DDR1-021, DDR1-036, DDR1-206, DDR1-207, DDR1-001, DDR1-010, DDR1-011, DDR1-004, DDR1-025, DDR1-027, DDR1-046, DDR1-015, DDR1-042, DDR1-037, DDR1-026, DDR1-047, DDR1-024, DDR1-033, DDR1-034, DDR1-032, DDR1-020, DDR1-028, DDR1-030, DDR1-035, DDR1-048, DDR1-039, DDR1-049, DDR1-038,…
chr19	35629022	35630651	1630	*	19	9.8e-39	3.97e-20	0.13461	0.0575123	FXYD1-001, AC020907.2-201, FXYD1-006, CTD-2527I21.4-002, FXYD1-004, FXYD1-007, FXYD1-003, FXYD1-002, FXYD1-009, FXYD1-005, FXYD1-010, CTD-2527I21.4-001, FXYD1-008
chr6	31539539	31541349	1811	*	18	3.74e-38	4.08e-20	-0.137007	-0.0721208	LTA-001, TNF-001, LTA-002, LTA-004, LTA-003
chr5	172109635	172112211	2577	*	8	2.36e-42	7.56e-20	-0.199999	-0.099565	NA
chr17	37892841	37896620	3780	*	26	3.64e-21	8.31e-20	0.0978771	0.0581649	GRB7-001, GRB7-201, GRB7-003, GRB7-009, GRB7-002, GRB7-006, GRB7-005, GRB7-011, GRB7-014, GRB7-012, GRB7-013, GRB7-008, GRB7-010
chr20	36148133	36150135	2003	*	43	1.8e-31	1.31e-19	-0.156634	-0.0407547	NNAT-001, NNAT-002, BLCAP-009, BLCAP-010, BLCAP-005
chr17	76713041	76714557	1517	*	9	7.75e-35	1.36e-19	0.142958	0.095553	CYTH1-016
chr19	2493740	2495886	2147	*	9	6.14e-28	1.59e-19	0.15138	0.0862944	NA
chr9	140064014	140069745	5732	*	25	7.29e-25	1.6e-19	0.13168	0.0496606	LRRC26-001, TMEM210-001, TMEM210-003, TMEM210-002, GRIN1-011, ANAPC2-005, ANAPC2-002, ANAPC2-004, TMEM210-004, RP11-350O14.18-001, MIR3621-201
chr12	125002007	125003786	1780	*	12	4.19e-28	2.59e-19	0.146162	0.0804895	NCOR2-004
chr9	124988720	124991656	2937	*	27	5.65e-49	2.65e-19	0.200886	0.0653803	LHX6-006, LHX6-003, LHX6-002, LHX6-001, LHX6-009, LHX6-013, LHX6-010, LHX6-012, LHX6-011
chr16	89167282	89170654	3373	*	15	7.67e-33	3.23e-19	0.195264	0.0710034	ACSF3-015, ACSF3-014, ACSF3-012
chr12	58209548	58211237	1690	*	9	1.71e-23	3.95e-19	0.140004	0.0931129	AVIL-001, AVIL-201, AVIL-003, AVIL-002, AVIL-008, RP11-571M6.18-001
chr9	35905317	35906980	1664	*	7	4.58e-36	4.72e-19	0.13653	0.104057	HRCT1-001
chr6	31913051	31914305	1255	*	12	9.64e-33	4.92e-19	0.128973	0.0846599	CFB-001, CFB-003, CFB-005, CFB-006, CFB-008, C2-013, CFB-004, CFB-002, CFB-014, CFB-007
chr20	57581903	57583709	1807	*	27	9.09e-59	4.96e-19	-0.133362	-0.0599991	CTSZ-001, CTSZ-003, CTSZ-002, CTSZ-005
chr20	45947025	45948853	1829	*	10	3.86e-23	5.86e-19	0.163537	0.0977343	ZMYND8-005, AL031666.2-201
chr22	23521742	23524136	2395	*	13	6.39e-32	6.09e-19	0.128929	0.0329206	BCR-001, BCR-002, BCR-201, BCRP8-001, BCR-013, BCRP8-201
chr17	4463371	4465386	2016	*	13	1.33e-39	9.09e-19	0.189112	0.0917533	GGT6-001, GGT6-002, GGT6-004, GGT6-003, GGT6-006, GGT6-005
chr4	185725995	185728262	2268	*	10	5.15e-55	9.22e-19	0.20618	0.0788454	ACSL1-201, ACSL1-003, ACSL1-007
chr1	854766	858547	3782	*	18	1.19e-38	9.77e-19	0.138543	0.0547556	RP11-54O7.3-001, SAMD11-011, RP11-54O7.3-002, SAMD11-003, RP11-54O7.3-003
chr17	80407031	80408536	1506	*	9	1.36e-36	1.03e-18	-0.148492	-0.0859442	C17orf62-004, C17orf62-201, C17orf62-003, C17orf62-001, C17orf62-006, C17orf62-034, C17orf62-030, C17orf62-029, C17orf62-019, C17orf62-033, C17orf62-022, C17orf62-012, C17orf62-018, C17orf62-008, C17orf62-036, C17orf62-011, C17orf62-002, C17orf62-040, C17orf62-028, C17orf62-010, C17orf62-027, C17orf62-032, C17orf62-031, C17orf62-020, C17orf62-035, C17orf62-013, C17orf62-025, C17orf62-037, C17orf6…
chr19	1355239	1357017	1779	*	12	2.19e-42	1.08e-18	0.172003	0.0928168	MUM1-201, MUM1-016, MUM1-002, MUM1-008, MUM1-018, MUM1-005, MUM1-004, MUM1-009, MUM1-003, MUM1-001, MUM1-007
chr1	206945034	206946595	1562	*	9	1.3e-35	1.13e-18	-0.13741	-0.082168	IL10-003, IL10-001, IL10-002
chr19	55997780	56000201	2422	*	8	3.19e-41	1.44e-18	0.157304	0.0910643	NAT14-001, SSC5D-001, SSC5D-003, NAT14-004, SSC5D-002, NAT14-005, NAT14-002, NAT14-003, SSC5D-005
chr14	21466306	21468453	2148	*	10	1.55e-35	2.39e-18	0.147042	0.106211	SLC39A2-001, SLC39A2-003, SLC39A2-002, RP11-84C10.4-001
chr16	28995271	28997966	2696	*	21	1.14e-30	2.7e-18	-0.100011	-0.0561349	LAT-201, LAT-001, LAT-004, LAT-002, LAT-007, LAT-008, LAT-006, LAT-009, LAT-012, LAT-015, LAT-005, LAT-003, LAT-010, LAT-014, LAT-011
chr4	40197355	40198776	1422	*	12	1.13e-33	2.76e-18	-0.151272	-0.0951119	RHOH-001, RHOH-013, RHOH-008, RHOH-012, RHOH-007, RHOH-011, RHOH-009, RHOH-010
chr22	24827114	24829462	2349	*	11	2e-33	2.79e-18	0.134266	0.053379	ADORA2A-015, ADORA2A-012, ADORA2A-011
chr4	26491963	26492488	526	*	7	3.06e-34	3.72e-18	0.211653	0.133069	CCKAR-001
chr12	321723	323905	2183	*	22	2.21e-33	4.48e-18	0.108051	0.050037	SLC6A12-001, SLC6A12-201, SLC6A12-002, SLC6A12-202, SLC6A12-008, SLC6A12-007, SLC6A12-004, SLC6A12-005, SLC6A12-003, SLC6A12-006
chr12	109553359	109554767	1409	*	9	4.64e-26	6.31e-18	0.181745	0.12492	ACACB-001
chr12	11708469	11709857	1389	*	8	5.65e-35	6.57e-18	0.174518	0.123459	RP11-434C1.2-001, RP11-434C1.1-002, RP11-434C1.1-003
chr14	23351487	23352504	1018	*	8	1.33e-33	6.86e-18	0.143027	0.0851414	REM2-001, REM2-002
chr7	73506258	73508434	2177	*	15	1.99e-27	7.13e-18	-0.123366	-0.0637108	LIMK1-006, LIMK1-007, LIMK1-005
chr10	23370258	23370459	202	*	3	4.39e-45	7.25e-18	0.29289	0.20633	NA
chr5	150284416	150285753	1338	*	15	5.19e-34	7.43e-18	0.137236	0.0629593	ZNF300-201, ZNF300-001, ZNF300-202, ZNF300-002, ZNF300-203
chr7	142411	143220	810	*	6	2.2e-38	7.99e-18	0.217651	0.131856	NA
chr13	101175894	101175948	55	*	3	8.55e-43	8.25e-18	0.137445	0.122761	NA
chr7	150066656	150070704	4049	*	14	1.7e-21	1e-17	0.17691	0.0964463	REPIN1-201, REPIN1-018, REPIN1-202, REPIN1-004, REPIN1-009, REPIN1-008, REPIN1-005, REPIN1-011, ZNF775-002, REPIN1-001, REPIN1-006, REPIN1-013, REPIN1-003, RP4-584D14.5-001, REPIN1-012, REPIN1-002, REPIN1-007, REPIN1-019, REPIN1-016, REPIN1-014, REPIN1-017, REPIN1-203
chr6	33128903	33134748	5846	*	63	7.44e-34	1.13e-17	0.173831	0.0384545	NA
chr1	2169229	2172290	3062	*	8	1.55e-16	1.27e-17	0.19477	0.105749	NA
chr16	88769443	88771527	2085	*	14	7.8e-25	1.32e-17	-0.090597	-0.0616512	CTU2-002, RNF166-001, CTU2-201, CTU2-001, RNF166-002, RNF166-004, RNF166-011, CTU2-003, RNF166-006, CTU2-009, CTU2-010, RNF166-003, CTU2-004, RNF166-005
chr2	223915743	223917590	1848	*	14	2.47e-39	1.58e-17	0.170808	0.0938516	KCNE4-001, KCNE4-002, KCNE4-201
chr4	184908254	184909509	1256	*	12	2.78e-28	1.61e-17	0.169712	0.113608	RP11-739P1.2-001
chr6	31865522	31870990	5469	*	75	5.43e-36	1.75e-17	0.164932	0.0167701	ZBTB12-001, EHMT2-009, EHMT2-007, EHMT2-001, EHMT2-008, C2-015, C2-014, EHMT2-002, C2-017, EHMT2-003, C2-004
chr8	95274252	95275772	1521	*	11	2.61e-40	1.85e-17	0.138628	0.0537196	GEM-001, GEM-002, GEM-004, GEM-005, GEM-003
chr11	864739	865988	1250	*	6	9.39e-27	1.91e-17	0.165724	0.0986732	TSPAN4-004
chr14	23015364	23016326	963	*	6	2.29e-36	1.93e-17	0.220261	0.11209	TRAJ1-001, TRAC-001
chr12	6492579	6495305	2727	*	18	6.01e-27	2.08e-17	0.117603	0.0574278	LTBR-001, LTBR-011, LTBR-002, LTBR-013, LTBR-014, LTBR-010, LTBR-012, LTBR-006, LTBR-015
chr2	28617552	28618489	938	*	8	2.21e-32	2.57e-17	0.125017	0.0814776	FOSL2-001, FOSL2-002, AC104695.3-001, FOSL2-004, AC104695.3-002, FOSL2-201, RP11-373D23.2-001
chr14	23623480	23625609	2130	*	12	1.49e-45	2.8e-17	0.173359	0.0873289	SLC7A8-006, RNU6-1138P-201, SLC7A8-201, SLC7A8-002, SLC7A8-007, SLC7A8-005
chr11	47428611	47431593	2983	*	19	2.41e-39	3.85e-17	0.146103	0.0571218	SLC39A13-011, SLC39A13-012, SLC39A13-003, SLC39A13-004, SLC39A13-005, SLC39A13-010, SLC39A13-008, SLC39A13-007, RP11-750H9.5-001, RP11-750H9.5-002, SLC39A13-001
chr16	725142	727212	2071	*	16	3.3e-31	3.94e-17	0.0952672	0.046444	RHBDL1-001, RHBDL1-002, RHBDL1-003, RHBDL1-005
chr11	843897	844686	790	*	11	2.49e-43	3.99e-17	0.118611	0.0779443	POLR2L-001, TSPAN4-201, TSPAN4-001, TSPAN4-202, TSPAN4-203, TSPAN4-204, TSPAN4-006, TSPAN4-007, TSPAN4-015, TSPAN4-016, TSPAN4-011, POLR2L-002
chr14	21565335	21569157	3823	*	19	7.37e-25	4.24e-17	0.139745	0.0629906	ZNF219-001, TMEM253-201, ZNF219-003, TMEM253-004, ZNF219-006, TMEM253-001, ZNF219-007, TMEM253-002, TMEM253-005, ZNF219-009, TMEM253-003, ZNF219-008
chr22	31477504	31480353	2850	*	12	7.69e-19	4.5e-17	0.126431	0.0634648	SMTN-002, SMTN-001, SMTN-003, SMTN-018, SMTN-015, SMTN-023, SMTN-013, SMTN-019, SMTN-014, SMTN-004, SMTN-016, RP3-412A9.16-001
chr14	23304823	23306850	2028	*	11	5.88e-48	5.05e-17	0.163595	0.0729875	MMP14-001, MMP14-005, MMP14-006, MMP14-003, MMP14-007
chr11	45070638	45070822	185	*	3	2.22e-39	5.11e-17	0.211162	0.181542	NA
chr2	235934945	235936596	1652	*	7	4.62e-33	5.18e-17	0.219715	0.11137	NA
chr19	12946093	12950850	4758	*	29	8.37e-21	5.36e-17	0.104281	0.0345968	MAST1-001, RTBDN-002, RTBDN-201, RTBDN-006, MAST1-003, RTBDN-001, RTBDN-005, MAST1-002, MAST1-005, RTBDN-007, RTBDN-004
chr15	40632399	40633816	1418	*	12	8.63e-42	5.7e-17	0.132673	0.0657508	C15orf52-003, C15orf52-005, C15orf52-004, C15orf52-002, C15orf52-007
chr19	16830287	16830859	573	*	9	2.48e-34	5.8e-17	0.187682	0.0951493	NWD1-002, NWD1-001, NWD1-006
chr1	12538341	12539376	1036	*	7	2.09e-29	6.1e-17	0.131669	0.105347	VPS13D-201
chr1	150978385	150980411	2027	*	9	7.69e-25	6.85e-17	0.194758	0.0673702	PRUNE-201, PRUNE-001, FAM63A-002, FAM63A-007, FAM63A-005, PRUNE-005, PRUNE-003, PRUNE-002, PRUNE-009, PRUNE-010, PRUNE-006, PRUNE-007, FAM63A-003, PRUNE-008, FAM63A-006
chr1	15497910	15499323	1414	*	11	6.33e-34	6.95e-17	0.1721	0.0818584	C1orf195-001, C1orf195-201
chr11	13461782	13462235	454	*	7	4.55e-45	7.43e-17	0.203191	0.149629	BTBD10-012, BTBD10-005, BTBD10-006
chr19	16178030	16178570	541	*	12	2.1e-42	9.26e-17	0.156943	0.0684956	TPM4-001, TPM4-201, CTD-2231E14.4-001, TPM4-008, TPM4-007
chr3	184037145	184038723	1579	*	12	1.06e-50	9.58e-17	0.146717	0.0738081	EIF4G1-028, EIF4G1-027, EIF4G1-016, EIF4G1-041, EIF4G1-039, EIF4G1-015, EIF4G1-029, EIF4G1-025, EIF4G1-030
chr11	70507825	70509330	1506	*	11	2.33e-35	1.05e-16	-0.178546	-0.0909701	SHANK2-202, SHANK2-001, SHANK2-008, SHANK2-016, SHANK2-021, SHANK2-204, SHANK2-205
chr14	23445909	23447792	1884	*	9	3.26e-19	1.12e-16	0.128094	0.0884789	AJUBA-002, AJUBA-008, AJUBA-006, AJUBA-007, AJUBA-005
chr16	29756951	29758360	1410	*	11	1.19e-36	1.12e-16	-0.125384	-0.0771501	C16orf54-001, AC009133.17-001
chr14	24777708	24779400	1693	*	10	2.29e-22	1.39e-16	0.113254	0.0624057	CIDEB-001, CIDEB-002, LTB4R-001, LTB4R2-001, LTB4R2-003, LTB4R2-002, LTB4R2-201, LTB4R-004, CIDEB-003, CIDEB-005, CIDEB-006
chr7	30959709	30961331	1623	*	11	3.06e-26	1.42e-16	0.111911	0.0555902	AQP1-002, AQP1-003, AQP1-202
chr1	153599479	153600972	1494	*	21	3.03e-29	1.44e-16	0.0997743	0.0657683	S100A1-001, S100A13-001, S100A1-005, S100A1-003, S100A13-202, S100A13-203, S100A1-004, S100A13-204, S100A1-002, S100A13-002
chr20	43342929	43343997	1069	*	11	1.47e-41	1.46e-16	0.179637	0.0752493	WISP2-001, WISP2-003, WISP2-002, WISP2-004
chr20	19866743	19867423	681	*	9	2.09e-28	1.5e-16	0.131868	0.091204	RIN2-003
chr15	67439378	67440222	845	*	6	5.89e-29	1.59e-16	0.112305	0.0924728	RP11-342M21.2-001
chr7	105319558	105320800	1243	*	7	6.44e-42	1.65e-16	0.17384	0.0710618	ATXN7L1-009, ATXN7L1-007, ATXN7L1-008, ATXN7L1-006
chr11	62303651	62304165	515	*	6	1.53e-35	1.68e-16	0.159577	0.110513	AHNAK-011, RP11-864I4.3-001
chr8	144653944	144656271	2328	*	16	7.38e-36	1.86e-16	0.130887	0.0499822	MROH6-001, NAPRT1-011, NAPRT1-012, MROH6-002, RP11-661A12.9-001
chr16	474271	474937	667	*	5	2.29e-39	1.89e-16	0.202922	0.152588	RAB11FIP3-001, RAB11FIP3-010, RAB11FIP3-202
chr10	49892203	49893549	1347	*	17	1.14e-28	1.94e-16	-0.100012	-0.0741599	WDFY4-008
chr16	3161669	3163755	2087	*	13	6.27e-31	2.27e-16	0.113945	0.0649617	ZNF205-002, ZNF205-001, ZNF205-004, ZNF205-003, ZNF205-005, ZNF205-AS1-001, ZNF205-AS1-002
chr7	2967973	2968685	713	*	8	2.06e-56	2.53e-16	0.128796	0.0778604	CARD11-013
chr1	156216957	156218759	1803	*	10	5.03e-29	2.59e-16	0.154056	0.0806605	PAQR6-001, PAQR6-006, PAQR6-003, PAQR6-201, PAQR6-002, PAQR6-007, PAQR6-010, PAQR6-009, PAQR6-008, PAQR6-005, PAQR6-011, PAQR6-202
chr14	104345945	104347395	1451	*	8	2.3e-27	2.64e-16	0.110603	0.0802	CTD-2134A5.4-001
chr1	153580069	153582683	2615	*	14	1.33e-27	2.69e-16	0.146376	0.0791342	S100A16-007, S100A16-008, S100A16-010
chr17	1616635	1619022	2388	*	11	4.31e-24	2.7e-16	0.153701	0.062875	WDR81-002, MIR22HG-001, MIR22HG-201, WDR81-201, WDR81-004, WDR81-007, WDR81-009, WDR81-008, MIR22HG-012, MIR22HG-011, MIR22HG-003, MIR22HG-008, MIR22HG-004, MIR22HG-007, MIR22HG-002, MIR22HG-006, MIR22HG-009, MIR22HG-010, MIR22HG-005, MIR22HG-014, MIR22HG-018, MIR22HG-016, MIR22HG-019, MIR22HG-017, MIR22HG-013, MIR22HG-015
chr11	1873757	1876365	2609	*	9	1.98e-19	2.78e-16	-0.105501	-0.0857153	LSP1-004
chr22	30661949	30663901	1953	*	12	9.64e-22	3.16e-16	-0.0877728	-0.0629362	OSM-001, OSM-003, OSM-002
chr4	155661052	155663225	2174	*	13	3.99e-38	3.16e-16	-0.160441	-0.0902774	LRAT-005, LRAT-004, LRAT-006
chr17	76975944	76977057	1114	*	9	2.4e-28	3.55e-16	0.10342	0.0580893	LGALS3BP-001, LGALS3BP-021, LGALS3BP-012, LGALS3BP-004, LGALS3BP-002, LGALS3BP-009, LGALS3BP-003, LGALS3BP-005, LGALS3BP-011, LGALS3BP-006, LGALS3BP-018, LGALS3BP-010, LGALS3BP-017, LGALS3BP-007
chr20	62167942	62170767	2826	*	15	8.8e-28	3.63e-16	0.15867	0.0617667	PTK6-001, PTK6-201
chr1	160064754	160066587	1834	*	5	6.1e-28	3.71e-16	0.17505	0.110206	IGSF8-001, IGSF8-003, IGSF8-004
chr3	9811407	9812180	774	*	11	3.44e-30	3.78e-16	0.0831959	0.0500365	CAMK1-001, CAMK1-003, CAMK1-006
chr15	91410508	91412118	1611	*	7	1.76e-33	3.86e-16	0.180133	0.0925937	FURIN-001
chr16	4837760	4838906	1147	*	13	7.15e-30	3.86e-16	0.140454	0.0726104	SEPT12-001, SEPT12-003, SEPT12-002, SEPT12-008, SMIM22-002, SMIM22-001, SEPT12-006, SEPT12-005, SMIM22-006, SEPT12-007, SEPT12-004
chr9	125137380	125137594	215	*	6	3.56e-32	4.31e-16	0.151573	0.114054	PTGS1-201
chr17	80192161	80195101	2941	*	21	5.41e-36	4.46e-16	0.10814	0.033508	SLC16A3-008, SLC16A3-017, SLC16A3-009, SLC16A3-001, SLC16A3-010, SLC16A3-018
chr11	128555749	128561007	5259	*	22	7.43e-24	4.58e-16	0.101311	0.0504836	FLI1-202, RP11-744N12.3-001, FLI1-203, FLI1-008, RP11-744N12.3-002, FLI1-004
chr3	9956506	9959128	2623	*	15	1.34e-29	5.26e-16	0.0990757	0.0506984	IL17RC-001, IL17RC-014, RNU6-882P-201, IL17RC-019, IL17RC-017, IL17RC-020, IL17RC-201, IL17RC-028, IL17RC-009, IL17RC-011, IL17RC-010, IL17RC-027, IL17RC-016, IL17RC-021, IL17RC-006, IL17RC-022, IL17RC-018, IL17RC-024, IL17RC-008, IL17RC-025, IL17RC-002, IL17RC-012, IL17RC-003, IL17RC-026, IL17RC-004
chr12	51420104	51423248	3145	*	20	1.89e-31	5.33e-16	0.145869	0.0643899	SLC11A2-006, SLC11A2-002, SLC11A2-201, SLC11A2-005, SLC11A2-012, SLC11A2-004, SLC11A2-003, SLC11A2-007, SLC11A2-015, SLC11A2-010, SLC11A2-001, SLC11A2-014, SLC11A2-025, SLC11A2-020, SLC11A2-018, SLC11A2-019, SLC11A2-011, SLC11A2-013
chr11	57266050	57268267	2218	*	8	9.69e-21	5.67e-16	0.155355	0.0925673	SLC43A1-010, SLC43A1-008
chr1	32040692	32043619	2928	*	21	2.71e-22	6.39e-16	0.121647	0.0578888	TINAGL1-001, RP11-73M7.1-001, TINAGL1-201, TINAGL1-202, TINAGL1-006, TINAGL1-007, TINAGL1-008, TINAGL1-005, TINAGL1-002, TINAGL1-009, TINAGL1-203
chr1	45272261	45274600	2340	*	16	2.93e-31	6.8e-16	0.149787	0.0547679	TCTEX1D4-001, TCTEX1D4-201, BTBD19-008, BTBD19-009, BTBD19-201, BTBD19-202, BTBD19-007, BTBD19-006, BTBD19-001, PLK3-004
chr17	41277059	41278906	1848	*	33	1.5e-37	6.86e-16	0.18476	0.0429453	BRCA1-201, BRCA1-202, BRCA1-203, BRCA1-204, BRCA1-205, NBR2-003, BRCA1-001, NBR2-001, BRCA1-010, BRCA1-020, NBR2-004, BRCA1-012, BRCA1-007, BRCA1-011, BRCA1-005, BRCA1-017, BRCA1-004, BRCA1-009, BRCA1-016, BRCA1-014, BRCA1-002, BRCA1-006, BRCA1-008, BRCA1-013, BRCA1-003, BRCA1-023, BRCA1-024, BRCA1-025
chr17	79105559	79108051	2493	*	13	4.09e-51	6.92e-16	0.141692	0.073222	MIR1250-201, AATK-002, RP11-149I9.2-001, AATK-006
chr3	58522689	58523649	961	*	7	2.36e-27	7.08e-16	0.140863	0.0980501	ACOX2-001, ACOX2-002, ACOX2-006, ACOX2-004, ACOX2-007, ACOX2-005, ACOX2-008
chr11	118134073	118135931	1859	*	14	9.31e-28	7.59e-16	0.140166	0.0641604	MPZL2-001, MPZL2-002, MPZL2-004, MPZL2-005, MPZL2-003, MPZL2-007
chr17	7832479	7834370	1892	*	14	1.94e-45	7.81e-16	-0.29983	-0.0946314	TRAPPC1-001, KCNAB3-001, CNTROB-201, CNTROB-001, TRAPPC1-201, CNTROB-002, KCNAB3-003, CNTROB-008, CNTROB-009, KCNAB3-002, TRAPPC1-003, TRAPPC1-006, TRAPPC1-002, RP11-1099M24.7-001, TRAPPC1-005, KCNAB3-004, CNTROB-010, TRAPPC1-004, CNTROB-007
chr17	7742126	7743410	1285	*	7	3.08e-26	8.54e-16	0.145742	0.0988098	KDM6B-001, KDM6B-002, KDM6B-004, KDM6B-006
chr5	141248208	141249820	1613	*	10	5.13e-26	9.81e-16	0.111671	0.0787971	PCDH1-005, PCDH1-008, PCDH1-006, PCDH1-202
chr11	13983009	13984996	1988	*	17	7.28e-73	9.96e-16	0.214846	0.0644619	SPON1-201, SPON1-001
chr17	56408197	56409534	1338	*	9	3.21e-26	1.02e-15	-0.132127	-0.0959771	MIR142-201, BZRAP1-AS1-003, MIR142-001, BZRAP1-AS1-002, BZRAP1-AS1-009
chr15	29969096	29969720	625	*	5	1.25e-34	1.03e-15	0.171836	0.124321	RP11-680F8.1-001, RP11-680F8.1-002
chr19	49993125	49994485	1361	*	15	4.83e-38	1.05e-15	0.1643	0.0813068	SNORD33-201, SNORD35A-201, SNORD32A-201, SNORD34-201, RPL13A-011, RPL13A-010, RPL13A-003, RPL13A-012
chr7	73476337	73477544	1208	*	5	4.2e-30	1.05e-15	0.154384	0.0866746	CTB-51J22.1-001
chr6	30857892	30860960	3069	*	26	4.07e-29	1.08e-15	-0.107279	-0.0385418	DDR1-203, DDR1-006, DDR1-007, DDR1-050, DDR1-008, DDR1-017, DDR1-054, DDR1-053, DDR1-018, DDR1-052, DDR1-051, DDR1-055, MIR4640-203
chr12	52636834	52638592	1759	*	9	5.07e-29	1.16e-15	0.110304	0.0359894	KRT7-011, KRT7-018, KRT7-004, KRT7-007, KRT7-008
chr5	1494980	1495356	377	*	5	3.16e-30	1.19e-15	-0.14048	-0.116048	LPCAT1-006, LPCAT1-008
chr17	77030192	77031156	965	*	7	1.74e-28	1.22e-15	0.143142	0.107496	C1QTNF1-009
chr3	128778575	128780164	1590	*	11	4.12e-23	1.42e-15	-0.100526	-0.080262	GP9-001
chr3	42200666	42201898	1233	*	8	1.83e-26	1.44e-15	0.128038	0.0821617	TRAK1-002, TRAK1-001, TRAK1-008
chr13	114103452	114104408	957	*	9	1.56e-27	1.45e-15	0.161035	0.0842756	ADPRHL1-001, ADPRHL1-003
chr2	165811765	165812478	714	*	14	6.87e-29	1.52e-15	0.138999	0.0912559	SLC38A11-001, SLC38A11-002, SLC38A11-003, SLC38A11-009, SLC38A11-004
chr16	89042948	89044882	1935	*	15	7.82e-34	1.53e-15	0.152339	0.0307274	CBFA2T3-001, CBFA2T3-201, CBFA2T3-202, CBFA2T3-203, CBFA2T3-009
chr2	206628088	206629314	1227	*	12	2.9e-27	1.61e-15	0.147438	0.0822819	AC007362.3-001, NRP2-015, NRP2-014, NRP2-013, AC007362.3-003, AC007362.3-002
chr14	21269744	21272204	2461	*	15	2.3e-28	1.84e-15	0.135259	0.071563	RNASE1-002, RNASE1-001, RNASE1-003, RNASE1-004, RNASE1-005
chr16	832110	834201	2092	*	14	1.75e-27	1.87e-15	0.109715	0.0602457	MSLNL-201, MSLNL-202, MSLNL-001
chr16	57405979	57406955	977	*	11	1.91e-26	1.92e-15	0.0974033	0.0595244	CX3CL1-001, CX3CL1-002, CX3CL1-004
chr6	32373620	32376095	2476	*	11	1.55e-20	1.96e-15	0.170389	0.119581	BTNL2-201, BTNL2-202, BTNL2-203, BTNL2-204, BTNL2-003, BTNL2-001, BTNL2-002, BTNL2-205, BTNL2-206
chr5	92928615	92931623	3009	*	13	2.37e-15	2.05e-15	-0.180451	-0.124911	NR2F1-005
chr11	65620170	65621695	1526	*	6	7.65e-54	2.39e-15	0.150713	0.072157	NA
chr4	24796514	24797176	663	*	10	8.35e-33	2.46e-15	0.149401	0.104972	SOD3-001
chr4	41613561	41614958	1398	*	11	4.95e-27	2.52e-15	0.141019	0.0878686	LIMCH1-018, LIMCH1-017, LIMCH1-019, LIMCH1-015, LIMCH1-016, LIMCH1-014
chr12	8996605	8997862	1258	*	10	1.08e-30	2.58e-15	0.187857	0.0774756	A2ML1-008, A2ML1-004, A2ML1-010, A2ML1-003, A2ML1-009
chr10	81044831	81046551	1721	*	9	2.14e-22	2.72e-15	-0.114917	-0.0839476	NA
chr1	6092930	6094993	2064	*	11	6.65e-28	2.76e-15	0.154469	0.0715514	KCNAB2-006, KCNAB2-014
chr1	155910523	155912569	2047	*	9	3.62e-16	2.78e-15	0.111278	0.0788148	RXFP4-001
chr10	126211602	126212700	1099	*	7	2.01e-26	2.88e-15	0.119833	0.0753191	NA
chr2	43903227	43904011	785	*	11	8.43e-29	2.9e-15	0.208566	0.0990476	AC011242.6-001, AC011242.6-201
chr12	122018177	122020718	2542	*	23	7.87e-78	2.98e-15	0.153769	0.0509255	KDM2B-005, KDM2B-001, KDM2B-006, KDM2B-201, KDM2B-004, KDM2B-007, KDM2B-008, RP13-941N14.1-001, KDM2B-002
chr8	144800997	144802669	1673	*	9	3.99e-39	2.99e-15	0.149401	0.0791307	MAPK15-006, RP11-429J17.5-001, MAPK15-008, MAPK15-007
chr12	7095884	7096338	455	*	5	9.68e-33	3.1e-15	0.160954	0.130928	C1S-001
chr20	62199034	62200285	1252	*	11	1.79e-28	3.55e-15	-0.0920375	-0.063811	HELZ2-001, HELZ2-006
chr1	236685849	236687869	2021	*	21	4.78e-35	3.62e-15	0.153992	0.0485877	LGALS8-011, LGALS8-024, LGALS8-003, LGALS8-009, LGALS8-002, LGALS8-201, LGALS8-028, LGALS8-015, LGALS8-202, LGALS8-005, LGALS8-AS1-001, LGALS8-AS1-201, LGALS8-026, LGALS8-007, LGALS8-016, LGALS8-022
chr17	73628530	73630405	1876	*	12	6.6e-29	3.78e-15	0.125887	0.0637949	SMIM5-001, RECQL5-007, SMIM5-003, RECQL5-016
chr4	79971177	79971462	286	*	5	2.62e-29	3.79e-15	0.232844	0.190421	NA
chr19	4338140	4339426	1287	*	10	1.05e-25	3.81e-15	0.111443	0.0739097	STAP2-003, AC007292.7-001, STAP2-002, STAP2-006
chr6	33165404	33170177	4774	*	58	2.07e-19	3.85e-15	0.117241	0.0261081	RNY4P10-201, SLC39A7-002, SLC39A7-001, RXRB-001, RXRB-002, RXRB-201, SLC39A7-003, SLC39A7-005, RXRB-003, RXRB-004, RXRB-202
chr6	30069659	30072468	2810	*	44	8.59e-41	4.56e-15	0.0923985	0.0232698	TRIM31-AS1-001, TRIM31-003, TRIM31-009
chr11	66631012	66632197	1186	*	7	4e-38	4.97e-15	0.207325	0.0980891	NA
chr11	111781721	111784942	3222	*	22	3.14e-29	5.52e-15	0.151461	0.0503916	CRYAB-003, HSPB2-001, CRYAB-012, CRYAB-008, CRYAB-010, CRYAB-001, HSPB2-C11orf52-002, CRYAB-005, CRYAB-007, CRYAB-009, CRYAB-014, CRYAB-015, CRYAB-011, CRYAB-002, CRYAB-006, CRYAB-004, HSPB2-C11orf52-001, HSPB2-201
chr12	115103351	115105519	2169	*	13	9.46e-25	5.73e-15	-0.141941	-0.0807161	NA
chr14	105146996	105147781	786	*	7	2.19e-31	5.78e-15	0.164234	0.0961114	RP11-982M15.6-001
chr7	100198944	100201795	2852	*	16	5.25e-39	5.8e-15	0.106122	0.05227	PCOLCE-001, PCOLCE-AS1-001, PCOLCE-AS1-002, PCOLCE-008, PCOLCE-004, PCOLCE-007, PCOLCE-003, PCOLCE-005, PCOLCE-010, PCOLCE-006, PCOLCE-009, PCOLCE-002, PCOLCE-AS1-201
chr6	30173616	30176107	2492	*	19	3.17e-26	5.84e-15	0.136357	0.0641725	TRIM26-003
chr17	74073833	74075336	1504	*	10	1.56e-31	6.76e-15	0.138196	0.0828677	ZACN-001, ZACN-201, ZACN-003, ZACN-002, ZACN-004, ZACN-007
chr16	73205994	73207335	1342	*	7	3.77e-25	7.1e-15	0.158017	0.0966706	NA
chr4	38110810	38113446	2637	*	16	7.43e-36	7.28e-15	0.180423	0.0879403	TBC1D1-004, TBC1D1-003
chr14	105713608	105716436	2829	*	28	9.26e-37	7.31e-15	0.12282	0.0318683	BTBD6-201, BRF1-201, BTBD6-004, BTBD6-001, BRF1-001, BRF1-011, BTBD6-003, BTBD6-202, BTBD6-005, BRF1-019, BRF1-022, BRF1-007, BRF1-017
chr11	2481206	2482929	1724	*	23	3.2e-33	7.44e-15	0.134565	0.0626811	KCNQ1-002, KCNQ1-006
chr1	27189270	27191067	1798	*	11	2.61e-24	7.79e-15	0.138203	0.0843528	SFN-001
chr17	79282893	79283959	1067	*	13	1.94e-37	7.96e-15	0.134626	0.0486389	LINC00482-001, LINC00482-002
chr3	72200694	72201951	1258	*	6	2.58e-28	8.76e-15	0.116956	0.0860467	LINC00870-003, LINC00870-001, LINC00870-002
chr11	123065445	123067275	1831	*	10	1.28e-35	9.25e-15	-0.178194	-0.0526499	CLMP-001
chr9	110495498	110496004	507	*	3	9.66e-33	9.94e-15	0.274778	0.190215	NA
chr10	81966886	81967666	781	*	9	8.59e-24	9.94e-15	0.110825	0.0886202	ANXA11-201, ANXA11-202, ANXA11-001, LINC00857-001, ANXA11-002, LINC00857-002, ANXA11-003, ANXA11-007, ANXA11-204
chr17	37782053	37785652	3600	*	20	2.25e-29	1e-14	0.195092	0.0551105	PPP1R1B-001, PPP1R1B-005, PPP1R1B-002, PPP1R1B-006, PPP1R1B-008, PPP1R1B-011, PPP1R1B-013, PPP1R1B-014, PPP1R1B-012
chr6	168856028	168858319	2292	*	8	3.15e-29	1.11e-14	0.231233	0.110508	NA
chr17	79303434	79305710	2277	*	17	2.14e-20	1.36e-14	0.0899331	0.0545859	TMEM105-001, TMEM105-004, TMEM105-002, TMEM105-003, TMEM105-005
chr15	90547692	90548975	1284	*	5	1.7e-25	1.36e-14	0.160931	0.104695	ZNF710-004, MIR3174-201
chr16	2029855	2032394	2540	*	13	4.89e-20	1.45e-14	0.0934041	0.0587446	GFER-001, NOXO1-001, NOXO1-002, NOXO1-003, GFER-004, NOXO1-004, GFER-005, NOXO1-005, NOXO1-006, GFER-003, NOXO1-007, AC005606.1-201
chr14	94423111	94424707	1597	*	11	1.1e-30	1.47e-14	-0.0938182	-0.062309	ASB2-001, ASB2-003, ASB2-010, ASB2-009
chr11	1847227	1849235	2009	*	11	8.5e-27	1.49e-14	0.13509	0.062406	SYT8-010, SYT8-011, SYT8-201
chr4	1185915	1186611	697	*	3	1.85e-29	1.49e-14	0.204596	0.156969	NA
chr14	21491469	21493016	1548	*	15	9.43e-40	1.63e-14	0.136036	0.0565787	NDRG2-004, NDRG2-008, NDRG2-003, NDRG2-002, NDRG2-001, NDRG2-007, NDRG2-010, NDRG2-005, NDRG2-201, NDRG2-202, NDRG2-203, NDRG2-006, AL161668.5-002, TPPP2-013, AL161668.5-001, NDRG2-050, NDRG2-011, NDRG2-058, NDRG2-053, NDRG2-057, NDRG2-065, NDRG2-052, NDRG2-033, NDRG2-056, NDRG2-017, NDRG2-009, NDRG2-077, NDRG2-061, NDRG2-051, NDRG2-023, NDRG2-020, NDRG2-046, NDRG2-035, NDRG2-043, NDRG2-064, NDRG…
chr3	11266695	11267627	933	*	9	1.87e-29	1.71e-14	0.164639	0.0898518	HRH1-004
chr16	67232180	67234167	1988	*	15	7e-22	1.94e-14	0.116987	0.0656775	ELMO3-001, ELMO3-003, ELMO3-002, ELMO3-004, ELMO3-005
chr20	44033595	44037060	3466	*	27	1.71e-36	1.95e-14	0.126877	0.0379259	DBNDD2-004, DBNDD2-002, DBNDD2-010, DBNDD2-006, DBNDD2-008, DBNDD2-001, DBNDD2-003, DBNDD2-005, DBNDD2-012, TP53TG5-004, TP53TG5-003, TP53TG5-002
chr12	47609357	47610734	1378	*	10	2.66e-23	1.97e-14	-0.132909	-0.101391	PCED1B-201, PCED1B-AS1-001, PCED1B-AS1-002, PCED1B-AS1-003, PCED1B-AS1-010, PCED1B-003, PCED1B-004, PCED1B-AS1-011, PCED1B-AS1-004, PCED1B-AS1-009, PCED1B-AS1-008, PCED1B-AS1-007
chr9	131641717	131643293	1577	*	4	1.67e-20	2.21e-14	0.180305	0.128562	LRRC8A-201, CCBL1-001, CCBL1-002, LRRC8A-002, LRRC8A-001, CCBL1-201, CCBL1-005, CCBL1-004, CCBL1-006
chr10	63808249	63809170	922	*	15	8.44e-25	2.24e-14	0.13115	0.066397	ARID5B-002
chr5	176515533	176516968	1436	*	7	2.86e-21	2.43e-14	0.139502	0.0964953	FGFR4-001, FGFR4-201, FGFR4-002, FGFR4-003, FGFR4-006, FGFR4-005, FGFR4-004, FGFR4-010, FGFR4-011, FGFR4-013, FGFR4-007, FGFR4-009, FGFR4-008, FGFR4-012
chr14	59729610	59730159	550	*	7	7.41e-25	2.69e-14	0.139897	0.0945558	DAAM1-001
chr5	140011377	140012986	1610	*	7	1.02e-19	3.29e-14	0.110907	0.0631962	CD14-001, CD14-201, CD14-003, CD14-002, CD14-004
chr1	147012684	147013236	553	*	10	1.11e-24	3.48e-14	0.0878077	0.0497268	BCL9-001
chr5	148442554	148443744	1191	*	8	9.3e-28	3.51e-14	0.14546	0.0826699	SH3TC2-004, MIR584-201, SH3TC2-201, SH3TC2-006, SH3TC2-012, CTC-529P8.1-001, CTC-529P8.1-003, CTC-529P8.1-002, SH3TC2-003, SH3TC2-013, CTC-529P8.1-004, SH3TC2-005, SH3TC2-007, CTC-529P8.1-005, SH3TC2-001, CTC-529P8.1-006
chr1	43750640	43752185	1546	*	12	5.78e-25	3.71e-14	0.094224	0.0625427	C1orf210-002, C1orf210-001
chr12	51717674	51719079	1406	*	16	2.74e-37	4.11e-14	-0.145321	-0.058137	BIN2-001, BIN2-004, BIN2-002, BIN2-007, BIN2-005, BIN2-006, BIN2-003, BIN2-010
chr22	51016386	51017723	1338	*	17	4.37e-34	4.23e-14	0.108049	0.063847	CPT1B-004, CPT1B-201, CPT1B-001, CPT1B-005, CPT1B-008, CPT1B-020, CPT1B-202, CPT1B-203, CHKB-CPT1B-002, CHKB-CPT1B-001, CPT1B-204, CPT1B-007, CPT1B-009, CHKB-012, CHKB-011, CPT1B-010, CHKB-009
chr1	10825554	10826654	1101	*	5	2.26e-25	4.33e-14	0.156768	0.111964	NA
chr3	11623526	11624533	1008	*	7	3.12e-24	4.39e-14	0.134783	0.0921502	VGLL4-005
chr9	139236663	139238495	1833	*	10	4.67e-17	4.51e-14	0.0982173	0.0684067	NA
chr16	69871690	69873116	1427	*	7	6.84e-26	4.65e-14	0.15769	0.0948159	WWP2-203, WWP2-009
chr2	120281354	120283591	2238	*	14	6.17e-33	4.81e-14	0.250033	0.0711927	SCTR-001
chr5	172750450	172752277	1828	*	10	7.52e-50	5.04e-14	0.169525	0.0654563	STC2-004, STC2-005
chr16	81271013	81272500	1488	*	9	6.08e-20	5.08e-14	0.171381	0.0986948	BCMO1-001, BCMO1-201, BCMO1-002, BCMO1-003
chr11	1506936	1508375	1440	*	10	3.15e-29	5.17e-14	0.113021	0.0632256	MOB2-001
chr12	122711178	122713134	1957	*	20	7.11e-37	5.24e-14	-0.118978	-0.0478752	DIABLO-012, DIABLO-004, DIABLO-002, DIABLO-201, DIABLO-003, DIABLO-008, DIABLO-005, DIABLO-006, DIABLO-007, DIABLO-015, DIABLO-013, DIABLO-014
chr2	242311845	242313034	1190	*	6	9.62e-26	5.26e-14	0.184065	0.094405	FARP2-007, FARP2-008, FARP2-009, FARP2-010, FARP2-006
chr16	10970200	10971250	1051	*	10	5.48e-25	5.39e-14	-0.149771	-0.0722718	CIITA-001, CIITA-002, CIITA-005, CIITA-003, CIITA-006, CIITA-004, CIITA-008
chr12	6873348	6874964	1617	*	6	3.38e-25	5.56e-14	0.190142	0.104769	PTMS-001, PTMS-005, MLF2-010, PTMS-004, PTMS-003, PTMS-006
chr15	33359788	33361270	1483	*	14	1.29e-33	5.57e-14	0.163706	0.0607161	FMN1-001, FMN1-002, FMN1-006
chr11	312518	314074	1557	*	13	2.31e-40	5.82e-14	-0.251835	-0.0848493	IFITM1-003, IFITM1-001, IFITM1-004, RP11-326C3.7-001, IFITM1-002
chr22	31001766	31004367	2602	*	21	1.81e-17	6.08e-14	0.111551	0.0364116	TCN2-001, PES1-003, PES1-002, TCN2-002, TCN2-003, TCN2-004, TCN2-005, PES1-012, PES1-007
chr1	1712885	1715039	2155	*	8	1.85e-25	6.1e-14	0.10321	0.0672365	NADK-001, NADK-004, NADK-015
chr10	88717364	88720025	2662	*	15	4.46e-21	6.96e-14	0.0919788	0.0155238	SNCG-001, SNCG-002, MMRN2-001, SNCG-004, SNCG-003, MMRN2-010, MMRN2-009
chr4	57547347	57548746	1400	*	11	2.25e-36	7.25e-14	0.164194	0.0898509	HOPX-003, HOPX-008, HOPX-201, HOPX-018, HOPX-202, HOPX-009, HOPX-014, HOPX-019
chr11	60738360	60739183	824	*	9	2.62e-28	7.47e-14	-0.109124	-0.0724149	CD6-001, CD6-201, CD6-004, CD6-202, CD6-008, CD6-006, CD6-007, CD6-005, CD6-009, CD6-015, CD6-010
chr5	149995046	149997301	2256	*	10	1.55e-24	7.63e-14	0.142669	0.0808299	CTB-140J7.2-001, SYNPO-003
chr21	43809237	43809848	612	*	8	1.25e-24	7.69e-14	0.118291	0.0859414	TMPRSS3-006, TMPRSS3-005
chr6	31506280	31511287	5008	*	56	1.8e-21	7.87e-14	0.158295	0.0317019	DDX39B-006, DDX39B-001, DDX39B-201, DDX39B-AS1-002, DDX39B-202, DDX39B-011, DDX39B-010, DDX39B-018, DDX39B-AS1-001, DDX39B-017, DDX39B-009, DDX39B-013, DDX39B-019, DDX39B-203, DDX39B-016, DDX39B-204, DDX39B-014, DDX39B-012, DDX39B-002, DDX39B-004, DDX39B-005, DDX39B-008, SNORD84-201
chr8	134306223	134307728	1506	*	5	2.58e-26	7.93e-14	0.17026	0.124876	NDRG1-002, NDRG1-201, NDRG1-005, NDRG1-025, NDRG1-030, NDRG1-003, NDRG1-017, NDRG1-014, NDRG1-016, NDRG1-026, NDRG1-004, NDRG1-015, NDRG1-013, NDRG1-020, NDRG1-202
chr17	7283176	7284662	1487	*	15	2.16e-48	9.39e-14	0.160046	0.0505993	TNK1-201, TNK1-002, TNK1-005, TNK1-003, TNK1-009, TNK1-001
chr17	201273	203087	1815	*	13	5.46e-23	9.61e-14	0.102203	0.0637424	RPH3AL-002, RPH3AL-001, RPH3AL-003, RP11-1260E13.3-001, RP11-1260E13.2-001, RPH3AL-007, RPH3AL-008
chr21	43733724	43735935	2212	*	15	2.85e-13	9.8e-14	0.102519	0.0645555	TFF3-201, TFF3-002, TFF3-003, TFF3-001
chr6	30655197	30659692	4496	*	54	2.25e-23	9.87e-14	0.132712	0.00398094	NRM-001, PPP1R18-001, NRM-005, NRM-201, PPP1R18-002, NRM-007, NRM-004, PPP1R18-004, NRM-002, NRM-006, NRM-003, PPP1R18-003, NRM-008
chr2	113874415	113875723	1309	*	8	8.48e-43	1.17e-13	0.203221	0.0870137	IL1RN-001, IL1RN-002, IL1RN-003, IL1RN-008
chr2	99385657	99386598	942	*	4	1.93e-25	1.22e-13	0.168474	0.115157	AC109826.1-001
chr12	122611269	122612238	970	*	4	2.47e-25	1.25e-13	0.103999	0.0892477	MLXIP-005, MLXIP-006, MLXIP-002
chr22	46469091	46471442	2352	*	6	2.75e-19	1.25e-13	0.196673	0.110554	NA
chr1	23695511	23698143	2633	*	20	2.29e-28	1.3e-13	0.150718	0.0495343	ZNF436-001, C1orf213-201, Y_RNA.272-201, ZNF436-003, C1orf213-002, C1orf213-001, C1orf213-003, C1orf213-005, C1orf213-004
chr10	129704949	129707097	2149	*	10	1.71e-27	1.38e-13	0.127414	0.0457412	PTPRE-003, PTPRE-007
chr6	30921592	30924518	2927	*	26	9.19e-41	1.48e-13	0.163431	0.0299382	HCG21-001
chr4	6955477	6955953	477	*	7	2.93e-24	1.52e-13	0.225147	0.107619	TBC1D14-002, AC092463.1-201
chr19	45407860	45407945	86	*	3	5.35e-31	1.56e-13	0.132533	0.12127	APOE-001, APOE-005, APOE-004, APOE-002, APOE-003
chr1	156092814	156096574	3761	*	14	2.08e-16	1.57e-13	0.121322	0.0577923	LMNA-007, LMNA-203, LMNA-017, LMNA-006, LMNA-026, LMNA-028, LMNA-027
chr3	52444952	52446893	1942	*	15	7.35e-25	1.75e-13	0.125352	0.0462021	BAP1-010, PHF7-001, PHF7-004, BAP1-001, PHF7-011, BAP1-016, PHF7-008, PHF7-007, PHF7-012, BAP1-009, BAP1-004
chr6	167506608	167508537	1930	*	11	7.32e-26	1.81e-13	-0.137314	-0.084355	NA
chr6	33140396	33144071	3676	*	26	6.09e-20	1.83e-13	0.136001	0.0315422	COL11A2-004
chr17	46631910	46634546	2637	*	9	1.29e-16	1.84e-13	0.157656	0.073421	HOXB-AS2-001, HOXB3-001, HOXB3-012, HOXB3-011
chr3	160822372	160823781	1410	*	23	3.74e-47	1.97e-13	0.139922	0.0426633	B3GALNT1-002, B3GALNT1-001, B3GALNT1-201, B3GALNT1-003, B3GALNT1-014, NMD3-011, B3GALNT1-013, NMD3-012, B3GALNT1-015, B3GALNT1-005, B3GALNT1-009, B3GALNT1-017, B3GALNT1-010, B3GALNT1-004, B3GALNT1-016, B3GALNT1-007, B3GALNT1-011, B3GALNT1-008, B3GALNT1-018, B3GALNT1-012
chr19	13120987	13123217	2231	*	6	1.11e-17	2.09e-13	-0.128843	-0.102044	NFIX-009, NFIX-008
chr5	134362967	134364717	1751	*	10	4.94e-21	2.13e-13	-0.0960869	-0.0761052	NA
chr16	29830908	29833153	2246	*	15	1.87e-15	2.29e-13	0.106653	0.0521468	MVP-001, MVP-201, MVP-202, MVP-015, MVP-014, MVP-018, MVP-002, AC009133.12-002, MVP-009, MVP-013, MVP-011, MVP-008, AC009133.20-001, AC009133.12-001, MVP-017, MVP-010
chr22	17679738	17681183	1446	*	15	5.09e-24	2.42e-13	0.123568	0.0642018	CECR1-004, CECR1-006
chr3	64210439	64212167	1729	*	12	1.27e-30	2.47e-13	0.160808	0.0784729	PRICKLE2-001
chr7	55605399	55606442	1044	*	8	2.18e-24	2.48e-13	-0.0958325	-0.0768849	VOPP1-010, VOPP1-009, VOPP1-008, VOPP1-201
chr1	11863365	11865661	2297	*	12	1.4e-25	2.56e-13	0.135234	0.0503908	CLCN6-201, CLCN6-001, MTHFR-003, CLCN6-202, CLCN6-002, CLCN6-004, CLCN6-003, CLCN6-005, CLCN6-006, MTHFR-201, MTHFR-007, MTHFR-002, MTHFR-001, MTHFR-008, MTHFR-004, MTHFR-005, MTHFR-006
chr2	169658426	169659182	757	*	10	5.18e-23	2.62e-13	0.137084	0.0819667	NOSTRIN-001, NOSTRIN-012, NOSTRIN-004, NOSTRIN-013, NOSTRIN-011, NOSTRIN-003, NOSTRIN-006
chr11	62456939	62458064	1126	*	10	1.06e-43	2.69e-13	0.139481	0.0659092	LRRN4CL-001, BSCL2-012, BSCL2-011, BSCL2-014
chr2	228753144	228753273	130	*	3	8.05e-28	2.7e-13	0.115839	0.108925	DAW1-005, SNORA25.19-201
chr16	1349178	1351306	2129	*	10	1.3e-19	2.8e-13	0.168354	0.0722825	RP11-616M22.7-001
chr2	20382303	20382487	185	*	3	2.01e-26	2.82e-13	0.157989	0.134758	NA
chr2	233924181	233925923	1743	*	13	4.84e-21	2.96e-13	-0.0989433	-0.0605455	INPP5D-201, INPP5D-002, INPP5D-005, INPP5D-204
chr6	151197934	151198778	845	*	4	4.96e-36	3.14e-13	0.267421	0.160586	NA
chr6	32085753	32087864	2112	*	17	1.82e-36	3.22e-13	0.11696	0.0445595	ATF6B-008, ATF6B-007, ATF6B-006, ATF6B-009
chr11	2464822	2465491	670	*	14	1.87e-24	3.24e-13	0.109694	0.0569498	KCNQ1-001, KCNQ1-004, KCNQ1-005
chr2	242002555	242003549	995	*	5	4e-26	3.45e-13	0.130608	0.100384	AC005237.4-001, SNED1-003
chr22	22292189	22293793	1605	*	13	1.19e-23	3.5e-13	0.147973	0.0345036	PPM1F-002, PPM1F-007, PPM1F-004, LL22NC03-86G7.1-001, PPM1F-008, PPM1F-201, LL22NC03-86G7.1-201
chr3	73670763	73673231	2469	*	8	5.39e-17	3.65e-13	0.128121	0.0798807	PDZRN3-001, PDZRN3-002, PDZRN3-AS1-001, PDZRN3-AS1-004, PDZRN3-AS1-003
chr12	7244104	7246525	2422	*	12	2.53e-31	3.71e-13	0.119235	0.0547894	C1R-004, C1R-003, C1R-013, C1R-009, C1R-008, C1R-012, C1R-011, C1R-007, C1R-001, C1R-201, C1R-006, C1R-010, C1R-016, C1R-014
chr6	31105337	31106302	966	*	16	5.6e-32	3.81e-13	0.148755	0.0703749	PSORS1C2-001, PSORS1C1-005, PSORS1C1-006
chr1	27240319	27241913	1595	*	11	1.37e-17	3.86e-13	0.0995425	0.0692703	NR0B2-001
chr1	156072803	156074182	1380	*	4	4.1e-20	3.89e-13	0.149539	0.106966	NA
chr5	150018831	150020288	1458	*	7	4.51e-22	3.92e-13	0.097352	0.061843	SYNPO-001, SYNPO-004
chr20	748992	749620	629	*	9	4.69e-21	4.06e-13	0.101317	0.0733849	SLC52A3-001, SLC52A3-004, SLC52A3-003
chr12	7076853	7078481	1629	*	7	1.44e-16	4.35e-13	0.154862	0.0898715	EMG1-201, PHB2-201, PHB2-202, EMG1-004, SCARNA12-201, PHB2-001, PHB2-012, PHB2-009, EMG1-005, EMG1-002, EMG1-009, EMG1-006, PHB2-005, PHB2-003, PHB2-002, PHB2-007, PHB2-013, PHB2-006, PHB2-010, PHB2-008, PHB2-011, EMG1-001, EMG1-007
chr22	31518052	31518963	912	*	7	3.21e-25	4.55e-13	0.104264	0.0787381	INPP5J-002, INPP5J-001, SELM-002, INPP5J-004, INPP5J-003, INPP5J-201, INPP5J-010, INPP5J-011, INPP5J-005, INPP5J-009
chr17	17721180	17722624	1445	*	12	2.97e-26	4.95e-13	0.166711	0.0593707	SREBF1-018, SREBF1-005, SREBF1-004, SREBF1-012, SREBF1-010, SREBF1-007, SREBF1-011, SREBF1-009, SREBF1-013, SREBF1-017, SREBF1-019, SREBF1-025, SREBF1-023
chr19	50192542	50194252	1711	*	12	1.07e-23	5.05e-13	0.104193	0.0606515	CPT1C-003, CPT1C-001, CPT1C-201, CPT1C-008, CPT1C-006, ADM5-001, PRMT1-021, CPT1C-013, CPT1C-018, CPT1C-012, CPT1C-016, CTB-33G10.6-001, CPT1C-015, CPT1C-007, CPT1C-009, CPT1C-017, CPT1C-014, CPT1C-004, CPT1C-011, CPT1C-019
chr3	149094653	149096029	1377	*	11	2.63e-19	5.11e-13	0.173942	0.0909827	TM4SF1-001, TM4SF1-003, TM4SF1-AS1-002, TM4SF1-005, TM4SF1-004, TM4SF1-AS1-001
chr10	135160120	135161047	928	*	9	3.31e-31	5.26e-13	0.097308	0.0663452	PRAP1-201, BANF1P2-001, PRAP1-001, PRAP1-202
chr19	35606534	35607221	688	*	10	8.66e-23	5.42e-13	0.132711	0.0774376	FXYD3-201, FXYD3-202, FXYD3-203, FXYD3-204, FXYD3-002, FXYD3-205, FXYD3-206, FXYD3-012, FXYD3-007, FXYD3-011, FXYD3-005, FXYD3-001, FXYD3-006, FXYD3-009, FXYD3-008, FXYD3-003
chr10	82299606	82300600	995	*	10	9.88e-50	5.44e-13	0.186467	0.0839332	SH2D4B-201, SH2D4B-005, SH2D4B-202
chr11	65557503	65559280	1778	*	10	1.23e-20	5.57e-13	0.131492	0.0719945	OVOL1-AS1-002, OVOL1-003, OVOL1-002, OVOL1-AS1-001, OVOL1-AS1-003
chr19	58906604	58907509	906	*	8	9.89e-24	5.75e-13	0.130288	0.0767996	AC012313.1-201
chr7	4778839	4779342	504	*	6	1.01e-25	5.94e-13	0.131766	0.102105	FOXK1-002
chr12	9820098	9822287	2190	*	11	5.58e-20	6.01e-13	-0.155326	-0.0663475	CLEC2D-015, CLEC2D-005, CLEC2D-001, CLEC2D-002, CLEC2D-017, CLEC2D-006, CLEC2D-004, CLEC2D-010, CLEC2D-009, CLEC2D-018, CLEC2D-016
chr4	186559412	186560403	992	*	8	1.79e-20	6.26e-13	-0.161963	-0.0919759	NA
chr12	109026855	109028610	1756	*	11	2.12e-20	6.29e-13	-0.0982351	-0.0627711	SELPLG-002, SELPLG-201, RP11-689B22.2-002, SELPLG-001
chr16	58717807	58719200	1394	*	19	3.63e-32	6.37e-13	0.116246	0.0367233	SLC38A7-001, SLC38A7-003, SLC38A7-015, SLC38A7-016, SLC38A7-002, SLC38A7-005, SLC38A7-014, SLC38A7-011, SLC38A7-012, SLC38A7-006, SLC38A7-009, SLC38A7-013, SLC38A7-004, SLC38A7-010
chr15	42693448	42694953	1506	*	9	8.71e-30	6.66e-13	-0.115214	-0.0793177	CAPN3-007, CAPN3-011, CAPN3-010
chr5	124080227	124082323	2097	*	11	2.1e-20	7.23e-13	0.150608	0.078645	ZNF608-001, ZNF608-007, ZNF608-002, ZNF608-003, ZNF608-008, ZNF608-005
chr17	7516860	7518128	1269	*	14	4.75e-34	7.49e-13	0.161805	0.0587144	FXR2-001, SHBG-015, FXR2-002, SHBG-011, SHBG-016, SHBG-012, SHBG-014, SHBG-017, SHBG-013, AC007421.1-201
chr19	10735474	10736448	975	*	9	5.31e-21	7.58e-13	0.115627	0.0735971	SLC44A2-004, SLC44A2-003, SLC44A2-012, SLC44A2-009, SLC44A2-010, SLC44A2-011
chr16	17561865	17563827	1963	*	6	3.1e-20	7.64e-13	0.234025	0.117434	XYLT1-001
chr21	45788885	45789913	1029	*	6	2.08e-20	7.73e-13	0.146131	0.0788757	TRPM2-005
chr19	18385244	18386421	1178	*	8	1.8e-22	7.82e-13	0.124035	0.085175	KIAA1683-001, KIAA1683-006, KIAA1683-013, KIAA1683-008, KIAA1683-002, KIAA1683-003, KIAA1683-014
chr8	82643667	82645251	1585	*	12	3.85e-22	8.15e-13	0.111296	0.0606749	CHMP4C-001, ZFAND1-005, ZFAND1-011, ZFAND1-008, ZFAND1-007, ZFAND1-009, ZFAND1-010, ZFAND1-006
chr22	24576552	24577448	897	*	10	1.89e-24	8.34e-13	0.0917718	0.0421774	SUSD2-001, SUSD2-002
chr7	29522043	29523410	1368	*	8	2.57e-19	8.53e-13	0.159131	0.115771	CHN2-004
chr2	234294036	234295397	1362	*	6	1.23e-24	8.81e-13	-0.156271	-0.093366	DGKD-010, DGKD-004, DGKD-013
chr6	152701625	152702660	1036	*	8	9.6e-24	9.14e-13	0.154136	0.0954969	SYNE1-AS1-001, SYNE1-018
chr16	19124473	19125772	1300	*	9	1.59e-33	9.37e-13	0.109482	0.0603031	ITPRIPL2-002, CTD-2349B8.1-002, ITPRIPL2-001, CTD-2349B8.1-001
chr11	113845487	113846017	531	*	6	4.5e-23	9.48e-13	0.122429	0.0904952	HTR3A-201, HTR3A-202, HTR3A-001, HTR3A-002, HTR3A-004, HTR3A-203
chr6	32094729	32098253	3525	*	71	2.42e-27	9.48e-13	0.148228	0.0234742	FKBPL-001, ATF6B-001, ATF6B-002, ATF6B-004, ATF6B-005, ATF6B-003
chr16	28942477	28944403	1927	*	11	2.04e-17	9.66e-13	-0.100064	-0.0730848	CD19-001, CD19-201, CD19-002, CD19-007, CD19-004
chr19	49220102	49220485	384	*	5	7.75e-24	1.03e-12	0.130341	0.0924362	MAMSTR-003, MAMSTR-002, MAMSTR-005
chr2	225266263	225267119	857	*	12	1.32e-23	1.08e-12	-0.136173	-0.0831023	FAM124B-001, FAM124B-002, FAM124B-003
chr7	100881007	100883854	2848	*	17	1.25e-13	1.08e-12	0.199668	0.0616543	CLDN15-002, CLDN15-001, CLDN15-007, CLDN15-006, CLDN15-004, CLDN15-005, CLDN15-003, FIS1-008, FIS1-006
chr11	14992778	14995142	2365	*	34	2.02e-24	1.12e-12	0.109585	0.0382935	CALCA-001, CALCA-201, CALCA-202, CALCA-003, CALCA-002, CALCA-004, CALCA-005
chr12	50496206	50498041	1836	*	10	3.3e-19	1.14e-12	0.100007	0.0508248	GPD1-001, GPD1-007, GPD1-003, GPD1-004, GPD1-002, GPD1-005, GPD1-006
chr17	46666926	46667812	887	*	8	1.31e-19	1.19e-12	0.0958371	0.072841	HOXB-AS3-007, HOXB3-006, HOXB-AS3-017, HOXB3-003, HOXB-AS3-015, HOXB-AS3-014, HOXB3-004, HOXB-AS3-009, HOXB-AS3-005, HOXB-AS3-010, HOXB3-002
chr15	68207809	68208151	343	*	3	2.32e-26	1.21e-12	0.197662	0.164146	NA
chr14	104177430	104179160	1731	*	10	5.24e-27	1.22e-12	0.108098	0.0713056	AL049840.1-201, XRCC3-003, XRCC3-014, XRCC3-013, RP11-73M18.9-001
chr6	33158960	33163760	4801	*	58	9.23e-34	1.26e-12	0.157104	0.022243	COL11A2-201, COL11A2-202, COL11A2-203, COL11A2-001, COL11A2-204, COL11A2-205, COL11A2-206, COL11A2-003, COL11A2-207, COL11A2-002, RXRB-006
chr6	31743769	31745181	1413	*	23	5.33e-24	1.27e-12	0.127608	0.042991	Y_RNA.294-201, VWA7-201, VWA7-001, VWA7-202, VWA7-002, VARS-014, VWA7-003
chr17	79677922	79680420	2499	*	11	7.22e-19	1.31e-12	0.0979013	0.0516241	SLC25A10-001, SLC25A10-002, SLC25A10-202, SLC25A10-003, SLC25A10-004, SLC25A10-006
chr8	49426532	49427684	1153	*	5	4.42e-28	1.32e-12	0.229646	0.153392	RP11-567J20.3-001
chr2	138721303	138721868	566	*	10	6.59e-25	1.33e-12	0.156277	0.0871743	HNMT-008, HNMT-001, HNMT-003, HNMT-002, HNMT-005, HNMT-004, HNMT-006, HNMT-007
chr4	186425697	186425754	58	*	3	1.71e-24	1.35e-12	0.204156	0.154509	NA
chr20	50179179	50180663	1485	*	12	1.6e-28	1.44e-12	0.108815	0.0454085	NFATC2-004, NFATC2-006, NFATC2-005
chr9	112886757	112887903	1147	*	10	3.76e-34	1.48e-12	0.152048	0.0733715	AKAP2-003
chr11	704987	706785	1799	*	13	4.68e-26	1.56e-12	0.0816962	0.0466492	EPS8L2-001, DEAF1-007, EPS8L2-013, DEAF1-008, EPS8L2-004, EPS8L2-009, EPS8L2-017, TMEM80-006, EPS8L2-005, EPS8L2-011, EPS8L2-012, EPS8L2-002, EPS8L2-026, EPS8L2-003, EPS8L2-016, EPS8L2-027
chr9	131154347	131156065	1719	*	8	2.36e-21	1.57e-12	-0.123461	-0.0825072	MIR219-2-201, MIR219-2-001, RP11-339B21.11-001
chr19	48014999	48016860	1862	*	6	3.76e-17	1.58e-12	0.1272	0.0904894	NAPA-001, NAPA-017, NAPA-004, NAPA-002, NAPA-014, NAPA-023, NAPA-006, NAPA-007, NAPA-013, NAPA-003, NAPA-011, NAPA-015, NAPA-012, NAPA-005, NAPA-019
chr8	142287038	142288517	1480	*	7	7.49e-20	1.58e-12	0.183791	0.0799068	RP11-10J21.5-001
chr20	49345687	49347371	1685	*	6	5.3e-24	1.6e-12	0.137387	0.088545	PARD6B-001, PARD6B-002
chr17	1551941	1554306	2366	*	14	2.93e-29	1.62e-12	0.129579	0.049614	RILP-001, RILP-003, PRPF8-017, PRPF8-016, RILP-002, RILP-004
chr9	130859964	130860839	876	*	8	8.32e-29	1.69e-12	0.131327	0.0853072	SLC25A25-002, SLC25A25-201, SLC25A25-006
chr7	27168609	27170241	1633	*	13	5.3e-37	1.72e-12	0.163984	0.0713941	HOXA3-002, HOXA4-001, HOXA4-201, HOXA4-004, HOXA-AS3-003
chr20	34204831	34206951	2121	*	10	1.27e-22	1.76e-12	0.0901906	0.0339373	SPAG4-001, SPAG4-007, SPAG4-002, SPAG4-006, SPAG4-003, SPAG4-004, SPAG4-005
chr19	49116423	49118165	1743	*	8	2.18e-15	1.77e-12	0.121449	0.0961828	FAM83E-001, RPL18-016, FAM83E-002, FAM83E-004, FAM83E-003
chr15	75940555	75942359	1805	*	11	4.94e-40	1.78e-12	0.128974	0.0588221	SNX33-001, IMP3-001, IMP3-002, SNX33-002
chr10	23383753	23385077	1325	*	9	2.76e-60	1.86e-12	0.235963	0.0653226	MSRB2-001
chr17	79494628	79496290	1663	*	12	1.48e-22	1.93e-12	0.106966	0.0618345	FSCN2-003, FSCN2-001
chr1	16063471	16064650	1180	*	6	2.17e-23	1.94e-12	0.111187	0.0838999	SLC25A34-001, RP11-288I21.1-001, SLC25A34-003, SLC25A34-002
chr17	79358945	79360456	1512	*	14	3.01e-23	1.94e-12	0.0917214	0.0561475	RP11-1055B8.3-002, RP11-1055B8.3-001, RP11-1055B8.3-003, RP11-1055B8.3-004
chr7	151592539	151593084	546	*	3	2.49e-26	2.01e-12	0.194165	0.158776	NA
chr17	78160907	78161706	800	*	11	5.69e-27	2.01e-12	0.156459	0.0676851	CARD14-006, CARD14-015
chr19	17211772	17213177	1406	*	9	1.81e-23	2.02e-12	-0.113793	-0.0607053	MYO9B-201, MYO9B-006, MYO9B-003, CTD-2528A14.5-001
chr11	330872	331288	417	*	5	2.12e-21	2.02e-12	-0.112893	-0.0944456	RP11-326C3.15-001
chr1	31712189	31713328	1140	*	8	7.14e-25	2.19e-12	0.100793	0.0625272	NKAIN1-001
chr1	36565181	36566533	1353	*	8	8.24e-33	2.27e-12	0.165441	0.0794385	COL8A2-001, COL8A2-002
chr4	111532679	111533951	1273	*	10	5.14e-26	2.29e-12	0.0964379	0.0635439	NA
chr7	100463206	100465833	2628	*	17	3.14e-35	2.44e-12	0.149247	0.0354411	TRIP6-001, TRIP6-003, TRIP6-009, TRIP6-007, TRIP6-008, TRIP6-004, TRIP6-006
chr3	49966773	49968533	1761	*	15	3.39e-50	2.54e-12	0.170264	0.0621852	MON1A-001, MON1A-005, MON1A-002, MON1A-003, MON1A-008, MON1A-007, MON1A-004, MON1A-006
chr11	57089366	57090275	910	*	6	9.44e-20	2.55e-12	0.118482	0.0964903	TNKS1BP1-005, TNKS1BP1-003
chr1	156260918	156261841	924	*	9	4.86e-24	2.56e-12	0.117931	0.0760781	C1orf85-009, C1orf85-010, C1orf85-011, C1orf85-008
chr1	156211409	156212578	1170	*	11	1.01e-23	2.59e-12	0.105264	-0.0123977	BGLAP-001, BGLAP-002
chr1	1216347	1217664	1318	*	10	4.24e-19	2.59e-12	0.0853716	0.0470045	SCNN1D-003, SCNN1D-001, SCNN1D-002, SCNN1D-008, SCNN1D-201, SCNN1D-007, SCNN1D-006
chr17	38224456	38226278	1823	*	7	2.68e-21	2.59e-12	0.181524	0.0808065	THRA-006
chr20	35503983	35504553	571	*	8	7.79e-20	2.6e-12	0.0825934	0.0645148	TLDC2-003, TLDC2-004
chr12	6745057	6748130	3074	*	19	3.42e-13	2.64e-12	-0.119757	-0.019457	LPAR5-001, LPAR5-002, ACRBP-004
chr10	71891928	71893159	1232	*	15	2.13e-42	2.76e-12	0.187628	0.0489909	AIFM2-001
chr15	67351593	67352070	478	*	5	7.81e-23	2.77e-12	0.127828	0.0905408	RP11-798K3.2-003
chr20	25013229	25014771	1543	*	10	6.87e-15	2.82e-12	0.143622	0.0845179	ACSS1-202, ACSS1-203
chr6	142621875	142623767	1893	*	14	1.95e-20	2.82e-12	0.150253	0.0574488	GPR126-001, GPR126-008, GPR126-003, GPR126-009, GPR126-010, GPR126-005, GPR126-006, GPR126-016
chr5	150399143	150400531	1389	*	14	1.96e-24	2.84e-12	0.112371	0.0367579	GPX3-001, GPX3-010, GPX3-006, GPX3-004, GPX3-009
chr1	1299723	1299994	272	*	5	4.91e-21	2.92e-12	0.132444	0.0927165	NA
chr10	134360912	134362785	1874	*	13	2.31e-22	2.94e-12	-0.102237	-0.0569207	NA
chr20	43936663	43938184	1522	*	18	4.05e-27	3.07e-12	0.0983523	0.0412683	MATN4-201, RBPJL-002, MATN4-202, MATN4-004, RBPJL-003, RBPJL-001, MATN4-203, MATN4-204
chr6	31733434	31734580	1147	*	20	1.34e-22	3.21e-12	0.0980312	0.0524598	SAPCD1-AS1-001, VWA7-005
chr9	130639739	130640786	1048	*	12	3.15e-30	3.33e-12	0.118945	0.0597552	AK1-008, AK1-013
chr9	116061385	116062240	856	*	6	4.07e-23	3.38e-12	0.135151	0.0979989	RNF183-004, RNF183-002, RNF183-005
chr7	959759	961457	1699	*	16	4.1e-26	3.39e-12	0.130875	0.0631095	ADAP1-012, ADAP1-011
chr7	150757855	150760122	2268	*	15	5.66e-16	3.41e-12	0.0978681	0.0461569	SLC4A2-201, SLC4A2-004, SLC4A2-001, SLC4A2-005, SLC4A2-011, SLC4A2-010, SLC4A2-012, SLC4A2-009, SLC4A2-013
chr12	13196820	13197827	1008	*	11	4.61e-31	3.6e-12	0.195151	0.0778735	KIAA1467-001, KIAA1467-002
chr10	135202522	135203200	679	*	8	3.83e-19	3.81e-12	-0.100149	-0.0842408	RP11-108K14.8-001, PAOX-014
chr11	119038708	119039801	1094	*	12	9.48e-30	3.83e-12	0.135347	0.0547276	NLRX1-001, NLRX1-004, NLRX1-201, NLRX1-003, NLRX1-009, NLRX1-008, NLRX1-006, NLRX1-010, NLRX1-011, NLRX1-012, NLRX1-007
chr17	7339721	7343105	3385	*	21	6.89e-14	3.84e-12	0.08224	0.0347302	FGF11-001, TMEM102-001, TMEM102-002, RP11-104H15.9-001, FGF11-004, FGF11-006, FGF11-002, RP11-104H15.10-001, FGF11-005, FGF11-007
chr1	200271207	200272215	1009	*	9	2.88e-52	3.91e-12	0.207196	0.0710452	NA
chr21	44781686	44783125	1440	*	10	2.66e-19	3.93e-12	-0.129421	-0.0833378	AP001046.6-001, AP001046.5-001
chr19	850975	852151	1177	*	6	3.6e-22	4.42e-12	0.110206	0.083277	ELANE-201, ELANE-001
chr8	81033597	81036205	2609	*	6	3.3e-21	4.59e-12	0.17061	0.123233	RP11-92K15.1-001
chr1	16090718	16091218	501	*	8	9.78e-20	4.63e-12	0.0946069	0.0763443	FBLIM1-004, FBLIM1-003
chr12	131616937	131617481	545	*	5	1.41e-20	4.76e-12	0.114995	0.0829899	NA
chr11	1884325	1885803	1479	*	7	3.25e-38	4.77e-12	0.149613	0.0729659	LSP1-001, LSP1-013, LSP1-014, AC051649.12-001
chr10	51575388	51576452	1065	*	7	3.55e-23	4.78e-12	0.155994	0.0929129	NCOA4-204
chr15	72447866	72448888	1023	*	7	1.97e-25	4.78e-12	0.113665	0.0768059	RP11-2I17.4-001
chr3	122281881	122282157	277	*	4	9.66e-30	4.89e-12	-0.25509	-0.149113	DTX3L-001, PARP9-001, DTX3L-002, PARP9-003, PARP9-007, PARP9-005, PARP9-002, PARP9-004
chr11	624603	626729	2127	*	17	1.93e-16	4.9e-12	0.0708279	0.0460665	SCT-001, CDHR5-002, CDHR5-001, CDHR5-201, CDHR5-008, CDHR5-010, CDHR5-006, CDHR5-004, CDHR5-005, CDHR5-007
chr17	47651453	47652804	1352	*	7	6.57e-18	4.91e-12	0.0927585	0.0801701	NXPH3-001, NXPH3-002, RP5-1029K10.2-001
chr6	10520809	10521715	907	*	8	5.79e-19	4.92e-12	0.111199	0.0770713	GCNT2-002, GCNT2-014, GCNT2-007, GCNT2-012, GCNT2-013, GCNT2-006, GCNT2-011
chr13	113759210	113760286	1077	*	8	2.63e-24	4.93e-12	0.142622	0.0782044	F7-002, F7-001, F7-004, F7-201
chr17	75469976	75472168	2193	*	12	7.09e-22	5.05e-12	-0.0938778	-0.0573448	SEPT9-015, RP11-75C10.9-001
chr8	134261857	134262768	912	*	6	2e-20	5.12e-12	0.116966	0.0989564	NDRG1-007, NDRG1-029
chr22	42828125	42828946	822	*	8	5.49e-21	5.13e-12	-0.139939	-0.0833957	NFAM1-001, NFAM1-002
chr16	643447	645235	1789	*	7	3.86e-22	5.25e-12	0.103895	0.0781245	NA
chr15	96886805	96888433	1629	*	11	2.06e-26	5.33e-12	-0.104486	-0.0681201	NA
chr7	45001765	45002980	1216	*	7	1.76e-21	5.51e-12	0.1058	0.0708192	RP4-647J21.1-001
chr1	1611937	1612535	599	*	3	3.41e-27	5.55e-12	0.240803	0.169204	NA
chr1	2323427	2325309	1883	*	10	1.28e-25	5.63e-12	0.14625	0.0811599	RER1-008, RER1-002, RER1-201, RER1-004, MORN1-010, MORN1-002, MORN1-001, RER1-006, RER1-003, RER1-005, MORN1-006, RER1-001, MORN1-011
chr6	159069975	159071106	1132	*	9	1.43e-18	5.65e-12	-0.1408	-0.0823577	SYTL3-201, SYTL3-002
chr2	25301034	25301733	700	*	4	1.32e-20	6.06e-12	0.182872	0.155145	NA
chr19	1509841	1512314	2474	*	12	1.97e-16	6.12e-12	0.0973803	0.0569196	ADAMTSL5-001, ADAMTSL5-201, ADAMTSL5-202, ADAMTSL5-004, ADAMTSL5-006, ADAMTSL5-003, ADAMTSL5-009, ADAMTSL5-007, CTB-25B13.9-001, ADAMTSL5-005, ADAMTSL5-002
chr11	116699356	116701044	1689	*	10	5.63e-17	6.13e-12	0.0833941	0.057727	APOC3-001, APOC3-003, APOC3-002, APOC3-004
chr7	27153605	27156062	2458	*	26	3.69e-13	6.33e-12	0.138176	0.0658912	HOXA-AS2-006, HOXA-AS2-011, HOXA-AS2-008, HOXA3-004, HOXA-AS2-012
chr8	42064673	42066070	1398	*	10	2.14e-34	6.67e-12	0.16684	0.0741852	PLAT-001, PLAT-201, PLAT-002, PLAT-003, PLAT-006, PLAT-005, PLAT-004
chr3	61236547	61238787	2241	*	16	1.79e-30	6.68e-12	0.173161	0.053827	FHIT-006, FHIT-002, FHIT-001, FHIT-007, FHIT-004, FHIT-003
chr3	13059955	13060974	1020	*	5	1.07e-21	6.77e-12	0.09441	0.0773589	NA
chr2	85580627	85582979	2353	*	20	4.1e-19	6.78e-12	0.17648	0.0356878	RETSAT-201, RETSAT-001, ELMOD3-001, ELMOD3-004, ELMOD3-003, ELMOD3-019, ELMOD3-011, ELMOD3-201, RETSAT-007, ELMOD3-007, ELMOD3-012, ELMOD3-017, ELMOD3-005, ELMOD3-202, ELMOD3-006, ELMOD3-021, ELMOD3-013, ELMOD3-009, RETSAT-004, RETSAT-202, ELMOD3-016, ELMOD3-018, ELMOD3-020, ELMOD3-015, RETSAT-005, ELMOD3-008
chr11	2406272	2407699	1428	*	10	3.91e-20	6.86e-12	-0.125951	-0.0847226	CD81-005, CD81-015, CD81-006, CD81-004, CD81-014
chr16	57672032	57673993	1962	*	12	6.85e-23	6.89e-12	0.158556	0.063151	GPR56-009, GPR56-206, GPR56-032, GPR56-076, GPR56-015, GPR56-028, GPR56-016, GPR56-068, GPR56-066, GPR56-008, GPR56-067, GPR56-069, GPR56-045, GPR56-031, GPR56-017, GPR56-029, GPR56-013, GPR56-046
chr19	15292485	15292863	379	*	5	4.75e-24	7.03e-12	0.152121	0.106423	NA
chr1	207995752	207997331	1580	*	6	2.6e-27	7.17e-12	0.153579	0.0803459	C1orf132-002
chr19	49713323	49715516	2194	*	10	2.06e-15	7.26e-12	-0.180328	-0.0957625	TRPM4-013, TRPM4-014
chr13	34250241	34251651	1411	*	7	1.05e-17	7.36e-12	0.17313	0.107114	RP11-141M1.3-002, RP11-141M1.3-001
chr2	84742902	84743935	1034	*	13	1.44e-29	7.61e-12	0.212655	0.0688375	DNAH6-001, DNAH6-201, DNAH6-202, DNAH6-006, DNAH6-004, DNAH6-005
chr4	670694	671851	1158	*	8	1.57e-17	7.69e-12	0.104226	0.0256559	MYL5-001, MYL5-008, MYL5-007
chr12	56113318	56115029	1712	*	7	7.16e-17	7.76e-12	0.134847	0.0761837	RDH5-001, RDH5-008, RDH5-006, RDH5-002, RDH5-007, RDH5-004, RDH5-003, RDH5-010, RDH5-005, RDH5-009
chr2	106363603	106364714	1112	*	3	1.49e-25	7.78e-12	0.197536	0.137411	NCK2-004
chr11	76492209	76493876	1668	*	8	4.52e-15	8.01e-12	0.126854	0.086162	TSKU-001, TSKU-003, RP11-21L23.3-002, RP11-21L23.3-003, RP11-21L23.3-001, TSKU-002
chr15	38987640	38988860	1221	*	7	1.17e-26	8.22e-12	0.135732	-0.0506953	C15orf53-001
chr1	38604332	38604476	145	*	2	6.46e-27	8.55e-12	0.144998	0.133869	NA
chr20	1317600	1318246	647	*	5	8.78e-21	8.67e-12	0.156749	0.124184	AL136531.1-201
chr11	62342076	62343668	1593	*	7	1.5e-25	8.77e-12	0.11871	0.0677778	EEF1G-001, EEF1G-201, TUT1-006, TUT1-002, EEF1G-004, EEF1G-002, MIR3654-004, EEF1G-003, MIR3654-003
chr7	4456202	4456592	391	*	6	8.56e-22	8.84e-12	0.183676	0.115757	NA
chr1	1688976	1690982	2007	*	12	8.27e-35	9.08e-12	0.173897	0.0638432	NADK-201, NADK-017, NADK-016, NADK-009, NADK-013, NADK-014, NADK-008
chr17	76226122	76227681	1560	*	11	1.17e-22	9.39e-12	0.130483	0.0724373	TMEM235-201, TMEM235-202, TMEM235-001, TMEM235-003, TMEM235-002, TMEM235-004
chr5	176935305	176938522	3218	*	17	1.9e-15	9.46e-12	-0.108337	-0.0372917	DOK3-002, DOK3-001, DOK3-005, DOK3-006, DOK3-003, DOK3-004, DOK3-012, DOK3-010, DOK3-007, DOK3-011, DOK3-008, DOK3-009, DDX41-015, DOK3-013
chr8	101348359	101349044	686	*	10	1.43e-28	9.86e-12	0.153573	0.0932331	RNF19A-009, KB-1991G8.1-001, RNF19A-008, RNF19A-010
chr7	2719090	2719263	174	*	3	3.3e-23	1e-11	0.117621	0.104717	AMZ1-001
chr5	139724307	139726689	2383	*	8	1.8e-21	1.01e-11	0.180379	0.0735366	HBEGF-001, HBEGF-002, HBEGF-201
chr13	52355501	52356625	1125	*	4	3.11e-26	1.02e-11	0.197967	0.0873394	NA
chr10	135058778	135061486	2709	*	18	8.83e-27	1.04e-11	0.117749	0.0580894	MIR202HG-001, MIR202HG-201, MIR202HG-002
chr2	47452604	47453931	1328	*	4	3.91e-17	1.04e-11	0.157276	0.100349	AC106869.2-001, AC106869.2-002
chr1	47132520	47134527	2008	*	18	3.11e-21	1.07e-11	0.133738	0.0393359	ATPAF1-006, ATPAF1-201, RP11-8J9.1-001, ATPAF1-005, ATPAF1-003, ATPAF1-004, ATPAF1-007, ATPAF1-009, ATPAF1-008, ATPAF1-202, TEX38-004, ATPAF1-203, ATPAF1-001
chr2	74607470	74608183	714	*	6	2.92e-21	1.1e-11	0.137962	0.0459862	DCTN1-001, DCTN1-201, DCTN1-002, DCTN1-018, DCTN1-017, DCTN1-016
chr17	77892503	77893850	1348	*	8	1.05e-16	1.11e-11	0.0868675	0.065689	RP11-353N14.4-002, RP11-353N14.4-001
chr17	26898124	26899686	1563	*	15	1.74e-41	1.14e-11	0.243377	0.0609207	PIGS-007, PIGS-001, PIGS-002, PIGS-201, PIGS-015, PIGS-011, PIGS-012, PIGS-010, PIGS-009, RP11-192H23.5-001
chr1	167486600	167487871	1272	*	8	6.6e-18	1.15e-11	-0.106868	-0.0775734	CD247-002, CD247-001, AKR1D1P1-001, CD247-004, CD247-003
chr15	75340982	75342802	1821	*	6	4.06e-36	1.2e-11	0.219657	0.0663076	PPCDC-011
chr6	43670519	43670912	394	*	3	1.41e-21	1.22e-11	0.134873	0.106763	NA
chr1	180923569	180925922	2354	*	9	2.08e-26	1.24e-11	0.17388	0.0873876	RP11-46A10.4-001
chr1	57432416	57433678	1263	*	5	4.29e-25	1.24e-11	0.138454	0.0862604	C8B-001, AL161740.1-201, C8B-003, C8B-004, C8B-201, C8B-202
chr1	21501248	21501736	489	*	7	9.55e-21	1.28e-11	0.12463	0.0779593	EIF4G3-002, EIF4G3-204, EIF4G3-003, EIF4G3-004, AL031005.1-201, EIF4G3-011
chr17	46697115	46699155	2041	*	12	7.59e-16	1.28e-11	0.123102	0.0638417	NA
chr13	99629970	99631109	1140	*	7	1.24e-21	1.3e-11	0.151796	0.0909532	DOCK9-001, DOCK9-202
chr1	2130495	2131086	592	*	6	6.55e-23	1.35e-11	0.124526	0.0691176	C1orf86-201, C1orf86-012
chr16	85404654	85405144	491	*	2	2.77e-29	1.38e-11	0.280122	0.194844	NA
chr14	96128396	96129824	1429	*	6	5.57e-16	1.4e-11	-0.114613	0.0325176	TCL6-006, RP11-1070N10.6-001, TCL6-009, TCL6-005, TCL6-012, RP11-1070N10.6-002, RP11-1070N10.6-003, TCL6-008, RP11-1070N10.6-004
chr20	57615398	57618487	3090	*	15	1.75e-13	1.43e-11	0.145297	0.0672317	SLMO2-002, SLMO2-001, SLMO2-004, SLMO2-003
chr12	56390073	56391451	1379	*	13	6.63e-19	1.44e-11	0.102435	0.0375084	SUOX-003, SUOX-002, SUOX-004, SUOX-010, SUOX-017, SUOX-006, SUOX-016, SUOX-015, SUOX-011, SUOX-014, SUOX-013, SUOX-018, SUOX-012, SUOX-005
chr6	167535171	167536521	1351	*	9	7.37e-27	1.46e-11	-0.11065	-0.0659671	CCR6-002, CCR6-001
chr3	13520256	13522740	2485	*	35	2.35e-42	1.47e-11	0.124061	0.0305672	HDAC11-001, HDAC11-004, HDAC11-005, HDAC11-007, HDAC11-008, HDAC11-009, HDAC11-010, HDAC11-014, HDAC11-012, HDAC11-AS1-001, HDAC11-006, HDAC11-002, HDAC11-013, HDAC11-017, HDAC11-201, HDAC11-015, HDAC11-011, HDAC11-003, HDAC11-016, HDAC11-020
chr9	71649195	71651331	2137	*	11	7.41e-19	1.47e-11	0.162841	0.0520375	FXN-001, FXN-201, FXN-004, FXN-003
chr10	35623652	35624755	1104	*	6	3.26e-24	1.51e-11	0.150523	0.0906498	CCNY-201, CCNY-202, CCNY-002, CCNY-003, RP11-324I22.4-001
chr9	116326448	116327278	831	*	8	3.92e-19	1.52e-11	0.0948919	0.0626748	RGS3-201, RGS3-021, RGS3-011, RGS3-020, RGS3-010
chr1	207222468	207227965	5498	*	34	2.86e-37	1.54e-11	0.165393	0.0437254	YOD1-002, PFKFB2-002, PFKFB2-001, YOD1-001, YOD1-201, PFKFB2-201, PFKFB2-003, PFKFB2-004, PFKFB2-203
chr14	55878235	55879737	1503	*	13	1.2e-19	1.57e-11	0.137258	0.0515339	ATG14-001, RPL21P6-001
chr19	11449933	11450741	809	*	10	3.25e-32	1.58e-11	0.153568	0.0595199	RAB3D-001
chr3	128326625	128327499	875	*	7	9.05e-24	1.61e-11	0.105372	0.0524153	NA
chr13	113812524	113812986	463	*	9	4.25e-20	1.65e-11	0.109672	0.0617656	PROZ-002, PROZ-001
chr16	57937614	57937756	143	*	3	4.31e-23	1.69e-11	0.134246	0.10717	NA
chr4	1052138	1052717	580	*	7	1.04e-19	1.71e-11	0.133621	0.0902432	RNF212-016
chr7	63386226	63387147	922	*	7	1.47e-21	1.74e-11	0.20374	0.118218	RP11-73B2.6-003, RP11-73B2.6-001, RP11-73B2.6-002, AC092634.2-201
chr6	133036545	133036651	107	*	3	6.87e-23	1.76e-11	0.17068	0.152378	VNN1-001
chr3	48470799	48471995	1197	*	11	9.83e-32	1.77e-11	0.11606	0.0580579	PLXNB1-001, PLXNB1-201, PLXNB1-003, PLXNB1-202, PLXNB1-019
chr20	48883411	48884382	972	*	8	2.49e-20	1.84e-11	0.116032	0.0719421	RP11-290F20.3-001, RP11-290F20.3-002
chr1	117529478	117530009	532	*	6	3.4e-19	1.97e-11	-0.136528	-0.0963295	PTGFRN-003
chr11	67167826	67171585	3760	*	24	1.01e-28	2.08e-11	-0.1114	-0.00867574	TBC1D10C-201, PPP1CA-002, PPP1CA-006, PPP1CA-001, TBC1D10C-001, TBC1D10C-003, PPP1CA-003, PPP1CA-007, TBC1D10C-006, TBC1D10C-002, PPP1CA-005, TBC1D10C-008, PPP1CA-008, PPP1CA-004, TBC1D10C-005, TBC1D10C-007
chr1	156030669	156031951	1283	*	9	8.46e-18	2.11e-11	0.107825	0.0872594	RAB25-001, RAB25-002, RAB25-003, RAB25-005
chr22	41776675	41779351	2677	*	16	2.09e-21	2.16e-11	0.158725	0.0334764	TEF-001, TEF-004
chr9	136603543	136605158	1616	*	10	3.11e-26	2.22e-11	0.17508	0.0677317	SARDH-201, SARDH-001, SARDH-202, SARDH-005, SARDH-203
chr17	73641675	73643555	1881	*	15	1.21e-19	2.22e-11	0.11047	0.0366705	SMIM6-002, SMIM6-001
chr5	132111426	132114623	3198	*	29	1.69e-37	2.22e-11	0.136221	0.0414057	SEPT8-003, SEPT8-001, SEPT8-005, SEPT8-004, SEPT8-002, SEPT8-006, SEPT8-012, SEPT8-201, SEPT8-013, SEPT8-007, SEPT8-008, SEPT8-015
chr9	34651062	34652906	1845	*	6	2.68e-18	2.24e-11	0.167821	0.0895599	IL11RA-001, IL11RA-201, IL11RA-012, IL11RA-003, IL11RA-011, IL11RA-006, IL11RA-013, IL11RA-015, IL11RA-014
chr8	128807841	128808262	422	*	5	4.88e-21	2.25e-11	-0.156304	-0.121198	PVT1-201, PVT1-005, PVT1-006, PVT1-007, PVT1-009, PVT1-002, PVT1-008, PVT1-010, PVT1-003, PVT1-011, PVT1-001
chr16	66993711	66995461	1751	*	9	6.27e-16	2.34e-11	0.0951593	0.0610895	CES3-001, CES3-002, CES3-008, CES3-006, CES3-007, CES3-004
chr1	120280870	120281896	1027	*	4	9.5e-18	2.34e-11	0.140192	0.108356	PHGDH-003
chr20	60927922	60928006	85	*	3	2.88e-23	2.36e-11	0.136465	0.125505	RP11-157P1.5-001, RP11-157P1.5-002, RP11-157P1.5-004, RP11-157P1.5-003, LAMA5-004
chr11	2923264	2926601	3338	*	32	1.91e-28	2.41e-11	0.111935	0.0320502	SLC22A18-001, SLC22A18-003, SLC22A18-005, SLC22A18AS-002, SLC22A18-012, SLC22A18-006, SLC22A18AS-001
chr19	15560731	15562244	1514	*	7	6.8e-27	2.42e-11	0.166006	0.0782575	WIZ-001, WIZ-201, WIZ-004, MIR1470-201
chr11	61158618	61160490	1873	*	15	2.53e-29	2.44e-11	0.125864	0.0373121	TMEM216-201, TMEM216-004, TMEM216-001, TMEM216-002, TMEM216-003
chr8	28560467	28560723	257	*	5	7.94e-19	2.45e-11	0.127882	0.0964469	EXTL3-001, EXTL3-AS1-003, EXTL3-AS1-004, EXTL3-010, EXTL3-AS1-001
chr5	95067697	95069104	1408	*	7	3.67e-34	2.49e-11	0.172661	0.0818302	RHOBTB3-001, RHOBTB3-004, RHOBTB3-006, RHOBTB3-014, CTD-2154I11.2-002, RHOBTB3-007, CTD-2154I11.2-001
chr19	49042803	49043492	690	*	3	8.82e-20	2.5e-11	0.189527	0.146153	NA
chr1	23100495	23101008	514	*	3	5.44e-22	2.51e-11	0.133744	0.103478	EPHB2-004
chr6	30651511	30653799	2289	*	27	1.81e-19	2.52e-11	-0.105111	-0.046202	PPP1R18-001, PPP1R18-002, PPP1R18-004, PPP1R18-003
chr1	38411997	38414057	2061	*	13	7.45e-23	2.57e-11	0.165159	0.0508291	INPP5B-004, INPP5B-201, INPP5B-001, INPP5B-003, INPP5B-009
chr7	100610403	100612155	1753	*	9	9.69e-28	2.57e-11	0.075543	0.0481117	MUC12-001, RP11-395B7.2-001, RP11-395B7.2-002, MUC3A-005, MUC12-201
chr20	61462430	61463933	1504	*	6	4.68e-23	2.6e-11	0.179365	0.099694	COL9A3-007, COL9A3-010, COL9A3-006, COL9A3-002, COL9A3-013, COL9A3-012, COL9A3-011
chr17	73505832	73506530	699	*	9	1.69e-22	2.6e-11	0.143209	0.0652871	CASKIN2-003, CASKIN2-005
chr19	12957979	12958913	935	*	8	6.06e-46	2.61e-11	0.137427	0.0705848	MAST1-007, MAST1-006
chr5	35229788	35231272	1485	*	13	8.71e-29	2.7e-11	0.159534	0.0618375	PRLR-201, PRLR-001, PRLR-011, PRLR-016, PRLR-012
chr1	235256497	235257141	645	*	6	2.9e-19	2.71e-11	0.112268	0.0804688	NA
chr17	36004446	36004794	349	*	4	1.26e-23	2.76e-11	0.121643	0.0976255	DDX52-001, DDX52-201, DDX52-003, DDX52-004, DDX52-002, RP11-697E22.2-001, RP11-697E22.2-002, DDX52-007, DDX52-006
chr17	38472961	38473789	829	*	6	5.33e-21	2.79e-11	0.109522	0.0786504	RARA-002, RARA-007
chr1	1266178	1269219	3042	*	19	1.33e-32	2.82e-11	0.1686	0.0449334	TAS1R3-001
chr14	104808474	104809218	745	*	4	9.17e-24	2.9e-11	0.187117	0.132561	NA
chr1	24469564	24470647	1084	*	6	2.64e-21	2.9e-11	0.137353	0.0891798	IL22RA1-001
chr10	81963408	81964782	1375	*	7	3.81e-23	2.9e-11	0.0972364	0.0678931	ANXA11-201, ANXA11-202, ANXA11-001, ANXA11-002, ANXA11-003, ANXA11-007, ANXA11-008, ANXA11-203, ANXA11-204
chr16	67022115	67022719	605	*	8	6.18e-33	2.91e-11	0.127826	0.0627826	CES4A-201, CES4A-202, CES4A-203, CES4A-001, CES4A-204
chr15	90371358	90371981	624	*	4	6.27e-20	2.93e-11	0.117736	0.109672	NA
chr17	34965294	34965819	526	*	3	2.39e-25	2.94e-11	0.160093	0.12521	NA
chr20	25227488	25229376	1889	*	12	3.07e-25	3.06e-11	0.131719	0.0406555	PYGB-001
chr1	171226225	171227265	1041	*	9	5.66e-22	3.06e-11	0.150328	0.0954239	FMO1-003, FMO1-004, FMO1-002
chr22	46465160	46466183	1024	*	7	1.31e-28	3.07e-11	0.18736	0.0759524	RP6-109B7.4-001
chr6	108909893	108910772	880	*	4	5.77e-19	3.1e-11	0.137369	0.113902	NA
chr16	81526954	81528229	1276	*	9	2.06e-18	3.11e-11	0.109575	0.0736934	CMIP-002
chr18	77157760	77158676	917	*	7	1.49e-18	3.11e-11	0.0743378	0.064526	NFATC1-001, NFATC1-003, NFATC1-009, NFATC1-002, NFATC1-007, NFATC1-006, NFATC1-201, NFATC1-010, NFATC1-005, NFATC1-008, NFATC1-004, NFATC1-011
chr20	62696775	62697566	792	*	4	2.21e-18	3.19e-11	0.0857757	0.0732983	TCEA2-009, TCEA2-004, TCEA2-002, TCEA2-005, TCEA2-012
chr10	5406143	5407594	1452	*	12	1.19e-22	3.27e-11	0.122695	0.0789616	UCN3-001
chr12	53590448	53592259	1812	*	8	2.65e-16	3.46e-11	0.108717	0.059046	ITGB7-015, ITGB7-013, ITGB7-008
chr9	117692745	117693071	327	*	7	9.82e-19	3.5e-11	-0.13837	-0.104985	TNFSF8-001
chr5	141245237	141247121	1885	*	11	1.86e-17	3.52e-11	0.0953319	0.0700223	PCDH1-008, PCDH1-004, PCDH1-006
chr1	201346647	201348231	1585	*	11	8.37e-19	3.59e-11	0.102543	0.0648538	TNNT2-005, TNNT2-003, TNNT2-001, TNNT2-012, TNNT2-205, TNNT2-014, TNNT2-002, TNNT2-010, TNNT2-206, TNNT2-020, TNNT2-004, TNNT2-008
chr14	91719608	91720818	1211	*	12	5.17e-20	3.62e-11	0.0947318	0.044552	GPR68-201, GPR68-003, GPR68-001
chr2	97200489	97201455	967	*	5	4.61e-26	3.63e-11	0.116841	0.0709176	ARID5A-001, ARID5A-002, ARID5A-004, ARID5A-007, ARID5A-006
chr1	154942910	154944357	1448	*	7	8.36e-26	3.66e-11	0.192144	0.0807772	SHC1-001, SHC1-003, SHC1-004, SHC1-005, SHC1-002, SHC1-201
chr3	48506168	48508391	2224	*	17	3.62e-42	3.7e-11	0.163042	0.0454333	TREX1-002, TREX1-001, TREX1-201, TREX1-003, TREX1-202, TREX1-004, TREX1-005, TREX1-006
chr11	62688748	62690462	1715	*	11	4.99e-21	3.75e-11	0.0985118	0.065055	CHRM1-001, CHRM1-002
chr11	802895	805666	2772	*	8	1.39e-14	3.86e-11	0.135335	0.0571892	PIDD-001, PIDD-002, PIDD-011, PIDD-003, PIDD-010, PIDD-013, PIDD-012, PIDD-005
chr15	96889861	96891777	1917	*	10	4.64e-17	3.88e-11	-0.0997649	-0.0713184	NA
chr16	16190393	16191820	1428	*	5	5.24e-15	3.98e-11	0.119632	0.0863707	RPL17P40-001, ABCC1-004
chr12	133265841	133266769	929	*	7	3.4e-26	3.98e-11	0.166877	0.0716258	PXMP2-001, POLE-001, PXMP2-004, POLE-004, POLE-002, RP13-672B3.2-002, PXMP2-003, POLE-009, PXMP2-002, PXMP2-201
chr5	134672296	134673503	1208	*	5	1.43e-21	4.03e-11	0.120958	0.0698225	C5orf66-004
chr17	79882042	79882876	835	*	5	2.95e-20	4.25e-11	0.0887575	0.0447078	MAFG-002, RP11-498C9.12-001
chr15	45925986	45927921	1936	*	19	1.77e-29	4.38e-11	0.154495	0.039221	SQRDL-001, SQRDL-005
chr10	45406005	45406847	843	*	9	1.83e-18	4.42e-11	0.106998	0.0773254	TMEM72-001, TMEM72-201
chr12	86229804	86231077	1274	*	10	5.36e-19	4.47e-11	0.122859	0.0624817	RASSF9-001
chr15	22968523	22969348	826	*	6	3.02e-31	4.5e-11	0.112928	0.0441903	CYFIP1-005
chr17	7082562	7083519	958	*	9	3.5e-22	4.59e-11	0.105959	0.0671257	ASGR1-001, ASGR1-008, ASGR1-010, ASGR1-009, ASGR1-011, ASGR1-004, ASGR1-002
chr11	65560420	65562214	1795	*	8	2.93e-16	4.62e-11	0.157841	0.0806424	OVOL1-002
chr16	10836219	10836231	13	*	3	1.66e-25	4.67e-11	0.129716	0.089271	NUBP1-001, NUBP1-003, NUBP1-004, NUBP1-002, NUBP1-005
chr17	75282995	75284193	1199	*	8	4.37e-21	4.68e-11	0.107896	0.0711751	SEPT9-004, SEPT9-202, SEPT9-026, SEPT9-036
chr2	235886476	235887633	1158	*	5	3.33e-25	4.74e-11	0.190795	0.0971405	SH3BP4-003, SH3BP4-002, SH3BP4-007, SH3BP4-006
chr1	57043658	57045870	2213	*	15	4.66e-15	4.8e-11	0.133562	0.0423445	PPAP2B-001
chr7	56515510	56516504	995	*	10	1.14e-21	4.91e-11	0.216278	0.126294	RP13-492C18.2-002
chr11	46957758	46958558	801	*	12	2.98e-23	4.95e-11	0.201912	0.0588756	C11orf49-002, C11orf49-007, C11orf49-003, C11orf49-006, C11orf49-016, C11orf49-012, C11orf49-004, C11orf49-009, C11orf49-018, C11orf49-011, C11orf49-005, C11orf49-001, C11orf49-014, C11orf49-013, C11orf49-023, C11orf49-010, C11orf49-201, C11orf49-202
chr16	28518114	28518347	234	*	6	3.06e-19	4.96e-11	-0.0904378	-0.0747717	IL27-001
chr14	104668726	104669590	865	*	5	1.04e-20	5.06e-11	0.181712	0.0998586	NA
chr7	99722966	99723184	219	*	4	2.63e-23	5.12e-11	0.113968	0.102842	MBLAC1-001, MBLAC1-002, RP11-506M12.1-001
chr1	231471504	231473541	2038	*	16	1.34e-24	5.12e-11	0.135261	0.0507729	SPRTN-003, SPRTN-001, EXOC8-201, SPRTN-004, EXOC8-001, SPRTN-002, SPRTN-005
chr1	59521880	59523557	1678	*	5	9.9e-13	5.14e-11	0.125707	0.102294	RP11-145M4.1-001, RP11-145M4.3-001
chr16	50913083	50914024	942	*	9	5.77e-17	5.19e-11	0.122357	0.036317	CTD-2034I21.1-001, CTD-2034I21.2-001
chr2	74208590	74209160	571	*	7	4.22e-20	5.25e-11	0.112782	0.0665469	DGUOK-AS1-003, DGUOK-AS1-001, DGUOK-AS1-002
chr8	56903606	56904810	1205	*	4	5.86e-18	5.3e-11	-0.0974498	-0.0840206	NA
chr2	236415673	236416064	392	*	5	6.3e-26	5.31e-11	0.184562	0.0995414	AGAP1-IT1-001
chr12	6664536	6665995	1460	*	10	6.36e-20	5.33e-11	-0.129862	-0.075294	IFFO1-001, IFFO1-011, IFFO1-008, IFFO1-007, IFFO1-006
chr7	41743997	41746034	2038	*	10	4.06e-17	5.34e-11	0.156317	0.0468828	INHBA-001, AC005027.3-001
chr5	177870177	177870407	231	*	6	2.84e-18	5.34e-11	-0.13805	-0.0998419	CTB-26E19.1-001
chr22	46481099	46482023	925	*	12	3.02e-20	5.34e-11	0.0931248	0.0577765	FLJ27365-001, FLJ27365-002
chr2	71295490	71297598	2109	*	13	9.25e-19	5.39e-11	0.183031	0.0421079	NAGK-032, NAGK-002, NAGK-031, NAGK-026, NAGK-001, NAGK-004, NAGK-019, NAGK-003, NAGK-015, NAGK-014, NAGK-006, NAGK-005, NAGK-017, NAGK-022, NAGK-016, NAGK-021, NAGK-007, NAGK-013, NAGK-011, NAGK-028, NAGK-029, NAGK-025, NAGK-027, RP11-467P9.1-001
chr1	246852417	246853614	1198	*	6	3.77e-26	5.42e-11	0.118975	0.0483817	RP11-439E19.7-001
chr19	49108395	49109288	894	*	4	6.34e-40	5.45e-11	0.265656	0.102279	SPACA4-001
chr12	56119925	56122407	2483	*	20	4.16e-38	5.56e-11	0.139121	0.0460007	CD63-002, CD63-201, CD63-006, CD63-009, CD63-015, CD63-014, CD63-011, CD63-001, CD63-013, CD63-010, CD63-008, CD63-012, CD63-007, RP11-644F5.11-001, CD63-003, CD63-004, CD63-016
chr11	65083332	65084613	1282	*	7	7.32e-18	5.57e-11	0.091589	0.0635198	CDC42EP2-001, CDC42EP2-002, CDC42EP2-201
chr8	19170080	19171171	1092	*	7	4.75e-24	5.64e-11	0.155748	0.0924968	SH2D4A-001, SH2D4A-002, SH2D4A-003
chr1	8585852	8587175	1324	*	7	3.41e-18	5.71e-11	0.0966562	0.0627768	RERE-002, RERE-007, RERE-017
chr17	62083407	62085532	2126	*	11	3.29e-17	5.76e-11	0.105303	0.0629668	ICAM2-002, ICAM2-014, ICAM2-013
chr22	41762499	41763512	1014	*	11	1.64e-20	5.8e-11	0.0711109	0.0405924	TEF-003
chr16	70612843	70613944	1102	*	9	4.14e-27	5.81e-11	0.12533	0.0581646	IL34-201, IL34-003
chr22	39320511	39321611	1101	*	3	2.14e-16	5.86e-11	0.190778	0.160716	NA
chr22	38071001	38072101	1101	*	14	3.39e-31	6.06e-11	0.137134	0.0457746	LGALS1-001, LGALS1-004, LGALS1-005, LGALS1-007, LGALS1-006, LGALS1-002, LGALS1-003
chr7	1025118	1026363	1246	*	6	5.39e-22	6.1e-11	0.115263	0.0762546	CYP2W1-005, CYP2W1-003, CYP2W1-004
chr1	159769085	159770368	1284	*	7	2.83e-15	6.16e-11	-0.112677	-0.0576673	FCRL6-001, FCRL6-004, FCRL6-003, FCRL6-002, FCRL6-007, FCRL6-005, FCRL6-006
chr11	1060659	1060969	311	*	4	5.75e-19	6.37e-11	0.136903	0.126067	NA
chr11	47278831	47280305	1475	*	7	1.77e-16	6.44e-11	0.134477	0.0932039	NR1H3-006, NR1H3-012, NR1H3-014, NR1H3-019, NR1H3-016, NR1H3-017, NR1H3-030, NR1H3-010, NR1H3-013, NR1H3-011, NR1H3-015, NR1H3-001, NR1H3-022, NR1H3-038, NR1H3-021, NR1H3-009, NR1H3-018, NR1H3-039, NR1H3-032, NR1H3-035
chr1	156551732	156552174	443	*	5	2.66e-18	6.51e-11	-0.0915235	-0.084235	TTC24-006, TTC24-003, TTC24-004, TTC24-001
chr17	41001849	41003399	1551	*	8	9.37e-20	6.59e-11	0.108612	0.0688758	AOC3-001, AOC3-003, AOC3-004
chr7	30196739	30197130	392	*	6	3.89e-19	6.67e-11	-0.0943542	-0.070178	AC007036.5-001
chr10	375248	375830	583	*	5	1.85e-17	6.73e-11	0.129921	0.107948	DIP2C-004
chr7	98738998	98740022	1025	*	5	3.07e-20	6.78e-11	0.128156	0.0919562	SMURF1-001, SMURF1-002, SMURF1-003
chr1	246168639	246168678	40	*	2	2.65e-25	6.93e-11	0.159462	0.153127	NA
chr16	82044738	82045857	1120	*	13	1.16e-20	6.99e-11	0.102121	0.0395202	SDR42E1-001, SDR42E1-002, SDR42E1-003
chr1	42630335	42631835	1501	*	10	1.91e-17	6.99e-11	0.0818944	0.0586906	GUCA2A-001
chr2	218767655	218769784	2130	*	5	8.64e-27	7.12e-11	0.144138	0.0793526	TNS1-008, TNS1-006, TNS1-016
chr12	94655935	94656250	316	*	4	9.6e-27	7.42e-11	0.169029	0.102101	PLXNC1-004
chr19	18496259	18497742	1484	*	9	2.83e-19	7.43e-11	0.142614	0.0671095	GDF15-001, MIR3189-201, GDF15-003
chr3	169587454	169589175	1722	*	6	1.52e-17	7.46e-11	0.159685	0.103738	LRRC31-002, LRRC31-001, LRRC31-003, LRRC31-004
chr12	120975970	120978097	2128	*	4	1.4e-15	7.56e-11	0.186883	0.121632	NA
chr2	85998588	85999873	1286	*	4	4.1e-14	8.02e-11	0.159412	0.103199	NA
chr17	81042554	81043782	1229	*	8	3.07e-35	8.03e-11	0.208754	0.0657988	METRNL-003
chr12	91572142	91574008	1867	*	15	2.44e-19	8.06e-11	0.156652	0.0386393	DCN-203, DCN-018, DCN-204, DCN-015, DCN-017, DCN-012, DCN-007, DCN-008, DCN-003, DCN-009, DCN-010, DCN-011, DCN-005
chr12	2943902	2944760	859	*	10	4.34e-19	8.06e-11	0.162896	0.0729524	NRIP2-001, ITFG2-014, NRIP2-003, NRIP2-002
chr22	36552195	36553176	982	*	5	2.5e-20	8.06e-11	0.169145	0.0769619	APOL3-011, APOL3-012, APOL3-016, APOL3-014, APOL3-017
chr18	13610632	13611824	1193	*	15	7.56e-21	8.27e-11	-0.140337	-0.0688067	MIR4526-201, LDLRAD4-004, LDLRAD4-018, LDLRAD4-003, LDLRAD4-005, LDLRAD4-019
chr20	33894862	33894973	112	*	3	1.3e-20	8.39e-11	0.105932	0.0887872	UQCC1-014, UQCC1-015
chr14	96670738	96671262	525	*	10	2.92e-18	8.5e-11	0.0756803	0.0413279	BDKRB2-201, BDKRB2-002, BDKRB2-003, RP11-404P21.8-001, BDKRB2-001
chr16	446077	448246	2170	*	8	9.32e-24	8.5e-11	0.148119	0.079004	NME4-001, NME4-011, NME4-002, NME4-009, NME4-012, NME4-006, NME4-010, NME4-005, NME4-003, NME4-004
chr22	38506589	38508132	1544	*	11	1.32e-13	8.52e-11	0.0858784	0.0612431	BAIAP2L2-201, BAIAP2L2-001, PLA2G6-025
chr2	202046805	202048100	1296	*	8	2.39e-27	8.6e-11	0.151562	0.0588806	CASP10-002, CASP10-001, CASP10-009, CASP10-003, CASP10-201, CASP10-007, CASP10-006, CASP10-010, CASP10-005, CASP10-011
chr1	100434519	100436106	1588	*	23	2.54e-23	8.69e-11	0.0963489	0.0220986	SLC35A3-201, SLC35A3-001, SLC35A3-004, RP5-884G6.2-001, SLC35A3-002, SLC35A3-008, SLC35A3-007
chr19	5892048	5892460	413	*	4	2.67e-18	8.72e-11	0.101505	0.0878091	NA
chr11	68579907	68580041	135	*	4	2.36e-21	8.81e-11	0.117005	0.081054	NA
chr7	1606859	1607787	929	*	7	5.63e-22	8.83e-11	0.168017	0.0914286	PSMG3-001, PSMG3-002, PSMG3-AS1-001, PSMG3-AS1-002, PSMG3-AS1-003, PSMG3-AS1-005, PSMG3-AS1-004
chr7	134463438	134464411	974	*	9	2.42e-24	8.93e-11	0.141275	0.0662748	CALD1-201, CALD1-005, CALD1-001, CALD1-003, CALD1-004, CALD1-017, CALD1-016, CALD1-019, CALD1-008, CALD1-018
chr2	242448140	242449765	1626	*	18	7.65e-32	9.11e-11	0.140963	0.0300171	STK25-001, STK25-005, STK25-002, STK25-003, STK25-004, STK25-020, STK25-010, STK25-016, STK25-014, STK25-009, STK25-033, STK25-012, STK25-017, STK25-018, STK25-007, STK25-015, STK25-025, STK25-008, STK25-011, STK25-201, STK25-202
chr11	65407399	65408566	1168	*	6	7.83e-17	9.12e-11	-0.0994443	-0.0764844	SIPA1-003, SIPA1-201, SIPA1-005, SIPA1-002, SIPA1-004, SIPA1-001, SIPA1-006
chr17	80188056	80190154	2099	*	16	1.58e-13	9.32e-11	0.0839609	0.0447676	SLC16A3-201, SLC16A3-202, SLC16A3-016, SLC16A3-011, SLC16A3-012, SLC16A3-013, SLC16A3-007, SLC16A3-001, SLC16A3-006, SLC16A3-015, SLC16A3-002, SLC16A3-005, SLC16A3-003, SLC16A3-004, SLC16A3-014
chr16	69362128	69363236	1109	*	6	3.97e-26	9.73e-11	0.162621	0.0922085	PDF-001, COG8-005
chr13	47470293	47472429	2137	*	24	1.43e-19	9.76e-11	0.151525	0.00594649	HTR2A-001, HTR2A-201, HTR2A-202
chr11	44625337	44626750	1414	*	8	6.59e-30	9.81e-11	0.161462	0.047591	CD82-014, RP11-58K22.5-001
chr6	2961157	2963052	1896	*	10	1.23e-14	9.91e-11	0.129901	0.0804756	SERPINB6-002, SERPINB6-001
chr1	26869340	26870173	834	*	5	6.26e-19	9.98e-11	-0.0990744	-0.0850222	RPS6KA1-016, RPS6KA1-003, RPS6KA1-011
chr7	45066650	45067055	406	*	6	1.02e-18	1.01e-10	-0.106957	-0.0822084	CCM2-201, CCM2-007, CCM2-016, CCM2-002, CCM2-011, CCM2-008, CCM2-006, CCM2-009
chr12	123214554	123215940	1387	*	14	6.03e-23	1.01e-10	0.107179	0.0537661	HCAR1-201, HCAR1-202, HCAR1-001
chr19	17515486	17517008	1523	*	11	1.45e-24	1.02e-10	-0.125146	-0.0698147	BST2-001, CTD-2521M24.9-002, BST2-003, MVB12A-012, MVB12A-009, MVB12A-011, BST2-004, CTD-2521M24.9-001, CTD-2521M24.9-006, CTD-2521M24.9-012, CTD-2521M24.9-003, CTD-2521M24.9-008, CTD-2521M24.9-007, CTD-2521M24.9-004, CTD-2521M24.9-013, CTD-2521M24.9-009, CTD-2521M24.9-005, MVB12A-016, CTD-2521M24.9-011, CTD-2521M24.9-010
chr19	13904774	13905872	1099	*	5	4.72e-25	1.03e-10	0.166194	0.0936871	ZSWIM4-001, CTD-3252C9.2-001
chr7	150777854	150779542	1689	*	22	2.01e-26	1.03e-10	0.0856826	0.0435306	FASTK-005, TMUB1-001, FASTK-006, TMUB1-002, FASTK-007, FASTK-015, TMUB1-003, FASTK-011, FASTK-003, FASTK-008, TMUB1-005, FASTK-014, FASTK-016, TMUB1-004, FASTK-004, FASTK-009, FASTK-010, TMUB1-006, FASTK-002, TMUB1-007, FASTK-017, FASTK-201
chr11	118754280	118755586	1307	*	9	1.64e-17	1.04e-10	-0.134269	-0.0794503	CXCR5-001
chr19	3720612	3721589	978	*	10	7.33e-19	1.07e-10	0.0886824	0.0440405	TJP3-202, TJP3-006, TJP3-004
chr2	106054990	106055733	744	*	8	1.15e-20	1.1e-10	0.105464	0.0720179	FHL2-201, FHL2-009, FHL2-011
chr8	144820826	144823142	2317	*	12	3.91e-17	1.11e-10	0.108627	0.0506127	FAM83H-AS1-201, FAM83H-AS1-002
chr14	100621848	100622813	966	*	7	4.04e-16	1.12e-10	0.083513	0.0691433	DEGS2-003
chr14	105939027	105939672	646	*	5	1.23e-20	1.12e-10	0.159765	0.100334	CRIP2-001, CRIP2-002, CRIP2-009, CRIP2-006, CRIP2-011, CRIP2-008, CRIP2-010, CRIP2-005
chr18	74781061	74781909	849	*	4	1.15e-17	1.12e-10	-0.0876511	-0.0635391	NA
chr9	130540941	130541859	919	*	8	8.44e-17	1.13e-10	-0.101701	-0.0684218	SH2D3C-004, SH2D3C-009
chr18	59997009	59998007	999	*	6	3.29e-17	1.14e-10	0.0865957	0.0714088	Y_RNA.86-201
chr1	235017187	235018931	1745	*	5	3.04e-11	1.15e-10	-0.103977	-0.0798996	NA
chr6	13274151	13274354	204	*	5	1.36e-18	1.17e-10	-0.171711	-0.136505	PHACTR1-004, PHACTR1-003, PHACTR1-009, RP1-257A7.4-003
chr20	1306148	1307754	1607	*	13	3.18e-23	1.18e-10	0.158733	0.0367888	SDCBP2-004, SDCBP2-001, SDCBP2-AS1-001, SDCBP2-AS1-005, SDCBP2-AS1-004, SDCBP2-AS1-002, SDCBP2-AS1-003
chr7	73623633	73624373	741	*	7	1.47e-38	1.19e-10	0.139531	0.0705585	LAT2-009, LAT2-001, LAT2-006, LAT2-003, LAT2-002, LAT2-012, LAT2-011, LAT2-004, LAT2-007
chr2	191207242	191209022	1781	*	16	4.64e-25	1.24e-10	0.122824	0.0327059	INPP1-001, INPP1-201, HIBCH-002, INPP1-006, INPP1-004, INPP1-008, INPP1-009, INPP1-005, INPP1-007, INPP1-002, INPP1-010, INPP1-003, INPP1-202
chr5	180230022	180231650	1629	*	19	1.11e-32	1.24e-10	-0.13894	-0.0384627	MGAT1-007, MGAT1-004, MGAT1-027, MGAT1-028, MGAT1-025, MGAT1-026, MGAT1-024, MGAT1-023
chr10	126812640	126813778	1139	*	4	7.79e-19	1.27e-10	0.168797	0.107967	NA
chr13	113648607	113650155	1549	*	7	1.82e-37	1.27e-10	0.2521	0.0958552	NA
chr16	57512988	57514430	1443	*	7	1.12e-14	1.28e-10	0.0842043	0.0621785	DOK4-003, DOK4-017, DOK4-012, DOK4-010, DOK4-013, DOK4-002, DOK4-011, DOK4-016, DOK4-015, DOK4-014, DOK4-019
chr1	151805241	151805773	533	*	5	1.43e-25	1.29e-10	0.139865	0.084444	RORC-001, RORC-201
chr2	192711023	192712158	1136	*	9	3.58e-16	1.3e-10	-0.0846387	-0.0164825	SDPR-001, AC098617.1-003
chr6	166259938	166261046	1109	*	8	2.2e-16	1.3e-10	0.196479	0.115544	NA
chr17	79813410	79813507	98	*	3	1.21e-19	1.3e-10	0.232816	0.177628	P4HB-006, P4HB-007
chr7	75442678	75443977	1300	*	11	4.29e-18	1.33e-10	-0.0985768	-0.061512	CCL24-001
chr14	35810224	35811009	786	*	3	3.75e-18	1.34e-10	0.117266	0.0899344	NA
chr17	80022047	80023187	1141	*	8	2.28e-27	1.34e-10	0.139388	0.0599488	DUS1L-001, DUS1L-002, DUS1L-005, DUS1L-008, DUS1L-007, DUS1L-010, DUS1L-004, DUS1L-009, DUS1L-006
chr1	32280923	32281856	934	*	9	2.11e-16	1.36e-10	0.0955984	0.0548209	SPOCD1-001, SPOCD1-007, SPOCD1-201, SPOCD1-002, SPOCD1-010, SPOCD1-009, SPOCD1-011, SPOCD1-008
chr2	68591915	68593246	1332	*	7	4.67e-18	1.37e-10	-0.0928076	-0.0761388	PLEK-001, AC015969.3-001
chr8	135468565	135470269	1705	*	8	8.38e-15	1.38e-10	0.092283	0.0470435	NA
chr14	65409354	65410479	1126	*	9	1.07e-16	1.39e-10	0.115295	0.0592869	GPX2-001, GPX2-002, GPX2-004, GPX2-003
chr7	55145727	55147427	1701	*	9	2.28e-21	1.41e-10	0.193101	0.0767545	NA
chr5	133771009	133773142	2134	*	8	3.35e-13	1.44e-10	0.0916547	0.0552331	AC005355.1-001
chr2	113956255	113956634	380	*	4	1.11e-18	1.44e-10	0.114414	0.0760737	PSD4-005, PSD4-006, PSD4-011
chr15	78502089	78502928	840	*	3	3.93e-20	1.44e-10	0.141074	0.119416	ACSBG1-013
chr19	1648682	1650452	1771	*	7	2.94e-13	1.44e-10	-0.113858	-0.0759461	TCF3-201, TCF3-003, TCF3-007, TCF3-002
chr1	93324910	93325174	265	*	2	2.01e-21	1.45e-10	0.154192	0.143107	NA
chr7	30790683	30792301	1619	*	8	1.03e-21	1.45e-10	0.147837	0.0452422	INMT-001, INMT-002, INMT-FAM188B-002, INMT-FAM188B-001
chr2	6072139	6073126	988	*	10	3.17e-27	1.46e-10	0.126368	0.0642849	LINC01105-001, LINC01105-002
chr21	46874452	46875500	1049	*	10	1.12e-23	1.47e-10	0.0913045	0.059945	COL18A1-001, COL18A1-201
chr14	71822096	71822452	357	*	3	8.54e-20	1.48e-10	0.215861	0.154224	NA
chr2	171572863	171574592	1730	*	9	9.66e-30	1.48e-10	-0.156717	-0.0702342	SP5-001, LINC01124-001, SP5-002
chr1	203829408	203830757	1350	*	8	1.75e-31	1.49e-10	0.273762	0.107964	SNRPE-004, SNRPE-001, SNRPE-003, SNRPE-006, SNRPE-005, SNRPE-002
chr1	234667087	234668366	1280	*	9	7.68e-23	1.55e-10	0.173921	0.0766573	RP5-855F14.1-002, RP5-855F14.1-001
chr11	66789189	66790671	1483	*	12	2.49e-27	1.55e-10	0.119355	0.0463247	SYT12-002, SYT12-007, SYT12-003
chr17	19651631	19652535	905	*	11	1.95e-19	1.57e-10	0.101443	0.0666132	ALDH3A1-001, ALDH3A1-007, ALDH3A1-006, ALDH3A1-002, ALDH3A1-008, ALDH3A1-005, ALDH3A1-014, ALDH3A1-013
chr12	6648862	6649994	1133	*	7	7.37e-20	1.57e-10	0.120052	0.066161	RP5-940J5.9-001
chr19	45663381	45664763	1383	*	10	8.05e-13	1.59e-10	0.0794298	0.0542965	NKPD1-201, NKPD1-001
chr6	29759543	29761288	1746	*	24	2.56e-21	1.62e-10	0.128515	0.0293205	HCG4-201, HCG4-001, HLA-V-001, HLA-V-005, HLA-V-003, HLA-V-002
chr19	13908134	13908850	717	*	3	2.82e-37	1.69e-10	0.190992	0.101942	ZSWIM4-001, CTD-3252C9.2-001
chr16	12183789	12184307	519	*	9	2.89e-18	1.69e-10	0.174016	0.0594881	RP11-276H1.3-001
chr16	89386798	89388227	1430	*	14	4.78e-20	1.72e-10	0.114016	0.0547565	AC137932.6-002, AC137932.6-001, ANKRD11-002
chr17	38464162	38465510	1349	*	12	1.51e-19	1.73e-10	0.101759	0.0507969	RARA-001, RARA-008
chr17	79533765	79534694	930	*	6	1.8e-17	1.77e-10	0.122813	0.0768662	NPLOC4-006, NPLOC4-004, NPLOC4-008, NPLOC4-018, NPLOC4-016, NPLOC4-005, NPLOC4-020
chr3	12586368	12587454	1087	*	7	4.9e-18	1.78e-10	0.173451	0.105586	C3orf83-004, C3orf83-003
chr16	31146682	31147837	1156	*	10	2.61e-22	1.79e-10	0.0989832	0.0655958	PRSS8-001, PRSS8-006, PRSS8-005, PRSS8-004, PRSS8-002, PRSS8-003
chr12	100866802	100867758	957	*	8	8e-23	1.81e-10	0.170666	0.0811872	NR1H4-004, NR1H4-003, NR1H4-008, NR1H4-001, NR1H4-002
chr13	111158054	111159564	1511	*	5	8.77e-28	1.82e-10	0.156145	0.0922586	COL4A2-AS1-001, COL4A2-003, COL4A2-009
chr19	49054612	49055443	832	*	11	4.15e-16	1.83e-10	0.100606	0.0540101	SULT2B1-001
chr6	30094960	30095802	843	*	25	7.87e-17	1.83e-10	-0.104302	-0.0628567	NA
chr16	1583391	1584516	1126	*	13	1.75e-17	1.83e-10	-0.0954156	-0.0515799	IFT140-006, TMEM204-002
chr11	60545266	60545326	61	*	2	2.59e-21	1.84e-10	0.170666	0.169706	NA
chr1	26644234	26645487	1254	*	12	3.26e-19	1.87e-10	-0.0939819	-0.0653284	CD52-001, UBXN11-201, UBXN11-001, CD52-002, CD52-003
chr1	11713123	11714269	1147	*	9	3.2e-21	1.87e-10	0.103339	0.0630006	FBXO44-002, FBXO44-001, FBXO2-001, FBXO44-008, FBXO44-003, FBXO44-006, FBXO44-201, FBXO44-004, FBXO2-005, FBXO2-002, FBXO44-007, FBXO2-003
chr16	1274873	1275475	603	*	5	2.51e-17	1.89e-10	0.0988261	0.0813445	TPSG1-001, TPSG1-003
chr2	230451648	230452311	664	*	8	6.01e-19	1.9e-10	0.111129	0.0602775	DNER-002
chr6	32163298	32167020	3723	*	63	2.46e-17	1.9e-10	0.13234	0.0206293	GPSM3-002, NOTCH4-201, NOTCH4-005
chr16	84852577	84853871	1295	*	10	1.37e-15	1.91e-10	0.154103	0.0587803	CRISPLD2-001, CRISPLD2-007, CRISPLD2-006, CRISPLD2-010, CRISPLD2-005, CRISPLD2-002, CRISPLD2-008, CRISPLD2-009
chr12	125089689	125089704	16	*	2	4.55e-21	1.98e-10	0.137362	0.130835	NA
chr8	110655713	110656442	730	*	7	1.84e-22	1.98e-10	0.209855	0.0857955	SYBU-009, SYBU-010, SYBU-206, RP11-422N16.3-001, SYBU-022, SYBU-007, SYBU-021, SYBU-034, SYBU-008, SYBU-020
chr7	2445331	2446794	1464	*	5	7e-14	1.98e-10	-0.14253	-0.104673	CHST12-003
chr11	818331	820843	2513	*	14	9.68e-23	1.98e-10	0.122894	0.0541811	PNPLA2-001, PNPLA2-002, PNPLA2-007, PNPLA2-005
chr1	2058230	2059086	857	*	5	1.34e-18	1.99e-10	-0.123806	-0.0884638	NA
chr8	142402421	142403574	1154	*	6	7.91e-22	2e-10	0.096102	0.055369	CTD-3064M3.4-001, PTP4A3-002, PTP4A3-001, PTP4A3-004
chr7	6698992	6699526	535	*	3	7.73e-22	2.03e-10	0.170353	0.136501	NA
chr16	86611049	86612451	1403	*	8	2.04e-23	2.05e-10	0.141508	0.0940052	FOXL1-001, FOXL1-002
chr8	38286874	38288404	1531	*	5	1.49e-19	2.05e-10	0.122771	0.0831594	FGFR1-014, FGFR1-024, FGFR1-034
chr19	14170785	14171331	547	*	5	4.2e-24	2.09e-10	0.189524	0.109943	PALM3-001
chr16	4065397	4066875	1479	*	6	9.22e-19	2.14e-10	0.135845	0.0879537	ADCY9-006
chr19	42703228	42703852	625	*	4	3.87e-19	2.19e-10	-0.112924	-0.0897963	NA
chr1	11795409	11796573	1165	*	12	1.38e-30	2.22e-10	0.12661	0.0521124	AGTRAP-001, AGTRAP-005, AGTRAP-002, AGTRAP-003, AGTRAP-010, AGTRAP-011, AGTRAP-008, AGTRAP-007, AGTRAP-004, AGTRAP-012
chr12	24103069	24104357	1289	*	9	8.41e-24	2.22e-10	0.131268	0.0681424	SOX5-201, SOX5-006, SOX5-202, SOX5-004, SOX5-002, SOX5-011, SOX5-008, SOX5-016, SOX5-007
chr16	20774219	20775352	1134	*	9	5.57e-27	2.22e-10	0.130503	0.0283462	ACSM3-001, ACSM3-002, ACSM3-004
chr16	73265883	73266785	903	*	11	9.44e-21	2.25e-10	0.14978	0.086439	AC140912.1-001, AC140912.1-002
chr16	67561842	67564545	2704	*	19	3.1e-27	2.31e-10	0.0989985	0.0321983	FAM65A-001, FAM65A-002, FAM65A-201, FAM65A-003, FAM65A-007, FAM65A-023, FAM65A-010, FAM65A-008, FAM65A-009
chr11	122072922	122074089	1168	*	9	8.77e-16	2.33e-10	0.13839	0.0766433	RP11-820L6.1-002, RP11-820L6.1-005, RP11-820L6.1-004
chr6	901022	901310	289	*	6	5.13e-18	2.33e-10	0.134393	0.119033	NA
chr20	33461847	33462829	983	*	6	4.53e-20	2.35e-10	0.137651	0.0825018	ACSS2-006, ACSS2-201, GGT7-001, ACSS2-001, GGT7-005, ACSS2-026, ACSS2-021, ACSS2-020, ACSS2-013, ACSS2-010, ACSS2-005, ACSS2-017, ACSS2-009, ACSS2-002, ACSS2-014, ACSS2-016, ACSS2-012, ACSS2-015, ACSS2-019, ACSS2-011
chr3	135683936	135685428	1493	*	15	8.48e-49	2.39e-10	0.168125	0.0529631	PPP2R3A-001, PPP2R3A-002
chr3	46607350	46608802	1453	*	12	1.55e-30	2.44e-10	0.205639	0.0709588	LRRC2-001, LRRC2-004, LRRC2-003
chr3	50288909	50288981	73	*	3	4.03e-20	2.49e-10	0.152851	0.133303	GNAI2-201, GNAI2-010, GNAI2-006
chr12	26424696	26425211	516	*	6	1.11e-20	2.49e-10	0.135552	0.0866584	RP11-283G6.5-002, RP11-283G6.5-001
chr19	15529870	15530870	1001	*	12	2.87e-29	2.5e-10	0.15844	0.0499693	AKAP8L-004, AKAP8L-002, AKAP8L-003, AKAP8L-006, AKAP8L-016, AKAP8L-018, AKAP8L-001, AKAP8L-017, AKAP8L-013, AKAP8L-012, AKAP8L-019, AKAP8L-011, AKAP8L-009, AKAP8L-021
chr7	27219516	27221689	2174	*	10	1.91e-19	2.52e-10	0.1422	0.0585067	HOXA10-003, RP1-170O19.20-001
chr19	14062697	14065157	2461	*	17	1.09e-32	2.59e-10	0.173228	0.0396869	DCAF15-001, PODNL1-001, PODNL1-002, PODNL1-005, PODNL1-012, PODNL1-013, DCAF15-002
chr9	133768931	133770279	1349	*	8	2.42e-21	2.61e-10	0.121751	0.0317065	QRFP-001
chr17	48275004	48277216	2213	*	7	1.28e-39	2.62e-10	0.216581	0.0713051	COL1A1-001, COL1A1-006, COL1A1-002, COL1A1-004, COL1A1-003, COL1A1-013
chr17	46036334	46036419	86	*	5	1.85e-19	2.62e-10	0.101418	0.0832597	PRR15L-001
chr1	154407010	154407478	469	*	5	1.36e-16	2.67e-10	0.173467	0.10865	IL6R-005, IL6R-007
chr20	30150328	30150918	591	*	4	1.69e-21	2.68e-10	0.154146	0.0890069	HM13-IT1-005
chr11	71723975	71725245	1271	*	8	9.63e-26	2.7e-10	0.143863	0.0712534	RP11-849H4.4-001, NUMA1-030, NUMA1-012, NUMA1-033
chr17	76929645	76930417	773	*	3	4.48e-19	2.77e-10	0.153127	0.109128	NA
chr12	122500670	122501885	1216	*	5	1.23e-17	2.81e-10	0.0953667	0.0755906	AC156455.1-003, AC156455.1-001, AC156455.1-002
chr16	89161567	89163800	2234	*	10	2.52e-12	2.86e-10	-0.146377	-0.061367	ACSF3-001, ACSF3-002, ACSF3-003, ACSF3-009, ACSF3-010, ACSF3-023, ACSF3-006
chr17	55173075	55175274	2200	*	9	1.97e-18	2.87e-10	0.163975	0.0466908	AKAP1-002, AKAP1-006, AKAP1-018, AKAP1-005, RP11-166P13.4-001, AKAP1-014
chr8	134387493	134388961	1469	*	6	1.04e-22	2.87e-10	0.142101	0.0735319	NA
chr17	48608677	48610255	1579	*	9	1.87e-15	2.88e-10	0.0915673	0.0508149	EPN3-001, EPN3-008, EPN3-009, EPN3-014, EPN3-018, EPN3-015, EPN3-013, EPN3-002, EPN3-011, EPN3-016, EPN3-005, EPN3-004, EPN3-010, EPN3-012, EPN3-017, EPN3-201, EPN3-202, EPN3-020, MYCBPAP-012
chr11	119293780	119295429	1650	*	16	2.1e-17	2.9e-10	0.0909198	0.0285935	THY1-001, THY1-004, THY1-009, THY1-005, THY1-008, THY1-002, THY1-007, THY1-006, THY1-011, THY1-010
chr8	21769695	21771668	1974	*	11	5.44e-16	2.92e-10	-0.105575	-0.0667468	DOK2-001, DOK2-002, DOK2-007, DOK2-003, DOK2-004, DOK2-005, DOK2-201
chr8	29387008	29387633	626	*	3	6.96e-21	2.98e-10	-0.148745	-0.0909849	NA
chr12	7260403	7261227	825	*	12	2.81e-18	3.02e-10	0.116093	0.0434012	C1RL-001, C1RL-AS1-002, C1RL-AS1-003, C1RL-012, C1RL-AS1-004, C1RL-011, C1RL-013, C1RL-AS1-001, C1RL-005, C1RL-007, C1RL-003, C1RL-006, C1RL-002
chr12	57868776	57869941	1166	*	6	3.08e-22	3.04e-10	0.123219	0.0672022	ARHGAP9-007, ARHGAP9-023, ARHGAP9-018, ARHGAP9-017, ARHGAP9-020, MARS-001, ARHGAP9-013, ARHGAP9-024, ARHGAP9-010, ARHGAP9-022, ARHGAP9-019, ARHGAP9-014, ARHGAP9-016, ARHGAP9-021, ARHGAP9-015, ARHGAP9-009
chr6	25287830	25288445	616	*	6	5.87e-19	3.06e-10	0.107288	0.0841542	Y_RNA.566-201
chr8	28195427	28196932	1506	*	12	5.53e-14	3.13e-10	-0.10783	-0.0686263	PNOC-003, RP11-380I10.4-001, PNOC-002
chr1	154928667	154930015	1349	*	11	1.57e-21	3.14e-10	0.109079	0.0445802	PBXIP1-006, PBXIP1-001, PBXIP1-003, PBXIP1-007, PBXIP1-201, PBXIP1-202
chr16	67223733	67225437	1705	*	8	4.71e-37	3.15e-10	0.137175	0.0551906	EXOC3L1-001, E2F4-001, EXOC3L1-002, E2F4-013, EXOC3L1-006, E2F4-007, EXOC3L1-003, EXOC3L1-004, EXOC3L1-005, E2F4-011, E2F4-010, E2F4-012, E2F4-002, E2F4-009, E2F4-006, E2F4-008
chr15	78279587	78280477	891	*	6	1.49e-22	3.16e-10	0.118045	0.0717325	ADAMTS7P3-002
chr6	32014484	32017048	2565	*	38	1.65e-27	3.22e-10	0.108373	0.0208136	TNXB-006, TNXB-005
chr5	9547169	9547825	657	*	4	1.1e-19	3.23e-10	0.178657	0.120582	SEMA5A-001, SNORD123-201, SNHG18-001, SNHG18-002
chr19	2626871	2628109	1239	*	6	7.45e-33	3.23e-10	0.186064	0.073855	NA
chr1	27675587	27677240	1654	*	9	4.82e-14	3.27e-10	0.0857476	0.0596179	SYTL1-005, SYTL1-007, SYTL1-004, SYTL1-006
chr16	31212543	31215451	2909	*	23	1.25e-14	3.3e-10	0.113696	0.0336166	PYCARD-001, PYCARD-002, PYCARD-003, C16orf98-001, PYCARD-004
chr19	13133343	13134254	912	*	5	2.59e-19	3.31e-10	0.137147	0.0932898	NFIX-201, NFIX-003, NFIX-006, NFIX-005, NFIX-011, NFIX-007, NFIX-002, NFIX-004, NFIX-010
chr1	150785684	150786516	833	*	3	1.3e-24	3.31e-10	0.201043	0.123418	RNU6-1309P-201
chr16	31482846	31484722	1877	*	20	1.66e-25	3.32e-10	0.129461	0.041659	TGFB1I1-201, TGFB1I1-002, TGFB1I1-001, TGFB1I1-017, TGFB1I1-018, TGFB1I1-015, TGFB1I1-007, TGFB1I1-003, TGFB1I1-005, TGFB1I1-020, TGFB1I1-012, TGFB1I1-006, TGFB1I1-016, TGFB1I1-004, TGFB1I1-019, TGFB1I1-014, TGFB1I1-021
chr1	177225308	177225888	581	*	5	6.17e-16	3.34e-10	0.139698	0.0931885	BRINP2-003, BRINP2-002
chr15	66584218	66585090	873	*	5	1.04e-22	3.38e-10	0.149401	0.100389	DIS3L-001, DIS3L-004, DIS3L-201, DIS3L-002, DIS3L-009, DIS3L-005, DIS3L-007, DIS3L-008, DIS3L-006, RP11-653J6.1-001, DIS3L-012, DIS3L-011
chr13	113776252	113777160	909	*	9	3.46e-18	3.4e-10	0.0976308	0.0662394	F10-002, F10-001, F10-007, F10-006, F10-003, F10-005
chr19	5074224	5076032	1809	*	6	1.01e-12	3.42e-10	-0.114267	-0.0808142	NA
chr1	153746880	153748697	1818	*	14	4.13e-24	3.42e-10	0.117889	0.0461231	SLC27A3-001, SLC27A3-201, SLC27A3-009, SLC27A3-008, SLC27A3-002, SLC27A3-010, SLC27A3-007, SLC27A3-011, SLC27A3-013
chr6	136847105	136848313	1209	*	11	3.49e-19	3.45e-10	-0.124635	-0.0642526	MAP7-201, MAP7-202, MAP7-203
chr16	3996295	3996416	122	*	4	2.3e-18	3.51e-10	0.174229	0.139141	RP11-462G12.2-001
chr19	42749952	42751694	1743	*	4	5.26e-25	3.55e-10	0.128697	0.0914089	NA
chr19	1064938	1066349	1412	*	11	4.67e-24	3.65e-10	0.135936	0.0630829	HMHA1-002, ABCA7-017, ABCA7-016, HMHA1-201, HMHA1-001, HMHA1-007, HMHA1-010, HMHA1-006, HMHA1-003, HMHA1-011
chr19	18575406	18575773	368	*	2	6.17e-24	3.65e-10	0.148977	0.146427	NA
chr2	97173713	97175311	1599	*	16	1.55e-19	3.7e-10	0.116506	0.0415773	NEURL3-001
chr2	73495839	73497077	1239	*	6	9.92e-14	3.74e-10	0.109804	0.0726598	FBXO41-201, FBXO41-004
chr1	3239139	3240386	1248	*	5	1.59e-16	3.74e-10	0.11367	0.0759693	NA
chr5	78204392	78204870	479	*	2	3.7e-22	3.77e-10	0.214012	0.169112	NA
chr2	241835147	241836504	1358	*	9	7.62e-15	3.79e-10	0.118702	0.0690047	C2orf54-001, C2orf54-005, C2orf54-006
chr3	191047481	191049285	1805	*	12	9.82e-19	3.87e-10	0.0981584	0.0340565	UTS2B-001, CCDC50-001, CCDC50-002, UTS2B-002, UTS2B-004, UTS2B-003
chr1	150953566	150954826	1261	*	7	2.45e-13	3.91e-10	0.0976761	0.0698506	ANXA9-001, ANXA9-002
chr4	2915985	2916624	640	*	4	4.02e-23	3.92e-10	-0.111778	-0.0724584	ADD1-021, ADD1-023
chr9	130699236	130701508	2273	*	14	3.91e-17	3.98e-10	0.118735	0.0486571	DPM2-001, DPM2-003, RP11-203J24.8-001, DPM2-004, DPM2-005, DPM2-002, RP11-203J24.8-007, RP11-203J24.8-006, RP11-203J24.8-004, RP11-203J24.8-003, RP11-203J24.8-005, RP11-203J24.8-008, RP11-203J24.8-009
chr16	67184562	67185527	966	*	11	1.47e-24	4.02e-10	0.106688	0.0406083	B3GNT9-001
chr12	116893334	116893985	652	*	3	2e-17	4.06e-10	0.162731	0.12451	NA
chr12	110717221	110718311	1091	*	5	1.38e-29	4.21e-10	0.154604	0.0443919	ATP2A2-001, ATP2A2-002, ATP2A2-201, ATP2A2-003, ATP2A2-004
chr16	8806359	8807308	950	*	15	3.66e-20	4.22e-10	-0.111634	-0.0580149	ABAT-201, ABAT-013, ABAT-004, ABAT-012, ABAT-002, ABAT-003, ABAT-009, ABAT-010
chr1	234860153	234861409	1257	*	7	3.29e-22	4.22e-10	0.115921	0.0590229	LINC01132-001
chr17	109444	110138	695	*	5	3.48e-18	4.22e-10	0.146813	0.0882077	NA
chr3	188664632	188666540	1909	*	15	1.24e-19	4.23e-10	0.149328	0.0533015	TPRG1-002, TPRG1-AS1-001
chr4	644805	646089	1285	*	9	5.95e-17	4.28e-10	0.0899318	0.0657971	PDE6B-003, PDE6B-007, PDE6B-004, PDE6B-005, PDE6B-009, PDE6B-006, PDE6B-008, RP11-1191J2.2-004, RP11-1191J2.2-003
chr2	236442942	236444284	1343	*	11	2.53e-26	4.33e-10	0.200219	0.0955732	NA
chr15	70387094	70388014	921	*	5	9.66e-20	4.35e-10	0.120744	0.0820553	TLE3-010, TLE3-030, TLE3-022, TLE3-015, TLE3-017, TLE3-026, TLE3-011, TLE3-008, TLE3-007, TLE3-013, TLE3-019, TLE3-012, TLE3-020, TLE3-014
chr3	10205719	10207069	1351	*	14	9.08e-28	4.36e-10	0.13035	0.0371084	IRAK2-001
chr12	7032793	7034825	2033	*	13	3.88e-20	4.42e-10	0.134575	0.034813	ATN1-002, ENO2-015
chr22	47069632	47070492	861	*	6	5.43e-17	4.43e-10	-0.0923294	-0.0800105	GRAMD4-002
chr22	19107699	19109334	1636	*	8	5.24e-17	4.5e-10	0.121699	0.0567877	DGCR2-001, DGCR2-002, AC004471.9-001, DGCR2-201, DGCR2-202
chr12	6948997	6950272	1276	*	8	6.19e-38	4.5e-10	0.25444	0.0790208	GNB3-002, GNB3-005, GNB3-009, GNB3-008, GNB3-003, GNB3-007, GNB3-011, GNB3-004
chr1	32716212	32717620	1409	*	9	6.46e-20	4.52e-10	-0.119061	-0.0740829	LCK-001, LCK-014, LCK-007, LCK-009, LCK-002, LCK-006
chr20	17728257	17728429	173	*	2	5.1e-20	4.58e-10	0.143167	0.136245	NA
chr17	46647787	46648582	796	*	5	1.17e-15	4.63e-10	0.115717	0.0993756	NA
chr6	32811988	32814322	2335	*	44	2.99e-27	4.72e-10	-0.0866855	-0.0121279	PSMB8-001, PSMB8-002, PSMB9-005, PSMB8-004, TAPSAR1-005, TAPSAR1-004, PSMB9-006, TAPSAR1-006, TAPSAR1-003, TAPSAR1-001, TAPSAR1-002, PSMB8-003, TAP1-003
chr4	147144936	147145691	756	*	4	8.17e-19	4.73e-10	0.14721	0.104633	RP11-6L6.2-001
chr11	67182488	67183616	1129	*	11	2.16e-23	4.74e-10	0.100277	0.0519348	CARNS1-001, CARNS1-201, CARNS1-202, CARNS1-005, CARNS1-006, CARNS1-002, CARNS1-003, CARNS1-004
chr6	163147422	163149674	2253	*	20	3.05e-27	4.78e-10	0.162336	0.0499972	PACRG-003, PARK2-003, PACRG-002, PACRG-001, PARK2-002, PARK2-001, PARK2-006, PARK2-005, PARK2-004, PARK2-007, PACRG-009, PACRG-008
chr5	66123702	66124801	1100	*	12	1.39e-19	4.8e-10	0.0682068	0.0236129	MAST4-002, MAST4-020, MAST4-021, MAST4-005
chr16	2012341	2013573	1233	*	7	2.71e-21	4.89e-10	-0.158213	-0.068196	RPS2-001, SNORA10-201, SNORA64-201, SNHG9-201, RPS2-006, RPS2-015, RPS2-010, RPS2-005, RPS2-007, RPS2-009, RPS2-004, RPS2-008, RPS2-017, AC005363.9-001, RPS2-003, SNHG9-001, RPS2-012, RPS2-002, RPS2-013, RPS2-011, RPS2-014, RPS2-018, SNHG9-002
chr1	14218474	14220614	2141	*	12	1.98e-23	5.03e-10	0.129365	0.0465963	NA
chr5	139050159	139051131	973	*	4	1.03e-16	5.05e-10	-0.131875	-0.0835743	NA
chr11	44585659	44586959	1301	*	7	3.36e-21	5.1e-10	0.10863	0.0671095	CD82-001, CD82-002, CD82-013, CD82-003, CD82-010, CD82-008, CD82-005, CD82-007, CD82-004
chr12	54891213	54891655	443	*	5	1.12e-17	5.11e-10	-0.118082	-0.0986629	NCKAP1L-001, NCKAP1L-002, NCKAP1L-005, NCKAP1L-003
chr3	3151679	3152530	852	*	8	3e-21	5.13e-10	0.181746	0.0970915	IL5RA-004, IL5RA-005, IL5RA-002, IL5RA-008, IL5RA-006, IL5RA-007, IL5RA-001, IL5RA-003, IL5RA-010
chr13	113546516	113547947	1432	*	4	1.71e-17	5.2e-10	0.11646	0.0912977	MCF2L-001
chr1	8931135	8932359	1225	*	9	1.79e-23	5.23e-10	0.162776	0.0684	ENO1-002
chr12	58129407	58131011	1605	*	6	2.54e-15	5.23e-10	0.119143	0.0907305	AGAP2-003, AGAP2-002, TSPAN31-013
chr1	209928895	209930127	1233	*	6	2.22e-14	5.25e-10	-0.0948286	-0.0818817	TRAF3IP3-002, TRAF3IP3-001, TRAF3IP3-012, TRAF3IP3-011, TRAF3IP3-014, TRAF3IP3-013, TRAF3IP3-007
chr1	89357197	89358385	1189	*	13	3.29e-26	5.34e-10	0.161176	0.0558282	GTF2B-001, GTF2B-002, GTF2B-003, GTF2B-007, GTF2B-004, GTF2B-005
chr18	54788969	54789732	764	*	5	2.26e-17	5.44e-10	0.126401	-0.0499019	NA
chr22	36681296	36682279	984	*	6	2e-21	5.61e-10	0.13017	0.070993	MYH9-010, MYH9-011
chr16	786393	788268	1876	*	12	2.11e-17	5.61e-10	-0.123477	-0.0580787	NARFL-014, NARFL-020, NARFL-019, NARFL-006, NARFL-021
chr22	30867673	30868838	1166	*	9	1.83e-19	5.64e-10	0.119958	0.05697	SEC14L3-001, SEC14L3-005, SEC14L3-003, SEC14L3-002, SEC14L3-201, SEC14L3-004, SEC14L3-008, SEC14L3-202, SEC14L3-203
chr11	111788810	111789693	884	*	9	6.13e-17	5.7e-10	0.12205	0.0824627	C11orf52-001, C11orf52-002, C11orf52-004
chr17	56164461	56164528	68	*	3	1.81e-18	5.7e-10	0.129998	0.103705	NA
chr1	234907722	234908514	793	*	5	7.2e-18	5.8e-10	-0.217223	-0.113496	NA
chr7	30950213	30951801	1589	*	14	5.08e-20	5.84e-10	0.0773763	0.0430933	AQP1-001, AQP1-004
chr5	138725482	138726375	894	*	7	2.43e-19	5.86e-10	-0.123237	-0.0665382	MZB1-002, MZB1-201, MZB1-003, MZB1-202, MZB1-005, MZB1-007, MZB1-001, MZB1-008, MZB1-006, MZB1-004
chr1	43847821	43848405	585	*	3	4.15e-18	5.92e-10	0.162112	0.134778	NA
chr21	43098516	43099460	945	*	7	2.86e-16	5.98e-10	0.109269	0.0759334	LINC00111-001
chr21	46954058	46955566	1509	*	6	7.84e-17	5.99e-10	0.125115	0.0455269	SLC19A1-009, SLC19A1-201
chr6	144980804	144981203	400	*	5	1.02e-17	6.13e-10	0.157117	0.11939	UTRN-008
chr5	36242899	36243529	631	*	4	1.69e-19	6.16e-10	0.151129	0.118372	NADK2-010, NADK2-003, NADK2-001, NADK2-002, NADK2-007, NADK2-004
chr1	100110875	100111949	1075	*	9	3.04e-16	6.18e-10	0.103207	0.0694599	PALMD-001, PALMD-003
chr11	392903	394199	1297	*	10	1.16e-16	6.2e-10	0.0894068	0.0621014	PKP3-001, PKP3-004, PKP3-005, PKP3-011, PKP3-006, PKP3-007, PKP3-003, PKP3-002
chr11	61040886	61041994	1109	*	5	3.95e-18	6.21e-10	0.157092	0.0519774	VWCE-005, VWCE-004
chr15	32933363	32934836	1474	*	8	5.46e-16	6.25e-10	0.103217	0.0680851	SCG5-001, SCG5-002, SCG5-009, SCG5-004, SCG5-003
chr9	139889789	139892531	2743	*	15	7.08e-17	6.36e-10	-0.0858956	0.0155495	C9orf142-003, CLIC3-004, CLIC3-005, CLIC3-001
chr5	671658	672910	1253	*	5	1.85e-19	6.58e-10	0.102185	0.074866	NA
chr2	201829094	201829669	576	*	5	1.47e-18	6.6e-10	0.137477	0.11491	ORC2-001, AC005037.3-002, ORC2-006, AC005037.3-001, ORC2-007, ORC2-005
chr16	50715135	50715700	566	*	9	8.86e-16	6.63e-10	-0.0797031	-0.0596898	SNX20-001, SNX20-002, SNX20-003, SNX20-004
chr14	103986227	103987150	924	*	5	1.17e-16	6.65e-10	0.10933	0.0864175	CKB-004, CKB-018, CKB-010, CKB-011, CKB-014, CKB-009, CKB-015, CKB-016, CKB-017, CKB-012, CKB-013
chr9	139010884	139011834	951	*	7	1.95e-19	6.67e-10	0.106872	0.0634967	C9orf69-001, C9orf69-004, C9orf69-002, C9orf69-006, C9orf69-201
chr6	106433444	106434623	1180	*	7	9.1e-18	6.74e-10	-0.134691	-0.0595814	NA
chr1	6420713	6422118	1406	*	9	2.14e-12	6.74e-10	0.166933	0.0683389	ACOT7-005, ACOT7-004, ACOT7-201
chr8	95954126	95954357	232	*	2	3.37e-21	6.75e-10	0.145128	0.125466	TP53INP1-201
chr14	65173327	65173434	108	*	2	1.19e-22	6.78e-10	0.165879	0.147057	NA
chr11	67978396	67980012	1617	*	6	4.29e-18	6.79e-10	0.174078	0.0828525	SUV420H1-001, SUV420H1-010, SUV420H1-005, SUV420H1-009, SUV420H1-003, SUV420H1-002, SUV420H1-008, SUV420H1-006, SUV420H1-004, SUV420H1-007
chr15	91432419	91433530	1112	*	8	1.41e-23	6.8e-10	-0.11056	-0.0635972	FES-014, FES-015, FES-013, FES-016
chr7	3033173	3033798	626	*	5	2.04e-17	6.8e-10	0.183877	0.151891	NA
chr7	4671260	4671831	572	*	5	1.43e-16	6.82e-10	0.117758	0.0836213	NA
chr6	38145080	38146191	1112	*	6	1.22e-13	6.84e-10	0.106838	0.0565106	NA
chr17	43503040	43503638	599	*	6	6.04e-17	6.91e-10	0.083423	0.0625378	ARHGAP27-001, ARHGAP27-005
chr12	53341686	53344791	3106	*	18	1.06e-19	6.91e-10	0.105406	0.0454762	KRT18-002, KRT18-201, AC107016.1-201, KRT18-005, KRT8-013, KRT8-003, KRT8-009, KRT18-004, KRT18-006, KRT8-014, KRT18-003, KRT8-012, KRT18-001, KRT8-010, KRT8-001, KRT8-011, AC107016.2-201
chr9	139951649	139952218	570	*	4	3.36e-16	7e-10	0.160704	0.125019	RP11-229P13.22-001
chr5	112042650	112043716	1067	*	14	2.09e-31	7.15e-10	0.135545	0.03836	APC-201, APC-012, APC-002, APC-008
chr2	109248169	109248388	220	*	2	6.68e-21	7.17e-10	-0.103037	-0.0918393	NA
chr11	6494706	6496563	1858	*	20	4.83e-38	7.24e-10	0.151045	0.0434837	TRIM3-001, TRIM3-201, TRIM3-002, TRIM3-006, TRIM3-007, TRIM3-005, TRIM3-202, TRIM3-203
chr9	38023005	38023348	344	*	3	1.04e-17	7.24e-10	0.133821	0.111394	NA
chr11	795157	797147	1991	*	13	1.02e-12	7.43e-10	0.0599764	0.0337223	SLC25A22-001, SLC25A22-002, SLC25A22-003, SLC25A22-011, SLC25A22-025, SLC25A22-017, SLC25A22-015, SLC25A22-019, SLC25A22-014, SLC25A22-022, SLC25A22-012, SLC25A22-024, SLC25A22-016, SLC25A22-021, SLC25A22-013, SLC25A22-004, SLC25A22-023, SLC25A22-009, SLC25A22-007, SLC25A22-005, SLC25A22-020, SLC25A22-006, SLC25A22-018
chr19	42975954	42976779	826	*	3	9.49e-20	7.47e-10	0.177633	0.129638	RNU4-60P-201
chr7	98028207	98029285	1079	*	5	3.68e-16	7.6e-10	0.164696	0.0984221	BAIAP2L1-001, BAIAP2L1-002, BAIAP2L1-003
chr5	188397	188949	553	*	5	3.19e-22	7.66e-10	0.128385	0.0615798	NA
chr1	155290246	155292726	2481	*	16	1.34e-13	7.66e-10	0.12655	0.0467417	RUSC1-005, RUSC1-003, RUSC1-004, RUSC1-001, RUSC1-002, RUSC1-AS1-002, RUSC1-AS1-001, RUSC1-AS1-003, RUSC1-006, RUSC1-009, RUSC1-015, RUSC1-008, RUSC1-014, RUSC1-010, FDPS-018, RUSC1-012, FDPS-017, RUSC1-007, RUSC1-013, RUSC1-011, RUSC1-AS1-201
chr22	41074157	41075673	1517	*	14	1.47e-23	7.7e-10	0.0986813	0.0509508	MCHR1-001, MCHR1-003, MCHR1-004, MCHR1-002
chr1	3585225	3585587	363	*	5	9.67e-17	7.71e-10	0.0812714	0.0761303	RP5-1092A11.5-001
chr1	21912267	21913986	1720	*	7	7e-16	7.75e-10	0.132667	0.0783107	RP11-63N8.3-001
chr19	55720737	55721821	1085	*	8	4.04e-16	7.77e-10	0.167069	0.0884465	PTPRH-002, PTPRH-001, PTPRH-004, PTPRH-003
chr2	85660497	85661927	1431	*	7	9.15e-33	7.83e-10	0.193593	0.0683314	SH2D6-001, Y_RNA.546-201, SH2D6-005, SH2D6-006
chr11	68117029	68117110	82	*	2	1.63e-20	7.85e-10	0.189873	0.184061	NA
chr11	118758504	118758992	489	*	5	1.9e-19	7.89e-10	0.0803285	0.0530469	RP11-158I9.5-001
chr1	36643743	36644849	1107	*	7	2.72e-29	7.98e-10	0.222444	0.0825853	MAP7D1-003, MAP7D1-006, MAP7D1-013, MAP7D1-015, MAP7D1-014
chr17	61915833	61916907	1075	*	6	2.5e-16	8.26e-10	0.101395	0.064367	SMARCD2-003, SMARCD2-007, RN7SL805P-201
chr1	40034481	40034535	55	*	3	2.33e-18	8.4e-10	0.129998	0.0934657	SNORA55-201, PABPC4-010, PABPC4-020, PABPC4-022, PABPC4-021
chr17	19648157	19649293	1137	*	14	1.19e-20	8.43e-10	0.131276	0.0589724	ALDH3A1-018, ALDH3A1-009, ALDH3A1-201, ALDH3A1-010, ALDH3A1-019, ALDH3A1-016, ALDH3A1-015, ALDH3A1-017
chr19	2294369	2295839	1471	*	7	1.12e-14	8.44e-10	0.0979048	0.0715492	NA
chr16	29972493	29974702	2210	*	17	1.2e-19	8.52e-10	0.127195	0.0348773	TMEM219-201, TMEM219-005, TMEM219-001, TMEM219-003, TMEM219-006, TMEM219-002, TMEM219-008, TMEM219-010
chr12	107379367	107381862	2496	*	12	3.45e-22	8.52e-10	0.182742	0.0639413	MTERFD3-001, MTERFD3-003, MTERFD3-005, MTERFD3-007, MTERFD3-006, MTERFD3-008, MTERFD3-002
chr19	17877419	17877846	428	*	6	5.85e-16	8.63e-10	0.0868796	0.0674472	NA
chr1	204049123	204050713	1591	*	4	9.5e-11	8.67e-10	0.135574	0.100069	SOX13-008
chr1	38020399	38022657	2259	*	15	1.54e-12	8.93e-10	0.142087	0.032465	SNIP1-001, DNALI1-001, RP3-423B22.5-201, RP3-423B22.5-001, DNALI1-006, SNIP1-003, DNALI1-004, SNIP1-002, DNALI1-201
chr17	73032613	73033177	565	*	3	1.6e-17	8.96e-10	0.15882	0.132898	NA
chr15	42447840	42449015	1176	*	7	1.48e-15	8.96e-10	0.113408	0.0778886	PLA2G4F-003, PLA2G4F-001, PLA2G4F-201, PLA2G4F-007, PLA2G4F-006, PLA2G4F-002
chr3	127392403	127393517	1115	*	5	6.52e-21	8.99e-10	0.107727	0.063591	ABTB1-001, ABTB1-201, ABTB1-004, ABTB1-007, ABTB1-011, ABTB1-013, ABTB1-006, ABTB1-005, ABTB1-009, ABTB1-014, ABTB1-012, ABTB1-008, ABTB1-017, ABTB1-010
chr5	176871564	176872673	1110	*	4	1.05e-17	9.01e-10	0.128711	0.0960733	PRR7-001, PRR7-002, PRR7-003, PRR7-AS1-003, PRR7-AS1-004
chr18	60118020	60118776	757	*	3	4.65e-19	9.18e-10	0.166905	0.127513	NA
chr1	161146978	161148880	1903	*	19	1.2e-38	9.19e-10	0.146922	0.0494288	B4GALT3-001, B4GALT3-002, B4GALT3-012, B4GALT3-006, B4GALT3-005, B4GALT3-010, B4GALT3-003, B4GALT3-009, B4GALT3-011, B4GALT3-007, B4GALT3-008
chr2	100937072	100937944	873	*	7	7.73e-19	9.26e-10	0.162918	0.082328	LONRF2-001
chr4	47838169	47840733	2565	*	18	4.11e-18	9.34e-10	0.123151	0.0381962	CORIN-001, CORIN-005, CORIN-006, CORIN-004, CORIN-010, CORIN-003, CORIN-011
chr3	12199836	12201163	1328	*	9	5.42e-20	9.43e-10	0.109464	0.0657687	TIMP4-001, SYN2-006, SYN2-004
chr19	52390810	52392100	1291	*	15	1.05e-17	9.47e-10	0.149072	0.0576197	ZNF577-001, ZNF577-005, ZNF577-011, ZNF577-004, ZNF577-009, ZNF577-003, ZNF577-002, ZNF577-010, ZNF577-012, ZNF577-018, ZNF577-017, ZNF577-016, ZNF577-015, CTC-429C10.2-001
chr11	65246411	65247138	728	*	6	5.97e-17	9.63e-10	0.174752	0.0910591	NA
chr6	168896207	168898226	2020	*	7	1.06e-15	9.63e-10	0.116806	0.0694792	NA
chr4	74733676	74734574	899	*	2	1.24e-21	9.64e-10	0.214002	0.16461	CXCL1-001, CXCL1-002
chr1	120311439	120311653	215	*	6	1.27e-15	9.7e-10	0.137505	0.0922943	HMGCS2-001, HMGCS2-004
chr6	33262322	33266089	3768	*	49	2.47e-26	9.73e-10	0.136873	0.0217668	RGL2-009, RGL2-004, RGL2-204, RGL2-011, RGL2-012, RGL2-007, RGL2-010, RGL2-002, RGL2-006, RGL2-005, RGL2-003, RGL2-001
chr8	95918348	95919153	806	*	5	7.17e-15	9.82e-10	0.150469	0.0999606	snoU13.242-201
chr14	75374279	75374408	130	*	2	1.21e-22	9.89e-10	0.141353	0.106109	RPS6KL1-014, RPS6KL1-007, RPS6KL1-008
chr11	1771555	1772721	1167	*	8	4.32e-24	9.94e-10	0.128744	0.0661764	IFITM10-001, IFITM10-004, IFITM10-003, IFITM10-005
chr3	169683969	169684821	853	*	14	7.39e-26	9.98e-10	0.155649	0.0516674	SEC62-001, SEC62-004, SEC62-011, RP11-379K17.4-002, SEC62-005, SEC62-002, SEC62-007, RP11-379K17.4-001, RP11-379K17.4-003, SEC62-008, RP11-379K17.4-005
chr19	1270276	1271371	1096	*	8	2.17e-15	1.01e-09	0.123396	0.0673523	CIRBP-001, CIRBP-008, CIRBP-201, CIRBP-037, CIRBP-AS1-001, CIRBP-007, CIRBP-043, CIRBP-033, CIRBP-038, CIRBP-004, CIRBP-032, CIRBP-044, CIRBP-046, CIRBP-045, CIRBP-036, CIRBP-049, CIRBP-006, CIRBP-025, CIRBP-005, CIRBP-030, CIRBP-041, CIRBP-009, CIRBP-003, CIRBP-026, CIRBP-010, CIRBP-027, CIRBP-024, CIRBP-039, CIRBP-029, CIRBP-028, CIRBP-002, CIRBP-023, CIRBP-031, CIRBP-AS1-201
chr12	124941307	124942248	942	*	9	1.19e-17	1.01e-09	-0.144173	-0.0703012	NA
chr8	18247442	18248964	1523	*	6	1.65e-12	1.01e-09	0.158962	0.107073	NAT2-001, NAT2-002
chr14	23024312	23026517	2206	*	11	1.2e-22	1.02e-09	-0.123734	-0.0145869	AE000662.93-001, AE000662.92-001
chr6	166955885	166956703	819	*	4	1.34e-20	1.02e-09	0.202415	0.122836	RPS6KA2-007, RPS6KA2-006
chr14	75987682	75989203	1522	*	11	6.68e-20	1.04e-09	-0.118018	-0.0195911	BATF-001, BATF-003, BATF-002
chr15	65337160	65337917	758	*	5	1.95e-15	1.04e-09	0.104628	0.0916297	SLC51B-001
chr1	1368387	1370228	1842	*	12	9.2e-22	1.04e-09	-0.190096	-0.0367254	VWA1-002, VWA1-201, RP4-758J18.10-002, RP4-758J18.10-001, RP4-758J18.10-003, RP4-758J18.10-004, VWA1-004, VWA1-001, VWA1-003
chr17	40936078	40937908	1831	*	13	2.5e-13	1.04e-09	-0.122324	-0.0659695	WNK4-006, WNK4-004, WNK4-005
chr9	140332773	140333805	1033	*	4	2.93e-21	1.06e-09	0.138399	0.0926836	ENTPD8-003, ENTPD8-004
chr20	1309722	1310884	1163	*	6	1.49e-24	1.06e-09	0.145129	0.0814778	SDCBP2-003
chr5	143581779	143581812	34	*	2	2.91e-19	1.07e-09	0.153625	0.123411	NA
chr13	114301996	114302758	763	*	6	2.77e-28	1.08e-09	0.172442	0.0510401	NA
chr3	183958478	183960177	1700	*	12	6.68e-18	1.09e-09	0.0787374	0.0559537	MIR1224-201, ALG3-011, ALG3-012, VWA5B2-005
chr22	29706595	29706754	160	*	3	4.41e-19	1.1e-09	0.0996969	0.085941	GAS2L1-010
chr10	2125396	2125911	516	*	3	1.38e-24	1.11e-09	0.201502	0.0520775	NA
chr17	55533142	55533389	248	*	3	1.1e-18	1.11e-09	-0.125456	-0.0963749	NA
chr12	121569969	121571068	1100	*	10	1.85e-16	1.13e-09	0.110949	0.0499291	P2RX7-011, P2RX7-201, P2RX7-202, P2RX7-002, P2RX7-203, P2RX7-005, P2RX7-015, P2RX7-004, P2RX7-012, P2RX7-003, P2RX7-006, P2RX7-009, P2RX7-204, P2RX7-010, P2RX7-007, P2RX7-013, P2RX7-008
chr2	11538312	11539289	978	*	8	1.93e-19	1.15e-09	0.135464	0.065835	LINC00570-004, LINC00570-003, LINC00570-002
chr16	54209183	54210550	1368	*	6	1.67e-19	1.15e-09	0.155569	0.108985	NA
chr12	95009194	95010321	1128	*	7	9.9e-15	1.17e-09	0.138729	0.0947048	TMCC3-003, TMCC3-002, TMCC3-004
chr19	49015582	49017426	1845	*	11	2.52e-12	1.2e-09	0.140931	0.0499776	LMTK3-001, CTC-273B12.10-001, LMTK3-002
chr3	158390329	158391040	712	*	12	6.52e-21	1.2e-09	0.123856	0.0416443	LXN-001
chr9	35618083	35619819	1737	*	6	1.02e-11	1.2e-09	-0.0939433	-0.0789296	CD72-201, CD72-005, CD72-009, CD72-001, CD72-003, CD72-007, CD72-004, CD72-006, CD72-002
chr19	10220013	10222409	2397	*	19	1.26e-13	1.21e-09	-0.106327	-0.0463546	P2RY11-001, SNORD105-201, PPAN-009, SNORD105B-201, PPAN-007, PPAN-005, P2RY11-002, PPAN-008
chr1	151168358	151168668	311	*	2	1.5e-19	1.21e-09	0.170993	0.162138	PIP5K1A-011, VPS72-004
chr22	17702092	17703558	1467	*	9	1.69e-21	1.22e-09	0.136944	0.0478337	CECR1-201, CECR1-002, CECR1-005, CECR1-202, CECR1-001
chr9	139658896	139659112	217	*	5	5.96e-17	1.23e-09	0.0889643	0.0703114	LCN15-002, LCN15-001, LCN15-003
chr3	48541379	48542508	1130	*	12	4.17e-30	1.23e-09	0.181164	0.0422179	SHISA5-001, SHISA5-019, SHISA5-017, SHISA5-006, SHISA5-016, SHISA5-020, SHISA5-007, SHISA5-009, SHISA5-012, SHISA5-021, SHISA5-018
chr2	231089641	231091055	1415	*	9	1.58e-15	1.23e-09	-0.0958676	-0.0520189	SP140-009, SP140-201, SP140-003, SP140-002, SP110-006, SP140-004, SP140-202, SP140-008, SP140-203, SP110-202, SP140-010
chr8	128999428	129000256	829	*	3	3.34e-16	1.25e-09	-0.104662	-0.100813	PVT1-016, PVT1-018, PVT1-019
chr16	11033670	11035049	1380	*	9	3.99e-19	1.26e-09	0.117164	0.0680262	DEXI-001, DEXI-002, RP11-876N24.5-001, DEXI-003, RP11-876N24.4-001
chr8	27336626	27338248	1623	*	6	3.29e-17	1.27e-09	0.151648	0.0797464	CHRNA2-004, CHRNA2-201, CHRNA2-009, CHRNA2-010, CHRNA2-007, CHRNA2-005, CHRNA2-011
chr2	8596908	8597923	1016	*	7	1.07e-17	1.28e-09	0.147423	0.0919315	NA
chr7	47445517	47446450	934	*	3	3.43e-16	1.28e-09	0.114379	0.112224	NA
chr14	23478970	23479801	832	*	8	2.78e-15	1.3e-09	-0.0592339	0.0233442	C14orf93-001, C14orf93-003, C14orf93-002, C14orf93-005, C14orf93-006, C14orf93-008, C14orf93-201, C14orf93-012, C14orf93-017, C14orf93-020, C14orf93-016, C14orf93-018, C14orf93-011, C14orf93-022, C14orf93-015, C14orf93-019, C14orf93-021, C14orf93-014, C14orf93-023, C14orf93-013
chr20	43159618	43161260	1643	*	11	3.38e-22	1.32e-09	0.123071	0.0452492	PKIG-201, PKIG-007, PKIG-006, PKIG-003, PKIG-002, PKIG-001
chr11	44971833	44973650	1818	*	19	1.51e-39	1.32e-09	0.106201	0.0362822	TP53I11-201, TP53I11-005, TP53I11-006, TP53I11-012, TP53I11-001, TP53I11-019, TP53I11-015, TP53I11-021, TP53I11-008, TP53I11-017, TP53I11-011, TP53I11-003, TP53I11-013, TP53I11-007, TP53I11-004, TP53I11-014
chr11	64050429	64054159	3731	*	31	2.77e-24	1.34e-09	0.11369	0.02384	BAD-001, GPR137-003, GPR137-005, BAD-003, BAD-002, GPR137-006, GPR137-001, GPR137-010, GPR137-004, GPR137-015, GPR137-013, GPR137-012, GPR137-009, GPR137-201, GPR137-014, GPR137-017, GPR137-019, GPR137-011, BAD-007, BAD-008, GPR137-016, GPR137-018
chr2	62688902	62688981	80	*	2	1.18e-19	1.34e-09	0.167113	0.162069	AC093159.1-001
chr3	50648706	50650410	1705	*	17	1.27e-19	1.37e-09	0.126241	0.0280454	CISH-001, CISH-002, MAPKAPK3-002, MAPKAPK3-003, CISH-003, MAPKAPK3-004
chr16	1158497	1159092	596	*	5	5e-16	1.38e-09	0.0788024	0.0665327	NA
chr11	2440032	2442304	2273	*	10	7.38e-17	1.38e-09	0.123086	0.0539413	TRPM5-001, TRPM5-201, TRPM5-004, TRPM5-003, TRPM5-002
chr18	23670713	23671586	874	*	11	3.83e-25	1.38e-09	0.110027	0.0315134	SS18-001, SS18-007, SS18-003, SS18-006, SS18-201, SS18-002, SS18-202, SS18-203, SS18-011, SS18-026, SS18-008, SS18-021, SS18-010, SS18-014, SS18-024, SS18-004, SS18-019, SS18-018, SS18-022, SS18-016, SS18-009, SS18-017, SS18-023, SS18-005, SS18-025
chr2	74668072	74670061	1990	*	15	1.46e-19	1.39e-09	0.104631	0.0502049	RTKN-004, RTKN-002, RTKN-001, RTKN-011, RTKN-005, RTKN-003, RTKN-006, RTKN-007
chr21	35827824	35828820	997	*	10	1.27e-17	1.41e-09	0.127836	0.0691631	SNORA11.4-201, KCNE1-003
chr8	11726495	11727207	713	*	3	1.64e-21	1.41e-09	0.163448	0.118733	CTSB-007, CTSB-001, CTSB-202, CTSB-006, CTSB-033, CTSB-016, CTSB-026, CTSB-020, CTSB-027, CTSB-014, CTSB-032, CTSB-019, CTSB-003, CTSB-004, CTSB-013, CTSB-011, CTSB-024, CTSB-030, CTSB-002, CTSB-017, CTSB-018, CTSB-023, CTSB-005, CTSB-015
chr5	134374868	134377058	2191	*	13	2.91e-12	1.42e-09	-0.0791347	-0.0333823	CTC-276P9.1-001, CTC-276P9.1-002
chr19	33360599	33362060	1462	*	8	1.99e-20	1.42e-09	0.128526	0.0685699	SLC7A9-001, SLC7A9-002, SLC7A9-006, SLC7A9-003, SLC7A9-004
chr8	143534954	143535891	938	*	7	2.87e-15	1.44e-09	0.110203	0.0797589	NA
chr22	19949448	19950733	1286	*	11	3.84e-15	1.44e-09	0.0832536	0.0444607	COMT-008, COMT-201, COMT-010, MIR4761-201
chr16	55866757	55867301	545	*	5	6.08e-16	1.45e-09	0.250217	0.147747	CES1-002, CES1-004, CES1-001, CES1-003, CES1-006
chr19	827429	828170	742	*	10	3.15e-23	1.47e-09	0.140031	0.0570938	AZU1-001
chr1	43814169	43815035	867	*	6	4.45e-15	1.49e-09	0.136084	0.101031	NA
chr11	67809559	67811721	2163	*	13	6.76e-17	1.49e-09	0.117107	0.039695	TCIRG1-009, TCIRG1-013, TCIRG1-012, TCIRG1-014, TCIRG1-016, TCIRG1-004
chr1	40364870	40365499	630	*	2	7.64e-23	1.51e-09	0.178173	0.167865	RP1-118J21.5-001
chr6	167529678	167530343	666	*	3	2.03e-15	1.52e-09	0.110402	0.106623	NA
chr4	106394821	106395648	828	*	14	2.69e-19	1.53e-09	0.113762	0.0353863	PPA2-201, PPA2-001, PPA2-002, PPA2-004, PPA2-006, PPA2-202, PPA2-203, PPA2-007, PPA2-011, PPA2-013, PPA2-021, PPA2-018, PPA2-016, PPA2-015, PPA2-012, PPA2-010, PPA2-017, PPA2-008, PPA2-005, PPA2-022, PPA2-014, PPA2-019
chr11	611791	612837	1047	*	6	2.28e-16	1.54e-09	0.101533	0.0803444	IRF7-009, IRF7-014, IRF7-013
chr11	62308492	62309707	1216	*	5	3.17e-14	1.54e-09	0.173049	0.0866585	NA
chr5	176980909	176982439	1531	*	14	1.22e-37	1.58e-09	0.155325	0.0536019	FAM193B-201, FAM193B-202, FAM193B-019, FAM193B-001, FAM193B-016, FAM193B-018, FAM193B-015, FAM193B-003, RP11-1277A3.3-001
chr2	7171869	7172724	856	*	9	2.47e-18	1.61e-09	0.0829772	0.0473288	NA
chr2	75060355	75061841	1487	*	10	1.62e-16	1.64e-09	0.102836	0.0344175	HK2-001, HK2-002, RP11-259N19.1-001
chr9	35675387	35676365	979	*	9	1.39e-13	1.64e-09	0.074528	0.0460569	CA9-001, ARHGEF39-004, CA9-002
chr1	39249262	39249664	403	*	6	9.79e-15	1.64e-09	0.10069	0.0799785	NA
chr16	75568999	75569852	854	*	6	3.04e-16	1.67e-09	0.151696	0.0999861	CHST5-001, CHST5-002
chr20	43729410	43730241	832	*	13	2.41e-20	1.67e-09	0.0807172	0.0360138	KCNS1-001, KCNS1-201
chr22	21398582	21399663	1082	*	5	7.93e-20	1.69e-09	0.0863342	0.0447827	AC002472.13-201, P2RX6P-201, P2RX6P-002, AC002472.13-004, P2RX6P-001, AC002472.13-002, AC002472.13-001, AC002472.13-202
chr11	33036270	33036733	464	*	4	1.85e-23	1.7e-09	0.171929	0.0965	DEPDC7-001, DEPDC7-002, DEPDC7-004, DEPDC7-005
chr16	15187964	15188596	633	*	6	3.06e-18	1.71e-09	0.105844	0.0504668	RRN3-001, RRN3-003, RRN3-004, RRN3-002, RRN3-005, RP11-72I8.1-001
chr17	4805392	4807758	2367	*	12	5.97e-16	1.73e-09	0.142842	0.0450262	CHRNE-001, CHRNE-002, CHRNE-003
chr11	1783832	1785804	1973	*	16	1.8e-25	1.75e-09	0.11988	0.0448648	CTSD-001, CTSD-002, CTSD-006, CTSD-005, AC068580.5-001, AC068580.1-201
chr18	77723195	77723602	408	*	6	4.64e-19	1.75e-09	-0.122643	-0.0834523	HSBP1L1-001, HSBP1L1-006, HSBP1L1-005
chr3	141086820	141087363	544	*	6	1.25e-17	1.77e-09	0.117507	0.0785982	ZBTB38-003, RP11-438D8.2-001, ZBTB38-009, ZBTB38-008
chr10	18629006	18629677	672	*	6	3.08e-26	1.81e-09	0.20657	0.109416	CACNB2-007, CACNB2-006
chr5	150521167	150521698	532	*	7	7.35e-17	1.81e-09	-0.159474	-0.081777	ANXA6-013, ANXA6-004
chr1	15481541	15482753	1213	*	4	1.9e-23	1.83e-09	0.0978269	0.0818458	TMEM51-001, TMEM51-002, TMEM51-005
chr5	147773188	147773227	40	*	2	3.16e-20	1.84e-09	0.196997	0.189549	FBXO38-020, FBXO38-003, FBXO38-004
chr14	105884721	105885531	811	*	4	2.08e-19	1.85e-09	0.121777	0.0821046	MTA1-001, MTA1-003, MTA1-002, MTA1-004, RP11-521B24.3-001, MTA1-018, RP11-521B24.3-002
chr12	50067017	50067887	871	*	3	2.4e-20	1.9e-09	0.154429	0.106019	NA
chr9	93959671	93960152	482	*	3	8.36e-18	1.92e-09	0.172224	0.144116	NA
chr1	24741549	24742879	1331	*	14	2.6e-21	1.92e-09	0.185193	0.0433387	STPG1-001, NIPAL3-001, STPG1-201, NIPAL3-005, NIPAL3-002, NIPAL3-007, STPG1-002, STPG1-004, NIPAL3-003, NIPAL3-006, STPG1-010, STPG1-011
chr15	63341214	63342332	1119	*	10	1.46e-17	1.94e-09	0.129431	0.0531138	TPM1-016, TPM1-011, TPM1-012, TPM1-013, TPM1-021, TPM1-015, TPM1-022, RP11-244F12.3-002, TPM1-014, RP11-244F12.3-001
chr10	99330963	99332592	1630	*	11	4.55e-26	1.95e-09	0.17224	0.0378312	ANKRD2-201, ANKRD2-202, ANKRD2-001, ANKRD2-002
chr2	218842585	218844202	1618	*	9	1.59e-15	1.95e-09	0.120755	0.0749396	TNS1-013, AC010136.2-001
chr20	49278355	49279727	1373	*	3	2.23e-14	1.98e-09	0.104077	0.0907317	NA
chr8	8318774	8320139	1366	*	6	5.05e-15	1.99e-09	0.107137	0.0797469	CTA-398F10.2-001
chr7	2076633	2078036	1404	*	7	4.31e-23	1.99e-09	0.148428	0.0134124	NA
chr4	53708239	53708510	272	*	3	4.05e-16	2e-09	0.163311	0.147613	NA
chr11	74178114	74179549	1436	*	12	4.74e-14	2e-09	0.0990514	0.0567546	KCNE3-001, KCNE3-007, KCNE3-006, KCNE3-008, KCNE3-005
chr20	48788244	48789176	933	*	7	4.81e-18	2.01e-09	0.139613	0.0670155	RP11-112L6.4-001, RP11-112L6.4-002
chr16	85095535	85096813	1279	*	11	3.16e-16	2.01e-09	-0.0970436	-0.0453223	KIAA0513-001
chr4	1046988	1047097	110	*	3	2.93e-17	2.02e-09	0.192562	0.158624	NA
chr16	57652945	57654701	1757	*	13	2.32e-11	2.02e-09	0.0603693	0.0411419	GPR56-047, GPR56-041, GPR56-065, GPR56-034, GPR56-040, GPR56-039, GPR56-035, GPR56-003, GPR56-062, GPR56-063, GPR56-072, GPR56-033, GPR56-002, GPR56-064, GPR56-004, GPR56-001, GPR56-048, GPR56-061, GPR56-071
chr19	35781587	35783292	1706	*	8	3.93e-21	2.03e-09	0.140613	0.0475828	MAG-002, MAG-001, MAG-003, MAG-005, MAG-006, MAG-004
chr16	75143200	75144986	1787	*	5	2.7e-16	2.03e-09	0.0948702	0.0645384	RP11-252E2.1-001
chr14	94576451	94578103	1653	*	8	2.45e-13	2.04e-09	-0.149263	0.0152613	IFI27-006, IFI27-201, IFI27-202, IFI27-003, IFI27-002, IFI27-008, IFI27-001, IFI27-007, IFI27-005, IFI27-004, IFI27-012, IFI27-009
chr22	39688157	39688987	831	*	6	1.42e-15	2.04e-09	0.0902076	0.070282	RP3-333H23.8-001
chr6	41121714	41123396	1683	*	8	2.26e-13	2.05e-09	0.115843	0.0497848	TREML1-003, TREML1-001, TREML1-002
chr14	88459471	88461489	2019	*	16	1.03e-11	2.05e-09	-0.123966	-0.00247279	GALC-001, GALC-005, GALC-002, GALC-003, RNU6-835P-201, GALC-007, GALC-009, GALC-010, GALC-006
chr11	64948062	64949878	1817	*	21	4.23e-19	2.05e-09	0.100251	0.0248143	CAPN1-003, CAPN1-002, CAPN1-015, AP003068.23-001, CAPN1-021, CAPN1-017, CAPN1-019, CAPN1-004, CAPN1-020, CAPN1-013, CAPN1-009, CAPN1-026, AP003068.23-002, CAPN1-032, CAPN1-027, CAPN1-014, CAPN1-012, CAPN1-011, CAPN1-028, CAPN1-001, CAPN1-029, CAPN1-010
chr1	53685705	53686989	1285	*	12	4.57e-18	2.07e-09	0.136495	0.0309545	C1orf123-001, C1orf123-005, C1orf123-006, C1orf123-003, C1orf123-002, C1orf123-004, RP5-1024G6.7-001, C1orf123-008
chr16	87734816	87736388	1573	*	8	7.48e-12	2.1e-09	-0.139412	-0.0901633	KLHDC4-026, KLHDC4-027
chr6	106551032	106551827	796	*	4	4.77e-16	2.11e-09	0.149844	0.105184	NA
chr12	112550460	112550483	24	*	2	5.16e-18	2.11e-09	0.166431	0.127603	NA
chr16	29887661	29888733	1073	*	9	8.69e-20	2.17e-09	-0.189517	-0.0829716	NA
chr12	133186599	133187452	854	*	8	5.3e-17	2.19e-09	0.108003	0.0709383	LRCOL1-001, LRCOL1-002
chr5	179393917	179393940	24	*	2	2.09e-18	2.19e-09	0.280137	0.192555	NA
chr7	100239172	100240548	1377	*	10	1.06e-15	2.2e-09	0.0999146	0.0655883	TFR2-201, TFR2-202, TFR2-001, TFR2-004, TFR2-002
chr5	6765204	6766613	1410	*	6	1.49e-18	2.2e-09	0.114784	0.0451688	RP11-332J15.3-001
chr16	73176165	73176758	594	*	2	1.38e-16	2.2e-09	0.196916	0.175121	C16orf47-001
chr2	241543460	241544666	1207	*	5	1.74e-21	2.2e-09	0.125218	0.0864178	GPR35-002, GPR35-003, GPR35-201
chr7	99765805	99767134	1330	*	10	1.44e-18	2.23e-09	0.101606	0.0474462	GAL3ST4-001, GAL3ST4-004, GAL3ST4-003, GAL3ST4-002, GAL3ST4-201, GAL3ST4-006, GAL3ST4-007, GAL3ST4-005, GAL3ST4-008
chr2	95941719	95941774	56	*	2	8.73e-20	2.24e-09	0.184067	0.138159	PROM2-201, PROM2-001, PROM2-002, PROM2-005, PROM2-006, PROM2-007, PROM2-008, PROM2-003, PROM2-202
chr5	53750818	53753195	2378	*	8	1.01e-17	2.25e-09	0.182752	0.0762091	HSPB3-001
chr1	61545546	61547497	1952	*	11	5.39e-28	2.27e-09	0.154106	0.0647643	NFIA-006, NFIA-005, NFIA-003, NFIA-015, NFIA-001, NFIA-009, NFIA-007, AC096534.1-201
chr1	3687804	3688257	454	*	4	4.34e-19	2.28e-09	0.140843	0.109712	SMIM1-001, SMIM1-002, SMIM1-003
chr12	2950318	2950388	71	*	3	1.56e-16	2.28e-09	0.145387	0.11049	NA
chr17	38217443	38220298	2856	*	17	2.33e-15	2.29e-09	0.1269	0.0424446	THRA-001, THRA-003, THRA-002, THRA-009, THRA-005, THRA-008, MED24-021
chr1	244213616	244215533	1918	*	8	2.61e-15	2.29e-09	0.137248	0.0746581	ZBTB18-001
chr20	62327117	62328427	1311	*	9	3.6e-16	2.3e-09	0.129646	0.0715646	TNFRSF6B-001
chr17	4336413	4337231	819	*	10	5.23e-24	2.31e-09	-0.119783	-0.0603756	SPNS3-201, SPNS3-001, SPNS3-002, SPNS3-004
chr10	106099036	106100036	1001	*	5	2.49e-16	2.33e-09	0.122545	0.0829229	ITPRIP-001
chr4	6988644	6990245	1602	*	15	1.72e-17	2.33e-09	0.0857474	0.026009	TBC1D14-005
chr12	4134329	4135347	1019	*	6	1.13e-13	2.34e-09	0.0894643	0.0652094	RP11-320N7.2-001
chr4	15471214	15471977	764	*	10	4.77e-17	2.34e-09	0.0601717	0.0331479	CC2D2A-201, CC2D2A-202, CC2D2A-203, CC2D2A-002, CC2D2A-006, CC2D2A-013, CC2D2A-004, CC2D2A-003, CC2D2A-008, CC2D2A-009, CC2D2A-005
chr16	27733133	27735333	2201	*	6	1.04e-11	2.34e-09	0.138321	0.0960507	Y_RNA.270-201
chr20	39862269	39863272	1004	*	3	6.87e-15	2.35e-09	0.136326	0.108734	NA
chr11	76432800	76433300	501	*	12	1.91e-18	2.36e-09	0.0642481	0.0283966	NA
chr17	3377797	3379283	1487	*	6	1.74e-17	2.37e-09	0.171957	0.0869823	ASPA-001, ASPA-002, ASPA-004
chr3	155394092	155394918	827	*	9	7.17e-24	2.37e-09	0.140742	0.0859661	PLCH1-004, PLCH1-202, PLCH1-003, PLCH1-001
chr22	40859364	40859917	554	*	7	7e-15	2.37e-09	-0.115711	-0.107488	MKL1-009, MKL1-003
chr12	49933539	49934906	1368	*	7	1.07e-15	2.38e-09	0.0759144	0.0472282	KCNH3-001, KCNH3-002
chr11	1073417	1074757	1341	*	9	5.28e-16	2.38e-09	0.088446	0.0464247	MUC2-202, MUC2-001
chr19	1235003	1235093	91	*	2	6.73e-19	2.42e-09	0.228765	0.177907	C19orf26-003
chr10	114133657	114135092	1436	*	10	4.01e-24	2.43e-09	0.139725	0.067455	ACSL5-001, ACSL5-002, ACSL5-201, ACSL5-203, ACSL5-204, ACSL5-003
chr5	177374926	177375028	103	*	3	3.94e-18	2.43e-09	0.128092	0.101931	NA
chr3	57742858	57743599	742	*	10	4.88e-19	2.44e-09	0.139925	0.0568757	SLMAP-001, SLMAP-201, SLMAP-003, SLMAP-202, SLMAP-013, SLMAP-014, SLMAP-002, SLMAP-011
chr17	8056492	8057770	1279	*	6	2.17e-20	2.44e-09	0.144883	0.0686857	PER1-001, PER1-002, PER1-008, PER1-004, PER1-009, PER1-006, PER1-010
chr16	30016775	30017582	808	*	5	4.85e-20	2.45e-09	0.103696	0.0623771	DOC2A-004
chr5	170288255	170289638	1384	*	15	3.43e-31	2.47e-09	0.177745	0.0667671	RANBP17-005, RANBP17-006, RANBP17-004, RANBP17-002, RANBP17-011, RANBP17-009, RANBP17-003, RANBP17-008, RANBP17-007, RANBP17-001
chr1	35245523	35247084	1562	*	11	1.27e-12	2.47e-09	0.0935591	0.0420569	GJB3-001, GJB3-002, AL121988.1-201
chr22	24822802	24823554	753	*	10	6.35e-21	2.48e-09	-0.0905518	-0.0520784	ADORA2A-001, ADORA2A-002, ADORA2A-007
chr12	53445115	53445199	85	*	2	4.53e-21	2.5e-09	0.127966	0.108274	TENC1-003, TENC1-201, TENC1-008, TENC1-004, TENC1-017, TENC1-012, TENC1-010
chr2	236579469	236580208	740	*	5	9.62e-19	2.5e-09	-0.119047	-0.0760848	AGAP1-004
chr1	151137274	151137676	403	*	4	7.79e-20	2.55e-09	0.1135	0.0847498	SCNM1-004, SCNM1-001, LYSMD1-001, LYSMD1-002, SCNM1-002, SCNM1-003, SCNM1-006
chr5	1498266	1499797	1532	*	12	1.08e-18	2.56e-09	-0.0992871	-0.0481051	NA
chr19	4455239	4456770	1532	*	8	3.29e-25	2.56e-09	0.12266	0.0471537	UBXN6-002, UBXN6-001, CTB-50L17.16-001, UBXN6-003, CTB-50L17.9-001, UBXN6-010
chr22	44576268	44577920	1653	*	15	5.39e-17	2.56e-09	-0.102829	-0.0503907	PARVG-004, PARVG-201, PARVG-008, PARVG-010, PARVG-001, PARVG-011, PARVG-012, PARVG-006
chr17	4674194	4675292	1099	*	9	2.27e-14	2.57e-09	0.0957101	0.0572148	TM4SF5-001, TM4SF5-002
chr1	47644300	47646024	1725	*	11	5.49e-19	2.59e-09	0.114242	0.0415942	LINC00853-001, CYP4A22-AS1-001
chr6	32808504	32810026	1523	*	18	1.31e-19	2.6e-09	-0.110338	-0.0370608	PSMB8-002, TAP2-001, TAP2-002, PSMB9-005, PSMB8-004, TAPSAR1-005, TAPSAR1-004, TAPSAR1-006, TAPSAR1-003, TAP2-001, TAPSAR1-001, TAPSAR1-002, PSMB8-005
chr6	37503074	37504610	1537	*	7	3.14e-14	2.61e-09	0.110374	0.0615075	NA
chr15	69754296	69755745	1450	*	14	2.8e-33	2.61e-09	0.249507	0.0577372	RP11-279F6.1-001, RP11-279F6.1-005, RP11-253M7.4-001, RP11-279F6.1-002
chr12	50349307	50350354	1048	*	8	3.23e-14	2.63e-09	-0.106905	-0.0718808	RP11-469H8.8-001
chr13	47370918	47371987	1070	*	14	9.66e-28	2.64e-09	0.15136	0.0382248	ESD-003, ESD-001
chr1	57284447	57286154	1708	*	8	8.24e-26	2.68e-09	0.164336	0.0711711	C1orf168-001, C1orf168-002
chr7	151393294	151393469	176	*	2	9.27e-21	2.68e-09	0.199613	0.158371	NA
chr22	24979254	24979964	711	*	9	1.78e-17	2.68e-09	0.115477	0.0598792	GGT1-005
chr22	39129296	39130228	933	*	3	5.31e-14	2.7e-09	0.13072	0.0871622	AL021707.1-201, RP3-508I15.19-001, RP3-508I15.18-001, GTPBP1-017, GTPBP1-018, AL021707.2-201
chr17	7460690	7462249	1560	*	14	2.97e-19	2.71e-09	0.119146	0.0469809	TNFSF13-001, TNFSF13-003, TNFSF13-201, TNFSF13-006, TNFSF13-004, TNFSF13-008, TNFSF13-007, TNFSF13-005
chr1	9460204	9460830	627	*	3	3.62e-20	2.72e-09	0.131024	0.0848774	NA
chr1	3099804	3101428	1625	*	8	7.49e-13	2.73e-09	-0.122327	-0.0701819	NA
chr17	62050719	62051955	1237	*	5	5.95e-25	2.77e-09	0.162196	0.083168	SCN4A-201, SCN4A-001
chr19	468773	469066	294	*	3	1.06e-16	2.82e-09	0.151259	0.139203	NA
chr11	114318698	114319650	953	*	3	5.84e-35	2.83e-09	0.202074	0.107182	REXO2-018
chr7	81949021	81949245	225	*	2	9.29e-18	2.83e-09	0.180419	0.155071	NA
chr22	46849268	46849928	661	*	3	1.3e-17	2.84e-09	0.210808	0.148792	NA
chr12	122234980	122235560	581	*	5	4.78e-15	2.84e-09	0.112666	0.0759392	AC084018.1-201, RP11-347I19.8-001
chr12	52280975	52282204	1230	*	13	1.68e-19	2.87e-09	0.112923	0.0520842	ANKRD33-001, ANKRD33-005, ANKRD33-201, ANKRD33-006, ANKRD33-003, ANKRD33-004, ANKRD33-007, ANKRD33-002
chr11	27493886	27495393	1508	*	14	1.8e-18	2.88e-09	0.16437	0.0304858	LGR4-001, LGR4-002, LGR4-003, RP11-159H22.2-002, RP11-159H22.2-001
chr17	5993151	5994006	856	*	4	4.25e-17	2.89e-09	0.153816	0.107969	NA
chr1	153538406	153539397	992	*	6	2.08e-17	2.95e-09	0.0957582	0.0607385	S100A2-004, S100A2-001, S100A2-002, S100A2-003, S100A2-005, S100A2-006
chr2	161126801	161128446	1646	*	13	9.24e-29	2.95e-09	0.150264	0.072743	ITGB6-009, ITGB6-010, ITGB6-005
chr1	203737534	203738799	1266	*	8	6.68e-12	2.97e-09	0.0911341	0.0631412	LAX1-001
chr19	14545201	14545781	581	*	3	1.48e-20	2.98e-09	0.101882	0.0844092	PKN1-001, PKN1-004, PKN1-003, PKN1-005, PKN1-014, PKN1-006
chr16	4102293	4103533	1241	*	10	4.64e-15	2.99e-09	0.10635	0.0319369	ADCY9-005
chr14	105157570	105157713	144	*	4	7.8e-18	3.01e-09	0.155923	0.0996362	INF2-003, INF2-001, INF2-009, RP11-982M15.5-001
chr16	85478908	85480254	1347	*	8	8.54e-22	3.03e-09	0.148485	0.0632887	NA
chr8	11470690	11471881	1192	*	7	1.6e-13	3.04e-09	-0.135968	-0.0834385	NA
chr8	22844374	22844827	454	*	4	3.11e-15	3.05e-09	0.11135	0.0908888	RHOBTB2-002, RHOBTB2-004
chr1	193155273	193156434	1162	*	6	2.82e-18	3.06e-09	0.167892	0.0896746	B3GALT2-001
chr14	105992098	105992619	522	*	4	1.06e-23	3.07e-09	0.127019	0.081033	TMEM121-001, TMEM121-002
[truncated: 8,013 more rows]

## Sheet: DMR genes
5507 common DMR in protein coding genes in both batch 1 and batch 2 differential methylation assays
PRRT1
PPT2
PPT2-EGFL8
[truncated: 5,504 more rows]

## Sheet: Figure 3 C & D
Gene TPM vs Beta value at specific mathylation loci
[truncated: 14 more rows]
