# Supplementary material for: Mucosal Genomics Implicate Lymphocyte Activation and Lipid Metabolism in Refractory Environmental Enteric Dysfunction
Source: Gastroenterology. 2021 May;160(6):2055–2071.e0. doi: 10.1053/j.gastro.2021.01.221 (PMC8113748; doi:10.1053/j.gastro.2021.01.221)
Supplement: Supplementary Dataset 3 [file mmc4.xlsx]

## Sheet: All modules - Details
Gene_Symbol	Module	Hub_Score	Hub_Status_Top10	Cor_Diagnosis	pval_Diagnosis	pval_Diagnosis_adj	Cor_Total histology score	pval_Total histology score	pval_Total histology score_adj	Cor_Villus blunting	pval_Villus blunting	pval_Villus blunting_adj	Cor_Paneth cell reduction	pval_Paneth cell reduction	pval_Paneth cell reduction_adj	Cor_Intra-epithelial lymphocytes	pval_Intra-epithelial lymphocytes	pval_Intra-epithelial lymphocytes_adj	Cor_bomb_Cal	pval_bomb_Cal	pval_bomb_Cal_adj	Cor_TAC_Giardia_pos	pval_TAC_Giardia_pos	pval_TAC_Giardia_pos_adj	Cor_WHZ_entry	pval_WHZ_entry	pval_WHZ_entry_adj	Cor_WHZ_Bx	pval_WHZ_Bx	pval_WHZ_Bx_adj	Cor_Age_entry	pval_Age_entry	pval_Age_entry_adj	Cor_Weight_entry	pval_Weight_entry	pval_Weight_entry_adj	Cor_Length_entry	pval_Length_entry	pval_Length_entry_adj	Cor_MUAC_entry	pval_MUAC_entry	pval_MUAC_entry_adj	Cor_HAZ_entry	pval_HAZ_entry	pval_HAZ_entry_adj	Cor_WAZ_entry	pval_WAZ_entry	pval_WAZ_entry_adj	Cor_BAZ_entry
PPIB	black	0.653	Yes	0.62	1.427e-09	7.439e-08	0.36	0.001216	0.04093	0.23	0.04346	0.1316	0.29	0.009619	0.1011	0.32	0.004798	0.09908	0.089	0.4439	0.7582	-0.33	0.003906	0.05511	-0.4	0.0003293	0.01128	-0.15	0.1957	0.384	0.11	0.3295	0.8399	-0.24	0.03333	0.3495	0.016	0.8879	0.9823	-0.11	0.3326	0.9998	-0.063	0.585	0.9995	-0.27	0.0179	0.5361	0.044
TMED9	black	0.616	Yes	0.57	5.526e-08	1.583e-06	0.22	0.05473	0.22	0.23	0.04624	0.1367	0.32	0.004855	0.07672	0.21	0.06202	0.3164	0.25	0.03151	0.3364	-0.15	0.1793	0.3246	-0.23	0.0459	0.1668	-0.26	0.02208	0.1233	0.096	0.4069	0.8685	-0.18	0.1143	0.4738	-0.019	0.8722	0.9813	-0.049	0.6707	0.9998	-0.082	0.4805	0.9995	-0.21	0.06084	0.6099	-0.049
NUTF2	black	0.614	Yes	0.51	2.075e-06	3.411e-05	0.27	0.01679	0.125	0.13	0.2786	0.4432	0.18	0.1279	0.3247	0.3	0.008655	0.1297	0.17	0.1487	0.5168	-0.28	0.01202	0.08092	-0.22	0.05652	0.1873	-0.19	0.0955	0.2584	0.17	0.1437	0.7638	-0.097	0.3994	0.7205	0.1	0.3669	0.8543	0.025	0.832	0.9998	-0.0058	0.9599	0.9995	-0.16	0.1748	0.6904	0.092
MYDGF	black	0.609	Yes	0.58	4.221e-08	1.272e-06	0.29	0.01046	0.1009	0.28	0.01248	0.06226	0.11	0.3632	0.5721	0.4	0.000305	0.03358	0.089	0.4396	0.7553	-0.12	0.3059	0.4568	-0.15	0.2063	0.4057	-0.22	0.04953	0.1832	-0.052	0.6549	0.9254	-0.3	0.008656	0.2718	-0.26	0.02398	0.7674	-0.19	0.09026	0.9998	-0.3	0.00821	0.9995	-0.31	0.005407	0.4937	-0.12
BCL2L12	black	0.607	Yes	0.51	2.679e-06	4.229e-05	0.27	0.01632	0.1237	0.4	0.0003414	0.01025	0.082	0.4792	0.671	0.5	4.094e-06	0.0174	0.14	0.2358	0.6055	-0.14	0.2108	0.3599	-0.12	0.2882	0.4937	-0.23	0.04095	0.1671	-0.00071	0.9951	0.9998	-0.15	0.2005	0.5626	-0.058	0.6141	0.9297	-0.1	0.3664	0.9998	-0.081	0.4819	0.9995	-0.16	0.1522	0.6801	-0.013
UBA52	black	0.607	Yes	0.52	1.273e-06	2.288e-05	0.26	0.02052	0.1372	0.12	0.2976	0.4635	0.24	0.03935	0.1843	0.26	0.02168	0.1937	0.063	0.5887	0.8372	-0.2	0.08782	0.2107	-0.47	1.981e-05	0.003065	-0.056	0.6269	0.7548	-0.026	0.8204	0.9677	-0.22	0.05648	0.3892	0.11	0.3404	0.8483	0.0034	0.9763	0.9998	0.1	0.3738	0.9995	-0.18	0.1173	0.6542	-0.11
RPL39L	black	0.602	Yes	0.54	3.342e-07	7.377e-06	0.14	0.2333	0.4634	0.1	0.3836	0.5465	0.14	0.2309	0.4481	0.22	0.05015	0.2881	0.13	0.2514	0.6171	-0.18	0.1242	0.2603	-0.31	0.006552	0.05341	-0.37	0.0008443	0.02612	0.038	0.7417	0.9476	-0.36	0.001221	0.1746	-0.16	0.1536	0.8082	-0.17	0.1501	0.9998	-0.22	0.05251	0.9995	-0.39	0.0004674	0.2484	-0.27
RANGRF	black	0.6	Yes	0.51	2.799e-06	4.387e-05	0.29	0.01076	0.1023	0.23	0.04488	0.1343	0.12	0.2974	0.5138	0.31	0.006281	0.1141	0.093	0.42	0.7434	-0.18	0.1107	0.2422	-0.27	0.01678	0.09271	-0.35	0.002087	0.04009	-0.09	0.4372	0.8807	-0.2	0.0823	0.4317	-0.0074	0.9492	0.9931	-0.11	0.3358	0.9998	-0.0075	0.9482	0.9995	-0.18	0.1101	0.6523	-0.084
NXT1	black	0.597	Yes	0.48	1.005e-05	0.0001287	0.27	0.0164	0.1239	0.21	0.07145	0.1804	0.15	0.189	0.4018	0.36	0.001338	0.06081	0.12	0.3146	0.6679	-0.17	0.1452	0.2855	-0.31	0.006502	0.05326	-0.33	0.003513	0.05091	-0.084	0.4655	0.8857	-0.33	0.002936	0.2157	-0.12	0.2844	0.8386	-0.13	0.2499	0.9998	-0.14	0.2186	0.9995	-0.31	0.005357	0.4937	-0.3
POLR2G	black	0.593	Yes	0.49	7.022e-06	9.55e-05	0.21	0.06601	0.2433	0.17	0.1359	0.2759	-0.012	0.9189	0.9575	0.4	0.0003315	0.03459	0.099	0.3926	0.7243	-0.13	0.2723	0.4232	-0.18	0.1113	0.2807	-0.43	0.0001011	0.01084	-0.077	0.5065	0.8968	-0.24	0.03887	0.3612	-0.069	0.5483	0.9099	-0.081	0.4864	0.9998	-0.045	0.6959	0.9995	-0.2	0.08672	0.6348	-0.11
C9orf16	black	0.59	Yes	0.6	1.105e-08	4.179e-07	0.072	0.5349	0.7234	0.041	0.7257	0.8251	0.028	0.808	0.8911	0.26	0.02091	0.1897	-0.082	0.4777	0.781	-0.009	0.9378	0.96	-0.16	0.1604	0.3493	-0.016	0.8903	0.9366	-0.21	0.06986	0.7402	-0.28	0.01448	0.3066	-0.27	0.01881	0.7674	-0.18	0.1166	0.9998	-0.18	0.1195	0.9995	-0.21	0.06877	0.62	-0.25
LAGE3	black	0.588	Yes	0.48	9.333e-06	0.0001208	0.32	0.004277	0.06791	0.17	0.1404	0.2821	0.12	0.2846	0.5021	0.32	0.004236	0.09569	-0.053	0.6446	0.8661	-0.2	0.08352	0.2047	-0.13	0.269	0.4742	-0.16	0.1621	0.3474	-0.11	0.3339	0.8407	-0.12	0.2831	0.6306	-0.046	0.6897	0.9415	-0.085	0.4635	0.9998	-0.017	0.8801	0.9995	-0.1	0.3726	0.7988	-0.13
YIF1B	black	0.588	Yes	0.56	1.38e-07	3.473e-06	0.14	0.2238	0.454	0.15	0.1884	0.3416	0.097	0.4001	0.6049	0.29	0.01014	0.1385	0.075	0.5164	0.801	-0.19	0.09196	0.2164	-0.15	0.1944	0.3913	-0.23	0.04225	0.1698	0.11	0.3549	0.8489	-0.28	0.01396	0.3052	-0.24	0.03562	0.7674	-0.26	0.02126	0.9998	-0.3	0.00819	0.9995	-0.33	0.003286	0.4937	-0.0086
SLC38A5	black	0.578	Yes	0.47	1.673e-05	0.0001942	0.31	0.006906	0.08468	0.25	0.02652	0.09682	0.31	0.006503	0.08559	0.3	0.007029	0.1185	0.22	0.05942	0.3919	-0.19	0.0921	0.2165	-0.28	0.01544	0.0879	-0.36	0.00145	0.03378	-0.053	0.6475	0.924	-0.25	0.02642	0.3356	-0.07	0.5444	0.909	-0.088	0.4448	0.9998	-0.056	0.6274	0.9995	-0.23	0.04849	0.5991	-0.13
PSMB3	black	0.574	Yes	0.6	6.717e-09	2.783e-07	0.22	0.05784	0.2261	0.083	0.4704	0.625	0.09	0.4358	0.6357	0.28	0.01479	0.1612	-0.068	0.5581	0.8224	-0.25	0.03037	0.121	-0.21	0.06889	0.2108	-0.051	0.6612	0.7811	0.062	0.5921	0.912	-0.15	0.2069	0.5685	-0.036	0.7574	0.9572	-0.11	0.3319	0.9998	-0.077	0.5069	0.9995	-0.17	0.1383	0.6696	0.14
NUDT1	black	0.573	Yes	0.45	4.828e-05	0.0004673	0.26	0.02021	0.1364	0.15	0.1857	0.3385	0.13	0.2767	0.4936	0.42	0.0001204	0.0242	0.088	0.4483	0.7616	-0.19	0.09143	0.2157	-0.39	0.0005164	0.01436	-0.3	0.00827	0.07706	0.037	0.751	0.9503	-0.32	0.004113	0.2403	-0.07	0.5449	0.909	-0.12	0.299	0.9998	-0.11	0.3392	0.9995	-0.33	0.003588	0.4937	-0.064
SNRPD2	black	0.573	Yes	0.45	3.799e-05	0.000384	0.25	0.02817	0.1594	0.067	0.5615	0.7012	0.15	0.1832	0.3959	0.26	0.0222	0.1966	0.0028	0.9805	0.9936	-0.04	0.7292	0.8158	-0.44	5.627e-05	0.004765	-0.24	0.0332	0.1498	-0.069	0.5485	0.904	-0.31	0.00567	0.252	-0.0033	0.9772	0.9974	-0.024	0.8362	0.9998	0.014	0.9006	0.9995	-0.27	0.01896	0.5361	-0.23
PSMB6	black	0.563	Yes	0.53	8.213e-07	1.564e-05	0.063	0.5843	0.7579	-0.05	0.6645	0.7819	-0.024	0.833	0.9067	0.27	0.01838	0.1797	-0.04	0.727	0.905	-0.13	0.268	0.419	0.031	0.7892	0.8815	-0.16	0.1744	0.3604	0.046	0.6899	0.9358	-0.03	0.7928	0.9258	-0.003	0.9793	0.9975	0.078	0.5019	0.9998	-0.046	0.6916	0.9995	-0.073	0.5294	0.8622	0.073
UBE2S	black	0.562	Yes	0.45	4.762e-05	0.0004619	0.31	0.00563	0.07723	0.35	0.001537	0.02059	0.28	0.01213	0.1106	0.46	3.214e-05	0.01894	0.069	0.5509	0.8186	-0.26	0.0233	0.1067	-0.41	0.0002147	0.009351	-0.24	0.0385	0.1622	0.093	0.4229	0.874	-0.32	0.005259	0.2492	-0.075	0.5141	0.9034	-0.22	0.05971	0.9998	-0.17	0.1434	0.9995	-0.37	0.001068	0.355	-0.18
CLIC6	black	0.56	Yes	0.57	7.924e-08	2.151e-06	0.2	0.07447	0.2592	0.04	0.7277	0.8267	0.42	0.0001734	0.02859	0.095	0.4113	0.7106	0.15	0.1949	0.5657	-0.27	0.01926	0.09783	-0.37	0.001085	0.02063	-0.12	0.2825	0.4726	0.042	0.7145	0.9388	-0.097	0.3998	0.7209	0.19	0.09523	0.7767	0.056	0.626	0.9998	0.19	0.1031	0.9995	-0.066	0.5667	0.8715	-0.053
POLR3K	black	0.559	Yes	0.43	0.0001111	0.0009367	0.29	0.009521	0.09658	0.25	0.02528	0.09394	0.13	0.272	0.4895	0.39	0.0004058	0.03668	0.11	0.3515	0.6945	-0.11	0.3625	0.5113	-0.23	0.04898	0.1724	-0.3	0.007084	0.07113	-0.0047	0.9675	0.9928	-0.19	0.1049	0.4595	0.04	0.7272	0.9515	0.029	0.8021	0.9998	0.014	0.9043	0.9995	-0.18	0.1076	0.6523	-0.15
MTX1	black	0.552	Yes	0.44	7.642e-05	0.0006873	0.31	0.00528	0.07583	0.28	0.01411	0.06666	0.19	0.09256	0.2737	0.51	2.369e-06	0.01595	0.077	0.504	0.795	-0.22	0.0599	0.1722	-0.17	0.1416	0.3249	-0.18	0.1231	0.2977	-0.0046	0.9681	0.993	-0.15	0.186	0.5466	-0.031	0.7912	0.9635	-0.0056	0.9616	0.9998	-0.054	0.6401	0.9995	-0.15	0.1881	0.7004	0.063
LSM2	black	0.549	Yes	0.41	0.0002031	0.001537	0.23	0.04309	0.1972	0.06	0.6057	0.7352	0.063	0.5879	0.7514	0.26	0.02053	0.1884	0.075	0.519	0.8018	-0.12	0.2999	0.4507	-0.34	0.002349	0.03089	-0.25	0.02855	0.1398	-0.049	0.6691	0.9294	-0.28	0.01307	0.3029	-0.031	0.7906	0.9634	-0.052	0.6532	0.9998	-0.024	0.8344	0.9995	-0.25	0.02998	0.5692	-0.11
CENPM	black	0.547	Yes	0.41	0.0002382	0.001758	0.13	0.271	0.5028	0.044	0.7056	0.8125	0.04	0.7302	0.844	0.38	0.0006536	0.04621	0.06	0.6029	0.843	-0.15	0.1951	0.3423	-0.46	2.075e-05	0.003065	-0.23	0.04419	0.1734	0.04	0.7292	0.9443	-0.41	0.0002462	0.1648	-0.094	0.4155	0.8727	-0.12	0.3118	0.9998	-0.13	0.2525	0.9995	-0.4	0.0003488	0.2484	-0.07
POC1A	black	0.546	Yes	0.42	0.0001182	0.0009848	0.26	0.02038	0.1369	0.28	0.0147	0.06841	0.2	0.08685	0.2647	0.44	5.412e-05	0.02105	0.29	0.01119	0.2667	-0.17	0.1352	0.2729	-0.2	0.07926	0.2279	-0.29	0.01025	0.08514	0.077	0.5045	0.8959	-0.27	0.01619	0.3092	-0.088	0.4478	0.8794	-0.11	0.3556	0.9998	-0.15	0.2051	0.9995	-0.3	0.009102	0.5182	-0.027
SNRNP25	black	0.544	Yes	0.41	0.0001854	0.001422	0.2	0.07663	0.2627	0.067	0.5644	0.7035	0.15	0.1907	0.4038	0.32	0.00453	0.09672	0.069	0.5512	0.8188	-0.19	0.09821	0.2258	-0.33	0.003325	0.03715	-0.24	0.03758	0.16	-0.015	0.8937	0.9811	-0.32	0.004613	0.2492	-0.11	0.3606	0.8537	-0.1	0.37	0.9998	-0.12	0.2885	0.9995	-0.31	0.006957	0.5155	-0.086
CCDC167	black	0.541	Yes	0.5	3.367e-06	5.099e-05	0.29	0.009257	0.09536	0.21	0.06254	0.1659	0.18	0.1193	0.3122	0.31	0.005543	0.1063	-0.0058	0.96	0.9882	-0.028	0.8089	0.8728	-0.18	0.1199	0.2944	-0.22	0.05415	0.1922	0.046	0.6928	0.9364	-0.14	0.2352	0.5954	-0.034	0.7706	0.9602	-0.054	0.6409	0.9998	-0.078	0.5	0.9995	-0.16	0.1521	0.6801	-0.12
PINLYP	black	0.541	Yes	0.5	3.398e-06	5.141e-05	0.18	0.1272	0.3429	0.19	0.1043	0.2332	-0.01	0.9315	0.9653	0.3	0.009059	0.1314	0.12	0.3063	0.6614	-0.22	0.05317	0.1624	-0.14	0.2196	0.4203	-0.3	0.007514	0.07331	-0.12	0.2867	0.8171	-0.21	0.06694	0.4054	-0.087	0.4501	0.8794	-0.064	0.5799	0.9998	-0.087	0.4495	0.9995	-0.18	0.1192	0.6547	-0.25
GAPDH	black	0.54	Yes	0.54	4.693e-07	9.706e-06	0.12	0.3009	0.5322	-0.032	0.7833	0.865	0.09	0.4362	0.6362	0.28	0.01464	0.1606	0.06	0.6042	0.8433	5.5e-05	0.9996	0.9998	-0.065	0.5737	0.7429	0.025	0.829	0.897	0.067	0.5639	0.9079	-0.14	0.2221	0.5835	-0.11	0.3542	0.8522	-0.042	0.7143	0.9998	-0.14	0.2233	0.9995	-0.16	0.1578	0.6818	0.12
NRM	black	0.537	Yes	0.44	6.301e-05	0.0005835	0.21	0.07308	0.2565	0.21	0.07307	0.1834	0.084	0.4663	0.6606	0.33	0.003298	0.08521	0.18	0.1129	0.4733	-0.14	0.2169	0.366	-0.18	0.1073	0.2747	0.0041	0.9718	0.9846	0.039	0.7334	0.9451	-0.034	0.7705	0.9147	0.14	0.2388	0.8249	0.098	0.3974	0.9998	0.091	0.4313	0.9995	-0.047	0.6822	0.9173	0.05
SSR2	black	0.533	Yes	0.43	8.944e-05	0.0007825	0.11	0.361	0.5887	0.026	0.8241	0.8928	0.016	0.8892	0.9413	0.19	0.1055	0.4	0.1	0.3725	0.7105	-0.019	0.8668	0.9133	-0.28	0.01418	0.0837	-0.31	0.006306	0.06682	-0.2	0.08854	0.7459	-0.42	0.0001747	0.1648	-0.28	0.01202	0.742	-0.2	0.07825	0.9998	-0.23	0.03978	0.9995	-0.36	0.001305	0.3725	-0.43
CDCA4	black	0.529	Yes	0.4	0.0003249	0.002263	0.23	0.0426	0.1958	0.32	0.004629	0.03665	0.087	0.452	0.649	0.44	6.286e-05	0.02227	0.15	0.1985	0.5699	-0.24	0.03228	0.1249	-0.21	0.07364	0.2192	-0.41	0.0002347	0.01497	-0.13	0.2678	0.8094	-0.27	0.01787	0.3151	-0.11	0.344	0.8487	-0.13	0.2436	0.9998	-0.084	0.4661	0.9995	-0.23	0.04872	0.5991	-0.16
PSMB5	black	0.528	Yes	0.41	0.0002358	0.001745	0.17	0.1488	0.3688	0.073	0.5308	0.6764	0.086	0.4575	0.6533	0.32	0.004359	0.09621	0.12	0.3114	0.6648	-0.079	0.492	0.6232	-0.067	0.5615	0.7341	-0.3	0.00761	0.07361	-0.011	0.927	0.9859	-0.14	0.2295	0.589	-0.033	0.7746	0.9612	0.064	0.5779	0.9998	-0.042	0.719	0.9995	-0.15	0.1968	0.7023	-0.071
ALYREF	black	0.524	Yes	0.39	0.000478	0.003108	0.27	0.01983	0.1348	0.21	0.06385	0.168	0.21	0.06106	0.2235	0.36	0.001152	0.05702	0.12	0.2891	0.6495	-0.28	0.01461	0.08786	-0.37	0.0008839	0.01862	-0.13	0.2424	0.434	0.14	0.2316	0.7961	-0.23	0.04519	0.3737	0.027	0.8152	0.9675	-0.1	0.3826	0.9998	-0.078	0.4995	0.9995	-0.27	0.0167	0.5335	0.05
GPX2	black	0.521	Yes	0.44	7.616e-05	0.0006854	0.35	0.001724	0.04631	0.18	0.1221	0.2591	0.49	5.761e-06	0.00849	0.19	0.1029	0.3955	0.1	0.3761	0.7131	-0.13	0.2661	0.4176	-0.53	5.929e-07	0.001096	-0.018	0.878	0.9293	0.1	0.3825	0.8587	-0.31	0.00649	0.2633	0.0029	0.9803	0.9975	-0.13	0.2684	0.9998	-0.056	0.6295	0.9995	-0.32	0.004079	0.4937	-0.11
SLC25A15	brown	0.73	Yes	-0.72	2.386e-13	5.636e-11	-0.25	0.02896	0.1613	-0.063	0.5871	0.7208	-0.15	0.2037	0.4179	-0.15	0.1902	0.5178	0.016	0.8905	0.9619	-0.27	0.01789	0.09524	0.23	0.0427	0.1602	0.032	0.7793	0.865	0.012	0.9146	0.984	0.29	0.0109	0.2895	0.2	0.07647	0.7674	0.18	0.1226	0.9998	0.22	0.06007	0.9995	0.28	0.0154	0.5295	0.087
KCNK10	brown	0.713	Yes	-0.75	2.231e-15	1.252e-12	-0.25	0.0295	0.1622	-0.12	0.3038	0.4695	0.041	0.7257	0.8413	-0.24	0.032	0.2349	-0.044	0.7044	0.8976	-0.015	0.8983	0.9337	0.091	0.4314	0.6271	0.0038	0.9742	0.9859	0.042	0.7148	0.9388	0.1	0.3792	0.7067	0.044	0.7034	0.945	0.094	0.4141	0.9998	0.049	0.6716	0.9995	0.11	0.3608	0.792	-0.013
CSRP2BP	brown	0.709	Yes	-0.65	1.548e-10	1.069e-08	-0.068	0.5584	0.7398	0.11	0.3379	0.5031	-0.058	0.6161	0.7706	0.014	0.9037	0.9638	0.017	0.8818	0.9592	-0.12	0.2938	0.4446	0.12	0.3181	0.5218	-0.057	0.6195	0.7491	-0.049	0.6739	0.9313	0.14	0.2241	0.5849	0.05	0.6652	0.938	0.054	0.6436	0.9998	0.09	0.4367	0.9995	0.16	0.1742	0.69	0.018
CDK20	brown	0.706	Yes	-0.76	2.059e-15	1.205e-12	-0.2	0.08488	0.2765	0.0078	0.9463	0.9692	-0.2	0.07756	0.25	-0.17	0.1365	0.4477	-0.1	0.3863	0.7207	-0.082	0.481	0.6141	0.39	0.000449	0.01335	-0.14	0.2398	0.4316	-0.14	0.2338	0.7961	0.26	0.0237	0.3303	0.015	0.898	0.9839	0.006	0.9584	0.9998	0.11	0.3238	0.9995	0.27	0.01664	0.5334	0.03
FAM171A1	brown	0.705	Yes	-0.65	1.971e-10	1.347e-08	0.009	0.938	0.9688	0.058	0.6147	0.7421	0.15	0.1962	0.4096	0.045	0.696	0.8738	0.13	0.254	0.6195	-0.21	0.06657	0.1807	-0.12	0.2834	0.4892	-0.093	0.4222	0.5972	0.18	0.1168	0.7491	-0.01	0.9312	0.9782	0.058	0.6175	0.9297	0.0074	0.9491	0.9998	-0.041	0.7219	0.9995	-0.067	0.565	0.8711	0.078
FZD5	brown	0.7	Yes	-0.61	4.861e-09	2.084e-07	-0.17	0.1467	0.3657	-0.11	0.3599	0.5239	0.04	0.7274	0.8423	-0.12	0.2857	0.6142	-0.08	0.491	0.7878	-0.21	0.07037	0.1865	0.31	0.006241	0.05213	-0.14	0.2087	0.3985	0.23	0.04349	0.7402	0.21	0.0675	0.4054	0.069	0.5501	0.9109	0.063	0.5866	0.9998	-0.018	0.8764	0.9995	0.13	0.2772	0.7475	0.25
IYD	brown	0.7	Yes	-0.69	2.507e-12	3.75e-10	-0.26	0.02116	0.1385	-0.16	0.1603	0.3071	-0.019	0.8684	0.9295	-0.41	0.0002143	0.03205	-0.024	0.8357	0.9449	-0.12	0.319	0.4703	0.25	0.02846	0.1267	0.042	0.7144	0.8205	-0.11	0.3609	0.8521	0.23	0.04747	0.3755	0.054	0.6393	0.933	0.038	0.7396	0.9998	0.12	0.2902	0.9995	0.24	0.0346	0.5806	-0.07
CFTR	brown	0.695	Yes	-0.68	1.035e-11	1.244e-09	-0.17	0.1313	0.3472	-0.035	0.7614	0.8502	-0.0055	0.9623	0.9808	-0.11	0.3554	0.6665	0.099	0.3925	0.7243	-0.0079	0.9454	0.9647	0.11	0.3421	0.5455	-0.14	0.2344	0.4257	0.061	0.5972	0.9134	0.13	0.2642	0.6176	0.048	0.6802	0.9389	0.05	0.6657	0.9998	0.05	0.6668	0.9995	0.13	0.2541	0.7359	0.13
MMP24	brown	0.695	Yes	-0.76	1.362e-15	9.169e-13	-0.29	0.009943	0.09872	-0.082	0.4774	0.6307	-0.24	0.03359	0.1726	-0.18	0.126	0.4337	-0.074	0.5217	0.8039	0.15	0.1855	0.332	0.23	0.04794	0.1702	0.095	0.4127	0.5883	-0.11	0.3431	0.8461	-0.0091	0.9371	0.98	-0.23	0.04048	0.7674	-0.17	0.1369	0.9998	-0.18	0.1278	0.9995	0.015	0.8974	0.9762	0.021
SHMT1	brown	0.695	Yes	-0.71	3.719e-13	7.948e-11	-0.17	0.1376	0.3556	0.0071	0.951	0.9719	-0.027	0.8171	0.897	0.033	0.7752	0.9096	0.11	0.3378	0.6863	-0.017	0.8806	0.9226	0.24	0.03571	0.1444	0.055	0.6355	0.7612	0.15	0.1893	0.7807	0.11	0.326	0.6651	-0.046	0.693	0.9421	0.011	0.9275	0.9998	-0.12	0.3179	0.9995	0.05	0.6656	0.9101	0.22
PBLD	brown	0.693	Yes	-0.63	7.803e-10	4.396e-08	-0.022	0.8468	0.9185	0.16	0.1676	0.3163	-0.032	0.7844	0.876	-0.095	0.4132	0.7119	-0.077	0.5048	0.7957	-0.15	0.2062	0.3542	0.22	0.05	0.1746	0.0064	0.9558	0.9758	-0.096	0.4041	0.8673	0.13	0.2458	0.6047	-0.032	0.7836	0.9623	-0.06	0.6059	0.9998	0.025	0.8319	0.9995	0.16	0.1588	0.682	0.029
CYB5D2	brown	0.69	Yes	-0.7	2.171e-12	3.36e-10	-0.12	0.2806	0.5128	-0.047	0.6822	0.7948	-0.11	0.3498	0.5604	0.015	0.8957	0.9605	-0.11	0.3287	0.6796	-0.073	0.5266	0.6526	0.22	0.05368	0.1818	0.088	0.4488	0.6181	-0.037	0.7487	0.9501	0.15	0.206	0.5676	-0.039	0.7368	0.9564	-0.0014	0.9904	0.9998	0.0013	0.9909	0.9995	0.15	0.1825	0.696	0.015
IGSF9	brown	0.68	Yes	-0.69	2.36e-12	3.611e-10	-0.27	0.01597	0.122	-0.047	0.6834	0.7957	-0.21	0.06547	0.2315	-0.26	0.02032	0.1875	-0.12	0.296	0.6545	-0.001	0.9929	0.996	0.39	0.0005394	0.0147	-0.056	0.6287	0.7561	-0.12	0.2908	0.8197	0.29	0.01156	0.294	0.058	0.6166	0.9297	0.086	0.4565	0.9998	0.16	0.1676	0.9995	0.32	0.004053	0.4937	0.083
EPHX1	brown	0.679	Yes	-0.84	1.349e-21	1.21e-17	-0.37	0.0009835	0.03698	-0.33	0.003385	0.03094	-0.24	0.0383	0.1823	-0.23	0.04683	0.2797	-0.13	0.253	0.6184	-0.064	0.5804	0.6981	0.16	0.1742	0.3663	0.13	0.2435	0.4349	0.13	0.2518	0.8002	0.25	0.02702	0.3372	0.18	0.1165	0.7901	0.22	0.05761	0.9998	0.14	0.2311	0.9995	0.21	0.06831	0.62	0.19
ME1	brown	0.678	Yes	-0.78	3.397e-17	4.158e-14	-0.29	0.01149	0.1057	-0.23	0.04705	0.1381	-0.22	0.05496	0.2137	-0.15	0.1985	0.5258	-0.11	0.3303	0.6803	-0.087	0.4537	0.5919	0.38	0.0007232	0.01673	0.089	0.4433	0.614	0.18	0.1222	0.7505	0.35	0.001913	0.1885	0.2	0.07885	0.7674	0.26	0.02272	0.9998	0.15	0.206	0.9995	0.28	0.01299	0.5207	0.17
TOM1L1	brown	0.676	Yes	-0.58	3.533e-08	1.096e-06	-0.085	0.4618	0.67	0.1	0.3887	0.5508	0.02	0.8597	0.9246	-0.1	0.3846	0.6912	-0.07	0.5444	0.8152	-0.038	0.7442	0.8258	0.21	0.07345	0.2187	-0.048	0.679	0.7948	0.15	0.2061	0.7847	0.16	0.1698	0.5322	0.047	0.6852	0.9398	0.0069	0.9523	0.9998	-0.0054	0.9627	0.9995	0.097	0.4022	0.8129	0.071
MOCS1	brown	0.675	Yes	-0.69	3.601e-12	5.05e-10	-0.075	0.5148	0.7103	-0.039	0.7386	0.834	-0.047	0.6872	0.8191	0.033	0.779	0.9117	-0.037	0.7499	0.9125	-0.16	0.1608	0.304	-0.079	0.4927	0.6783	0.093	0.4235	0.598	0.038	0.7419	0.9476	-0.019	0.8724	0.9574	0.016	0.8889	0.9828	0.083	0.4726	0.9998	0.00045	0.9969	0.9995	-0.025	0.8308	0.9601	0.0053
PHYH	brown	0.675	Yes	-0.67	2.868e-11	2.739e-09	-0.28	0.01309	0.1111	-0.2	0.08816	0.2074	-0.27	0.01564	0.1234	-0.15	0.1788	0.5041	-0.19	0.09741	0.451	0.15	0.2061	0.3542	0.43	8.464e-05	0.00584	-0.1	0.3753	0.5569	-0.062	0.5912	0.9119	0.25	0.0274	0.3373	-0.016	0.8927	0.9833	0.099	0.3893	0.9998	0.044	0.7024	0.9995	0.26	0.02223	0.5542	0.11
PPL	brown	0.675	Yes	-0.66	7.216e-11	5.853e-09	-0.077	0.5035	0.7018	-0.024	0.8348	0.8998	0.13	0.2611	0.4785	-0.14	0.2269	0.5574	0.14	0.2343	0.6044	-0.22	0.05102	0.1586	0.0069	0.9522	0.976	0.011	0.9242	0.9575	-0.011	0.9228	0.9846	0.091	0.4317	0.7432	0.066	0.57	0.9168	0.0094	0.935	0.9998	0.079	0.4954	0.9995	0.1	0.3657	0.7954	0.048
ALDH3A2	brown	0.673	Yes	-0.61	5.445e-09	2.313e-07	-0.035	0.7657	0.8732	-0.0011	0.9926	0.9962	-0.08	0.4916	0.6803	0.028	0.8078	0.9248	-0.061	0.6008	0.8422	-0.042	0.7184	0.808	0.43	0.0001026	0.006485	-0.013	0.9081	0.9477	0.22	0.05495	0.7402	0.36	0.001338	0.1749	0.16	0.1561	0.8093	0.19	0.09443	0.9998	0.071	0.5408	0.9995	0.28	0.01408	0.5295	0.32
USP2	brown	0.672	Yes	-0.78	4.127e-17	4.63e-14	-0.17	0.1351	0.3521	-0.11	0.3492	0.5145	-0.26	0.02126	0.14	-0.082	0.4791	0.7571	-0.21	0.07031	0.4112	-0.027	0.8157	0.8776	0.26	0.02142	0.1064	0.07	0.5468	0.6933	0.15	0.19	0.7807	0.25	0.02746	0.3373	0.1	0.3791	0.8587	0.099	0.3936	0.9998	0.025	0.8272	0.9995	0.18	0.1252	0.6587	0.17
MATN2	brown	0.67	Yes	-0.68	7.513e-12	9.634e-10	-0.22	0.05353	0.2181	-0.23	0.04893	0.1416	-0.26	0.0247	0.15	-0.11	0.3393	0.6562	-0.13	0.2642	0.6286	-0.14	0.2326	0.3834	0.35	0.001689	0.02584	0.18	0.1198	0.2928	0.086	0.4574	0.885	0.3	0.007843	0.2718	0.15	0.1869	0.8175	0.15	0.185	0.9998	0.15	0.1893	0.9995	0.29	0.009463	0.5182	0.38
AKAP9	brown	0.668	Yes	-0.55	2.98e-07	6.732e-06	0.1	0.3733	0.5972	0.19	0.1059	0.2359	0.13	0.2631	0.4805	-0.023	0.8418	0.9368	-0.066	0.5672	0.8274	-0.12	0.2947	0.4458	0.28	0.01223	0.07612	-0.17	0.1441	0.3255	0.12	0.2843	0.8171	0.36	0.001224	0.1746	0.22	0.05561	0.7674	0.11	0.3267	0.9998	0.19	0.1014	0.9995	0.31	0.005606	0.4961	0.22
NELL2	brown	0.667	Yes	-0.75	4.277e-15	1.917e-12	-0.32	0.004085	0.06683	-0.18	0.108	0.2391	-0.23	0.04233	0.1907	-0.28	0.0143	0.1587	-0.08	0.4917	0.7883	-0.014	0.9009	0.9356	0.13	0.2714	0.4769	0.31	0.006779	0.06957	0.036	0.759	0.9542	0.043	0.7122	0.8923	-0.12	0.2992	0.8395	-0.079	0.4957	0.9998	-0.13	0.2564	0.9995	0.021	0.8532	0.9639	0.055
ARPIN	brown	0.666	Yes	-0.57	6.603e-08	1.83e-06	0.028	0.8063	0.8963	0.16	0.1732	0.323	0.17	0.1312	0.3293	-0.037	0.7488	0.8981	0.16	0.1706	0.5413	-0.25	0.03049	0.1212	0.19	0.1049	0.271	-0.14	0.2238	0.4141	0.11	0.353	0.8486	0.16	0.1695	0.532	0.11	0.3371	0.848	0.076	0.5106	0.9998	0.081	0.4858	0.9995	0.13	0.264	0.7399	0.25
CAPN13	brown	0.666	Yes	-0.72	1.928e-13	4.72e-11	-0.14	0.2393	0.4696	-0.065	0.577	0.7133	0.036	0.7563	0.8592	-0.25	0.02869	0.2231	-0.13	0.2564	0.6219	-0.2	0.07373	0.1918	0.24	0.0395	0.1531	0.13	0.2529	0.4448	-0.28	0.01502	0.7402	0.099	0.3938	0.7157	-0.075	0.516	0.9034	-0.022	0.8499	0.9998	0.054	0.6432	0.9995	0.17	0.1302	0.663	-0.1
CMBL	brown	0.666	Yes	-0.72	9.563e-14	2.476e-11	-0.1	0.3728	0.5969	-0.032	0.7817	0.864	-0.12	0.2871	0.5043	0.087	0.4521	0.7395	0.0046	0.9683	0.9907	-0.16	0.1521	0.2931	0.0058	0.9599	0.9795	-0.1	0.3888	0.5687	0.2	0.08448	0.7459	0.11	0.344	0.6794	0.12	0.2904	0.8394	0.088	0.4458	0.9998	0.034	0.7707	0.9995	0.054	0.6399	0.9005	0.11
ANKH	brown	0.665	Yes	-0.58	2.635e-08	8.508e-07	-0.12	0.3087	0.5394	-0.052	0.6518	0.772	0.099	0.3905	0.5958	-0.12	0.3059	0.6304	-0.14	0.2194	0.5899	-0.21	0.06047	0.1733	0.32	0.004625	0.04448	0.15	0.2017	0.3916	0.13	0.2762	0.8146	0.32	0.005032	0.2492	0.15	0.1983	0.8217	0.13	0.2595	0.9998	0.09	0.4363	0.9995	0.25	0.029	0.5667	0.14
GOLIM4	brown	0.665	Yes	-0.55	2.923e-07	6.625e-06	0.038	0.7425	0.858	0.15	0.2026	0.3574	0.23	0.04699	0.1986	-0.12	0.3014	0.6271	0.06	0.603	0.843	-0.22	0.05826	0.1703	0.18	0.1113	0.2807	0.0061	0.9579	0.9769	0.17	0.1367	0.753	0.3	0.007579	0.2718	0.23	0.04367	0.7674	0.12	0.2979	0.9998	0.17	0.1409	0.9995	0.25	0.02751	0.5657	0.18
SNX30	brown	0.665	Yes	-0.61	4.187e-09	1.842e-07	-0.097	0.3996	0.6203	-0.011	0.9218	0.9542	-0.012	0.918	0.9572	-0.11	0.3484	0.6612	0.051	0.6612	0.876	-0.24	0.03232	0.1249	0.2	0.08444	0.2362	-0.043	0.7087	0.8166	0.094	0.4153	0.8704	0.16	0.1536	0.5179	0.054	0.6418	0.9341	0.026	0.8204	0.9998	0.0051	0.965	0.9995	0.12	0.3005	0.755	0.12
CPNE6	brown	0.664	Yes	-0.76	1.501e-15	9.321e-13	-0.23	0.04438	0.2	0.0011	0.9923	0.996	-0.2	0.08569	0.263	-0.13	0.2672	0.5981	-0.025	0.8284	0.9425	-0.078	0.4989	0.6295	0.41	0.0001867	0.008857	0.16	0.1769	0.3627	-0.11	0.3523	0.8484	0.21	0.07149	0.4092	-0.021	0.8587	0.9775	0.049	0.6694	0.9998	0.043	0.7089	0.9995	0.24	0.03892	0.585	0.058
FAM184A	brown	0.664	Yes	-0.64	3.619e-10	2.266e-08	-0.028	0.8109	0.8993	0.15	0.1924	0.3456	-0.18	0.1194	0.3122	0.056	0.6268	0.8407	-0.079	0.4972	0.7907	-0.11	0.3355	0.4858	0.25	0.03098	0.1337	-0.15	0.1862	0.3731	0.038	0.7419	0.9476	0.18	0.1153	0.4756	0.0024	0.9832	0.9982	-0.085	0.4631	0.9998	0.015	0.897	0.9995	0.18	0.1243	0.6581	0.2
CERK	brown	0.663	Yes	-0.63	6.376e-10	3.765e-08	-0.13	0.2574	0.4889	0.12	0.3171	0.4824	-0.078	0.4995	0.6864	0.017	0.8814	0.9533	-0.048	0.6759	0.8833	-0.18	0.1076	0.2385	0.28	0.01479	0.08585	-0.056	0.6304	0.7576	-0.13	0.2641	0.8079	0.13	0.2582	0.6139	-0.0088	0.9394	0.9918	0.0052	0.9642	0.9998	0.063	0.5868	0.9995	0.17	0.1322	0.6632	0.02
UPB1	brown	0.662	Yes	-0.83	2.08e-20	7.001e-17	-0.26	0.02092	0.1382	-0.071	0.5383	0.6823	-0.16	0.1593	0.3668	-0.28	0.01222	0.1478	-0.003	0.9793	0.9934	-0.034	0.7706	0.8449	0.16	0.1691	0.36	0.15	0.1921	0.3801	-0.15	0.1886	0.7807	0.23	0.04618	0.3737	0.17	0.1489	0.8082	0.19	0.1044	0.9998	0.23	0.04088	0.9995	0.27	0.01935	0.5361	-0.069
OAT	brown	0.66	Yes	-0.66	4.738e-11	4.142e-09	-0.35	0.001873	0.0474	-0.27	0.01877	0.07824	-0.31	0.005609	0.08088	-0.38	0.0006972	0.04717	-0.22	0.05273	0.3779	-0.071	0.5411	0.6638	0.24	0.03182	0.1352	0.14	0.2172	0.407	-0.065	0.5725	0.909	0.16	0.1516	0.5156	-0.014	0.9055	0.9852	-0.031	0.7906	0.9998	0.038	0.746	0.9995	0.17	0.1455	0.6751	0.071
RNF128	brown	0.659	Yes	-0.57	5.345e-08	1.541e-06	-0.31	0.005868	0.07856	-0.19	0.1005	0.2271	-0.21	0.06115	0.2237	-0.28	0.01478	0.1612	-0.14	0.235	0.6052	0.055	0.6349	0.7428	0.35	0.001756	0.02645	0.029	0.8023	0.8802	0.14	0.2236	0.7938	0.31	0.006928	0.2674	0.1	0.3704	0.8559	0.091	0.4308	0.9998	0.073	0.526	0.9995	0.25	0.02551	0.5582	0.24
SMPDL3B	brown	0.659	Yes	-0.73	3.159e-14	8.861e-12	-0.13	0.2652	0.4968	-0.036	0.759	0.8487	-0.056	0.6294	0.7793	-0.1	0.3846	0.6912	0.039	0.738	0.9089	-0.069	0.5507	0.6713	-0.1	0.385	0.5865	0.22	0.04918	0.1825	0.064	0.5781	0.909	-0.013	0.9138	0.971	0.0077	0.9471	0.9922	-0.083	0.4714	0.9998	-0.025	0.8295	0.9995	-0.042	0.7184	0.9319	-0.026
ALDH1A1	brown	0.658	Yes	-0.7	1.024e-12	1.889e-10	-0.13	0.2734	0.5058	-0.12	0.3179	0.4832	-0.16	0.1563	0.3621	-0.019	0.8701	0.9481	-0.031	0.7859	0.927	-0.0067	0.9536	0.9698	0.26	0.02466	0.116	-0.094	0.4147	0.5899	0.3	0.008371	0.7402	0.25	0.02583	0.334	0.17	0.1373	0.8019	0.16	0.1668	0.9998	0.058	0.6154	0.9995	0.15	0.1878	0.7004	0.29
LRAT	brown	0.657	Yes	-0.74	2.262e-14	6.922e-12	-0.33	0.003061	0.05814	-0.2	0.08719	0.2058	-0.3	0.00838	0.09632	-0.22	0.0599	0.3123	-0.11	0.3589	0.6998	0.17	0.1394	0.2786	0.17	0.1505	0.3367	0.09	0.4349	0.6072	0.039	0.7361	0.9461	0.13	0.2477	0.6061	0.017	0.8822	0.982	0.051	0.6617	0.9998	-0.0028	0.981	0.9995	0.12	0.2939	0.7514	0.17
VSIG10	brown	0.657	Yes	-0.59	1.839e-08	6.398e-07	-0.42	0.0001689	0.01961	-0.18	0.1264	0.2646	-0.23	0.04838	0.2009	-0.25	0.03064	0.23	-0.011	0.9259	0.9761	-0.017	0.8816	0.9229	0.29	0.01049	0.07002	-0.04	0.7285	0.8301	0.03	0.7951	0.9624	0.17	0.1473	0.5113	-0.011	0.924	0.9887	-0.013	0.9115	0.9998	0.015	0.8954	0.9995	0.16	0.1613	0.6847	0.19
AKR1B10	brown	0.656	Yes	-0.71	2.889e-13	6.483e-11	-0.31	0.006139	0.08025	-0.29	0.01067	0.05737	-0.24	0.03349	0.1725	-0.15	0.1928	0.5206	-0.27	0.01897	0.2983	0.047	0.6846	0.7819	0.27	0.01695	0.09316	-0.057	0.6244	0.7532	0.094	0.4137	0.8704	0.12	0.2881	0.6333	-0.015	0.9002	0.9843	0.04	0.7289	0.9998	-0.048	0.6772	0.9995	0.071	0.5367	0.8637	0.085
CMTM4	brown	0.656	Yes	-0.71	5.385e-13	1.099e-10	-0.049	0.6728	0.818	0.025	0.8281	0.8952	0.19	0.107	0.2938	0.0096	0.934	0.9767	0.15	0.2054	0.5765	-0.18	0.1123	0.2441	0.093	0.4232	0.6211	-0.13	0.2582	0.4496	-0.018	0.8742	0.9795	0.083	0.4717	0.7719	0.055	0.6337	0.9323	0.16	0.152	0.9998	0.067	0.5626	0.9995	0.11	0.3538	0.7887	0.051
DDHD2	brown	0.655	Yes	-0.56	1.072e-07	2.776e-06	0.086	0.4586	0.6671	0.24	0.03209	0.1086	0.053	0.6462	0.7917	0.017	0.8866	0.9563	0.18	0.1136	0.4746	0.00039	0.9973	0.9982	0.16	0.1551	0.343	0.031	0.7872	0.8695	0.079	0.4971	0.8931	0.13	0.2543	0.6113	0.048	0.6761	0.9381	0.017	0.8856	0.9998	0.0011	0.9921	0.9995	0.078	0.4982	0.8457	0.081
FMO5	brown	0.655	Yes	-0.66	4.628e-11	4.073e-09	-0.27	0.01909	0.1329	-0.085	0.4623	0.6186	-0.27	0.0177	0.1297	-0.17	0.1322	0.4426	-0.13	0.2606	0.6263	0.11	0.3377	0.488	0.21	0.07146	0.2151	0.11	0.3299	0.5158	-0.086	0.457	0.885	0.057	0.6212	0.8504	-0.12	0.3103	0.8431	-0.03	0.7964	0.9998	-0.086	0.4594	0.9995	0.073	0.5266	0.8605	-0.044
FN3K	brown	0.655	Yes	-0.65	1.482e-10	1.045e-08	-0.14	0.2279	0.4588	0.024	0.8368	0.9012	0.05	0.6652	0.8038	0.0027	0.9813	0.9919	-0.12	0.28	0.6419	-0.17	0.1461	0.2866	0.029	0.8	0.8878	-0.037	0.7473	0.8425	0.13	0.2511	0.8002	0.2	0.08782	0.4383	0.24	0.0391	0.7674	0.2	0.07826	0.9998	0.21	0.06283	0.9995	0.18	0.1243	0.6581	0.19
NCK2	brown	0.655	Yes	-0.55	1.636e-07	4.049e-06	-0.033	0.7726	0.8773	-0.015	0.8992	0.94	0.023	0.8438	0.914	-0.084	0.4695	0.7508	-0.18	0.1123	0.4726	-0.31	0.005266	0.05948	0.28	0.01506	0.08653	-0.0036	0.9751	0.9865	0.036	0.7557	0.9526	0.23	0.04727	0.3751	0.077	0.5079	0.9031	0.029	0.8022	0.9998	0.062	0.5898	0.9995	0.22	0.0592	0.6099	0.29
SLC4A7	brown	0.655	Yes	-0.6	5.921e-09	2.491e-07	-0.18	0.1184	0.3305	0.02	0.86	0.9156	-0.033	0.774	0.8699	-0.13	0.2617	0.5923	-0.022	0.847	0.9476	0.095	0.4103	0.5535	0.24	0.0354	0.1436	0.13	0.2623	0.4544	0.2	0.07864	0.7459	0.22	0.05564	0.387	0.1	0.3783	0.8586	0.12	0.2983	0.9998	0.025	0.8319	0.9995	0.16	0.1687	0.6868	0.2
TMEM25	brown	0.655	Yes	-0.65	1.292e-10	9.253e-09	-0.17	0.1298	0.3457	-0.099	0.3936	0.5554	-0.045	0.6977	0.8247	-0.14	0.235	0.5647	-0.19	0.1031	0.4596	-0.083	0.4722	0.6065	0.11	0.3563	0.5591	0.12	0.2905	0.4803	-0.11	0.3576	0.8502	0.054	0.6415	0.861	-0.067	0.5614	0.9131	-0.015	0.8956	0.9998	-0.016	0.8905	0.9995	0.081	0.4851	0.8416	-0.1
TPRG1L	brown	0.655	Yes	-0.6	8.804e-09	3.528e-07	-0.32	0.004117	0.06685	-0.23	0.04624	0.1367	-0.25	0.02884	0.162	-0.1	0.3734	0.6816	-0.28	0.01203	0.2704	-0.034	0.7686	0.843	0.25	0.02856	0.1271	0.11	0.3215	0.508	0.041	0.7257	0.943	0.22	0.04941	0.3791	0.088	0.4487	0.8794	0.13	0.2639	0.9998	0.063	0.5886	0.9995	0.19	0.09016	0.6361	0.23
ACADM	brown	0.654	Yes	-0.58	4.195e-08	1.269e-06	-0.17	0.148	0.3676	0.058	0.6183	0.7447	-0.067	0.5616	0.7326	-0.13	0.2632	0.5944	-0.02	0.864	0.9531	-0.082	0.4804	0.6136	0.27	0.01834	0.09776	-0.24	0.03655	0.1578	0.11	0.3479	0.8483	0.22	0.05657	0.3893	0.1	0.367	0.8543	-0.013	0.9082	0.9998	0.087	0.4521	0.9995	0.16	0.1528	0.6804	0.053
CDKL1	brown	0.654	Yes	-0.58	3.633e-08	1.124e-06	0.041	0.7201	0.8449	0.13	0.272	0.4359	0.11	0.3536	0.5638	-0.052	0.6548	0.8541	-0.026	0.8203	0.94	-0.075	0.5196	0.6467	0.098	0.3946	0.5953	-0.02	0.8656	0.9217	0.29	0.01044	0.7402	0.15	0.1891	0.5481	0.092	0.4263	0.8756	-0.011	0.923	0.9998	-0.035	0.7641	0.9995	0.031	0.7859	0.95	0.084
MAPRE3	brown	0.653	Yes	-0.62	1.71e-09	8.591e-08	-0.05	0.6687	0.8163	0.01	0.9311	0.9603	0.12	0.3054	0.52	-0.13	0.2492	0.5791	-0.012	0.9176	0.9735	-0.056	0.627	0.7365	0.35	0.002064	0.02886	-0.092	0.4275	0.601	0.15	0.2055	0.7847	0.32	0.005003	0.2492	0.16	0.1662	0.8117	0.14	0.2228	0.9998	0.11	0.3449	0.9995	0.25	0.02958	0.5692	0.19
ZHX3	brown	0.653	Yes	-0.59	1.45e-08	5.276e-07	0.05	0.6637	0.813	0.11	0.3541	0.5186	0.18	0.1245	0.3196	-0.044	0.7051	0.8783	0.093	0.4224	0.7442	-0.2	0.08792	0.2108	0.24	0.03361	0.1395	-0.022	0.8487	0.9107	0.2	0.08055	0.7459	0.29	0.01113	0.291	0.21	0.0652	0.7674	0.19	0.09338	0.9998	0.12	0.3041	0.9995	0.2	0.08329	0.6265	0.14
COL25A1	brown	0.652	Yes	-0.78	6.194e-17	6.415e-14	-0.35	0.001592	0.04542	-0.21	0.06832	0.1753	-0.28	0.01352	0.1168	-0.29	0.009548	0.1342	-0.027	0.8167	0.9391	0.1	0.3808	0.5279	0.39	0.0004238	0.01298	-0.085	0.4638	0.6295	-0.11	0.3613	0.8521	0.17	0.1288	0.491	-0.077	0.5067	0.9025	-0.017	0.8808	0.9998	0.0011	0.9922	0.9995	0.19	0.09609	0.6412	-0.057
GRAMD1B	brown	0.651	Yes	-0.57	8.464e-08	2.275e-06	-0.2	0.08133	0.2716	-0.11	0.3458	0.511	-0.18	0.1102	0.2988	-0.082	0.4781	0.7565	-0.027	0.8171	0.9391	-0.013	0.9116	0.9425	0.28	0.01505	0.08653	-0.063	0.5862	0.7241	0.16	0.1727	0.7773	0.19	0.1071	0.4634	0.016	0.8904	0.9832	-0.017	0.8833	0.9998	-0.059	0.6099	0.9995	0.11	0.3344	0.7769	0.27
GSR	brown	0.651	Yes	-0.52	1.524e-06	2.654e-05	-0.094	0.4175	0.6346	-0.02	0.8642	0.9185	0.017	0.8823	0.9376	-0.077	0.5079	0.7728	0.031	0.7875	0.9276	-0.17	0.1295	0.2661	0.3	0.009116	0.06442	0.0035	0.9758	0.9869	0.15	0.2037	0.7847	0.27	0.0175	0.3142	0.13	0.265	0.8334	0.075	0.5188	0.9998	0.066	0.5656	0.9995	0.2	0.07675	0.6208	0.22
GLOD4	brown	0.65	Yes	-0.58	3.118e-08	9.855e-07	0.23	0.04739	0.205	0.15	0.1791	0.3305	0.23	0.04272	0.1911	0.092	0.4249	0.7193	0.083	0.4718	0.7774	-0.29	0.01151	0.07935	0.097	0.4013	0.6013	0.0096	0.9339	0.964	0.19	0.1047	0.7478	0.22	0.05504	0.3859	0.22	0.05613	0.7674	0.14	0.2264	0.9998	0.12	0.3003	0.9995	0.15	0.2002	0.7034	0.27
SPTLC3	brown	0.65	Yes	-0.64	3.205e-10	2.035e-08	-0.1	0.3832	0.6057	-0.057	0.6246	0.7493	0.14	0.2313	0.4483	-0.073	0.5304	0.7862	0.018	0.8748	0.9573	-0.27	0.01919	0.09783	0.028	0.8065	0.8913	-0.11	0.3408	0.5264	0.01	0.9314	0.9867	0.038	0.7434	0.9046	0.038	0.746	0.9565	0.028	0.806	0.9998	0.039	0.7361	0.9995	0.048	0.6778	0.9163	-0.069
IL17RE	brown	0.649	Yes	-0.63	5.643e-10	3.362e-08	0.11	0.3274	0.5568	0.22	0.05926	0.1601	0.19	0.09147	0.2721	0.064	0.5779	0.8147	0.059	0.6081	0.8449	-0.26	0.02483	0.1101	-0.092	0.4274	0.6241	-0.16	0.1738	0.3598	-0.021	0.8562	0.9766	0.037	0.747	0.906	0.068	0.5574	0.9126	-0.027	0.8151	0.9998	0.1	0.3888	0.9995	0.053	0.6498	0.9054	0.034
KIAA0895	brown	0.649	Yes	-0.62	1.431e-09	7.439e-08	-0.24	0.03289	0.1731	-0.002	0.9863	0.9927	-0.12	0.289	0.5061	-0.15	0.1851	0.512	-0.057	0.6212	0.8523	-0.045	0.6975	0.792	0.12	0.3188	0.5226	-0.093	0.4228	0.5976	0.073	0.5308	0.9004	0.13	0.2717	0.6236	0.0045	0.9691	0.9973	-0.093	0.4203	0.9998	0.016	0.8884	0.9995	0.092	0.4274	0.8229	-0.0051
PBX1	brown	0.649	Yes	-0.62	2.589e-09	1.236e-07	-0.00027	0.9982	0.9987	0.037	0.7481	0.8408	0.14	0.2213	0.438	-0.041	0.7259	0.8878	-0.014	0.9041	0.9677	-0.3	0.007216	0.06595	-0.021	0.8584	0.9226	-0.13	0.2557	0.4473	0.076	0.5129	0.8981	0.054	0.642	0.8612	0.086	0.4575	0.8799	0.0012	0.992	0.9998	0.06	0.6055	0.9995	0.043	0.7107	0.9272	-0.011
AMACR	brown	0.648	Yes	-0.75	4.556e-15	1.917e-12	-0.16	0.159	0.3826	-0.16	0.173	0.3229	-0.094	0.4157	0.618	-0.12	0.3077	0.6321	-0.11	0.3504	0.694	-0.27	0.01701	0.09371	0.043	0.7118	0.8352	-0.17	0.1352	0.3142	-0.11	0.3501	0.8483	0.031	0.7914	0.9253	0.02	0.8604	0.978	0.078	0.4999	0.9998	0.053	0.6483	0.9995	0.073	0.5291	0.8621	-0.07
L3MBTL4	brown	0.648	Yes	-0.61	2.933e-09	1.381e-07	0.3	0.008789	0.09284	0.3	0.008576	0.05117	0.36	0.001199	0.04626	0.14	0.2233	0.5528	0.006	0.9587	0.9878	-0.34	0.002728	0.04908	0.019	0.867	0.9273	-0.085	0.46	0.627	-0.088	0.4448	0.8832	0.034	0.7703	0.9147	0.071	0.539	0.908	0.031	0.7887	0.9998	0.092	0.4285	0.9995	0.08	0.4899	0.8432	-0.028
APLP2	brown	0.647	Yes	-0.53	8.586e-07	1.619e-05	-0.32	0.004347	0.06837	-0.19	0.1044	0.2333	-0.19	0.107	0.2938	-0.26	0.02315	0.2012	-0.083	0.4751	0.7791	-0.018	0.8776	0.9206	0.33	0.003032	0.03525	0.17	0.1335	0.3116	0.066	0.5655	0.9083	0.28	0.01376	0.3052	0.08	0.4918	0.8972	0.085	0.4646	0.9998	0.057	0.6241	0.9995	0.24	0.0323	0.5752	0.23
GCNT2	brown	0.645	Yes	-0.55	2.435e-07	5.762e-06	-0.084	0.4688	0.6762	0.0044	0.9698	0.9832	-0.045	0.6993	0.8253	-0.081	0.4862	0.7606	-0.17	0.1383	0.5049	-0.14	0.2318	0.3824	0.38	0.0007465	0.01696	0.022	0.8512	0.9126	0.13	0.2753	0.8145	0.33	0.00384	0.2308	0.16	0.1613	0.8117	0.16	0.166	0.9998	0.13	0.2446	0.9995	0.29	0.01129	0.5182	0.28
HADHB	brown	0.645	Yes	-0.55	1.726e-07	4.248e-06	-0.26	0.02044	0.137	-0.16	0.1572	0.3032	-0.17	0.1432	0.3439	-0.3	0.008891	0.1307	-0.085	0.4622	0.7717	-0.19	0.09436	0.22	0.24	0.03353	0.1394	-0.16	0.152	0.3346	0.067	0.5638	0.9079	0.2	0.08617	0.4351	0.1	0.374	0.857	-0.0032	0.9782	0.9998	0.12	0.2933	0.9995	0.18	0.1125	0.6529	0.25
ABCC2	brown	0.642	Yes	-0.55	1.807e-07	4.416e-06	-0.16	0.1583	0.3817	-0.068	0.5588	0.6993	-0.13	0.2694	0.4867	-0.19	0.1005	0.3907	-0.23	0.0417	0.3555	0.04	0.7266	0.8133	0.46	2.126e-05	0.003065	-0.013	0.91	0.9489	-0.051	0.6621	0.9281	0.29	0.01096	0.2895	-0.00082	0.9944	0.9991	0.063	0.5845	0.9998	0.03	0.7938	0.9995	0.28	0.01447	0.5295	0.12
TMEM229A	brown	0.642	Yes	-0.77	1.682e-16	1.415e-13	-0.38	0.0005961	0.03006	-0.17	0.1407	0.2824	-0.24	0.03359	0.1726	-0.16	0.1621	0.4847	-0.18	0.1231	0.4862	0.032	0.7839	0.8545	0.14	0.2412	0.4443	-0.16	0.1702	0.3573	0.14	0.2354	0.7961	0.16	0.1709	0.5334	0.079	0.4951	0.8984	0.076	0.5136	0.9998	0.066	0.5696	0.9995	0.13	0.2691	0.742	0.12
SIGLEC15	brown	0.64	Yes	-0.7	8.599e-13	1.654e-10	-0.1	0.3695	0.5946	0.0076	0.9476	0.9699	-0.14	0.2337	0.4504	0.093	0.421	0.716	-0.11	0.3439	0.6895	-0.083	0.4718	0.6063	0.18	0.1176	0.2906	0.076	0.513	0.6671	-0.043	0.7131	0.9386	0.1	0.3679	0.6984	0.022	0.8465	0.9744	0.15	0.1987	0.9998	0.024	0.8346	0.9995	0.14	0.2281	0.7259	0.034
FOXN3	brown	0.639	Yes	-0.52	1.001e-06	1.849e-05	-0.21	0.07222	0.2552	-0.048	0.6761	0.7906	-0.029	0.8042	0.8891	-0.19	0.1023	0.3944	0.03	0.7985	0.9322	-0.14	0.2265	0.3767	0.12	0.2815	0.4869	-0.16	0.1588	0.3437	0.094	0.4153	0.8704	0.086	0.4572	0.7603	-0.014	0.907	0.9857	-0.068	0.5576	0.9998	-0.038	0.7412	0.9995	0.057	0.6245	0.8963	0.071
MAPKAPK3	brown	0.638	Yes	-0.74	1.428e-14	4.93e-12	-0.13	0.2728	0.505	-0.031	0.787	0.8675	0.014	0.9058	0.9501	0.034	0.766	0.9061	0.079	0.4964	0.79	-0.23	0.04817	0.1538	-0.048	0.6755	0.8126	-0.042	0.7154	0.8214	-0.023	0.8421	0.9745	-0.072	0.5319	0.8069	-0.089	0.4438	0.8786	-0.014	0.9017	0.9998	-0.093	0.4194	0.9995	-0.064	0.5785	0.8777	-0.089
PGAP2	brown	0.638	Yes	-0.6	8.295e-09	3.364e-07	-0.088	0.4458	0.6566	0.013	0.9136	0.9491	-0.039	0.7364	0.8481	-0.094	0.4141	0.7121	0.054	0.643	0.865	0.0066	0.9542	0.9702	0.13	0.252	0.4554	0.025	0.8266	0.8959	-0.14	0.2273	0.7959	0.1	0.3798	0.7069	0.037	0.7465	0.9565	0.13	0.2646	0.9998	0.12	0.3052	0.9995	0.14	0.2265	0.7256	-0.023
PVR	brown	0.638	Yes	-0.54	3.204e-07	7.141e-06	0.074	0.5245	0.7171	0.18	0.1164	0.251	0.18	0.1208	0.3141	-0.0073	0.9494	0.9816	0.069	0.5534	0.82	-0.19	0.09765	0.2251	0.2	0.07432	0.2204	-0.11	0.3608	0.5442	0.11	0.3291	0.8397	0.24	0.03592	0.3559	0.15	0.1797	0.8155	0.12	0.2967	0.9998	0.11	0.3208	0.9995	0.21	0.07315	0.6208	0.26
DERA	brown	0.635	Yes	-0.55	1.976e-07	4.802e-06	-0.072	0.5326	0.722	-0.038	0.7422	0.8367	-0.038	0.7419	0.8508	-0.15	0.1952	0.5233	-0.047	0.6856	0.8884	-0.087	0.4519	0.5903	0.27	0.01673	0.09254	0.11	0.3528	0.5369	-0.035	0.7613	0.9552	0.16	0.156	0.5197	-0.011	0.924	0.9887	0.038	0.7406	0.9998	-0.0046	0.9683	0.9995	0.15	0.2024	0.7061	-0.006
ESRRG	brown	0.635	Yes	-0.62	1.601e-09	8.165e-08	-0.14	0.2213	0.452	-0.18	0.1126	0.2454	-0.072	0.5353	0.7138	-0.16	0.1589	0.4812	-0.06	0.6036	0.8431	-0.2	0.08266	0.204	0.074	0.5222	0.7016	0.06	0.6043	0.7383	0.25	0.02845	0.7402	0.13	0.2735	0.6245	0.088	0.4475	0.8794	0.02	0.8601	0.9998	-0.017	0.8839	0.9995	0.046	0.6926	0.9192	0.21
HGSNAT	brown	0.635	Yes	-0.54	3.667e-07	7.925e-06	-0.021	0.8586	0.925	0.083	0.475	0.6287	0.1	0.3652	0.5737	-0.071	0.5383	0.7911	-0.073	0.5262	0.8055	-0.2	0.08689	0.2094	0.16	0.155	0.3429	-0.093	0.4205	0.5955	-0.046	0.6915	0.9364	0.062	0.5906	0.8346	-0.047	0.6878	0.9413	-0.038	0.7434	0.9998	-0.015	0.8974	0.9995	0.088	0.448	0.8304	0.042
KCTD3	brown	0.635	Yes	-0.5	3.303e-06	5.042e-05	0.056	0.63	0.7898	0.12	0.2946	0.4603	0.085	0.4618	0.6564	-0.065	0.5767	0.8138	0.014	0.9008	0.9664	-0.12	0.2928	0.4436	0.23	0.04046	0.1553	-0.084	0.4672	0.6316	0.1	0.3794	0.8581	0.19	0.09501	0.4481	0.073	0.5273	0.9036	0.017	0.8802	0.9998	0.055	0.6361	0.9995	0.16	0.1717	0.6878	0.23
GLB1L	brown	0.634	Yes	-0.7	1.497e-12	2.458e-10	-0.068	0.5555	0.7377	0.13	0.2485	0.4112	0.018	0.8738	0.9328	-0.059	0.6094	0.8326	0.13	0.276	0.6383	-0.34	0.002264	0.04585	0.26	0.02456	0.1158	-0.35	0.002092	0.04009	-0.083	0.4734	0.887	0.07	0.5456	0.8149	-0.08	0.4871	0.8942	-0.12	0.2795	0.9998	-0.041	0.721	0.9995	0.08	0.4894	0.8431	-0.016
ITGB5	brown	0.634	Yes	-0.61	3.731e-09	1.697e-07	-0.15	0.1855	0.4137	-0.14	0.2346	0.3948	0.075	0.5182	0.7012	-0.13	0.2688	0.5997	0.048	0.6781	0.8844	-0.021	0.8572	0.9071	-0.058	0.6133	0.7706	0.0013	0.9908	0.9946	0.049	0.6708	0.9297	0.07	0.5455	0.8149	0.094	0.4162	0.8727	0.11	0.333	0.9998	0.071	0.5371	0.9995	0.054	0.6413	0.9005	-0.027
SLC4A4	brown	0.634	Yes	-0.61	4.375e-09	1.906e-07	-0.28	0.01389	0.1137	-0.23	0.04734	0.1386	-0.078	0.5022	0.6891	-0.26	0.02323	0.2014	-0.18	0.1105	0.4712	-0.08	0.4896	0.6212	0.24	0.03421	0.1406	0.058	0.6187	0.7486	0.17	0.1409	0.7585	0.26	0.02507	0.333	0.13	0.2767	0.8366	0.12	0.2789	0.9998	0.06	0.6067	0.9995	0.2	0.08148	0.6242	0.17
RORC	brown	0.631	Yes	-0.55	2.041e-07	4.934e-06	-0.089	0.4418	0.653	0.016	0.8901	0.9347	-0.088	0.4475	0.6453	-0.1	0.3699	0.6779	-0.099	0.3902	0.7229	-0.11	0.359	0.508	0.26	0.02161	0.1069	0.054	0.6432	0.7679	-0.17	0.1369	0.753	0.1	0.3676	0.6981	-0.082	0.4777	0.8908	0.039	0.7347	0.9998	0.011	0.9239	0.9995	0.16	0.1723	0.6878	0.034
PAG1	brown	0.63	Yes	-0.58	4.45e-08	1.32e-06	-0.11	0.3387	0.568	-0.086	0.4565	0.6136	0.11	0.348	0.5591	-0.13	0.2595	0.5889	0.14	0.2192	0.5896	-0.27	0.01777	0.09509	0.15	0.1789	0.3709	-0.033	0.7728	0.861	0.2	0.08816	0.7459	0.29	0.009982	0.2818	0.28	0.01407	0.742	0.15	0.2076	0.9998	0.19	0.1028	0.9995	0.22	0.05272	0.5993	0.13
ABCG2	brown	0.628	Yes	-0.57	5.07e-08	1.471e-06	-0.35	0.002008	0.04903	-0.26	0.02083	0.08327	-0.32	0.004744	0.07552	-0.19	0.1056	0.4003	-0.2	0.07845	0.4257	0.16	0.1685	0.3132	0.3	0.008099	0.06031	0.12	0.3157	0.5031	0.056	0.6276	0.9208	0.13	0.2722	0.6238	-0.093	0.42	0.8741	-0.019	0.8693	0.9998	-0.12	0.3149	0.9995	0.085	0.462	0.8334	0.088
ATRN	brown	0.628	Yes	-0.54	3.496e-07	7.646e-06	-0.15	0.1851	0.4132	-0.12	0.303	0.4685	0.043	0.7103	0.8313	-0.18	0.124	0.431	-0.033	0.7774	0.9232	-0.15	0.1893	0.3358	0.11	0.3526	0.5561	0.041	0.7227	0.8267	0.075	0.5189	0.8981	0.16	0.1695	0.532	0.088	0.4488	0.8794	0.091	0.4302	0.9998	0.062	0.592	0.9995	0.13	0.266	0.7411	0.056
FOLH1	brown	0.628	Yes	-0.57	4.754e-08	1.394e-06	-0.087	0.4495	0.6602	0.015	0.8944	0.9368	-0.021	0.8546	0.9212	-0.27	0.01651	0.1714	-0.14	0.2272	0.5959	-0.036	0.7527	0.8317	0.087	0.4505	0.6426	0.14	0.2189	0.4083	0.078	0.5017	0.8948	0.19	0.0904	0.4405	0.12	0.3076	0.8431	-0.019	0.8689	0.9998	0.1	0.3731	0.9995	0.15	0.2011	0.7044	0.075
HGD	brown	0.628	Yes	-0.75	6.033e-15	2.389e-12	-0.25	0.02987	0.1634	-0.25	0.02754	0.09896	-0.1	0.3874	0.5934	-0.24	0.03728	0.2511	-0.24	0.03776	0.3492	0.029	0.8041	0.8696	0.29	0.01132	0.07279	0.15	0.2078	0.3975	-0.16	0.1755	0.7791	0.3	0.008171	0.2718	0.15	0.1867	0.8175	0.28	0.01358	0.9998	0.27	0.01819	0.9995	0.36	0.001129	0.3619	-0.036
MYZAP	brown	0.628	Yes	-0.53	7.186e-07	1.392e-05	-0.3	0.008714	0.09251	-0.15	0.1858	0.3386	-0.32	0.004959	0.07719	-0.26	0.02294	0.2	-0.083	0.4723	0.7774	0.12	0.2816	0.432	0.38	0.0005767	0.01525	0.095	0.4109	0.5873	-0.02	0.8656	0.9779	0.18	0.1107	0.4671	-0.024	0.8386	0.9724	0.024	0.8372	0.9998	0.022	0.847	0.9995	0.19	0.09337	0.6384	0.18
MFSD9	brown	0.627	Yes	-0.5	4.25e-06	6.187e-05	-0.061	0.5972	0.7681	0.089	0.4425	0.6008	0.029	0.8056	0.8898	-0.039	0.7363	0.8917	-0.02	0.8597	0.9528	-0.023	0.8405	0.8952	0.44	5.063e-05	0.004485	-0.068	0.5579	0.7027	0.11	0.3193	0.8352	0.35	0.001598	0.1872	0.16	0.1597	0.8117	0.13	0.2447	0.9998	0.15	0.2057	0.9995	0.32	0.005179	0.4937	0.2
SLC35G1	brown	0.627	Yes	-0.59	1.709e-08	6.041e-07	-0.25	0.03161	0.169	-0.041	0.722	0.8226	-0.13	0.262	0.4794	-0.12	0.314	0.6371	0.029	0.7994	0.9324	0.023	0.8448	0.8984	0.28	0.01499	0.08638	-0.11	0.3324	0.5182	0.14	0.2136	0.7885	0.16	0.1573	0.5202	0.018	0.878	0.9818	0.0082	0.9439	0.9998	-0.042	0.7137	0.9995	0.096	0.4076	0.8164	0.14
SLC9A2	brown	0.625	Yes	-0.61	3.816e-09	1.724e-07	-0.32	0.004399	0.06887	-0.24	0.03685	0.1187	-0.35	0.001635	0.05192	-0.059	0.6105	0.8327	-0.09	0.4371	0.7533	0.16	0.1582	0.3004	0.44	5.395e-05	0.004656	0.012	0.9165	0.9528	0.08	0.4896	0.8914	0.27	0.01813	0.3154	0.0067	0.9541	0.9938	0.16	0.1753	0.9998	-0.041	0.7251	0.9995	0.23	0.04843	0.5991	0.23
ACADSB	brown	0.624	Yes	-0.53	7.098e-07	1.379e-05	-0.26	0.02322	0.1447	-0.11	0.3522	0.5169	-0.15	0.1835	0.3963	-0.16	0.1549	0.4754	-0.1	0.3691	0.7079	0.089	0.4425	0.5823	0.29	0.009822	0.0673	0.12	0.2844	0.4743	0.1	0.378	0.8581	0.14	0.2219	0.5835	-0.065	0.5765	0.918	0.036	0.7568	0.9998	-0.12	0.3065	0.9995	0.083	0.472	0.8357	0.17
ADI1	brown	0.624	Yes	-0.69	4.941e-12	6.653e-10	-0.14	0.2197	0.4504	-0.15	0.1989	0.3532	-0.0071	0.9509	0.9755	-0.12	0.3039	0.629	-0.1	0.3753	0.7121	-0.036	0.7558	0.8343	0.13	0.2566	0.4604	0.047	0.6846	0.7985	0.0064	0.9556	0.9914	0.28	0.01214	0.2971	0.26	0.02485	0.7674	0.27	0.01587	0.9998	0.24	0.03196	0.9995	0.28	0.01282	0.5196	0.065
CNNM3	brown	0.624	Yes	-0.53	6.556e-07	1.285e-05	-0.066	0.5673	0.7464	0.038	0.7442	0.8381	0.12	0.3061	0.5204	-0.027	0.817	0.9285	-0.028	0.8081	0.9363	-0.19	0.09654	0.2237	-0.026	0.8193	0.9	-0.085	0.4638	0.6295	0.049	0.6699	0.9294	0.077	0.5037	0.7914	0.064	0.5817	0.9194	0.0018	0.9873	0.9998	0.057	0.6212	0.9995	0.054	0.6396	0.9005	-0.011
CYBRD1	brown	0.624	Yes	-0.6	1.055e-08	4.047e-07	-0.46	2.864e-05	0.01169	-0.24	0.03566	0.1165	-0.39	0.0005279	0.03432	-0.26	0.02062	0.1884	-0.064	0.5819	0.8342	0.045	0.7006	0.7941	0.29	0.01183	0.07481	-0.036	0.7579	0.8509	0.17	0.1462	0.7662	0.15	0.1797	0.5425	-0.058	0.6155	0.9297	-0.093	0.4214	0.9998	-0.12	0.3139	0.9995	0.086	0.4571	0.8327	0.35
FOXA1	brown	0.624	Yes	-0.53	7.475e-07	1.442e-05	-0.25	0.02882	0.1609	-0.11	0.3585	0.5228	-0.026	0.8223	0.9	-0.15	0.2037	0.5316	0.11	0.3563	0.6978	-0.047	0.6871	0.7835	0.15	0.2049	0.404	-0.15	0.1783	0.3643	0.18	0.1271	0.7505	0.16	0.1639	0.5268	0.049	0.6695	0.9381	0.043	0.7088	0.9998	-0.0013	0.9911	0.9995	0.11	0.3425	0.7814	0.22
GUCY2C	brown	0.624	Yes	-0.49	5.525e-06	7.839e-05	-0.057	0.6212	0.7848	0.041	0.7212	0.8219	0.092	0.428	0.6286	-0.15	0.2052	0.5324	0.039	0.7359	0.9087	-0.2	0.07799	0.1978	0.31	0.005472	0.04836	-0.084	0.468	0.6321	0.11	0.3499	0.8483	0.28	0.01473	0.307	0.15	0.1835	0.8175	0.11	0.3426	0.9998	0.13	0.2589	0.9995	0.24	0.03938	0.585	0.25
LRP6	brown	0.624	Yes	-0.52	1.122e-06	2.041e-05	0.056	0.6305	0.79	0.2	0.07465	0.186	0.18	0.1145	0.3052	-0.025	0.8295	0.9334	0.18	0.1232	0.4864	-0.078	0.5018	0.6318	0.16	0.1723	0.3644	-0.16	0.162	0.3474	0.18	0.1091	0.7479	0.19	0.09131	0.4421	0.14	0.2312	0.8249	0.092	0.424	0.9998	0.065	0.5743	0.9995	0.13	0.277	0.7475	0.057
SNX4	brown	0.624	Yes	-0.54	3.233e-07	7.183e-06	-0.13	0.2691	0.5009	0.045	0.6957	0.8051	-0.069	0.551	0.7254	-0.14	0.2265	0.5572	-0.039	0.7346	0.9079	-0.095	0.4098	0.553	0.24	0.03588	0.1447	-0.067	0.5617	0.7059	0.099	0.3917	0.8618	0.15	0.1992	0.5618	-0.047	0.6856	0.9401	-0.1	0.3803	0.9998	-0.11	0.3442	0.9995	0.066	0.5676	0.8722	-0.015
VNN1	brown	0.624	Yes	-0.55	1.932e-07	4.704e-06	-0.25	0.02933	0.162	-0.078	0.5011	0.6517	-0.12	0.2944	0.5107	-0.29	0.01129	0.1432	-0.19	0.1011	0.4563	-0.049	0.6736	0.7732	0.39	0.0004348	0.01321	0.13	0.2555	0.4472	0.044	0.7045	0.9373	0.31	0.006629	0.2633	0.069	0.5495	0.9104	0.029	0.805	0.9998	0.073	0.5283	0.9995	0.27	0.01581	0.5295	0.099
ACAT1	brown	0.622	Yes	-0.67	2.136e-11	2.099e-09	-0.31	0.005292	0.07588	-0.28	0.01254	0.06242	-0.29	0.01012	0.1027	-0.34	0.002145	0.0722	-0.33	0.003042	0.2384	-0.063	0.5855	0.7027	0.27	0.01615	0.09064	-0.085	0.4606	0.6272	-0.083	0.4708	0.8863	0.097	0.3991	0.7204	-0.086	0.4568	0.8799	-0.065	0.5747	0.9998	-0.013	0.9101	0.9995	0.11	0.3381	0.7788	0.056
ADH6	brown	0.622	Yes	-0.7	1.835e-12	2.941e-10	-0.25	0.0292	0.1617	-0.19	0.09244	0.2141	-0.23	0.04657	0.1982	-0.095	0.4093	0.7093	-0.039	0.7347	0.9079	0.1	0.3794	0.5267	0.13	0.2702	0.4755	0.054	0.6412	0.7662	0.087	0.4537	0.885	0.013	0.9107	0.9704	-0.1	0.3636	0.8537	0.012	0.9201	0.9998	-0.13	0.263	0.9995	-0.0021	0.9856	0.9966	0.083
L2HGDH	brown	0.622	Yes	-0.56	1.012e-07	2.666e-06	0.11	0.3445	0.5736	0.23	0.04784	0.1394	0.14	0.2181	0.4344	0.12	0.2937	0.6201	0.29	0.009438	0.2633	-0.084	0.4688	0.6037	0.26	0.02216	0.1085	-0.12	0.314	0.5012	0.057	0.6236	0.9208	0.16	0.1618	0.5251	0.087	0.4505	0.8794	0.17	0.131	0.9998	0.063	0.5838	0.9995	0.15	0.2071	0.7098	0.15
SLC2A9	brown	0.622	Yes	-0.58	4.122e-08	1.25e-06	-0.039	0.7382	0.8553	0.035	0.7616	0.8503	0.11	0.3282	0.5404	-0.15	0.2045	0.5323	-0.096	0.4061	0.7339	-0.052	0.6563	0.7593	0.034	0.7695	0.8692	-0.032	0.7795	0.8652	-0.08	0.4883	0.8909	0.025	0.8295	0.9392	0.017	0.8842	0.9823	0.0073	0.9498	0.9998	0.069	0.5525	0.9995	0.055	0.6321	0.8986	-0.062
CA2	brown	0.621	Yes	-0.77	1.498e-16	1.345e-13	-0.048	0.6794	0.8215	-0.023	0.8425	0.9047	-0.0042	0.9714	0.9858	0.04	0.7295	0.8897	-0.17	0.1461	0.5133	-0.094	0.4149	0.5574	0.06	0.6068	0.7664	0.11	0.3375	0.5233	0.11	0.3243	0.8371	0.12	0.2843	0.6309	0.064	0.5812	0.9194	0.027	0.8128	0.9998	-0.023	0.8444	0.9995	0.064	0.5779	0.8777	0.086
CFAP221	brown	0.621	Yes	-0.53	9.19e-07	1.714e-05	0.028	0.806	0.8961	0.17	0.1369	0.2771	0.049	0.6725	0.8089	0.089	0.4421	0.7311	-0.0036	0.9752	0.9918	-0.22	0.05653	0.1678	0.16	0.1614	0.3504	-0.13	0.2449	0.4367	0.053	0.6484	0.9243	0.14	0.2304	0.59	0.089	0.4419	0.8779	0.032	0.7814	0.9998	0.093	0.4228	0.9995	0.15	0.1817	0.6958	0.2
EXOC6B	brown	0.621	Yes	-0.48	8.78e-06	0.000115	-0.34	0.002754	0.05551	-0.17	0.1456	0.2891	-0.1	0.378	0.5856	-0.28	0.01269	0.1504	-0.071	0.5379	0.8129	-0.065	0.5771	0.6952	0.32	0.004311	0.04281	0.028	0.812	0.8869	0.23	0.04031	0.7402	0.24	0.03513	0.3547	0.038	0.7408	0.9564	-0.012	0.9191	0.9998	-0.049	0.6706	0.9995	0.15	0.1922	0.7012	0.26
MMP28	brown	0.621	Yes	-0.77	2.554e-16	2.023e-13	-0.23	0.04653	0.2037	-0.063	0.585	0.719	-0.3	0.008523	0.09636	0.073	0.5293	0.7857	-0.065	0.5728	0.8293	0.13	0.2662	0.4177	0.3	0.008768	0.0632	0.009	0.9379	0.9658	0.098	0.3986	0.8655	0.25	0.03143	0.3447	0.11	0.3203	0.8445	0.2	0.07443	0.9998	0.085	0.462	0.9995	0.21	0.06185	0.6099	0.033
PTPRK	brown	0.621	Yes	-0.53	8.402e-07	1.598e-05	-0.023	0.8394	0.9144	0.042	0.7179	0.82	0.18	0.1183	0.3112	-0.14	0.217	0.5443	0.17	0.1404	0.5061	-0.25	0.02775	0.1161	-0.0004	0.9973	0.9985	-0.0094	0.9351	0.9648	0.19	0.08926	0.7461	0.14	0.2179	0.5796	0.17	0.1327	0.8019	0.075	0.5155	0.9998	0.1	0.3819	0.9995	0.093	0.4219	0.8208	0.17
SCAPER	brown	0.621	Yes	-0.53	8.541e-07	1.615e-05	-0.12	0.3046	0.5359	0.031	0.786	0.8671	-0.2	0.07708	0.2491	0.018	0.8773	0.9517	-0.095	0.4089	0.7354	-0.06	0.6044	0.7184	0.2	0.08595	0.2389	-0.11	0.3618	0.5453	0.049	0.6699	0.9294	0.12	0.3035	0.6459	0.0057	0.9609	0.996	-0.039	0.7393	0.9998	-0.027	0.8183	0.9995	0.088	0.4487	0.8304	0.14
MAML3	brown	0.62	Yes	-0.57	5.332e-08	1.541e-06	0.017	0.8829	0.9387	0.06	0.6037	0.7334	0.27	0.01721	0.1281	-0.017	0.8835	0.9547	0.032	0.781	0.9251	-0.15	0.1888	0.3354	-0.13	0.2592	0.4634	-0.069	0.5513	0.6971	0.14	0.2193	0.7907	0.017	0.8821	0.9599	0.093	0.4189	0.8737	0.02	0.8611	0.9998	0.045	0.6984	0.9995	-0.0096	0.934	0.9836	0.029
NAA60	brown	0.62	Yes	-0.47	1.372e-05	0.0001654	-0.035	0.7599	0.8696	0.035	0.7597	0.8491	0.074	0.5251	0.7071	-0.083	0.4704	0.751	-0.058	0.6151	0.8489	-0.23	0.04414	0.1481	0.24	0.03945	0.1529	-0.092	0.4238	0.5982	0.11	0.3497	0.8483	0.25	0.02675	0.3357	0.14	0.2352	0.8249	0.036	0.7587	0.9998	0.094	0.4177	0.9995	0.2	0.07723	0.6208	0.15
PNP	brown	0.619	Yes	-0.59	1.194e-08	4.466e-07	0.21	0.06067	0.2323	0.22	0.05695	0.1557	0.16	0.1654	0.3751	0.18	0.1213	0.426	0.062	0.592	0.8383	-0.15	0.1795	0.3247	0.2	0.07623	0.2234	0.11	0.3382	0.5238	0.11	0.3496	0.8483	0.14	0.2318	0.5917	0.063	0.5843	0.9198	0.046	0.6906	0.9998	-0.014	0.9028	0.9995	0.059	0.6074	0.8908	0.073
LTK	brown	0.618	Yes	-0.69	5.731e-12	7.565e-10	-0.18	0.1213	0.3351	0.015	0.8959	0.9375	-0.073	0.5304	0.7107	-0.048	0.6773	0.8648	-0.11	0.3392	0.687	-0.23	0.04762	0.1528	0.00049	0.9966	0.9982	-0.25	0.02916	0.1412	-0.15	0.2064	0.7848	-0.17	0.144	0.5075	-0.19	0.1009	0.7874	-0.19	0.1039	0.9998	-0.085	0.4597	0.9995	-0.098	0.3941	0.8108	-0.12
MON1A	brown	0.617	Yes	-0.54	4.353e-07	9.158e-06	0.087	0.453	0.6628	0.092	0.4259	0.5853	0.038	0.7406	0.85	0.19	0.1008	0.3913	0.0051	0.9648	0.99	-0.15	0.206	0.3542	0.23	0.04531	0.1656	0.14	0.2398	0.4316	0.041	0.7229	0.9418	0.073	0.5304	0.8061	-0.038	0.7455	0.9565	0.041	0.7202	0.9998	-0.076	0.5097	0.9995	0.045	0.6972	0.92	0.14
FAM86C1	brown	0.616	Yes	-0.55	2.051e-07	4.949e-06	0.25	0.03101	0.1672	0.21	0.06291	0.1665	0.17	0.1398	0.3404	0.21	0.0669	0.3273	-0.061	0.5981	0.8405	-0.22	0.04971	0.1564	0.21	0.06629	0.207	-0.0099	0.9319	0.9626	0.087	0.4529	0.885	0.33	0.003215	0.2231	0.3	0.007246	0.6797	0.35	0.00182	0.9998	0.26	0.02308	0.9995	0.3	0.007443	0.5155	0.22
GCLC	brown	0.615	Yes	-0.5	3.632e-06	5.403e-05	-0.058	0.6149	0.7802	0.061	0.6007	0.7309	0.11	0.3336	0.5458	-0.045	0.6989	0.8753	0.11	0.3388	0.6869	-0.07	0.546	0.6677	0.22	0.04953	0.1736	-0.04	0.7273	0.8297	0.19	0.09207	0.7472	0.26	0.02049	0.3191	0.13	0.2546	0.8289	0.082	0.4793	0.9998	0.046	0.6885	0.9995	0.18	0.1235	0.6581	0.16
KIAA1191	brown	0.615	Yes	-0.5	2.979e-06	4.632e-05	0.032	0.7793	0.8808	0.21	0.06425	0.1685	0.13	0.2605	0.478	-0.025	0.8282	0.9334	0.091	0.4333	0.7501	-0.32	0.004535	0.05678	0.28	0.01378	0.08251	-0.0038	0.9736	0.9858	-0.05	0.6665	0.9293	0.3	0.009172	0.2769	0.17	0.1289	0.8007	0.14	0.2286	0.9998	0.18	0.1119	0.9995	0.29	0.01069	0.5182	0.028
PDK2	brown	0.615	Yes	-0.63	1.059e-09	5.703e-08	-0.037	0.7479	0.8618	0.033	0.7749	0.8591	0.14	0.2392	0.4562	-0.057	0.6195	0.8374	-0.066	0.5707	0.8286	-0.18	0.1084	0.2397	-0.17	0.1341	0.3137	0.05	0.6653	0.7845	-0.026	0.8219	0.968	0.08	0.4882	0.7828	0.16	0.1699	0.8121	0.098	0.397	0.9998	0.19	0.1026	0.9995	0.098	0.3955	0.8112	-0.096
CABLES1	brown	0.614	Yes	-0.52	1.252e-06	2.254e-05	-0.064	0.5799	0.7552	0.017	0.88	0.9277	0.088	0.4451	0.6434	-0.13	0.2447	0.5739	-0.061	0.5981	0.8405	-0.21	0.06761	0.1824	0.14	0.2399	0.4426	-0.11	0.3326	0.5183	0.17	0.1312	0.7527	0.13	0.262	0.6164	0.016	0.8887	0.9828	-0.13	0.2596	0.9998	-0.034	0.7677	0.9995	0.064	0.5792	0.8778	0.12
SLC19A1	brown	0.614	Yes	-0.59	1.714e-08	6.041e-07	-0.34	0.002627	0.05477	-0.13	0.2437	0.4052	-0.15	0.1912	0.404	-0.28	0.01201	0.1469	-0.24	0.03917	0.3528	0.089	0.4428	0.5825	0.42	0.0001449	0.007621	0.12	0.2908	0.4805	-0.06	0.604	0.915	0.26	0.02129	0.3232	0.00094	0.9936	0.9989	0.079	0.4936	0.9998	0.053	0.645	0.9995	0.28	0.01448	0.5295	0.16
TMCO3	brown	0.614	Yes	-0.52	1.44e-06	2.538e-05	-0.082	0.4801	0.6847	0.14	0.2241	0.3828	-0.17	0.1345	0.3336	-0.0032	0.9782	0.9908	-0.059	0.6082	0.8449	0.1	0.3778	0.5255	0.37	0.000816	0.01795	-0.062	0.5939	0.7304	-0.071	0.5374	0.9013	0.17	0.1398	0.5031	-0.099	0.3933	0.8649	-0.02	0.8596	0.9998	-0.05	0.6639	0.9995	0.18	0.118	0.6547	0.15
EHHADH	brown	0.613	Yes	-0.54	4.5e-07	9.408e-06	-0.057	0.6209	0.7848	-0.01	0.9308	0.9602	0.032	0.7849	0.8762	-0.068	0.5553	0.8007	0.072	0.5362	0.8122	-0.26	0.02279	0.1056	-0.056	0.6286	0.7809	-0.033	0.7738	0.8615	0.24	0.03863	0.7402	0.075	0.5153	0.7982	0.15	0.1871	0.8175	0.072	0.5339	0.9998	0.047	0.6838	0.9995	0.006	0.9588	0.9898	0.11
GULP1	brown	0.613	Yes	-0.54	3.069e-07	6.898e-06	-0.23	0.04509	0.2013	-0.07	0.5439	0.6867	-0.061	0.5963	0.7572	-0.28	0.01426	0.1584	-0.033	0.7736	0.9216	-0.022	0.8522	0.9033	0.33	0.003767	0.04009	-0.32	0.005054	0.0607	0.041	0.7228	0.9418	0.24	0.03668	0.3567	0.049	0.6709	0.9381	0.044	0.704	0.9998	0.056	0.6295	0.9995	0.21	0.06808	0.62	0.0074
ADH4	brown	0.612	Yes	-0.66	5.911e-11	5.021e-09	-0.38	0.0007622	0.0336	-0.21	0.0706	0.1789	-0.41	0.0002448	0.02859	-0.096	0.4057	0.7067	-0.063	0.5854	0.8363	0.25	0.02529	0.1109	0.25	0.02977	0.1308	-0.032	0.7808	0.8658	-0.0093	0.9359	0.9876	0.096	0.4082	0.7269	-0.084	0.4673	0.8844	0.045	0.6992	0.9998	-0.066	0.5707	0.9995	0.11	0.3427	0.7814	0.16
PDXDC1	brown	0.611	Yes	-0.48	1.244e-05	0.0001524	0.031	0.7893	0.8858	0.15	0.1785	0.3297	0.12	0.2834	0.5008	-0.066	0.5697	0.8095	0.15	0.1992	0.5708	-0.21	0.07278	0.1905	0.23	0.04853	0.1715	-0.091	0.4314	0.6043	0.16	0.1773	0.78	0.18	0.1113	0.4683	0.11	0.337	0.848	0.059	0.6095	0.9998	0.062	0.5939	0.9995	0.13	0.2638	0.7399	0.16
SLC10A2	brown	0.611	Yes	-0.72	1.656e-13	4.129e-11	-0.016	0.891	0.944	0.17	0.1372	0.2773	-0.036	0.7559	0.8591	0.06	0.6057	0.8316	-0.12	0.316	0.6697	-0.29	0.01083	0.07769	0.02	0.8627	0.9249	-0.0021	0.9853	0.9919	0.03	0.7972	0.9629	0.043	0.7111	0.8923	0.055	0.6363	0.9324	-0.055	0.6374	0.9998	0.08	0.4878	0.9995	0.045	0.6949	0.9199	-0.062
CRY2	brown	0.61	Yes	-0.51	2.815e-06	4.407e-05	-0.0039	0.973	0.9863	0.14	0.2163	0.3737	0.14	0.2139	0.4295	-0.023	0.8447	0.938	-0.058	0.6168	0.8499	-0.13	0.254	0.4061	0.25	0.02642	0.121	-0.0086	0.9405	0.9668	-0.024	0.8391	0.9735	0.18	0.1235	0.4861	0.056	0.6281	0.9315	0.089	0.441	0.9998	0.07	0.5431	0.9995	0.18	0.1104	0.6523	0.057
SLC5A4	brown	0.61	Yes	-0.7	1.107e-12	1.987e-10	-0.14	0.2219	0.4525	-0.13	0.2429	0.4043	-0.28	0.01355	0.1168	-0.0055	0.9619	0.9861	-0.17	0.14	0.5061	-0.11	0.3533	0.5027	0.33	0.003621	0.03913	0.098	0.3964	0.5757	-0.21	0.07346	0.7402	0.14	0.2402	0.5993	-0.057	0.6231	0.9312	0.1	0.3879	0.9998	-0.026	0.8227	0.9995	0.16	0.1768	0.693	-0.12
ZNF540	brown	0.61	Yes	-0.61	3.852e-09	1.729e-07	0.12	0.2966	0.5282	0.22	0.05177	0.1466	0.25	0.02905	0.1623	-0.044	0.7016	0.8766	0.055	0.6317	0.8597	-0.087	0.4529	0.591	0.091	0.4317	0.6271	-0.08	0.4865	0.6466	0.016	0.8875	0.9806	0.034	0.7703	0.9147	-0.05	0.6676	0.9381	-0.052	0.6564	0.9998	-0.056	0.6271	0.9995	0.028	0.808	0.9555	-0.0061
PRKG2	brown	0.609	Yes	-0.58	2.704e-08	8.71e-07	-0.063	0.5873	0.7596	-0.035	0.7642	0.8517	-0.028	0.8079	0.8911	-0.19	0.1024	0.3945	-0.012	0.9159	0.9728	-0.31	0.005364	0.05995	0.17	0.1492	0.3348	-0.024	0.8329	0.9	0.04	0.7292	0.9443	0.24	0.0349	0.3538	0.25	0.0278	0.7674	0.13	0.243	0.9998	0.25	0.02742	0.9995	0.23	0.04109	0.585	0.15
SI	brown	0.609	Yes	-0.58	2.618e-08	8.473e-07	-0.22	0.05091	0.2125	-0.2	0.08334	0.2	-0.18	0.1246	0.3196	-0.3	0.008367	0.1282	-0.064	0.5805	0.8338	-0.1	0.3636	0.5121	0.24	0.03738	0.1481	0.11	0.336	0.5218	0.055	0.6361	0.9211	0.25	0.02735	0.3373	0.16	0.1741	0.8141	0.14	0.2414	0.9998	0.13	0.2442	0.9995	0.22	0.05559	0.6013	0.062
SSTR1	brown	0.609	Yes	-0.63	7.76e-10	4.39e-08	-0.38	0.0007076	0.03278	-0.24	0.03918	0.1236	-0.18	0.1278	0.3247	-0.18	0.1095	0.4063	0.041	0.7259	0.9049	0.2	0.08721	0.2096	0.15	0.1854	0.3794	0.014	0.9052	0.9459	0.19	0.09158	0.7472	0.053	0.6457	0.863	-0.041	0.7206	0.9503	0.088	0.4466	0.9998	-0.11	0.3359	0.9995	-0.0015	0.9894	0.9976	0.2
ZC4H2	brown	0.609	Yes	-0.58	4.38e-08	1.305e-06	0.002	0.9861	0.9934	0.092	0.4273	0.5869	0.13	0.2489	0.4667	0.16	0.1597	0.4812	0.06	0.6055	0.844	-0.22	0.0578	0.1695	0.1	0.3843	0.5858	-0.12	0.3089	0.497	0.13	0.2589	0.8039	0.19	0.09203	0.4436	0.22	0.05895	0.7674	0.15	0.1882	0.9998	0.17	0.1416	0.9995	0.18	0.1172	0.6542	0.23
ZDHHC9	brown	0.608	Yes	-0.49	7.234e-06	9.789e-05	-0.26	0.02147	0.139	-0.13	0.2733	0.4375	0.014	0.9021	0.9476	-0.22	0.05912	0.3108	-0.023	0.8422	0.9474	-0.21	0.07363	0.1917	0.09	0.4384	0.6333	-0.045	0.699	0.809	0.15	0.1815	0.7807	0.16	0.1769	0.5402	0.12	0.3054	0.8421	0.03	0.7968	0.9998	0.05	0.6662	0.9995	0.092	0.4259	0.8224	0.18
CYP4F3	brown	0.607	Yes	-0.73	2.791e-14	7.995e-12	-0.077	0.5066	0.7038	0.037	0.748	0.8408	-0.011	0.9274	0.9633	-0.053	0.6441	0.8486	0.15	0.2068	0.5777	0.22	0.05744	0.169	0.19	0.1006	0.2638	-0.0084	0.9424	0.9681	-0.067	0.5628	0.9079	0.12	0.3027	0.6455	-0.022	0.8519	0.9753	0.11	0.3571	0.9998	0.034	0.7681	0.9995	0.17	0.1332	0.6637	0.11
LRRFIP2	brown	0.607	Yes	-0.46	2.931e-05	0.0003076	0.11	0.359	0.587	0.23	0.04819	0.1401	0.094	0.4181	0.62	0.028	0.8116	0.9262	0.036	0.7533	0.9137	-0.22	0.05749	0.1691	0.29	0.01151	0.07361	-0.06	0.6023	0.7368	0.083	0.4754	0.887	0.29	0.01174	0.294	0.16	0.1583	0.8113	0.095	0.4127	0.9998	0.15	0.1981	0.9995	0.26	0.02396	0.5564	0.21
FTH1	brown	0.606	Yes	-0.66	8.955e-11	6.812e-09	-0.042	0.7142	0.8415	-0.079	0.493	0.6446	-0.049	0.6699	0.807	-0.022	0.8515	0.9417	-0.23	0.04346	0.3583	-0.39	0.0005173	0.03474	0.11	0.3556	0.5585	0.095	0.4095	0.5859	-0.12	0.2967	0.8259	0.15	0.2035	0.5645	0.091	0.4332	0.8779	0.087	0.4531	0.9998	0.1	0.3746	0.9995	0.16	0.1655	0.6847	0.011
NFE2L2	brown	0.606	Yes	-0.54	4.271e-07	9.013e-06	0.16	0.1665	0.3919	0.11	0.3566	0.5209	0.27	0.01919	0.134	-0.026	0.8248	0.9326	0.22	0.05224	0.3772	-0.18	0.1243	0.2603	0.095	0.413	0.6115	0.02	0.8658	0.9217	0.23	0.04159	0.7402	0.26	0.02361	0.3303	0.29	0.01084	0.7334	0.19	0.0942	0.9998	0.18	0.1244	0.9995	0.19	0.1039	0.6504	0.22
SLC25A51	brown	0.605	Yes	-0.47	1.522e-05	0.000179	-0.18	0.1103	0.3188	-0.11	0.3608	0.5247	-0.049	0.6721	0.8085	-0.13	0.2589	0.5883	-0.19	0.09552	0.448	-0.04	0.7307	0.8168	0.53	6.818e-07	0.001096	-0.0066	0.9546	0.9752	0.17	0.1292	0.7505	0.41	0.0002108	0.1648	0.15	0.1992	0.8219	0.14	0.2365	0.9998	0.079	0.4954	0.9995	0.32	0.004352	0.4937	0.36
CHST6	brown	0.604	Yes	-0.51	2.625e-06	4.158e-05	-0.047	0.6834	0.8241	0.055	0.6375	0.76	-0.11	0.3237	0.5363	-0.0045	0.9694	0.9883	0.065	0.5753	0.8307	0.13	0.2478	0.3996	0.2	0.08314	0.2342	-0.079	0.4969	0.6549	0.066	0.5675	0.9088	0.15	0.1908	0.5508	0.016	0.887	0.9823	0.033	0.7786	0.9998	-0.039	0.7361	0.9995	0.083	0.4718	0.8357	0.047
DOCK1	brown	0.604	Yes	-0.46	2.91e-05	0.0003059	0.048	0.6759	0.8194	0.14	0.2209	0.3788	0.22	0.05472	0.2134	-0.13	0.2565	0.5861	0.057	0.6206	0.8519	-0.23	0.04845	0.1544	0.18	0.1218	0.2974	-0.16	0.1737	0.3598	0.1	0.3646	0.8525	0.18	0.1162	0.4767	0.11	0.3528	0.852	0.018	0.8757	0.9998	0.08	0.4884	0.9995	0.16	0.1739	0.6895	0.2
BEND7	brown	0.603	Yes	-0.48	8.162e-06	0.0001087	-0.087	0.4543	0.6639	0.083	0.472	0.626	0.049	0.673	0.8094	-0.12	0.2946	0.6211	0.075	0.5179	0.801	-0.037	0.7504	0.8305	0.14	0.2416	0.4448	-0.012	0.919	0.9545	0.21	0.07329	0.7402	0.22	0.05885	0.3911	0.11	0.3348	0.848	-0.0094	0.9356	0.9998	0.025	0.8295	0.9995	0.13	0.2481	0.735	0.15
PPARGC1A	brown	0.603	Yes	-0.53	7.987e-07	1.523e-05	-0.24	0.0343	0.1769	-0.099	0.3897	0.5517	-0.019	0.8717	0.9315	-0.31	0.005428	0.1053	-0.053	0.6479	0.8678	-0.12	0.2885	0.439	0.23	0.04794	0.1702	0.0031	0.9787	0.9887	0.031	0.7881	0.9611	0.18	0.1253	0.4877	-0.016	0.8929	0.9833	-0.075	0.5193	0.9998	-0.027	0.8143	0.9995	0.15	0.1889	0.7008	0.13
PPP1R36	brown	0.603	Yes	-0.84	1.797e-21	1.21e-17	-0.061	0.5977	0.7683	-0.034	0.7663	0.8534	-0.12	0.2976	0.5139	-0.02	0.8598	0.9437	-0.2	0.0784	0.4257	0.034	0.7685	0.843	0.35	0.00209	0.02905	-0.067	0.5607	0.7049	-0.012	0.9162	0.984	0.16	0.1624	0.5259	-0.043	0.709	0.9463	0.16	0.1589	0.9998	-0.0021	0.9858	0.9995	0.18	0.1213	0.6564	0.045
SLC15A1	brown	0.603	Yes	-0.5	3.468e-06	5.217e-05	-0.16	0.1584	0.3817	-0.036	0.7587	0.8484	-0.17	0.132	0.3304	-0.19	0.09734	0.3852	-0.11	0.359	0.6999	0.024	0.8325	0.8894	0.35	0.002063	0.02886	0.074	0.5241	0.6752	-0.047	0.6861	0.9347	0.17	0.1339	0.4973	-0.086	0.4559	0.8799	-0.097	0.4002	0.9998	-0.065	0.573	0.9995	0.15	0.1813	0.6954	0.13
AGAP1	brown	0.602	Yes	-0.46	2.514e-05	0.000271	-0.038	0.743	0.8585	0.067	0.5643	0.7035	0.18	0.1183	0.3112	-0.029	0.8019	0.9223	0.0093	0.9358	0.9795	-0.18	0.1272	0.264	0.31	0.006572	0.05344	0.044	0.702	0.8113	0.047	0.6846	0.9344	0.26	0.02092	0.3213	0.086	0.4577	0.8799	0.12	0.2943	0.9998	0.065	0.5763	0.9995	0.24	0.03644	0.5848	0.12
CAMK2N1	brown	0.602	Yes	-0.56	1.612e-07	3.997e-06	-0.21	0.06257	0.2364	-0.12	0.2889	0.4545	-0.2	0.08583	0.2632	-0.23	0.04561	0.2759	-0.21	0.0605	0.3924	0.17	0.131	0.2679	0.32	0.004359	0.04309	0.086	0.4596	0.6268	-0.00067	0.9954	0.9998	0.27	0.01774	0.3151	0.033	0.7727	0.9607	0.011	0.9243	0.9998	0.064	0.5811	0.9995	0.26	0.0211	0.5475	0.21
ADPRHL1	brown	0.6	Yes	-0.69	5.912e-12	7.728e-10	-0.022	0.8494	0.9197	0.028	0.8112	0.8832	-0.06	0.6031	0.7623	-0.046	0.6942	0.8736	-0.0089	0.9387	0.9805	-0.12	0.3092	0.4602	0.24	0.03681	0.1468	0.071	0.5419	0.6894	-0.017	0.8817	0.98	0.097	0.4031	0.7233	-0.037	0.7479	0.9565	-0.067	0.5626	0.9998	-0.016	0.8885	0.9995	0.069	0.5483	0.8662	0.035
CHP2	brown	0.6	Yes	-0.71	6.85e-13	1.354e-10	-0.043	0.7128	0.8411	-0.033	0.7756	0.8593	-0.14	0.237	0.4538	-0.044	0.703	0.8775	-0.21	0.06843	0.4067	-0.04	0.7272	0.8139	0.18	0.1105	0.2796	0.0054	0.9628	0.9799	-0.0024	0.9837	0.9971	0.026	0.8204	0.9362	-0.066	0.5663	0.9149	0.014	0.9033	0.9998	-0.053	0.645	0.9995	0.012	0.9182	0.9798	-0.062
ECI2	brown	0.6	Yes	-0.66	6.921e-11	5.682e-09	0.066	0.5685	0.7471	0.012	0.9188	0.9522	0.028	0.8074	0.8911	0.083	0.4721	0.7521	-0.12	0.2896	0.6502	-0.17	0.1439	0.284	-0.0045	0.9691	0.985	0.052	0.6522	0.7739	-0.043	0.7128	0.9386	0.059	0.6125	0.845	0.068	0.5591	0.9128	0.099	0.3913	0.9998	0.093	0.4208	0.9995	0.075	0.5193	0.8568	-0.18
KCNJ3	brown	0.6	Yes	-0.52	1.61e-06	2.786e-05	-0.067	0.5636	0.7439	-0.057	0.6246	0.7493	0.063	0.5881	0.7516	-0.19	0.09138	0.372	-0.11	0.3358	0.6846	-0.14	0.2221	0.3722	0.21	0.06865	0.2105	-0.14	0.2315	0.4225	0.083	0.4713	0.8863	0.26	0.0204	0.3191	0.14	0.2254	0.8249	0.07	0.5443	0.9998	0.12	0.2877	0.9995	0.22	0.05071	0.5993	0.11
PEX11A	brown	0.6	Yes	-0.51	2.061e-06	3.396e-05	-0.25	0.02624	0.1542	-0.1	0.3715	0.535	-0.11	0.3621	0.5712	-0.11	0.3195	0.6417	0.031	0.7871	0.9276	0.035	0.7608	0.8378	0.34	0.002512	0.03188	-0.13	0.2724	0.464	0.27	0.01836	0.7402	0.23	0.04123	0.3662	0.068	0.5561	0.9123	0.076	0.5118	0.9998	-0.016	0.8893	0.9995	0.15	0.2038	0.7074	0.25
RAB4A	brown	0.6	Yes	-0.69	4.086e-12	5.672e-10	0.016	0.8908	0.9439	0.13	0.2581	0.4207	0.0059	0.9596	0.9793	0.16	0.1541	0.4743	0.12	0.2838	0.6455	-0.25	0.02779	0.1161	-0.07	0.5435	0.7195	-0.31	0.006169	0.06629	0.012	0.9182	0.9843	-0.057	0.6236	0.8518	0.0099	0.9317	0.9902	-0.0015	0.9895	0.9998	-0.021	0.8531	0.9995	-0.058	0.6158	0.8946	-0.1
TOB1	brown	0.6	Yes	-0.47	1.48e-05	0.0001756	-0.036	0.7546	0.8661	0.034	0.7723	0.8575	0.11	0.3461	0.5577	-0.045	0.6979	0.8747	-0.006	0.9587	0.9878	-0.13	0.2624	0.4145	0.067	0.5647	0.7369	-0.084	0.4664	0.6312	0.27	0.01796	0.7402	0.19	0.09188	0.4436	0.16	0.1606	0.8117	0.06	0.6024	0.9998	0.058	0.6159	0.9995	0.11	0.3345	0.7769	0.26
GCLM	brown	0.598	Yes	-0.54	3.571e-07	7.786e-06	-0.34	0.002855	0.05623	-0.18	0.1108	0.2431	-0.2	0.07901	0.2518	-0.22	0.05127	0.2915	-0.18	0.1112	0.4715	0.03	0.7973	0.8646	0.28	0.01211	0.0757	-0.11	0.3435	0.5287	0.073	0.5254	0.8985	0.19	0.09964	0.4544	-0.028	0.8116	0.9664	-0.042	0.7152	0.9998	-0.049	0.674	0.9995	0.14	0.2394	0.7306	0.05
HNF4A	brown	0.598	Yes	-0.47	1.8e-05	0.0002052	-0.21	0.07135	0.2535	-0.13	0.2639	0.4271	-0.011	0.9224	0.9599	-0.18	0.1078	0.4045	0.0023	0.9839	0.9954	-0.036	0.7582	0.8359	0.28	0.01283	0.07883	0.15	0.1946	0.3828	0.16	0.161	0.772	0.25	0.02638	0.3356	0.12	0.2788	0.8366	0.15	0.1874	0.9998	0.069	0.5524	0.9995	0.2	0.08905	0.6353	0.3
CTPS2	brown	0.597	Yes	-0.52	1.308e-06	2.345e-05	0.0037	0.9744	0.987	0.13	0.276	0.4408	-0.18	0.1126	0.3025	-0.047	0.6829	0.8681	-0.013	0.9083	0.9697	-0.046	0.6894	0.7854	0.34	0.002314	0.03074	-0.02	0.8634	0.9206	-0.023	0.8453	0.9748	0.33	0.003392	0.2261	0.15	0.2038	0.8228	0.055	0.6353	0.9998	0.18	0.1163	0.9995	0.31	0.00581	0.4981	0.25
NR3C2	brown	0.597	Yes	-0.48	7.917e-06	0.0001059	-0.042	0.7142	0.8415	-0.052	0.6519	0.7721	0.15	0.1905	0.4037	-0.18	0.1183	0.421	-0.056	0.6284	0.8574	-0.081	0.4812	0.6142	0.17	0.1468	0.3318	-0.079	0.4938	0.6524	0.059	0.6097	0.9182	0.19	0.09001	0.4399	0.051	0.6573	0.9374	0.023	0.8434	0.9998	0.038	0.7455	0.9995	0.15	0.1838	0.6969	0.052
PXMP4	brown	0.597	Yes	-0.51	1.806e-06	3.062e-05	0.019	0.8673	0.9299	0.049	0.6738	0.7885	0.07	0.545	0.7214	0.099	0.3895	0.6944	0.093	0.4225	0.7442	-0.31	0.006844	0.0648	-0.0054	0.9632	0.9814	-0.12	0.2794	0.4703	0.1	0.3802	0.8585	0.12	0.287	0.6324	0.19	0.1064	0.7874	0.17	0.136	0.9998	0.15	0.1891	0.9995	0.11	0.353	0.7883	0.24
XYLB	brown	0.597	Yes	-0.56	1.223e-07	3.113e-06	-0.069	0.5492	0.7335	0.051	0.6624	0.7806	0.15	0.2077	0.423	0.0049	0.9662	0.9873	-0.026	0.8228	0.9408	-0.25	0.0297	0.1199	0.38	0.0005991	0.01551	0.032	0.7842	0.8677	-0.13	0.2718	0.8145	0.2	0.08205	0.4315	-0.028	0.8099	0.9664	0.093	0.4223	0.9998	0.021	0.856	0.9995	0.23	0.04179	0.585	0.028
NUDT9	brown	0.595	Yes	-0.47	1.431e-05	0.0001705	-0.0091	0.9374	0.9685	0.073	0.5256	0.6722	0.045	0.6979	0.8247	-0.084	0.4652	0.7476	0.014	0.9036	0.9675	-0.24	0.0361	0.1326	0.083	0.4753	0.6638	-0.12	0.3112	0.4991	0.16	0.1677	0.772	0.18	0.1221	0.4845	0.17	0.1307	0.8015	0.042	0.7181	0.9998	0.12	0.3122	0.9995	0.14	0.2312	0.7287	0.17
AUH	brown	0.594	Yes	-0.51	1.977e-06	3.286e-05	0.013	0.912	0.9546	0.11	0.3264	0.4917	-0.0041	0.9721	0.9861	0.0075	0.9482	0.9814	-0.19	0.09865	0.4538	-0.11	0.3344	0.4847	0.08	0.4883	0.6742	-0.15	0.1974	0.3855	-0.01	0.9314	0.9867	-0.018	0.8733	0.9574	-0.1	0.3758	0.8573	-0.15	0.1938	0.9998	-0.078	0.5005	0.9995	-0.018	0.8763	0.9719	0.039
EPHX2	brown	0.594	Yes	-0.51	1.878e-06	3.149e-05	-0.11	0.3325	0.5616	0.03	0.797	0.8741	0.012	0.9198	0.9581	-0.093	0.4228	0.7171	-0.019	0.8724	0.9571	-0.069	0.5538	0.6743	0.14	0.2122	0.412	0.019	0.8687	0.9233	-0.048	0.6775	0.9318	0.17	0.1385	0.5016	0.13	0.2564	0.8289	0.085	0.4611	0.9998	0.16	0.1529	0.9995	0.17	0.1302	0.663	-0.044
FAM234B	brown	0.594	Yes	-0.54	4.052e-07	8.66e-06	-0.055	0.6318	0.7907	0.081	0.4821	0.6349	0.018	0.8731	0.9323	-0.065	0.5751	0.8127	-0.1	0.3853	0.7205	-0.31	0.005591	0.06085	0.11	0.3385	0.5417	-0.1	0.3692	0.5515	0.086	0.4547	0.885	0.23	0.0414	0.3662	0.21	0.06969	0.7674	0.1	0.3888	0.9998	0.18	0.1201	0.9995	0.21	0.0714	0.6208	0.12
TIAM2	brown	0.594	Yes	-0.48	8.751e-06	0.0001149	0.075	0.5153	0.7105	0.11	0.3322	0.4976	0.11	0.3525	0.5625	0.02	0.8652	0.9463	-0.086	0.457	0.7689	-0.095	0.4098	0.553	0.16	0.1688	0.3598	0.0068	0.9531	0.9747	0.14	0.2109	0.7885	0.2	0.08384	0.4318	0.13	0.253	0.8286	0.034	0.7661	0.9998	0.073	0.5306	0.9995	0.14	0.2262	0.7256	0.17
MAP3K2	brown	0.593	Yes	-0.45	4.138e-05	0.0004112	-0.13	0.2445	0.475	0.028	0.8104	0.8827	-0.059	0.6093	0.7663	-0.1	0.3881	0.6937	-0.032	0.784	0.9261	0.082	0.4767	0.6103	0.33	0.002922	0.03452	-0.0016	0.9889	0.9937	0.16	0.1586	0.7699	0.22	0.05813	0.3911	0.004	0.9721	0.9973	0.017	0.8862	0.9998	-0.07	0.548	0.9995	0.14	0.21	0.7125	0.18
NBEAL1	brown	0.593	Yes	-0.49	6.166e-06	8.559e-05	-0.024	0.837	0.9134	0.17	0.1508	0.2949	-0.018	0.8759	0.9339	-0.11	0.3613	0.6705	-0.15	0.1808	0.5517	-0.097	0.4001	0.5449	0.25	0.0262	0.1206	-0.057	0.6251	0.7535	0.0045	0.9692	0.9934	0.18	0.1092	0.4642	0.027	0.8164	0.9676	-0.015	0.9	0.9998	0.049	0.6752	0.9995	0.17	0.1349	0.6658	0.11
AHCYL1	brown	0.592	Yes	-0.46	2.319e-05	0.0002541	-0.21	0.06672	0.2443	-0.1	0.3687	0.5324	-0.11	0.349	0.5597	-0.14	0.2138	0.5412	-0.15	0.1974	0.5688	0.082	0.48	0.6133	0.42	0.0001599	0.008094	0.1	0.3837	0.5639	0.23	0.04088	0.7402	0.3	0.008125	0.2718	0.12	0.2972	0.8394	0.16	0.1534	0.9998	0.026	0.8212	0.9995	0.21	0.06863	0.62	0.3
KIAA0319L	brown	0.592	Yes	-0.46	2.584e-05	0.0002768	-0.049	0.669	0.8164	0.12	0.2934	0.4593	0.083	0.4744	0.6676	-0.079	0.4947	0.7651	0.098	0.3961	0.7264	-0.23	0.04739	0.1524	0.13	0.2587	0.4629	-0.027	0.8149	0.8882	0.097	0.4027	0.8668	0.21	0.06052	0.3925	0.2	0.0846	0.7727	0.071	0.537	0.9998	0.17	0.1311	0.9995	0.18	0.1121	0.6523	0.089
PPP2R3A	brown	0.592	Yes	-0.55	2.696e-07	6.237e-06	-0.0063	0.9565	0.9768	0.14	0.2217	0.3799	0.21	0.06292	0.2265	-0.18	0.1195	0.4231	0.14	0.2269	0.5959	-0.27	0.01879	0.09717	0.027	0.8168	0.8982	0.038	0.7407	0.8385	0.015	0.8977	0.9816	0.11	0.3225	0.6626	0.15	0.1859	0.8175	0.062	0.5949	0.9998	0.15	0.1805	0.9995	0.12	0.3192	0.7681	0.053
ACAD11	brown	0.59	Yes	-0.51	2.59e-06	4.112e-05	-0.16	0.1605	0.3849	-0.076	0.509	0.6586	-0.17	0.1405	0.3411	-0.2	0.08571	0.362	-0.04	0.7311	0.9065	-0.13	0.2486	0.4004	0.28	0.01385	0.08258	0.052	0.6521	0.7739	0.082	0.4808	0.889	0.22	0.05898	0.3911	0.13	0.2536	0.8289	0.08	0.4888	0.9998	0.1	0.3727	0.9995	0.16	0.1569	0.6812	0.088
CDKN2B	brown	0.59	Yes	-0.54	3.45e-07	7.565e-06	-0.23	0.04415	0.1997	-0.15	0.1998	0.3542	-0.23	0.04617	0.1975	-0.23	0.04694	0.2798	-0.25	0.02612	0.319	-0.0075	0.9486	0.9668	0.36	0.001452	0.02414	0.12	0.2919	0.4817	-0.015	0.8995	0.9816	0.27	0.01958	0.3191	0.014	0.9029	0.9848	0.063	0.5853	0.9998	0.018	0.8754	0.9995	0.23	0.045	0.5925	0.11
ELL3	brown	0.59	Yes	-0.58	3.178e-08	1.002e-06	0.074	0.5246	0.7171	0.19	0.09232	0.214	-0.11	0.3596	0.5686	0.35	0.002069	0.0707	-0.094	0.4154	0.7403	-0.083	0.4728	0.6068	0.12	0.2919	0.4968	-0.16	0.1656	0.3521	-0.07	0.5454	0.9035	0.055	0.6333	0.8573	-0.0099	0.9321	0.9902	-0.0089	0.9387	0.9998	0.013	0.9137	0.9995	0.06	0.6072	0.8908	-0.14
HTR1D	brown	0.59	Yes	-0.59	1.432e-08	5.225e-07	-0.16	0.1521	0.3727	0.078	0.5016	0.6521	-0.24	0.03834	0.1823	0.015	0.8946	0.9601	-0.18	0.127	0.4914	0.18	0.1209	0.256	0.36	0.001211	0.02203	0.055	0.6317	0.7584	0.081	0.4829	0.8894	0.16	0.1652	0.5275	-0.11	0.3357	0.848	-0.071	0.5421	0.9998	-0.18	0.1252	0.9995	0.093	0.4192	0.8203	0.13
SELENBP1	brown	0.59	Yes	-0.59	2.252e-08	7.543e-07	-0.14	0.2238	0.454	-0.17	0.1363	0.2765	-0.077	0.5047	0.6906	-0.055	0.6322	0.8431	-0.018	0.879	0.9586	-0.054	0.6392	0.7461	0.037	0.7513	0.859	0.16	0.1765	0.3627	0.016	0.8929	0.9811	0.041	0.7239	0.898	0.019	0.8675	0.9796	0.11	0.3238	0.9998	0.029	0.8013	0.9995	0.027	0.8151	0.9569	0.041
BLNK	brown	0.589	Yes	-0.47	1.3e-05	0.0001578	0.17	0.1511	0.3717	0.21	0.06096	0.1629	0.033	0.7734	0.8693	0.15	0.2031	0.5309	-0.078	0.5017	0.7934	-0.094	0.4147	0.5573	0.12	0.3078	0.5119	-0.19	0.09799	0.2625	-0.03	0.7947	0.9623	0.11	0.3414	0.6767	0.041	0.7247	0.9513	-0.014	0.905	0.9998	0.064	0.5805	0.9995	0.12	0.2841	0.7485	-0.00094
MAGI1	brown	0.589	Yes	-0.46	2.182e-05	0.0002414	-0.1	0.3673	0.5936	0.021	0.8556	0.9127	0.1	0.3869	0.5932	-0.18	0.1138	0.4147	0.13	0.2743	0.6362	-0.15	0.202	0.3497	0.11	0.3509	0.5545	-0.029	0.8053	0.8819	0.19	0.1018	0.7478	0.15	0.1793	0.5424	0.11	0.3604	0.8536	0.041	0.7219	0.9998	0.032	0.7808	0.9995	0.095	0.4114	0.8177	0.14
SSX2IP	brown	0.588	Yes	-0.48	9.689e-06	0.0001251	-0.19	0.09182	0.2888	-0.038	0.7455	0.8392	-0.17	0.1337	0.3324	-0.15	0.1912	0.5192	-0.23	0.0479	0.3681	-0.039	0.7378	0.8216	0.36	0.001432	0.02398	-0.13	0.2703	0.4619	0.056	0.6262	0.9208	0.21	0.06333	0.3989	-0.016	0.8926	0.9833	-0.036	0.7574	0.9998	-0.021	0.8581	0.9995	0.19	0.101	0.6491	0.16
HYKK	brown	0.587	Yes	-0.63	6.427e-10	3.779e-08	0.09	0.4361	0.6489	-0.04	0.7327	0.83	0.065	0.5746	0.7413	-0.041	0.7228	0.886	-0.13	0.2609	0.6264	-0.27	0.01612	0.09154	0.041	0.7261	0.8437	0.06	0.6036	0.7379	0.012	0.916	0.984	0.047	0.6817	0.8804	0.031	0.7868	0.9623	-0.002	0.9864	0.9998	0.035	0.7611	0.9995	0.063	0.5873	0.8824	0.11
ZNF57	brown	0.586	Yes	-0.49	5.654e-06	7.996e-05	-0.058	0.6144	0.7801	0.14	0.2147	0.3717	-0.097	0.4014	0.6059	-0.045	0.7007	0.8764	0.049	0.6717	0.8814	0.061	0.5975	0.7125	0.32	0.004898	0.0458	0.046	0.6932	0.8049	0.0088	0.9397	0.9882	0.16	0.1723	0.5355	-0.034	0.7721	0.9605	-0.021	0.854	0.9998	-0.017	0.8809	0.9995	0.16	0.1649	0.6847	0.22
NBPF1	brown	0.584	Yes	-0.45	3.632e-05	0.0003691	0.0025	0.9825	0.9917	0.17	0.1294	0.268	0.02	0.8597	0.9246	-0.039	0.733	0.8908	0.076	0.5094	0.7976	-0.15	0.189	0.3357	0.35	0.001579	0.02507	-0.15	0.1887	0.3762	0.058	0.6144	0.9189	0.3	0.008296	0.2718	0.1	0.3659	0.854	0.024	0.8333	0.9998	0.099	0.3908	0.9995	0.27	0.01557	0.5295	0.3
NR3C1	brown	0.584	Yes	-0.46	2.417e-05	0.0002618	-0.092	0.4251	0.6396	-0.0014	0.9901	0.9948	-0.068	0.5586	0.7303	-0.14	0.2255	0.5563	0.0019	0.9868	0.9961	-0.13	0.2565	0.4087	0.23	0.04418	0.1634	-0.085	0.4635	0.6294	0.13	0.2785	0.8159	0.21	0.06446	0.4011	0.1	0.3815	0.8594	0.033	0.7746	0.9998	0.038	0.7426	0.9995	0.16	0.1783	0.694	0.11
TRIM36	brown	0.584	Yes	-0.46	2.132e-05	0.0002366	-0.041	0.7258	0.8489	0.037	0.7483	0.8409	-0.15	0.2024	0.4165	-0.041	0.7231	0.8861	-0.13	0.2543	0.6195	0.084	0.467	0.6024	0.47	1.678e-05	0.003065	-0.024	0.8373	0.9029	-0.005	0.9659	0.9927	0.25	0.02829	0.3384	-0.043	0.7134	0.9484	0.088	0.4492	0.9998	-0.041	0.7215	0.9995	0.23	0.04613	0.5947	0.22
USP30	brown	0.584	Yes	-0.47	1.947e-05	0.0002186	0.29	0.01176	0.1065	0.32	0.004171	0.03464	0.15	0.1786	0.3914	0.1	0.3763	0.684	0.049	0.6748	0.8825	-0.27	0.01945	0.09838	0.11	0.33	0.5333	-0.13	0.2548	0.4466	0.11	0.3312	0.8404	0.13	0.2631	0.6168	0.072	0.5365	0.9069	-0.089	0.4435	0.9998	0.022	0.8481	0.9995	0.068	0.5571	0.8703	0.19
ENTPD5	brown	0.583	Yes	-0.51	1.664e-06	2.861e-05	-0.33	0.003413	0.06164	-0.28	0.0139	0.0662	-0.14	0.2117	0.4271	-0.34	0.002642	0.07767	-0.18	0.1244	0.4889	-0.003	0.9795	0.9878	0.19	0.09635	0.257	-0.11	0.3371	0.523	0.26	0.02327	0.7402	0.15	0.1849	0.5455	0.011	0.9229	0.9885	-0.096	0.4041	0.9998	-0.065	0.574	0.9995	0.046	0.6882	0.9187	0.22
CROT	brown	0.582	Yes	-0.48	1.154e-05	0.0001442	-0.28	0.0136	0.1126	-0.14	0.2382	0.399	-0.23	0.04057	0.1871	-0.21	0.07303	0.3401	-0.079	0.4926	0.7883	-0.13	0.2635	0.4154	0.3	0.008687	0.06278	-0.046	0.6897	0.8024	0.058	0.6165	0.9193	0.21	0.06394	0.4002	0.12	0.2969	0.8394	0.1	0.3771	0.9998	0.13	0.2713	0.9995	0.2	0.08287	0.6264	0.18
CYB5A	brown	0.582	Yes	-0.66	9.322e-11	7.012e-09	-0.12	0.3135	0.5438	-0.13	0.277	0.4417	-0.023	0.842	0.9128	-0.18	0.1096	0.4065	-0.21	0.0658	0.4003	-0.17	0.1458	0.2862	0.14	0.2145	0.4147	0.055	0.6328	0.7592	0.086	0.4546	0.885	0.25	0.02624	0.3355	0.2	0.07481	0.7674	0.19	0.1004	0.9998	0.19	0.09042	0.9995	0.23	0.04529	0.5925	0.069
RAP1GAP2	brown	0.582	Yes	-0.48	8.209e-06	0.0001091	-0.079	0.4962	0.6965	0.074	0.5229	0.6704	0.074	0.5201	0.7029	-0.0031	0.9785	0.9909	0.16	0.1586	0.5269	0.053	0.6484	0.7531	0.23	0.04455	0.1642	-0.16	0.1775	0.3635	0.02	0.8614	0.977	0.12	0.2792	0.6299	-0.0058	0.96	0.9956	0.056	0.6294	0.9998	0.0088	0.9392	0.9995	0.13	0.2695	0.742	0.16
SLC26A3	brown	0.582	Yes	-0.66	8.819e-11	6.785e-09	-0.23	0.04168	0.194	-0.14	0.2378	0.3986	-0.056	0.6293	0.7793	-0.083	0.4745	0.7542	0.092	0.4246	0.7446	0.21	0.06393	0.1774	0.13	0.2604	0.4644	-0.059	0.6077	0.7405	0.33	0.003196	0.7402	0.11	0.3286	0.6673	0.084	0.467	0.8843	0.13	0.2649	0.9998	-0.043	0.712	0.9995	0.014	0.9062	0.9776	0.22
TGFA	brown	0.581	Yes	-0.46	2.224e-05	0.0002456	-0.094	0.4164	0.6336	0.16	0.1606	0.3074	-0.025	0.8258	0.9025	-0.024	0.8377	0.9359	-0.035	0.7644	0.9181	0.013	0.9078	0.9398	0.47	1.957e-05	0.003065	0.13	0.2507	0.4429	0.079	0.4925	0.8925	0.32	0.005265	0.2492	0.032	0.7853	0.9623	0.028	0.8121	0.9998	-0.0025	0.983	0.9995	0.27	0.01909	0.5361	0.19
FAHD2A	brown	0.58	Yes	-0.53	9.456e-07	1.759e-05	0.057	0.6243	0.7866	0.11	0.3529	0.5174	0.094	0.4165	0.6185	0.052	0.6551	0.8541	0.13	0.2787	0.6414	-0.2	0.07756	0.1971	-0.021	0.8545	0.9205	0.1	0.3657	0.5489	-0.11	0.3193	0.8352	-0.039	0.7373	0.9023	-0.032	0.7826	0.9623	-0.055	0.6345	0.9998	0.021	0.8593	0.9995	-0.013	0.9137	0.9793	-0.074
ALDH3B1	brown	0.579	Yes	-0.51	2.409e-06	3.857e-05	-0.14	0.2231	0.4537	-0.097	0.4036	0.5645	-0.0098	0.9323	0.9657	-0.075	0.517	0.7773	-0.038	0.7417	0.9096	-0.096	0.4065	0.5504	0.18	0.1165	0.2892	-0.3	0.007754	0.07452	0.037	0.7514	0.9506	0.099	0.3905	0.7146	-0.041	0.7259	0.9513	-0.032	0.7841	0.9998	-0.04	0.7319	0.9995	0.089	0.4433	0.8282	0.23
ARHGAP42	brown	0.579	Yes	-0.46	2.069e-05	0.0002304	-0.19	0.1009	0.3045	-0.039	0.7372	0.8328	-0.11	0.3297	0.5416	-0.12	0.3067	0.6313	-0.043	0.7125	0.9003	-0.1	0.3821	0.5289	0.27	0.01728	0.09408	-0.15	0.2015	0.3914	0.19	0.1016	0.7478	0.25	0.02766	0.3373	0.14	0.2315	0.8249	0.0026	0.9818	0.9998	0.066	0.5674	0.9995	0.17	0.1284	0.6617	0.18
SLC23A2	brown	0.579	Yes	-0.45	4.424e-05	0.0004335	-0.037	0.7466	0.8614	0.13	0.2682	0.4317	0.057	0.6214	0.7741	0.0019	0.987	0.9946	0.048	0.6775	0.8842	-0.094	0.417	0.5595	0.28	0.01445	0.08474	-0.16	0.1768	0.3627	0.0025	0.9829	0.9971	0.13	0.2712	0.6231	0.0072	0.9507	0.9932	0.021	0.8551	0.9998	-0.0026	0.9823	0.9995	0.12	0.2888	0.7514	0.056
NIPA1	brown	0.578	Yes	-0.43	9.904e-05	0.0008504	-0.25	0.02621	0.1541	-0.054	0.6438	0.7651	-0.16	0.1535	0.3582	-0.17	0.1281	0.4364	0.015	0.8944	0.9638	0.029	0.8026	0.8685	0.38	0.0005706	0.01515	-0.076	0.5118	0.6663	0.13	0.2674	0.8083	0.24	0.03642	0.3567	0.019	0.8674	0.9796	-0.0098	0.9327	0.9998	-0.022	0.8469	0.9995	0.18	0.108	0.6523	0.37
PRRG2	brown	0.578	Yes	-0.55	2.724e-07	6.28e-06	-0.12	0.2879	0.5197	-0.11	0.3364	0.5014	-0.087	0.4504	0.648	-0.099	0.3939	0.6965	-0.21	0.07131	0.4138	0.052	0.6525	0.7563	0.08	0.4914	0.677	-0.011	0.9264	0.9587	0.075	0.5191	0.8981	0.1	0.3637	0.6958	-0.031	0.7873	0.9625	-0.13	0.2612	0.9998	-0.021	0.8588	0.9995	0.066	0.5657	0.8711	0.13
TRIM4	brown	0.577	Yes	-0.54	5.119e-07	1.041e-05	0.14	0.241	0.4716	0.28	0.01329	0.06467	0.17	0.1326	0.3307	0.11	0.3436	0.6591	0.2	0.08578	0.4332	-0.23	0.04651	0.1513	0.041	0.7233	0.8421	-0.21	0.06989	0.2186	0.21	0.06272	0.7402	0.099	0.3923	0.7156	0.086	0.4551	0.8798	-0.1	0.3829	0.9998	-0.031	0.7896	0.9995	-0.013	0.9113	0.9784	0.02
MEP1B	brown	0.576	Yes	-0.5	2.99e-06	4.643e-05	-0.45	3.664e-05	0.01298	-0.37	0.001096	0.01763	-0.35	0.001578	0.0509	-0.41	0.0002146	0.03205	-0.2	0.08821	0.4362	0.13	0.2699	0.4208	0.28	0.01396	0.08298	0.14	0.2292	0.4197	0.037	0.7502	0.9501	0.15	0.1797	0.5425	-0.055	0.636	0.9324	-0.036	0.7585	0.9998	-0.055	0.6338	0.9995	0.13	0.2654	0.7411	0.12
NATD1	brown	0.576	Yes	-0.5	3.309e-06	5.044e-05	-0.24	0.03212	0.1708	-0.1	0.3789	0.5423	0.027	0.8171	0.897	-0.18	0.1148	0.4152	-0.092	0.4263	0.7455	-0.17	0.1301	0.2668	0.055	0.6356	0.7858	-0.018	0.8762	0.928	-0.046	0.6921	0.9364	0.066	0.5668	0.8251	-0.03	0.7949	0.9642	-0.064	0.5807	0.9998	-0.019	0.8674	0.9995	0.062	0.5915	0.8847	-0.067
SLC25A13	brown	0.576	Yes	-0.49	5.284e-06	7.513e-05	-0.16	0.1565	0.3788	-0.054	0.6392	0.7614	0.034	0.7709	0.8679	-0.12	0.2886	0.6168	0.11	0.3258	0.6768	-0.24	0.03831	0.1366	0.13	0.2502	0.4537	-0.031	0.7863	0.869	0.24	0.03935	0.7402	0.21	0.068	0.4054	0.24	0.03557	0.7674	0.21	0.06442	0.9998	0.14	0.2213	0.9995	0.15	0.1859	0.6986	0.29
ADSSL1	brown	0.575	Yes	-0.51	2.408e-06	3.857e-05	-0.14	0.2372	0.4669	-0.16	0.1637	0.3115	-0.093	0.4198	0.6215	-0.075	0.518	0.778	-0.18	0.1279	0.4924	0.02	0.8608	0.9089	0.51	2.286e-06	0.00151	-0.11	0.3543	0.5383	0.11	0.3533	0.8486	0.33	0.002942	0.2157	0.1	0.3826	0.8611	0.12	0.2881	0.9998	0.074	0.522	0.9995	0.3	0.007728	0.5155	0.39
FRMD1	brown	0.575	Yes	-0.51	2.575e-06	4.093e-05	-0.23	0.04177	0.194	-0.051	0.6623	0.7806	-0.22	0.05082	0.2067	-0.16	0.1652	0.4879	-0.11	0.3562	0.6977	0.23	0.0399	0.1397	0.34	0.002322	0.03074	0.012	0.9203	0.9552	-0.17	0.1385	0.7553	0.13	0.2644	0.6176	-0.14	0.2211	0.8249	-0.033	0.7776	0.9998	-0.049	0.6744	0.9995	0.17	0.1409	0.6713	0.074
TREH	brown	0.575	Yes	-0.59	1.161e-08	4.354e-07	-0.2	0.08312	0.2739	-0.13	0.2714	0.4351	-0.19	0.1037	0.29	-0.29	0.009336	0.1332	-0.2	0.07862	0.4263	0.049	0.6747	0.7742	0.092	0.4246	0.6222	0.3	0.009066	0.08041	-0.18	0.1095	0.7479	0.1	0.3879	0.7125	-0.035	0.7627	0.9592	-0.045	0.6978	0.9998	0.069	0.5507	0.9995	0.15	0.1902	0.7008	-0.063
ZNF112	brown	0.575	Yes	-0.47	1.368e-05	0.000165	0.17	0.1397	0.3585	0.34	0.002203	0.02484	0.23	0.04833	0.2008	0.054	0.6412	0.8479	0.06	0.6034	0.8431	-0.25	0.0298	0.1201	0.27	0.0156	0.08855	-0.17	0.1502	0.3328	-0.032	0.7844	0.9603	0.11	0.3293	0.6676	-0.012	0.9151	0.9878	-0.041	0.7234	0.9998	0.018	0.8785	0.9995	0.12	0.3011	0.755	0.064
LFNG	brown	0.574	Yes	-0.6	6.14e-09	2.567e-07	-0.27	0.01599	0.122	-0.087	0.4533	0.6108	-0.2	0.0742	0.246	-0.1	0.3654	0.6743	0.12	0.2818	0.6443	-0.076	0.5139	0.6418	0.2	0.08211	0.2325	0.016	0.8904	0.9367	-0.15	0.1824	0.7807	0.093	0.4212	0.7374	-0.044	0.7067	0.9452	0.057	0.6249	0.9998	0.048	0.6766	0.9995	0.16	0.1746	0.6902	0.11
MKRN3	brown	0.574	Yes	-0.64	5.501e-10	3.301e-08	-0.1	0.3783	0.6013	0.032	0.7807	0.8634	0.017	0.885	0.9391	-0.11	0.3391	0.656	-0.25	0.02536	0.3182	0.036	0.7577	0.8355	0.23	0.04354	0.1621	-0.029	0.803	0.8804	-0.0086	0.9409	0.9887	0.12	0.3182	0.6592	-0.071	0.5394	0.908	-0.068	0.5573	0.9998	-0.033	0.7775	0.9995	0.11	0.3231	0.7701	0.056
ARHGEF37	brown	0.573	Yes	-0.5	3.529e-06	5.274e-05	-0.078	0.5015	0.7003	-0.088	0.445	0.603	0.06	0.6038	0.7626	-0.17	0.1285	0.4369	-0.092	0.4273	0.7461	-0.03	0.7963	0.864	0.31	0.005789	0.04991	-0.17	0.1443	0.3256	-0.048	0.6771	0.9318	0.26	0.02234	0.3273	0.052	0.6518	0.9362	0.13	0.2484	0.9998	0.12	0.3029	0.9995	0.28	0.01396	0.5283	0.13
DHRS12	brown	0.573	Yes	-0.5	3.56e-06	5.314e-05	-0.14	0.2369	0.4669	-0.093	0.4204	0.5801	-0.17	0.1483	0.3508	-0.16	0.157	0.4784	-0.18	0.1093	0.469	-0.081	0.4829	0.6156	0.36	0.001463	0.02426	-0.011	0.925	0.9576	-0.038	0.742	0.9476	0.36	0.001236	0.1746	0.29	0.01119	0.742	0.27	0.01858	0.9998	0.34	0.002146	0.9995	0.39	0.0004224	0.2484	0.13
TIRAP	brown	0.573	Yes	-0.42	0.0001308	0.001063	0.011	0.9252	0.9618	0.15	0.1992	0.3535	0.11	0.3485	0.5596	-0.045	0.6962	0.874	0.049	0.6745	0.8823	-0.13	0.2761	0.4265	0.29	0.01015	0.06847	-0.063	0.5844	0.723	0.033	0.7742	0.959	0.23	0.04844	0.3767	0.07	0.5441	0.909	0.06	0.6024	0.9998	0.06	0.6046	0.9995	0.2	0.08015	0.6215	0.096
TMEM86B	brown	0.573	Yes	-0.61	3.37e-09	1.559e-07	-0.021	0.8591	0.9255	0.05	0.6632	0.781	-0.17	0.1316	0.3296	0.11	0.3554	0.6665	-0.19	0.107	0.465	0.0065	0.9549	0.9707	0.17	0.1342	0.3137	-0.13	0.2732	0.4648	-0.078	0.4992	0.8937	0.039	0.737	0.9021	-0.12	0.3136	0.8433	-0.1	0.3731	0.9998	-0.068	0.5565	0.9995	0.051	0.6575	0.9077	0.081
GFOD2	brown	0.572	Yes	-0.51	2.782e-06	4.366e-05	0.19	0.0897	0.2847	0.28	0.01272	0.06301	0.2	0.07528	0.2473	0.25	0.02775	0.2182	0.076	0.513	0.7999	-0.14	0.2143	0.3641	-0.023	0.8449	0.9152	-0.31	0.005655	0.06326	-0.059	0.6116	0.9188	-0.12	0.3038	0.6459	-0.18	0.1156	0.7893	-0.18	0.1098	0.9998	-0.17	0.1418	0.9995	-0.12	0.3007	0.755	-0.19
HIPK2	brown	0.572	Yes	-0.47	1.792e-05	0.0002049	-0.025	0.8272	0.9085	0.0054	0.9626	0.9787	0.22	0.05053	0.2061	-0.14	0.222	0.5514	0.22	0.05898	0.3912	-0.2	0.07852	0.1986	0.0087	0.9402	0.9699	-0.048	0.6805	0.7958	0.18	0.111	0.7479	0.093	0.4187	0.7358	0.13	0.2702	0.8343	0.088	0.4464	0.9998	0.055	0.6355	0.9995	0.05	0.6652	0.9101	0.11
LDHD	brown	0.572	Yes	-0.65	2.114e-10	1.423e-08	-0.3	0.009096	0.09435	-0.28	0.01528	0.06995	-0.17	0.1384	0.339	-0.15	0.1991	0.527	-0.3	0.008067	0.2562	0.092	0.4274	0.5694	0.14	0.2112	0.4113	0.043	0.7126	0.8194	0.12	0.2897	0.8187	0.12	0.2977	0.6419	0.042	0.717	0.9496	0.14	0.2087	0.9998	-0.0025	0.9825	0.9995	0.077	0.5065	0.85	0.032
MIER3	brown	0.571	Yes	-0.43	8.196e-05	0.0007274	-0.073	0.5287	0.7197	0.086	0.4559	0.6129	-0.046	0.6882	0.8194	-0.13	0.2632	0.5944	0.11	0.3279	0.6788	-0.00016	0.9989	0.9993	0.36	0.001521	0.02463	-0.084	0.4678	0.6321	0.18	0.1114	0.7479	0.21	0.0648	0.4019	-0.021	0.8549	0.9762	-0.1	0.3647	0.9998	-0.11	0.3309	0.9995	0.11	0.3594	0.792	0.17
CASP6	brown	0.57	Yes	-0.49	5.542e-06	7.854e-05	0.041	0.7265	0.8491	0.071	0.5403	0.6838	-0.0028	0.9804	0.9911	0.014	0.9009	0.9629	0.043	0.7128	0.9005	-0.23	0.04554	0.1495	0.07	0.5447	0.7202	-0.31	0.005436	0.06234	0.069	0.5485	0.904	0.17	0.1421	0.5061	0.17	0.1374	0.8019	0.088	0.4441	0.9998	0.16	0.1579	0.9995	0.15	0.1907	0.7008	0.056
FAM213A	brown	0.57	Yes	-0.56	1.169e-07	3.009e-06	-0.28	0.01373	0.113	-0.32	0.004164	0.03464	-0.16	0.154	0.3589	-0.22	0.0582	0.309	-0.21	0.06864	0.4068	-0.048	0.6762	0.7756	0.21	0.06348	0.2018	-0.0045	0.9687	0.983	-0.044	0.7008	0.9366	0.22	0.05695	0.3904	0.1	0.3839	0.8622	0.19	0.1023	0.9998	0.16	0.1669	0.9995	0.25	0.02647	0.5601	0.13
GCNT4	brown	0.57	Yes	-0.52	1.334e-06	2.388e-05	-0.36	0.001446	0.04332	-0.23	0.04007	0.1254	-0.31	0.006582	0.08596	-0.29	0.01078	0.1417	-0.34	0.002227	0.2351	0.12	0.2915	0.4423	0.25	0.02885	0.1279	-0.043	0.7084	0.8163	0.066	0.5672	0.9085	0.14	0.2284	0.5878	-0.052	0.6564	0.9374	-0.022	0.849	0.9998	-0.054	0.643	0.9995	0.11	0.3415	0.7814	0.08
HPGD	brown	0.57	Yes	-0.49	5.673e-06	8.015e-05	-0.095	0.4131	0.6314	0.026	0.8226	0.8916	-0.15	0.1787	0.3915	-0.079	0.4929	0.7636	0.037	0.7515	0.913	0.011	0.9215	0.9488	0.26	0.02116	0.1058	-0.26	0.02092	0.1198	0.14	0.2341	0.7961	0.17	0.1348	0.4978	0.025	0.8322	0.9708	0.011	0.927	0.9998	-0.0041	0.9717	0.9995	0.11	0.3603	0.792	0.082
INPP4B	brown	0.57	Yes	-0.44	6.91e-05	0.000629	-0.092	0.4247	0.6393	-0.083	0.4703	0.6249	-0.0025	0.983	0.9925	-0.24	0.03875	0.2546	0.18	0.1173	0.479	-0.098	0.3989	0.5437	0.16	0.1573	0.3455	-0.13	0.2547	0.4466	0.073	0.5264	0.8985	0.17	0.1506	0.5155	0.1	0.3642	0.8537	0.051	0.657	0.9998	0.099	0.3938	0.9995	0.15	0.187	0.7004	0.13
TRHDE	brown	0.57	Yes	-0.52	1.511e-06	2.639e-05	-0.3	0.008523	0.09184	-0.3	0.00867	0.05154	-0.1	0.3667	0.575	-0.3	0.008388	0.1283	-0.14	0.2298	0.598	-0.051	0.6568	0.7597	0.083	0.4753	0.6638	0.023	0.8427	0.9065	0.16	0.1517	0.7699	0.047	0.6826	0.8811	-0.041	0.7255	0.9513	-0.035	0.7648	0.9998	-0.12	0.2942	0.9995	-0.015	0.8937	0.9749	0.096
UNC5D	brown	0.57	Yes	-0.75	2.831e-15	1.466e-12	-0.033	0.7747	0.8786	0.027	0.8188	0.889	0.19	0.1054	0.2918	-0.057	0.6209	0.8378	0.17	0.1363	0.5029	-0.34	0.002503	0.0476	-0.13	0.2502	0.4537	-0.098	0.3947	0.574	0.21	0.06132	0.7402	-0.0075	0.9484	0.9836	0.053	0.6472	0.9352	-0.033	0.7773	0.9998	-0.036	0.7549	0.9995	-0.061	0.5968	0.8866	0.085
FCRL5	cyan	0.559	Yes	0.48	1.129e-05	0.0001422	0.17	0.1417	0.3604	0.32	0.004946	0.03782	0.14	0.213	0.4284	0.057	0.6219	0.8386	0.19	0.09106	0.4421	0.011	0.9264	0.9527	0.19	0.104	0.2694	-0.022	0.8503	0.912	-0.11	0.357	0.8498	0.045	0.6946	0.8861	-0.039	0.7376	0.9564	-0.01	0.9301	0.9998	0.019	0.8683	0.9995	0.08	0.4875	0.842	-0.082
HM13	cyan	0.535	Yes	0.64	5.517e-10	3.301e-08	0.019	0.8711	0.9323	0.16	0.1758	0.3265	0.051	0.6622	0.8011	0.075	0.5157	0.7772	0.073	0.5291	0.8072	0.16	0.1534	0.2947	0.13	0.2729	0.4784	0.084	0.4699	0.6338	0.091	0.4313	0.8795	0.061	0.6009	0.8394	-0.017	0.8855	0.9823	0.013	0.9128	0.9998	-0.056	0.6279	0.9995	0.028	0.8082	0.9555	0.27
CPNE2	cyan	0.531	Yes	0.42	0.0001292	0.001056	0.25	0.02576	0.1525	0.22	0.06004	0.1613	0.3	0.008788	0.09771	0.22	0.05531	0.3021	0.14	0.236	0.6057	-0.32	0.005096	0.05873	-0.19	0.09577	0.256	0.0042	0.9708	0.9838	0.016	0.8921	0.9811	-0.067	0.564	0.8241	0.081	0.4855	0.8934	-0.021	0.8536	0.9998	0.083	0.4753	0.9995	-0.039	0.7381	0.9373	0.11
MYL6B	cyan	0.517	Yes	0.41	0.0001767	0.001365	0.27	0.01716	0.1264	0.29	0.01121	0.05867	0.23	0.04664	0.1982	0.31	0.006366	0.115	0.16	0.1552	0.5245	-0.32	0.004293	0.05617	-0.03	0.7975	0.8863	-0.2	0.08137	0.2369	-0.15	0.1843	0.7807	0.052	0.6549	0.8668	0.14	0.2129	0.8249	0.082	0.481	0.9998	0.19	0.0952	0.9995	0.095	0.4092	0.8167	-0.1
AGTRAP	cyan	0.501	Yes	0.4	0.0002646	0.001915	0.29	0.01042	0.1009	0.19	0.1058	0.2358	0.31	0.005691	0.08143	0.18	0.1163	0.4179	0.24	0.03283	0.3395	-0.12	0.3102	0.4611	-0.31	0.005983	0.05081	-0.21	0.06803	0.2154	-0.069	0.5503	0.9051	-0.14	0.2199	0.582	0.072	0.5342	0.906	0.003	0.9795	0.9998	0.12	0.3085	0.9995	-0.087	0.4535	0.831	-0.098
PTP4A3	cyan	0.495	Yes	0.38	0.0006617	0.004035	0.22	0.06037	0.2316	0.28	0.01438	0.06741	0.23	0.04899	0.2023	0.27	0.01762	0.1768	0.075	0.5184	0.8014	-0.31	0.005553	0.06079	-0.14	0.2157	0.4161	0.029	0.8016	0.8796	-0.076	0.5112	0.8981	-0.055	0.6333	0.8573	0.061	0.5981	0.9235	0.0076	0.9474	0.9998	0.067	0.5639	0.9995	-0.015	0.9	0.9769	-0.034
DRAP1	cyan	0.486	Yes	0.37	0.0009882	0.005581	0.42	0.0001708	0.01961	0.35	0.002042	0.02395	0.27	0.01872	0.1324	0.31	0.005475	0.1061	0.022	0.8525	0.9496	-0.32	0.0042	0.05589	-0.16	0.1687	0.3597	-0.15	0.1863	0.3732	0.12	0.2886	0.818	0.085	0.4647	0.7664	0.22	0.05296	0.7674	0.0072	0.9505	0.9998	0.14	0.2186	0.9995	0.036	0.7583	0.9429	0.14
SLC25A28	cyan	0.484	Yes	0.36	0.001286	0.006898	0.32	0.004167	0.067	0.4	0.0003313	0.01025	0.23	0.04745	0.1995	0.14	0.2131	0.5404	0.076	0.5097	0.7977	-0.075	0.5177	0.6453	0.15	0.1983	0.3959	-0.12	0.2814	0.4718	0.075	0.5173	0.8981	0.13	0.2752	0.6261	0.061	0.5985	0.9237	-0.086	0.4566	0.9998	0.044	0.705	0.9995	0.082	0.4773	0.8385	0.13
RNF31	cyan	0.483	Yes	0.35	0.001641	0.008411	0.39	0.0005375	0.02918	0.36	0.001167	0.01812	0.28	0.01385	0.1179	0.17	0.1371	0.4489	-0.053	0.6448	0.8661	-0.16	0.1571	0.299	0.089	0.4391	0.6334	-0.2	0.08905	0.2484	-0.017	0.8851	0.9806	0.15	0.1984	0.5607	0.11	0.3368	0.848	-0.014	0.9041	0.9998	0.14	0.2387	0.9995	0.15	0.1904	0.7008	0.17
FASN	cyan	0.473	Yes	0.42	0.000152	0.001205	0.16	0.161	0.3854	0.054	0.6403	0.7619	0.27	0.01598	0.1244	0.14	0.2341	0.5643	-0.016	0.8917	0.9625	-0.22	0.0588	0.1709	-0.18	0.1094	0.2776	-0.0066	0.9543	0.9752	0.06	0.6043	0.915	-0.016	0.8881	0.9626	0.11	0.3381	0.848	0.14	0.2367	0.9998	0.052	0.6551	0.9995	-0.024	0.8388	0.962	0.19
TAPBPL	cyan	0.471	Yes	0.52	1.342e-06	2.393e-05	0.21	0.06226	0.2357	0.17	0.1377	0.278	0.13	0.2579	0.4754	0.14	0.2209	0.5505	-0.037	0.7475	0.9114	-0.18	0.1221	0.2578	0.19	0.1017	0.2658	-0.038	0.746	0.8419	-0.067	0.5631	0.9079	0.062	0.5895	0.8341	-0.12	0.2977	0.8394	-0.16	0.1683	0.9998	-0.088	0.4489	0.9995	0.084	0.4701	0.835	0.21
SPAG5	cyan	0.47	Yes	0.34	0.002686	0.01233	0.52	1.167e-06	0.003056	0.51	2.776e-06	0.002531	0.35	0.001943	0.05461	0.41	0.0002098	0.03205	0.14	0.2318	0.6013	-0.24	0.03223	0.1248	-0.14	0.2115	0.4115	-0.21	0.06045	0.2029	0.07	0.5442	0.9031	-0.052	0.6547	0.8668	0.11	0.3544	0.8523	-0.037	0.7471	0.9998	0.068	0.5557	0.9995	-0.066	0.5664	0.8715	0.14
TNFSF13	cyan	0.466	Yes	0.66	8.608e-11	6.738e-09	0.17	0.1399	0.3586	0.18	0.1222	0.2592	0.18	0.112	0.302	0.064	0.5802	0.8162	0.25	0.02601	0.319	0.033	0.7782	0.8512	-0.1	0.3861	0.5872	-0.11	0.3261	0.5122	0.15	0.204	0.7847	-0.00024	0.9983	0.9996	0.013	0.9093	0.9864	-0.041	0.7215	0.9998	-0.014	0.904	0.9995	-0.039	0.7334	0.9364	0.049
FAM127A	cyan	0.464	Yes	0.33	0.003761	0.01619	0.25	0.02662	0.1551	0.17	0.1479	0.2919	0.25	0.02705	0.1573	0.18	0.1109	0.4085	-0.028	0.809	0.9363	-0.15	0.1867	0.3328	-0.099	0.3941	0.595	-0.074	0.5205	0.6728	-0.075	0.5163	0.8981	0.018	0.8758	0.9575	0.085	0.4618	0.8814	0.035	0.7596	0.9998	0.13	0.2701	0.9995	0.063	0.5849	0.8813	0.12
MLKL	cyan	0.449	Yes	0.33	0.003094	0.01379	0.37	0.000944	0.03693	0.4	0.0002784	0.009737	0.32	0.004388	0.07396	0.16	0.1637	0.4867	0.077	0.5082	0.7973	-0.15	0.1784	0.3236	-0.0082	0.9433	0.9714	-0.23	0.04245	0.1701	0.23	0.04161	0.7402	0.064	0.5794	0.8309	0.11	0.3478	0.8505	-0.072	0.5356	0.9998	0.011	0.9236	0.9995	-0.023	0.8457	0.9639	0.16
MUC4	cyan	0.449	Yes	0.39	0.0004085	0.002736	0.2	0.08141	0.2716	0.26	0.02066	0.08281	0.26	0.024	0.1478	-0.029	0.8005	0.9218	0.043	0.7096	0.8995	0.017	0.8841	0.9243	0.18	0.1238	0.3	-0.11	0.3432	0.5286	-0.019	0.8712	0.979	0.1	0.375	0.7032	0.011	0.9241	0.9887	-0.069	0.5487	0.9998	0.044	0.7062	0.9995	0.087	0.4503	0.8304	0.036
WRAP53	cyan	0.446	Yes	0.34	0.002209	0.01062	0.41	0.0002492	0.0219	0.36	0.001193	0.01831	0.31	0.006072	0.08317	0.38	0.0006861	0.04689	0.12	0.282	0.6443	-0.14	0.2287	0.3793	0.0052	0.9643	0.9822	-0.052	0.6548	0.7756	0.023	0.845	0.9748	0.1	0.3673	0.6978	0.14	0.2351	0.8249	0.044	0.7053	0.9998	0.11	0.3456	0.9995	0.072	0.5365	0.8637	0.093
CTD-2369P2.12	cyan	0.442	Yes	0.48	1.257e-05	0.0001539	0.23	0.04719	0.2047	0.13	0.2623	0.4252	0.14	0.22	0.4368	0.052	0.6563	0.8541	-0.2	0.08585	0.4332	-0.11	0.3284	0.4791	-0.037	0.7519	0.8593	0.04	0.732	0.8325	0.066	0.5676	0.9088	0.18	0.1234	0.4861	0.28	0.01489	0.742	0.18	0.124	0.9998	0.26	0.02054	0.9995	0.18	0.1229	0.6581	0.2
ST6GALNAC4	cyan	0.44	Yes	0.45	4.089e-05	0.0004072	0.059	0.6108	0.7774	0.17	0.1384	0.279	0.012	0.9182	0.9573	0.11	0.3464	0.6609	0.18	0.1242	0.4885	-0.019	0.8702	0.9158	0.02	0.8614	0.9244	-0.11	0.3261	0.5122	0.12	0.3068	0.8308	0.0095	0.9349	0.9792	-0.0046	0.9685	0.997	-0.01	0.9307	0.9998	-0.064	0.5808	0.9995	-0.056	0.6261	0.8963	0.075
TLR8	green	0.724	Yes	0.63	7.186e-10	4.135e-08	0.28	0.01313	0.1112	0.27	0.01942	0.07986	0.3	0.008202	0.09557	0.093	0.4234	0.7179	0.22	0.05314	0.3792	-0.23	0.04539	0.1495	0.033	0.7732	0.8712	-0.19	0.09847	0.263	0.085	0.4605	0.885	0.022	0.8466	0.9468	0.086	0.4575	0.8799	-0.018	0.8732	0.9998	0.029	0.8005	0.9995	-0.0071	0.9514	0.9884	-0.057
STAT1	green	0.714	Yes	0.69	2.413e-12	3.65e-10	0.27	0.01677	0.1249	0.29	0.01022	0.05639	0.23	0.0409	0.1879	0.12	0.2835	0.6123	0.16	0.1553	0.5245	-0.15	0.1976	0.3453	-0.0027	0.9811	0.9904	-0.27	0.01556	0.1035	0.25	0.02985	0.7402	0.081	0.4859	0.7814	0.14	0.2414	0.8249	-0.06	0.6023	0.9998	0.017	0.8809	0.9995	-0.023	0.8402	0.9624	0.12
PRR5L	green	0.692	Yes	0.74	2.412e-14	7.217e-12	0.31	0.005522	0.07672	0.34	0.002659	0.02715	0.34	0.002768	0.06278	0.15	0.1841	0.5108	0.15	0.1815	0.5525	-0.29	0.01068	0.07735	0.013	0.9108	0.9545	-0.28	0.01433	0.1	0.21	0.06784	0.7402	0.059	0.6093	0.8431	0.12	0.3061	0.8426	-0.017	0.8802	0.9998	0.0079	0.9454	0.9995	-0.028	0.8111	0.9562	0.096
BTLA	green	0.691	Yes	0.64	4.737e-10	2.899e-08	0.18	0.1075	0.3148	0.19	0.1019	0.2294	-0.019	0.8717	0.9315	0.19	0.1033	0.396	0.11	0.3382	0.6864	-0.25	0.02871	0.1181	-0.036	0.757	0.862	-0.2	0.07779	0.231	-0.12	0.306	0.8298	-0.07	0.5445	0.8148	0.011	0.9242	0.9887	-0.05	0.6653	0.9998	0.042	0.7193	0.9995	-0.044	0.7071	0.9248	-0.17
NETO2	green	0.688	Yes	0.65	2.213e-10	1.475e-08	0.28	0.01361	0.1126	0.28	0.01537	0.07008	0.23	0.04159	0.1891	0.14	0.2262	0.5569	0.21	0.07226	0.4154	-0.24	0.03423	0.1287	-0.12	0.2885	0.4939	-0.28	0.01323	0.09608	0.067	0.5646	0.908	-0.095	0.4126	0.7303	0.087	0.4522	0.8796	-0.042	0.7192	0.9998	0.027	0.8135	0.9995	-0.1	0.3744	0.7988	0.12
CXCL9	green	0.687	Yes	0.62	1.305e-09	6.89e-08	0.28	0.01221	0.108	0.22	0.05602	0.1541	0.29	0.009866	0.1018	0.14	0.2282	0.5585	0.17	0.1395	0.5057	-0.2	0.075	0.1933	-0.054	0.6421	0.7902	-0.17	0.1353	0.3143	0.11	0.3382	0.8429	-0.024	0.8377	0.943	0.085	0.4631	0.8822	-0.055	0.6362	0.9998	0.022	0.8509	0.9995	-0.06	0.6035	0.8892	0.078
SRGN	green	0.685	Yes	0.61	4.589e-09	1.99e-07	0.081	0.4824	0.6867	0.082	0.4805	0.6334	0.11	0.3563	0.5658	0.018	0.8795	0.9522	0.15	0.1896	0.5601	-0.21	0.06386	0.1773	-0.061	0.5985	0.7602	-0.42	0.0001585	0.01352	0.031	0.7896	0.9611	-0.051	0.6589	0.8694	0.073	0.5302	0.9045	-0.065	0.5744	0.9998	0.042	0.7178	0.9995	-0.065	0.5718	0.8743	-0.21
PARVB	green	0.681	Yes	0.61	3.957e-09	1.764e-07	0.34	0.002145	0.05076	0.3	0.008243	0.04999	0.21	0.06618	0.2328	0.27	0.0191	0.1817	0.35	0.001775	0.2332	-0.3	0.007538	0.0668	-0.13	0.2632	0.4673	-0.29	0.01029	0.08526	-0.097	0.4015	0.8666	-0.047	0.687	0.883	0.06	0.6017	0.9251	-0.0046	0.9681	0.9998	0.056	0.6315	0.9995	-0.017	0.8822	0.973	-0.087
EMILIN2	green	0.679	Yes	0.59	1.257e-08	4.675e-07	0.27	0.01973	0.1344	0.33	0.003	0.02894	0.34	0.002409	0.05962	0.15	0.2041	0.532	0.28	0.01392	0.2798	-0.2	0.08779	0.2106	-0.052	0.6509	0.7957	-0.21	0.07041	0.2194	-0.088	0.447	0.8836	0.021	0.8577	0.9514	0.092	0.4275	0.8762	0.028	0.8102	0.9998	0.14	0.2231	0.9995	0.075	0.5193	0.8568	-0.032
GBP4	green	0.675	Yes	0.62	1.478e-09	7.654e-08	0.34	0.002801	0.05577	0.24	0.03449	0.1141	0.33	0.003665	0.06806	0.078	0.5	0.7686	0.027	0.8171	0.9391	-0.13	0.2419	0.3935	-0.041	0.7253	0.8434	-0.16	0.1599	0.3451	0.17	0.138	0.7549	0.048	0.681	0.8804	0.13	0.267	0.8343	-0.043	0.7079	0.9998	0.023	0.8395	0.9995	-0.027	0.8132	0.9567	0.079
DYSF	green	0.674	Yes	0.6	1.078e-08	4.089e-07	0.25	0.02923	0.1617	0.2	0.08735	0.206	0.36	0.001146	0.04556	0.097	0.4015	0.7029	0.17	0.1493	0.5168	-0.24	0.0364	0.133	0.075	0.5176	0.6984	-0.15	0.2039	0.3933	0.19	0.09326	0.7478	0.21	0.06671	0.4054	0.26	0.02115	0.7674	0.087	0.4519	0.9998	0.16	0.1647	0.9995	0.14	0.2171	0.7169	0.24
RNF122	green	0.672	Yes	0.58	2.323e-08	7.73e-07	0.2	0.07846	0.2666	0.22	0.05209	0.1471	0.22	0.05979	0.2213	0.12	0.3117	0.6355	0.1	0.3843	0.7194	-0.051	0.6566	0.7595	-0.015	0.8998	0.9481	-0.22	0.05986	0.2019	-0.056	0.6284	0.9208	0.038	0.7432	0.9046	0.083	0.4714	0.8864	0.0097	0.9331	0.9998	0.12	0.2993	0.9995	0.063	0.586	0.8817	-0.12
PIM2	green	0.671	Yes	0.62	2.358e-09	1.143e-07	0.32	0.004594	0.07062	0.39	0.0004088	0.01108	0.29	0.009861	0.1018	0.22	0.05501	0.3016	0.13	0.2452	0.6118	0.035	0.7629	0.8391	-0.057	0.62	0.7749	-0.31	0.006977	0.07077	0.035	0.7656	0.9568	-0.15	0.1861	0.5466	-0.13	0.2435	0.8252	-0.19	0.09202	0.9998	-0.16	0.1641	0.9995	-0.18	0.1084	0.6523	-0.17
RNF145	green	0.671	Yes	0.55	2.778e-07	6.387e-06	0.39	0.000508	0.02824	0.36	0.001408	0.01994	0.39	0.0005327	0.03432	0.2	0.07699	0.3478	0.22	0.05055	0.3736	-0.19	0.09883	0.2266	0.01	0.9302	0.9644	-0.13	0.2689	0.4603	0.14	0.2401	0.7979	0.13	0.2624	0.6166	0.23	0.04861	0.7674	0.075	0.5146	0.9998	0.14	0.2099	0.9995	0.081	0.4815	0.8399	0.13
CD38	green	0.669	Yes	0.57	6.105e-08	1.725e-06	0.28	0.01418	0.1149	0.36	0.00111	0.01771	0.21	0.06228	0.2257	0.17	0.1315	0.4414	0.16	0.1703	0.5413	-0.22	0.05496	0.1653	-0.046	0.6937	0.8231	-0.35	0.001595	0.03505	-0.016	0.8921	0.9811	-0.076	0.512	0.7961	-0.02	0.8623	0.9781	-0.19	0.09119	0.9998	-0.03	0.7988	0.9995	-0.1	0.3786	0.801	-0.21
PLA2G7	green	0.668	Yes	0.59	1.777e-08	6.214e-07	0.1	0.3692	0.5946	0.15	0.2016	0.3566	0.15	0.2028	0.4169	0.015	0.8957	0.9605	0.11	0.358	0.6988	-0.13	0.2582	0.4105	0.027	0.8153	0.8972	-0.22	0.06027	0.2028	0.08	0.4883	0.8909	-0.12	0.313	0.6547	-0.12	0.3004	0.8395	-0.24	0.0377	0.9998	-0.18	0.1205	0.9995	-0.15	0.1886	0.7008	-0.027
FCGR1A	green	0.665	Yes	0.66	9.073e-11	6.863e-09	0.16	0.1772	0.4044	0.074	0.5247	0.6717	0.19	0.1013	0.2869	-0.058	0.6155	0.8346	0.18	0.1179	0.4797	0.048	0.6807	0.7792	0.11	0.3621	0.5649	-0.29	0.01064	0.08682	0.19	0.09074	0.7472	0.049	0.6741	0.8773	0.06	0.6045	0.9265	0.012	0.9185	0.9998	-0.046	0.6937	0.9995	-0.039	0.7353	0.9364	0.083
BIRC3	green	0.664	Yes	0.64	2.46e-10	1.616e-08	0.046	0.6898	0.8272	0.095	0.4101	0.5705	0.14	0.2275	0.4453	-0.019	0.8728	0.9489	0.06	0.6016	0.8427	-0.099	0.3905	0.5364	0.16	0.1523	0.3393	-0.15	0.1876	0.3752	0.069	0.5516	0.9054	0.065	0.575	0.8292	-0.032	0.7829	0.9623	-0.14	0.2232	0.9998	-0.053	0.6477	0.9995	0.052	0.6551	0.9068	0.12
CD86	green	0.663	Yes	0.54	4.167e-07	8.849e-06	0.16	0.1696	0.3956	0.17	0.1368	0.2771	0.2	0.08759	0.266	0.074	0.5231	0.781	0.2	0.08447	0.4309	-0.27	0.01637	0.09214	0.0091	0.9373	0.9684	-0.27	0.01624	0.1063	0.027	0.8142	0.9661	0.039	0.7352	0.9014	0.13	0.2469	0.827	0.01	0.9301	0.9998	0.098	0.3956	0.9995	0.028	0.809	0.9555	-0.11
TNFSF13B	green	0.663	Yes	0.63	9.958e-10	5.472e-08	0.43	7.922e-05	0.01546	0.29	0.009498	0.05394	0.2	0.08592	0.2634	0.28	0.01212	0.1475	0.1	0.3688	0.7078	-0.24	0.03684	0.1341	-0.2	0.0746	0.2207	-0.14	0.2373	0.4285	0.17	0.1326	0.7527	-0.074	0.5231	0.802	0.044	0.7045	0.945	-0.12	0.2982	0.9998	-0.047	0.688	0.9995	-0.15	0.1999	0.7031	-0.044
CYBB	green	0.662	Yes	0.52	1.119e-06	2.039e-05	0.11	0.3562	0.5844	0.16	0.1658	0.3141	0.11	0.3262	0.5388	0.074	0.523	0.781	0.18	0.1171	0.4789	-0.22	0.05277	0.162	0.022	0.8519	0.9194	-0.2	0.0791	0.233	0.15	0.1803	0.7807	0.074	0.5233	0.802	0.15	0.179	0.8155	0.031	0.7874	0.9998	0.069	0.5486	0.9995	0.021	0.853	0.9639	0.051
CECR1	green	0.66	Yes	0.59	1.747e-08	6.141e-07	0.27	0.01632	0.1237	0.3	0.007117	0.04642	0.26	0.024	0.1478	0.15	0.2081	0.5357	0.31	0.005375	0.2506	-0.15	0.2054	0.3535	0.029	0.7992	0.8873	-0.19	0.09849	0.263	-0.0018	0.9879	0.998	0.15	0.1872	0.5472	0.22	0.05297	0.7674	0.14	0.2106	0.9998	0.21	0.06676	0.9995	0.14	0.2129	0.7137	-0.12
HK2	green	0.659	Yes	0.63	1.193e-09	6.349e-08	0.25	0.02641	0.1545	0.33	0.003498	0.0315	0.28	0.01376	0.1178	0.25	0.03158	0.2334	0.23	0.04348	0.3583	-0.07	0.5433	0.6653	-0.064	0.5789	0.7464	-0.24	0.03194	0.1472	0.35	0.001794	0.7402	-0.098	0.3981	0.7196	-0.057	0.6206	0.9305	-0.23	0.04184	0.9998	-0.22	0.04951	0.9995	-0.23	0.0461	0.5947	0.12
P2RY10	green	0.659	Yes	0.56	1.396e-07	3.507e-06	0.074	0.5216	0.715	0.17	0.1364	0.2765	-0.024	0.8361	0.909	0.11	0.3324	0.6499	0.088	0.4489	0.7621	-0.12	0.3024	0.4531	0.047	0.6855	0.8183	-0.18	0.1121	0.2819	0.12	0.2847	0.8171	0.017	0.8838	0.9606	0.031	0.7901	0.9634	-0.1	0.376	0.9998	-0.057	0.6203	0.9995	-0.053	0.6476	0.9045	-0.04
GBP5	green	0.654	Yes	0.54	5.232e-07	1.058e-05	0.27	0.01863	0.1319	0.31	0.005781	0.0412	0.24	0.0365	0.1775	0.12	0.3117	0.6355	0.15	0.1789	0.5488	-0.18	0.1198	0.2549	0.023	0.8408	0.9125	-0.3	0.007741	0.07445	0.14	0.2178	0.7905	-0.023	0.8405	0.9441	0.017	0.8849	0.9823	-0.14	0.2401	0.9998	-0.073	0.5279	0.9995	-0.091	0.4303	0.8237	0.0049
TRIM69	green	0.653	Yes	0.69	3.577e-12	5.05e-10	0.21	0.06538	0.2422	0.23	0.04109	0.1276	0.22	0.05787	0.2185	0.052	0.6535	0.8535	-0.044	0.7017	0.8962	-0.088	0.4446	0.5838	0.19	0.0974	0.2587	-0.12	0.3137	0.501	0.2	0.08575	0.7459	0.19	0.1002	0.4544	0.1	0.3863	0.8629	-0.01	0.9282	0.9998	0.0065	0.9554	0.9995	0.1	0.3814	0.8029	0.18
KYNU	green	0.651	Yes	0.54	5.026e-07	1.025e-05	0.25	0.0308	0.1665	0.26	0.0232	0.08892	0.1	0.3741	0.582	0.24	0.03934	0.257	0.14	0.239	0.6083	-0.27	0.01638	0.09215	-0.2	0.08623	0.2394	-0.2	0.08606	0.2445	0.069	0.5489	0.904	-0.03	0.7924	0.9256	0.13	0.2742	0.8343	-0.074	0.5205	0.9998	0.084	0.4678	0.9995	-0.05	0.6687	0.9114	-0.12
E2F5	green	0.65	Yes	0.64	3.174e-10	2.025e-08	0.27	0.01734	0.1272	0.25	0.02915	0.1024	0.081	0.4835	0.6745	0.27	0.0187	0.1805	-0.15	0.1933	0.5636	-0.25	0.02674	0.1137	0.061	0.6004	0.7614	-0.41	0.0002084	0.01419	0.01	0.9303	0.9867	-0.037	0.75	0.9067	-0.017	0.8848	0.9823	-0.12	0.2826	0.9998	-0.061	0.5982	0.9995	-0.081	0.4836	0.8404	-0.12
FCGR3A	green	0.65	Yes	0.65	1.345e-10	9.582e-09	0.28	0.01202	0.1072	0.18	0.1144	0.2477	0.32	0.00419	0.07242	0.043	0.7084	0.8793	0.22	0.05906	0.3913	-0.12	0.3187	0.4699	0.063	0.5842	0.7505	-0.2	0.08329	0.2403	0.029	0.7992	0.9635	0.039	0.7337	0.901	0.069	0.5481	0.9097	0.017	0.8824	0.9998	0.039	0.7387	0.9995	0.034	0.7699	0.9463	0.023
LMO4	green	0.65	Yes	0.58	3.192e-08	1.004e-06	0.37	0.0009745	0.03698	0.4	0.0003429	0.01025	0.38	0.0007425	0.03801	0.25	0.0277	0.2181	0.25	0.02637	0.319	-0.25	0.0263	0.1127	-0.031	0.7915	0.8831	-0.47	1.403e-05	0.00691	-0.021	0.8579	0.9769	0.019	0.8687	0.9557	0.072	0.5344	0.906	-0.048	0.679	0.9998	0.074	0.5197	0.9995	0.024	0.8364	0.9612	-0.051
CD2	green	0.648	Yes	0.57	4.565e-08	1.348e-06	0.12	0.2859	0.5177	0.14	0.2264	0.3857	0.13	0.2679	0.4851	0.15	0.1923	0.5203	0.024	0.8388	0.9468	-0.43	0.0001034	0.0275	-0.1	0.3763	0.5777	-0.2	0.08794	0.2474	0.14	0.2269	0.7956	0.056	0.6266	0.8536	0.19	0.09124	0.7761	-0.035	0.7654	0.9998	0.077	0.5048	0.9995	0.00057	0.996	0.9995	0.11
PARP9	green	0.645	Yes	0.66	1.017e-10	7.524e-09	0.27	0.01899	0.1329	0.32	0.004499	0.03606	0.13	0.2709	0.4882	0.078	0.5019	0.7697	0.048	0.6769	0.8841	-0.023	0.8415	0.896	0.12	0.2975	0.5024	-0.15	0.1854	0.3723	0.24	0.03649	0.7402	0.17	0.1512	0.5155	0.13	0.2454	0.827	-0.068	0.5556	0.9998	0.044	0.7061	0.9995	0.067	0.5606	0.8707	0.24
SLC2A3	green	0.644	Yes	0.53	8.966e-07	1.681e-05	0.13	0.2712	0.503	0.19	0.09132	0.2123	0.079	0.4953	0.6829	0.063	0.5884	0.8225	0.21	0.06545	0.3991	-0.09	0.4362	0.5771	-0.022	0.8524	0.9197	-0.16	0.1678	0.3549	0.077	0.5044	0.8958	-0.024	0.8362	0.9421	0.037	0.7464	0.9565	-0.086	0.4566	0.9998	-0.019	0.8664	0.9995	-0.053	0.6489	0.9052	0.025
FCER1G	green	0.641	Yes	0.56	9.962e-08	2.64e-06	0.24	0.03471	0.1779	0.23	0.04091	0.1273	0.26	0.02506	0.1508	0.03	0.797	0.9205	0.11	0.3438	0.6895	-0.21	0.0689	0.1839	0.037	0.7511	0.859	-0.21	0.06817	0.2155	0.055	0.6322	0.9208	0.041	0.7258	0.8986	0.059	0.6079	0.928	-0.095	0.4133	0.9998	0.012	0.9182	0.9995	-0.00096	0.9934	0.9989	-0.011
CD27	green	0.64	Yes	0.57	6.35e-08	1.77e-06	0.28	0.01337	0.1119	0.26	0.02121	0.08412	0.12	0.2929	0.5092	0.24	0.03298	0.2377	0.12	0.3147	0.668	-0.15	0.1822	0.3281	-0.14	0.2343	0.4356	-0.34	0.002792	0.04558	-0.013	0.9132	0.984	-0.12	0.3031	0.6457	-0.036	0.7552	0.9572	-0.18	0.1173	0.9998	-0.035	0.7612	0.9995	-0.13	0.2614	0.7399	-0.22
OAS2	green	0.64	Yes	0.65	1.503e-10	1.051e-08	0.23	0.04349	0.1984	0.18	0.1132	0.2462	0.15	0.1958	0.4093	0.024	0.8344	0.9348	0.18	0.1206	0.4833	-0.0041	0.9715	0.9817	-0.16	0.1711	0.3628	-0.12	0.2839	0.4738	0.37	0.0009793	0.7402	0.064	0.5808	0.8313	0.19	0.09193	0.7761	-0.057	0.6198	0.9998	0.057	0.6202	0.9995	-0.06	0.606	0.8896	0.17
TMEM200A	green	0.638	Yes	0.68	1.669e-11	1.804e-09	0.024	0.8359	0.9127	0.021	0.8594	0.9153	0.12	0.3103	0.5242	-0.093	0.4188	0.715	-0.00012	0.9992	0.9999	-0.26	0.02089	0.1014	0.16	0.1528	0.3401	-0.25	0.02634	0.1342	0.26	0.02463	0.7402	0.082	0.4797	0.7772	0.026	0.8198	0.9687	-0.12	0.2984	0.9998	-0.092	0.4282	0.9995	-0.0078	0.9467	0.9874	0.23
TRIM22	green	0.638	Yes	0.55	2.593e-07	6.019e-06	0.31	0.006611	0.08334	0.41	0.0001848	0.008521	0.17	0.1438	0.3446	0.14	0.2214	0.5509	0.2	0.07943	0.4274	-0.058	0.6168	0.7282	0.074	0.5207	0.7007	-0.15	0.1931	0.3814	0.093	0.419	0.8717	0.098	0.3959	0.7176	0.11	0.3406	0.8484	-0.076	0.5137	0.9998	0.061	0.5995	0.9995	0.038	0.7403	0.9377	-0.0024
ETS1	green	0.635	Yes	0.49	5.935e-06	8.324e-05	0.056	0.6259	0.7874	0.13	0.2536	0.4156	0.067	0.5654	0.7355	0.11	0.3476	0.6612	0.17	0.132	0.4987	-0.33	0.003715	0.05403	-0.024	0.8372	0.9103	-0.14	0.2163	0.4062	0.089	0.4434	0.8824	0.037	0.7474	0.9063	0.15	0.2035	0.8228	0.0022	0.9846	0.9998	0.062	0.594	0.9995	0.0047	0.9674	0.9915	0.033
RIPK2	green	0.635	Yes	0.54	3.694e-07	7.958e-06	0.22	0.04965	0.2098	0.22	0.05626	0.1545	0.3	0.008902	0.09793	0.099	0.3893	0.6944	0.04	0.7302	0.9061	-0.39	0.000382	0.0334	-0.23	0.04742	0.1694	-0.47	1.656e-05	0.00691	0.097	0.4004	0.8663	-0.17	0.1381	0.5016	-0.0028	0.981	0.9975	-0.25	0.02592	0.9998	-0.061	0.5986	0.9995	-0.21	0.06592	0.6156	-0.13
SFMBT2	green	0.635	Yes	0.51	2.42e-06	3.87e-05	0.13	0.2496	0.4808	0.27	0.01771	0.07611	0.16	0.1763	0.3884	0.036	0.7549	0.9006	0.15	0.1956	0.566	-0.14	0.2406	0.3924	0.21	0.06436	0.2034	-0.2	0.07371	0.2242	0.00041	0.9972	0.9998	0.065	0.5759	0.8297	-0.032	0.7807	0.9623	-0.075	0.5172	0.9998	-0.044	0.7045	0.9995	0.049	0.6707	0.9121	0.024
CCR1	green	0.632	Yes	0.51	1.715e-06	2.923e-05	0.11	0.3426	0.5715	0.16	0.168	0.3167	0.04	0.7278	0.8424	-0.078	0.5006	0.7689	0.22	0.05482	0.3834	-0.15	0.1918	0.3388	-0.017	0.8829	0.9369	-0.22	0.04996	0.1839	0.026	0.8206	0.9677	-0.024	0.8358	0.9421	0.037	0.7494	0.9569	-0.071	0.5397	0.9998	-0.0085	0.9417	0.9995	-0.056	0.6305	0.8979	-0.062
CXCL10	green	0.632	Yes	0.59	2.152e-08	7.257e-07	0.26	0.02407	0.1473	0.23	0.04192	0.129	0.19	0.1021	0.2879	0.095	0.4126	0.7114	0.016	0.8907	0.9619	-0.095	0.4094	0.5529	0.072	0.5356	0.7128	-0.26	0.02169	0.122	0.16	0.1586	0.7699	-0.02	0.863	0.9528	-0.046	0.688	0.9413	-0.14	0.2133	0.9998	-0.13	0.2456	0.9995	-0.094	0.4156	0.8189	0.046
NXPE3	green	0.632	Yes	0.5	4.396e-06	6.357e-05	0.23	0.04137	0.1938	0.3	0.00761	0.04797	0.21	0.06588	0.2322	0.1	0.3679	0.6764	0.16	0.1768	0.5471	-0.14	0.2376	0.389	0.056	0.6286	0.7809	-0.34	0.002616	0.0443	0.07	0.5427	0.9029	-0.025	0.829	0.9389	-0.038	0.7455	0.9565	-0.13	0.2754	0.9998	-0.063	0.5835	0.9995	-0.052	0.6541	0.9068	-0.034
C1orf162	green	0.63	Yes	0.5	2.863e-06	4.477e-05	0.16	0.1614	0.3854	0.25	0.02867	0.1013	0.17	0.1492	0.3521	0.071	0.5385	0.7912	0.31	0.006864	0.2506	-0.33	0.003635	0.05336	-0.11	0.362	0.5648	-0.067	0.5653	0.7091	0.009	0.9383	0.9879	0.028	0.8068	0.9306	0.18	0.1124	0.7881	-0.00083	0.9943	0.9998	0.18	0.1273	0.9995	0.047	0.6867	0.9181	0.055
XCR1	green	0.63	Yes	0.58	2.96e-08	9.399e-07	0.19	0.105	0.3111	0.17	0.1437	0.2865	0.43	8.962e-05	0.0232	0.012	0.9209	0.9716	0.15	0.179	0.5489	-0.29	0.01017	0.07553	0.11	0.3577	0.5607	-0.23	0.04762	0.1795	0.065	0.5742	0.909	0.1	0.3649	0.6969	0.12	0.2857	0.8389	0.044	0.702	0.9998	0.067	0.5606	0.9995	0.072	0.5316	0.863	-0.016
CHST11	green	0.629	Yes	0.49	5.029e-06	7.18e-05	0.22	0.053	0.2171	0.3	0.008055	0.04934	0.2	0.08627	0.2643	0.19	0.09357	0.3779	0.16	0.1733	0.5444	-0.25	0.02806	0.1167	0.0025	0.9831	0.9918	-0.16	0.1647	0.3507	0.082	0.4782	0.8876	0.0065	0.9555	0.9851	0.041	0.7239	0.9513	-0.1	0.3804	0.9998	-0.043	0.7109	0.9995	-0.048	0.6792	0.9171	-0.069
CLEC9A	green	0.629	Yes	0.65	1.507e-10	1.051e-08	0.022	0.8474	0.9189	0.065	0.5714	0.7088	0.096	0.4063	0.6103	-0.032	0.7794	0.912	0.029	0.8001	0.933	-0.29	0.009724	0.07401	0.23	0.04872	0.1719	-0.26	0.02148	0.1216	0.042	0.7153	0.939	0.13	0.2431	0.6018	0.12	0.298	0.8394	0.052	0.6514	0.9998	0.066	0.5685	0.9995	0.091	0.4305	0.8237	0.051
DOCK11	green	0.629	Yes	0.51	2.097e-06	3.431e-05	0.19	0.09685	0.2972	0.24	0.03775	0.1204	0.069	0.5505	0.7251	0.16	0.1638	0.4867	-0.073	0.5309	0.8087	-0.17	0.1444	0.2846	0.12	0.3115	0.5151	-0.27	0.01618	0.1062	-0.085	0.462	0.885	0.039	0.7384	0.9026	0.032	0.78	0.9623	-0.048	0.6792	0.9998	0.053	0.6441	0.9995	0.06	0.6032	0.8891	-0.046
IFI44L	green	0.629	Yes	0.65	1.035e-10	7.615e-09	0.12	0.2792	0.5114	0.2	0.07958	0.1937	0.062	0.5907	0.7536	-0.0095	0.9344	0.9768	0.11	0.3482	0.6926	-0.025	0.8274	0.8855	0.05	0.6646	0.8052	-0.14	0.2116	0.4017	0.33	0.003354	0.7402	0.18	0.122	0.4845	0.22	0.05758	0.7674	-0.017	0.88	0.9998	0.1	0.3674	0.9995	0.052	0.6558	0.9068	0.15
BLM	green	0.627	Yes	0.55	2.78e-07	6.387e-06	0.28	0.01234	0.1085	0.32	0.004428	0.03567	0.17	0.1402	0.3407	0.33	0.00292	0.08098	0.12	0.2966	0.6549	-0.22	0.05721	0.1687	-0.062	0.5941	0.7573	-0.27	0.01684	0.1087	0.069	0.5489	0.904	-0.031	0.791	0.9252	0.11	0.3477	0.8504	-0.026	0.8202	0.9998	0.073	0.5273	0.9995	-0.042	0.7142	0.929	0.1
ST8SIA4	green	0.627	Yes	0.49	5.548e-06	7.855e-05	0.1	0.3854	0.6075	0.17	0.147	0.291	0.12	0.3009	0.5165	0.11	0.36	0.6694	0.19	0.09431	0.4457	-0.18	0.12	0.255	-0.046	0.6903	0.8208	-0.33	0.003833	0.0525	0.077	0.5036	0.8958	-0.056	0.6271	0.8541	0.035	0.7622	0.9588	-0.063	0.5876	0.9998	-0.031	0.7918	0.9995	-0.086	0.4597	0.8329	-0.13
BICD1	green	0.626	Yes	0.56	1.004e-07	2.656e-06	0.38	0.0005457	0.0292	0.41	0.000245	0.00951	0.47	1.856e-05	0.01315	0.23	0.03987	0.2584	0.14	0.237	0.6061	-0.28	0.01499	0.0888	-0.051	0.6585	0.8009	-0.14	0.2223	0.4125	0.16	0.1627	0.772	0.043	0.7086	0.8912	0.15	0.1985	0.8217	0.013	0.9091	0.9998	0.041	0.7228	0.9995	-0.023	0.8393	0.9624	0.061
CASP1	green	0.626	Yes	0.71	2.8e-13	6.39e-11	0.56	1.27e-07	0.0008119	0.44	7.285e-05	0.00577	0.5	3.154e-06	0.006066	0.2	0.08037	0.3536	0.18	0.127	0.4914	-0.32	0.004488	0.05663	-0.32	0.004619	0.04445	-0.26	0.02192	0.1228	0.098	0.395	0.8639	-0.16	0.1775	0.5407	0.0098	0.9327	0.9902	-0.22	0.05105	0.9998	-0.021	0.8543	0.9995	-0.19	0.1011	0.6491	-0.077
LAP3	green	0.626	Yes	0.71	4.786e-13	1.007e-10	0.2	0.07397	0.2583	0.23	0.04397	0.1325	0.073	0.5308	0.7108	0.13	0.2671	0.5981	-0.0096	0.934	0.9794	-0.13	0.2695	0.4206	0.13	0.2466	0.4503	-0.034	0.7716	0.8601	0.24	0.03785	0.7402	0.15	0.2058	0.5676	0.12	0.2814	0.8371	-0.049	0.6724	0.9998	0.014	0.9013	0.9995	0.03	0.7967	0.9534	0.2
ELOVL5	green	0.624	Yes	0.54	3.039e-07	6.842e-06	-0.047	0.6857	0.8249	0.044	0.7015	0.8098	-0.014	0.9011	0.9472	-0.04	0.7315	0.8902	0.036	0.7536	0.9137	-0.36	0.001363	0.04031	0.12	0.3082	0.5125	-0.044	0.7048	0.8135	0.049	0.6728	0.9309	0.1	0.3761	0.7046	0.11	0.3281	0.8467	-0.026	0.8212	0.9998	0.068	0.5569	0.9995	0.084	0.4661	0.8343	0.17
LAMP3	green	0.624	Yes	0.53	6.223e-07	1.225e-05	0.28	0.01405	0.1144	0.23	0.04374	0.132	0.18	0.1224	0.3163	0.11	0.348	0.6612	0.2	0.07706	0.423	-0.092	0.424	0.5662	-0.23	0.04555	0.1661	-0.1	0.3726	0.5545	0.35	0.001936	0.7402	-0.054	0.6396	0.86	0.091	0.4302	0.8764	-0.18	0.1235	0.9998	-0.063	0.587	0.9995	-0.18	0.1269	0.6612	0.14
SMAP2	green	0.624	Yes	0.49	6.498e-06	8.946e-05	0.13	0.2615	0.4933	0.21	0.0692	0.1765	0.1	0.3677	0.5761	0.2	0.07506	0.3452	0.28	0.01522	0.287	-0.28	0.01383	0.08573	-0.054	0.638	0.7874	-0.15	0.1832	0.3698	0.16	0.1577	0.7699	0.044	0.7021	0.889	0.17	0.1352	0.8019	-0.0077	0.9467	0.9998	0.068	0.5549	0.9995	-0.012	0.9196	0.98	0.11
IL12RB2	green	0.623	Yes	0.66	8.731e-11	6.778e-09	0.085	0.4626	0.6707	0.045	0.698	0.8067	0.22	0.05621	0.2158	-0.069	0.5538	0.8004	0.21	0.06403	0.3969	-0.2	0.08904	0.2124	0.39	0.0004407	0.01322	-0.19	0.09275	0.2542	0.18	0.1197	0.7502	0.32	0.004186	0.2422	0.14	0.2114	0.8249	0.041	0.7249	0.9998	0.067	0.5598	0.9995	0.23	0.0468	0.5947	0.27
CASP5	green	0.622	Yes	0.7	1.227e-12	2.118e-10	0.22	0.04956	0.2097	0.28	0.01341	0.06492	0.29	0.009285	0.09958	0.013	0.9134	0.9679	0.079	0.4933	0.7886	-0.0033	0.977	0.9859	0.0056	0.9617	0.9806	-0.097	0.4019	0.5797	0.05	0.6632	0.9286	-0.076	0.5101	0.7946	-0.16	0.1723	0.8136	-0.3	0.007442	0.9998	-0.18	0.1254	0.9995	-0.11	0.3317	0.776	-0.032
AKR1B1	green	0.621	Yes	0.5	3.526e-06	5.274e-05	0.12	0.3041	0.5354	0.17	0.1493	0.2933	0.0079	0.9458	0.9734	0.24	0.03624	0.2472	0.26	0.02387	0.3151	-0.19	0.09624	0.2233	-0.095	0.4091	0.6082	-0.37	0.0009827	0.02817	-0.032	0.7836	0.96	-0.19	0.09774	0.4537	-0.11	0.3501	0.8516	-0.17	0.1381	0.9998	-0.14	0.216	0.9995	-0.2	0.08267	0.6254	-0.14
GSG2	green	0.621	Yes	0.53	6.683e-07	1.306e-05	0.15	0.2008	0.4304	0.33	0.003228	0.03008	0.098	0.3968	0.6018	0.27	0.01704	0.1737	0.25	0.02719	0.3212	-0.19	0.09167	0.216	0.12	0.3148	0.5183	-0.23	0.03967	0.1643	0.045	0.6992	0.9366	0.048	0.678	0.8787	0.086	0.4549	0.8798	0.0098	0.9324	0.9998	0.047	0.6827	0.9995	0.025	0.8302	0.96	0.091
RASGRP1	green	0.619	Yes	0.49	6.412e-06	8.854e-05	0.092	0.4239	0.6388	0.18	0.1184	0.2538	0.093	0.4211	0.6227	0.1	0.385	0.6914	0.12	0.2994	0.6567	-0.21	0.06119	0.1741	0.064	0.5817	0.7483	-0.23	0.0478	0.1798	0.13	0.2515	0.8002	0.078	0.4996	0.789	0.12	0.2825	0.8371	-0.03	0.7931	0.9998	0.033	0.7725	0.9995	0.022	0.8503	0.9639	0.049
CMKLR1	green	0.618	Yes	0.5	3.329e-06	5.056e-05	0.22	0.05419	0.2193	0.22	0.05325	0.1491	0.21	0.06511	0.2308	0.058	0.6182	0.8365	0.21	0.06515	0.3988	-0.23	0.0453	0.1495	0.078	0.5005	0.6843	-0.059	0.6132	0.7449	0.071	0.5382	0.9013	0.032	0.784	0.921	0.038	0.7432	0.9565	-0.046	0.691	0.9998	-0.045	0.6975	0.9995	-0.03	0.7973	0.9534	0.00064
LPL	green	0.618	Yes	0.56	9.427e-08	2.513e-06	0.25	0.02958	0.1625	0.3	0.007172	0.04658	0.22	0.05877	0.2197	0.3	0.008697	0.1297	0.22	0.05738	0.388	-0.21	0.06895	0.184	-0.04	0.7305	0.8468	-0.35	0.002096	0.04009	0.2	0.08367	0.7459	-0.02	0.8652	0.9535	0.061	0.5968	0.9234	-0.071	0.5381	0.9998	-0.06	0.6017	0.9995	-0.1	0.3757	0.7994	0.11
APOL1	green	0.617	Yes	0.58	2.523e-08	8.225e-07	0.16	0.1623	0.3867	0.22	0.05694	0.1557	0.29	0.01161	0.108	-0.014	0.9014	0.9629	0.098	0.3973	0.7274	-0.16	0.1556	0.2971	0.1	0.365	0.5677	-0.05	0.6686	0.787	0.14	0.2142	0.7885	0.18	0.1086	0.4642	0.14	0.2357	0.8249	-0.035	0.7649	0.9998	0.056	0.6287	0.9995	0.11	0.3261	0.7723	0.16
E2F3	green	0.615	Yes	0.5	4.252e-06	6.187e-05	0.27	0.0166	0.1244	0.35	0.001585	0.0208	0.28	0.01539	0.1223	0.094	0.4185	0.715	0.2	0.0807	0.4279	-0.2	0.07542	0.1937	0.088	0.4452	0.6386	-0.23	0.04364	0.1725	0.15	0.1976	0.7825	0.028	0.8058	0.9303	0.052	0.6523	0.9366	-0.078	0.4996	0.9998	-0.026	0.8197	0.9995	-0.035	0.7596	0.943	0.099
WARS	green	0.615	Yes	0.5	3.19e-06	4.892e-05	0.37	0.0009842	0.03698	0.31	0.005553	0.04031	0.39	0.000388	0.03148	0.17	0.1452	0.4606	0.22	0.05288	0.3783	-0.31	0.006967	0.06499	-0.16	0.1609	0.3499	-0.25	0.02766	0.1376	0.13	0.2663	0.8082	-0.07	0.5475	0.8156	0.081	0.4819	0.8927	-0.042	0.7146	0.9998	-0.018	0.8776	0.9995	-0.12	0.2833	0.7485	-0.033
SLC7A5	green	0.612	Yes	0.57	4.762e-08	1.394e-06	0.23	0.04708	0.2045	0.3	0.007725	0.0484	0.23	0.04079	0.1875	0.21	0.06805	0.3298	0.26	0.02223	0.3086	-0.31	0.00583	0.06174	-0.22	0.05646	0.1873	-0.32	0.005222	0.06173	0.03	0.7965	0.9627	-0.17	0.1348	0.4978	0.0057	0.9609	0.996	-0.13	0.2654	0.9998	-0.031	0.7913	0.9995	-0.18	0.1134	0.6533	-0.11
CHST2	green	0.611	Yes	0.49	7.37e-06	9.943e-05	0.032	0.7841	0.8829	0.14	0.2202	0.3783	0.1	0.3847	0.5914	0.049	0.6716	0.8621	0.14	0.2356	0.6054	-0.22	0.0566	0.1678	0.042	0.7159	0.8377	0.04	0.731	0.832	-0.011	0.9245	0.9852	-0.016	0.89	0.9636	0.011	0.923	0.9885	-0.084	0.4658	0.9998	-0.014	0.9032	0.9995	-0.015	0.8995	0.9769	-0.095
FAM26F	green	0.61	Yes	0.51	1.925e-06	3.22e-05	0.31	0.005398	0.07614	0.34	0.002424	0.02594	0.15	0.2026	0.4166	0.26	0.02402	0.2036	0.034	0.7702	0.9202	-0.2	0.08496	0.2068	-0.0079	0.9454	0.9722	-0.26	0.02348	0.1265	-0.011	0.9214	0.9844	-0.07	0.544	0.8147	-0.029	0.8	0.9645	-0.13	0.2595	0.9998	-0.056	0.6304	0.9995	-0.085	0.4646	0.8338	-0.023
RAPGEFL1	pink	0.745	Yes	-0.69	3.497e-12	5.009e-10	-0.15	0.1879	0.4171	0.11	0.3359	0.5012	-0.041	0.7243	0.8405	-0.068	0.5593	0.8024	0.017	0.8828	0.9595	0.03	0.7926	0.8612	0.28	0.01283	0.07883	0.072	0.5359	0.6847	-0.017	0.8849	0.9806	0.19	0.09437	0.447	0.005	0.9657	0.9969	0.012	0.9203	0.9998	0.024	0.8325	0.9995	0.19	0.1016	0.6499	0.12
VIPR1	pink	0.724	Yes	-0.61	4.748e-09	2.049e-07	-0.12	0.2947	0.5262	0.048	0.6778	0.7919	-0.078	0.5014	0.6883	-0.048	0.6802	0.8666	-0.16	0.1729	0.5439	0.065	0.5772	0.6953	0.32	0.004015	0.0413	-0.0052	0.9641	0.9807	-0.052	0.6515	0.9251	0.21	0.06702	0.4054	-0.036	0.7553	0.9572	0.0039	0.9732	0.9998	0.011	0.921	0.9995	0.21	0.06165	0.6099	0.09
SLC13A2	pink	0.722	Yes	-0.68	1.106e-11	1.295e-09	-0.33	0.003359	0.06122	-0.21	0.06293	0.1665	-0.22	0.0545	0.2134	-0.18	0.1146	0.415	-0.099	0.3913	0.7234	0.11	0.3364	0.4866	0.31	0.006678	0.0539	0.28	0.01257	0.09382	0.0014	0.9907	0.9984	0.19	0.09469	0.4475	-0.016	0.8913	0.9833	0.11	0.3353	0.9998	-0.022	0.8488	0.9995	0.17	0.129	0.6617	0.059
CHAD	pink	0.715	Yes	-0.66	8.908e-11	6.812e-09	-0.1	0.3797	0.6027	0.11	0.3521	0.5169	-0.033	0.7727	0.8691	-0.068	0.5585	0.8022	-0.16	0.1558	0.5248	0.21	0.06525	0.1791	0.29	0.009867	0.06744	0.1	0.3769	0.5585	-0.054	0.6409	0.9217	0.17	0.1513	0.5155	-0.054	0.6424	0.9343	0.0092	0.9367	0.9998	-0.0084	0.9424	0.9995	0.17	0.1362	0.6668	0.067
GRB10	pink	0.713	Yes	-0.62	1.938e-09	9.628e-08	-0.079	0.4923	0.6935	-0.0091	0.9375	0.9641	0.058	0.6149	0.77	-0.18	0.1228	0.4281	-0.083	0.4711	0.7768	-0.14	0.2207	0.3706	0.3	0.007622	0.05804	0.045	0.6978	0.8079	0.0078	0.9466	0.9904	0.3	0.008763	0.2718	0.15	0.1971	0.8212	0.13	0.2715	0.9998	0.16	0.1644	0.9995	0.29	0.01077	0.5182	0.21
MGAT4B	pink	0.71	Yes	-0.61	3.205e-09	1.498e-07	-0.072	0.5361	0.7246	0.034	0.77	0.856	0.061	0.5986	0.7586	-0.086	0.456	0.7424	-0.044	0.7022	0.8966	-0.13	0.2464	0.3981	0.14	0.224	0.4248	0.067	0.56	0.7043	-0.033	0.7749	0.9592	0.19	0.09632	0.4516	0.098	0.3979	0.8654	0.092	0.4237	0.9998	0.12	0.3125	0.9995	0.19	0.1058	0.6523	0.063
PEBP1	pink	0.701	Yes	-0.65	2.261e-10	1.5e-08	-0.16	0.1543	0.3757	-0.22	0.05629	0.1545	-0.18	0.1124	0.3024	-0.038	0.7457	0.8966	-0.18	0.1192	0.4812	-0.009	0.9384	0.9605	0.053	0.6449	0.7918	0.16	0.1743	0.3603	0.098	0.3961	0.8645	0.012	0.9196	0.9732	-0.03	0.7925	0.9636	0.041	0.7223	0.9998	-0.09	0.4379	0.9995	-0.027	0.8136	0.9569	0.17
ALDH18A1	pink	0.695	Yes	-0.64	3.65e-10	2.275e-08	-0.2	0.07406	0.2585	-0.058	0.6173	0.7441	-0.055	0.6322	0.7816	-0.16	0.1524	0.4711	-0.0072	0.9506	0.9851	-0.061	0.5979	0.7128	0.35	0.001972	0.02808	0.099	0.3894	0.5692	0.016	0.8923	0.9811	0.36	0.001481	0.1826	0.21	0.06842	0.7674	0.23	0.04757	0.9998	0.23	0.04534	0.9995	0.35	0.001784	0.4289	0.23
ALDOB	pink	0.695	Yes	-0.7	8.789e-13	1.667e-10	-0.24	0.03277	0.1728	-0.23	0.04464	0.1337	-0.19	0.1054	0.2918	-0.28	0.01451	0.16	-0.17	0.1286	0.4936	0.028	0.8071	0.8716	0.24	0.03923	0.1524	0.27	0.01891	0.1147	-0.14	0.22	0.7914	0.29	0.01006	0.2822	0.15	0.1972	0.8212	0.16	0.1609	0.9998	0.22	0.05937	0.9995	0.31	0.005329	0.4937	0.025
MS4A8	pink	0.693	Yes	-0.6	8.134e-09	3.309e-07	-0.29	0.01063	0.1016	-0.19	0.09687	0.2216	-0.2	0.08714	0.2654	-0.37	0.0008668	0.0502	-0.063	0.5857	0.8363	0.041	0.7205	0.8091	0.2	0.07484	0.2211	0.12	0.3156	0.503	-0.091	0.431	0.8794	0.18	0.1118	0.4688	0.031	0.7861	0.9623	0.034	0.7719	0.9998	0.08	0.4912	0.9995	0.19	0.09504	0.64	0.045
NHSL1	pink	0.692	Yes	-0.61	4.952e-09	2.117e-07	-0.19	0.1047	0.3104	-0.11	0.3611	0.5247	-0.15	0.2025	0.4165	-0.2	0.07837	0.3508	-0.21	0.06899	0.4072	-0.095	0.4097	0.553	0.26	0.02162	0.1069	-0.0055	0.9625	0.9797	0.077	0.5044	0.8958	0.25	0.02806	0.3384	0.07	0.5458	0.9092	0.047	0.6868	0.9998	0.054	0.6391	0.9995	0.21	0.06837	0.62	0.25
SORBS3	pink	0.69	Yes	-0.58	4.317e-08	1.292e-06	-0.055	0.6329	0.7915	0.061	0.5998	0.7299	-0.057	0.6195	0.773	-0.057	0.6248	0.8395	-0.15	0.2062	0.5773	-0.099	0.394	0.5397	0.31	0.005963	0.05075	0.13	0.2647	0.4566	-0.11	0.3197	0.8352	0.22	0.05283	0.3836	-0.014	0.9016	0.9846	-0.002	0.9865	0.9998	0.048	0.6794	0.9995	0.24	0.03961	0.585	0.04
ACBD4	pink	0.682	Yes	-0.57	4.82e-08	1.408e-06	-0.15	0.1908	0.4201	0.063	0.5836	0.7179	-0.21	0.06517	0.2309	-0.004	0.9726	0.9891	-0.13	0.2503	0.6163	-0.022	0.8464	0.8993	0.4	0.0003243	0.01123	-0.09	0.4371	0.6091	-0.092	0.4284	0.8779	0.13	0.2487	0.6073	-0.15	0.1795	0.8155	-0.13	0.2786	0.9998	-0.1	0.3837	0.9995	0.13	0.2547	0.7359	0.045
INPP5A	pink	0.678	Yes	-0.6	9.852e-09	3.823e-07	-0.081	0.4827	0.6869	0.054	0.6392	0.7614	0.0078	0.9466	0.9736	-0.0031	0.9783	0.9908	-0.025	0.8282	0.9425	-0.073	0.5256	0.652	0.21	0.06363	0.2021	-0.084	0.4664	0.6312	0.12	0.3091	0.8317	0.19	0.097	0.4524	0.096	0.4084	0.8714	0.05	0.6682	0.9998	0.055	0.6332	0.9995	0.15	0.1941	0.7019	0.25
DHDH	pink	0.675	Yes	-0.66	4.353e-11	3.881e-09	0.011	0.9213	0.9598	0.021	0.8588	0.9149	-0.2	0.08651	0.2647	0.054	0.641	0.8479	-0.13	0.2469	0.6134	0.18	0.1102	0.2418	0.26	0.02496	0.1168	0.2	0.08527	0.2434	-0.14	0.2107	0.7885	0.12	0.2922	0.6371	-0.1	0.3743	0.857	-0.015	0.8992	0.9998	-0.057	0.6207	0.9995	0.13	0.2558	0.7359	0.067
PFKFB4	pink	0.675	Yes	-0.56	1.259e-07	3.192e-06	-0.22	0.0559	0.2222	-0.1	0.3725	0.5357	-0.21	0.06215	0.2255	-0.23	0.04286	0.2668	-0.32	0.004967	0.2495	0.073	0.5284	0.6537	0.19	0.1054	0.2718	0.098	0.3956	0.5749	-0.16	0.1584	0.7699	0.11	0.3626	0.6955	-0.072	0.5317	0.9051	-0.04	0.7285	0.9998	0.013	0.9105	0.9995	0.14	0.2236	0.7226	-0.072
HAPLN2	pink	0.673	Yes	-0.61	3.46e-09	1.595e-07	-0.27	0.01902	0.1329	-0.17	0.1406	0.2822	-0.31	0.005581	0.08088	-0.00059	0.9959	0.9985	-0.26	0.02197	0.3086	0.2	0.07555	0.1937	0.21	0.06926	0.2115	0.22	0.05068	0.1855	-0.18	0.1174	0.7491	0.05	0.6641	0.8715	-0.15	0.2046	0.8228	-0.002	0.9865	0.9998	-0.072	0.532	0.9995	0.1	0.3766	0.7998	-0.046
CHST5	pink	0.672	Yes	-0.56	1.154e-07	2.977e-06	-0.17	0.1473	0.3664	-0.09	0.4344	0.5932	-0.18	0.1188	0.3114	-0.033	0.778	0.9111	-0.06	0.6033	0.8431	0.057	0.6218	0.7322	0.19	0.08954	0.2453	-0.11	0.3253	0.5115	0.046	0.6925	0.9364	0.12	0.2798	0.6299	-0.036	0.7529	0.9572	-0.031	0.7884	0.9998	-0.067	0.56	0.9995	0.086	0.4595	0.8329	0.064
ERBB2	pink	0.671	Yes	-0.55	1.73e-07	4.25e-06	-0.14	0.2388	0.469	-0.034	0.7707	0.8566	-0.01	0.9304	0.9649	-0.15	0.1987	0.5261	-0.11	0.3422	0.6881	-0.14	0.2287	0.3793	0.09	0.4389	0.6334	0.048	0.6789	0.7948	-0.093	0.4209	0.8733	0.067	0.5636	0.824	-0.061	0.601	0.925	-0.077	0.5052	0.9998	-0.005	0.9656	0.9995	0.089	0.4402	0.8267	-0.032
CBLC	pink	0.669	Yes	-0.54	5.099e-07	1.039e-05	-0.13	0.2671	0.4992	-0.096	0.4051	0.5659	-0.21	0.06961	0.2392	-0.021	0.8532	0.942	-0.35	0.001971	0.2332	-0.0076	0.9478	0.9664	0.14	0.2256	0.4262	0.059	0.6093	0.7421	-0.11	0.3195	0.8352	0.04	0.7292	0.8994	-0.16	0.1557	0.8093	-0.11	0.3616	0.9998	-0.098	0.3988	0.9995	0.051	0.6614	0.9089	-0.0034
DHRS11	pink	0.669	Yes	-0.54	3.18e-07	7.1e-06	-0.051	0.6617	0.8119	0.069	0.5531	0.694	-0.053	0.6463	0.7917	-0.023	0.8433	0.9373	-0.069	0.5493	0.8178	0.08	0.4915	0.6228	0.17	0.1402	0.3227	0.18	0.1137	0.2841	0.039	0.7384	0.9471	0.091	0.4297	0.7424	-0.057	0.6207	0.9305	-0.078	0.5021	0.9998	-0.05	0.6673	0.9995	0.061	0.5985	0.8875	0.18
SCAMP5	pink	0.665	Yes	-0.58	3.416e-08	1.067e-06	-0.15	0.1908	0.4201	-0.0065	0.9549	0.9743	-0.07	0.5466	0.7223	-0.14	0.2296	0.5598	-0.14	0.2157	0.5866	0.056	0.6313	0.7401	0.15	0.1946	0.3914	0.029	0.7993	0.8782	-0.042	0.7141	0.9387	0.16	0.1598	0.5236	0.016	0.8893	0.983	0.0019	0.9872	0.9998	0.051	0.6576	0.9995	0.16	0.1722	0.6878	-0.043
PRR26	pink	0.663	Yes	-0.6	9.341e-09	3.688e-07	-0.018	0.8782	0.9365	0.085	0.4627	0.619	0.17	0.1407	0.3413	-0.095	0.4135	0.7119	0.074	0.5205	0.8028	-0.16	0.1561	0.2977	0.089	0.4435	0.6375	-0.18	0.1104	0.2796	0.14	0.2246	0.795	0.14	0.2311	0.5909	0.089	0.4398	0.8779	0.016	0.889	0.9998	0.053	0.6453	0.9995	0.1	0.3832	0.8038	0.23
PCK2	pink	0.66	Yes	-0.54	3.132e-07	7.005e-06	-0.071	0.5391	0.7264	-0.044	0.7031	0.811	-0.16	0.1703	0.3804	-0.1	0.3694	0.6776	-0.13	0.2671	0.6306	-0.055	0.6366	0.744	0.23	0.04092	0.1564	0.26	0.02099	0.12	-0.14	0.2413	0.7986	0.15	0.1926	0.5533	-0.0052	0.9644	0.9965	0.052	0.6559	0.9998	0.075	0.5156	0.9995	0.18	0.1252	0.6587	0.056
SFRP5	pink	0.659	Yes	-0.6	8.393e-09	3.393e-07	-0.011	0.921	0.9598	-0.059	0.6083	0.737	-0.18	0.1179	0.3106	0.022	0.8507	0.9415	-0.17	0.1349	0.5006	-0.042	0.7161	0.8066	0.0011	0.9927	0.9962	0.18	0.1148	0.2858	-0.084	0.4699	0.8863	0.052	0.6519	0.8661	0.011	0.9269	0.9888	-0.0026	0.9818	0.9998	0.04	0.7307	0.9995	0.068	0.5551	0.8696	-0.067
CLDN15	pink	0.658	Yes	-0.55	2.496e-07	5.857e-06	-0.12	0.3126	0.5434	-0.026	0.8255	0.8937	-0.087	0.4504	0.648	-0.049	0.6696	0.8615	-0.21	0.06876	0.4068	-0.12	0.2902	0.4408	0.087	0.4529	0.6447	0.35	0.001632	0.03524	-0.087	0.4503	0.885	0.082	0.4789	0.7768	-0.0032	0.9779	0.9974	0.026	0.8229	0.9998	0.052	0.6527	0.9995	0.1	0.378	0.8006	-0.043
TMED4	pink	0.657	Yes	-0.54	3.008e-07	6.784e-06	-0.14	0.2165	0.4476	0.0033	0.9776	0.9883	-0.11	0.3293	0.5414	-0.088	0.4465	0.7357	-0.13	0.2633	0.6283	-0.01	0.9287	0.9543	0.44	6.252e-05	0.005024	-0.0081	0.944	0.9689	0.08	0.4885	0.8909	0.34	0.002286	0.1994	0.14	0.2116	0.8249	0.14	0.2263	0.9998	0.12	0.3049	0.9995	0.29	0.01098	0.5182	0.22
ELMO3	pink	0.655	Yes	-0.56	1.204e-07	3.088e-06	-0.18	0.127	0.3428	-0.034	0.772	0.8574	-0.12	0.3092	0.5235	0.044	0.7063	0.8786	-0.12	0.299	0.6561	0.052	0.6555	0.7586	0.13	0.2611	0.4653	-0.021	0.8586	0.9175	-0.098	0.3987	0.8655	0.012	0.9181	0.9726	-0.13	0.2503	0.8278	-0.044	0.701	0.9998	-0.076	0.5125	0.9995	0.035	0.7623	0.9431	0.028
AKR7A3	pink	0.65	Yes	-0.58	4.279e-08	1.286e-06	-0.32	0.005139	0.07464	-0.29	0.01192	0.06054	-0.27	0.01552	0.1229	-0.074	0.5217	0.7805	-0.23	0.04685	0.366	0.069	0.5485	0.6698	0.23	0.04099	0.1566	0.17	0.1333	0.3114	-0.096	0.4049	0.8678	0.063	0.5843	0.8325	-0.12	0.3023	0.8396	0.061	0.5969	0.9998	-0.095	0.4114	0.9995	0.07	0.5464	0.8653	-0.0056
CES2	pink	0.65	Yes	-0.58	2.51e-08	8.203e-07	-0.13	0.2614	0.4933	-0.15	0.1973	0.3513	-0.02	0.862	0.9259	-0.18	0.1193	0.4228	-0.099	0.394	0.7252	-0.1	0.3717	0.5194	0.12	0.3012	0.5059	0.22	0.05562	0.194	0.12	0.3192	0.8352	0.17	0.1372	0.5016	0.063	0.584	0.9198	0.047	0.6823	0.9998	0.012	0.917	0.9995	0.13	0.2628	0.7399	0.21
DFNA5	pink	0.644	Yes	-0.53	5.472e-07	1.096e-05	-0.26	0.02013	0.1363	-0.11	0.3596	0.5236	-0.31	0.005303	0.07932	-0.19	0.09217	0.3741	-0.23	0.03988	0.3532	0.056	0.6297	0.7387	0.36	0.001404	0.02378	0.085	0.4631	0.6291	-0.097	0.4013	0.8666	0.18	0.1252	0.4876	-0.11	0.3435	0.8487	-0.11	0.3291	0.9998	-0.057	0.6208	0.9995	0.18	0.1245	0.6581	0.17
MAOB	pink	0.644	Yes	-0.57	6.321e-08	1.766e-06	-0.38	0.0006719	0.03197	-0.34	0.00223	0.02498	-0.29	0.01124	0.1068	-0.26	0.02103	0.1904	-0.24	0.03655	0.349	0.14	0.2258	0.3762	0.33	0.003684	0.03952	0.24	0.03193	0.1472	0.018	0.8753	0.9795	0.21	0.0684	0.4054	0.0093	0.9358	0.9912	0.14	0.2177	0.9998	-0.0018	0.9879	0.9995	0.19	0.09671	0.6418	0.16
RAC2	red	0.819	Yes	0.72	9.372e-14	2.474e-11	0.18	0.1182	0.3303	0.22	0.05084	0.1449	0.049	0.6745	0.8101	0.23	0.04312	0.2682	0.066	0.5664	0.8271	-0.15	0.1906	0.3374	-0.072	0.5317	0.71	-0.12	0.2954	0.4854	-0.0088	0.9394	0.9881	-0.06	0.6022	0.8397	0.015	0.8939	0.9833	-0.1	0.3808	0.9998	-0.03	0.796	0.9995	-0.086	0.4582	0.8327	-0.067
PPP1R18	red	0.806	Yes	0.7	1.271e-12	2.166e-10	0.21	0.06838	0.2478	0.21	0.06604	0.1717	0.087	0.4519	0.6489	0.2	0.08467	0.3602	0.039	0.738	0.9089	-0.16	0.1521	0.2931	-0.068	0.5553	0.729	-0.13	0.2572	0.4487	-0.029	0.8041	0.9648	-0.019	0.8664	0.9541	0.074	0.5218	0.9036	-0.048	0.6775	0.9998	0.041	0.7259	0.9995	-0.03	0.7942	0.9528	-0.027
SLAMF6	red	0.795	Yes	0.7	1.493e-12	2.458e-10	0.11	0.3352	0.5644	0.21	0.07109	0.1798	0.0062	0.9576	0.9785	0.13	0.2592	0.5886	0.13	0.2571	0.6225	-0.24	0.03521	0.1309	0.019	0.8725	0.931	-0.12	0.2831	0.473	0.016	0.8888	0.981	0.052	0.6519	0.8661	0.14	0.2384	0.8249	-0.012	0.9152	0.9998	0.092	0.4265	0.9995	0.036	0.7587	0.9429	-0.0014
NKG7	red	0.79	Yes	0.79	2.555e-17	3.44e-14	0.2	0.0821	0.2726	0.22	0.05409	0.1505	0.055	0.6346	0.7837	0.15	0.1796	0.5046	-0.031	0.7917	0.9293	-0.089	0.4398	0.5801	-0.026	0.8203	0.9008	-0.23	0.04167	0.1688	-0.033	0.7749	0.9592	-0.072	0.5348	0.8081	-0.051	0.6565	0.9374	-0.16	0.1529	0.9998	-0.077	0.5075	0.9995	-0.098	0.3968	0.8116	-0.043
ARHGDIB	red	0.789	Yes	0.69	2.711e-12	4.011e-10	0.17	0.1309	0.347	0.18	0.1165	0.251	0.056	0.6314	0.7811	0.22	0.05768	0.3073	0.064	0.5832	0.8353	-0.21	0.0729	0.1906	-0.092	0.4276	0.6242	-0.16	0.167	0.3538	0.045	0.699	0.9366	-0.03	0.7936	0.9258	0.086	0.4551	0.8798	-0.076	0.5104	0.9998	0.016	0.8918	0.9995	-0.066	0.5676	0.8722	-0.038
HCLS1	red	0.789	Yes	0.67	3.65e-11	3.366e-09	0.17	0.1468	0.3659	0.24	0.03536	0.1159	0.046	0.6925	0.8217	0.2	0.07725	0.3484	0.13	0.2648	0.6286	-0.28	0.01295	0.08357	-0.0018	0.9873	0.9942	-0.15	0.2044	0.394	0.0088	0.9392	0.9881	0.019	0.8666	0.9542	0.089	0.4417	0.8779	-0.074	0.5227	0.9998	0.036	0.7527	0.9995	-0.0085	0.9414	0.9866	-0.017
C2	red	0.788	Yes	0.83	1.133e-20	5.085e-17	0.27	0.01684	0.1252	0.17	0.1513	0.2957	0.36	0.001134	0.04544	0.053	0.6497	0.8517	-0.018	0.8739	0.9573	-0.23	0.04659	0.1513	-0.18	0.1085	0.2763	0.053	0.6493	0.7722	0.02	0.8625	0.9773	0.033	0.7726	0.9155	0.19	0.1039	0.7874	-0.0099	0.9322	0.9998	0.15	0.1922	0.9995	0.0059	0.9591	0.9898	0.016
HCST	red	0.788	Yes	0.75	7.286e-15	2.803e-12	0.069	0.5524	0.7358	0.043	0.7114	0.8158	-0.078	0.4981	0.6852	0.15	0.1978	0.5252	-0.074	0.5248	0.8053	-0.071	0.5408	0.6636	0.07	0.5429	0.719	-0.17	0.1366	0.316	-0.081	0.4821	0.8894	-0.0039	0.9732	0.9905	-0.032	0.7815	0.9623	-0.089	0.4418	0.9998	-0.033	0.775	0.9995	-0.016	0.8899	0.9741	-0.03
CST7	red	0.785	Yes	0.79	9.11e-18	1.752e-14	0.092	0.4242	0.6389	0.017	0.8864	0.9323	0.13	0.2604	0.478	0.06	0.6055	0.8316	-0.12	0.311	0.6647	-0.1	0.3785	0.5261	0.079	0.4938	0.679	-0.12	0.2976	0.4867	-0.072	0.5335	0.9013	-0.0065	0.9549	0.9851	-0.049	0.6745	0.9381	-0.099	0.3898	0.9998	-0.066	0.568	0.9995	-0.014	0.9028	0.9773	-0.0046
CNN2	red	0.78	Yes	0.7	1.982e-12	3.103e-10	0.12	0.309	0.5397	0.14	0.2398	0.4009	0.016	0.8886	0.9409	0.22	0.05104	0.2909	0.099	0.3914	0.7234	-0.18	0.1168	0.2506	-0.028	0.808	0.8921	-0.21	0.06645	0.2134	0.048	0.6799	0.9325	-0.0011	0.9923	0.9971	0.056	0.6277	0.9315	-0.041	0.7243	0.9998	-0.013	0.9098	0.9995	-0.039	0.7367	0.9369	0.044
PRF1	red	0.78	Yes	0.77	3.821e-16	2.708e-13	0.02	0.8625	0.9268	0.081	0.4845	0.6369	0.076	0.5109	0.6955	0.0055	0.9622	0.9863	-0.0048	0.9668	0.9903	-0.21	0.07257	0.1902	0.16	0.1526	0.3399	-0.2	0.0787	0.2325	-0.0027	0.9817	0.997	0.0069	0.9525	0.9845	-0.094	0.4144	0.8727	-0.19	0.08953	0.9998	-0.14	0.2252	0.9995	-0.045	0.6958	0.9199	0.0099
CD52	red	0.778	Yes	0.71	6.906e-13	1.354e-10	0.08	0.4911	0.6927	0.096	0.4047	0.5655	-0.11	0.3507	0.5611	0.2	0.0872	0.3649	-0.028	0.8103	0.9363	-0.086	0.4581	0.5954	0.021	0.8562	0.9213	-0.21	0.06943	0.2178	-0.096	0.4067	0.8684	-0.064	0.579	0.8307	-0.058	0.6169	0.9297	-0.12	0.2829	0.9998	-0.056	0.6307	0.9995	-0.059	0.6086	0.8908	-0.15
PTPRCAP	red	0.776	Yes	0.7	1.162e-12	2.032e-10	0.039	0.7351	0.8531	0.058	0.6187	0.7452	-0.15	0.1931	0.4066	0.21	0.06892	0.3305	-0.089	0.4395	0.7553	-0.071	0.5381	0.6613	-0.013	0.9085	0.9534	-0.079	0.4932	0.6519	-0.14	0.2237	0.7938	-0.1	0.3777	0.7058	-0.098	0.3981	0.8654	-0.11	0.3353	0.9998	-0.088	0.4452	0.9995	-0.088	0.4487	0.8304	-0.16
CD3D	red	0.775	Yes	0.77	3.495e-16	2.614e-13	0.13	0.2468	0.4776	0.12	0.2913	0.4572	0.006	0.9587	0.9792	0.16	0.1705	0.4945	-0.082	0.479	0.7813	-0.095	0.4121	0.555	-0.02	0.8606	0.9241	-0.19	0.09502	0.2574	-0.025	0.8295	0.9714	-0.092	0.4259	0.7401	-0.081	0.484	0.8931	-0.18	0.1076	0.9998	-0.14	0.2391	0.9995	-0.13	0.2732	0.743	-0.064
CD53	red	0.769	Yes	0.65	1.193e-10	8.682e-09	0.12	0.2884	0.5202	0.18	0.1087	0.2403	0.00018	0.9987	0.9992	0.15	0.1891	0.5169	0.081	0.4815	0.783	-0.22	0.05711	0.1687	0.0026	0.9818	0.9909	-0.22	0.0577	0.198	-0.045	0.6992	0.9366	-0.032	0.7809	0.9193	0.022	0.8517	0.9753	-0.11	0.3308	0.9998	0.0061	0.9582	0.9995	-0.039	0.7388	0.9376	-0.086
IFI30	red	0.769	Yes	0.75	3.113e-15	1.489e-12	0.21	0.06803	0.247	0.16	0.1557	0.3015	0.21	0.07159	0.2425	0.099	0.3924	0.6958	0.041	0.7241	0.9045	-0.2	0.08721	0.2096	-0.16	0.1572	0.3455	-0.043	0.7134	0.8198	0.15	0.1829	0.7807	-0.068	0.5547	0.8195	0.03	0.7972	0.9642	-0.17	0.1302	0.9998	-0.078	0.5018	0.9995	-0.14	0.2102	0.7125	0.073
MMP25	red	0.769	Yes	0.66	6.321e-11	5.286e-09	0.34	0.002124	0.05071	0.4	0.000325	0.01021	0.15	0.182	0.3945	0.27	0.01703	0.1737	0.084	0.469	0.7754	-0.21	0.06722	0.1817	0.046	0.6902	0.8208	-0.19	0.09616	0.2597	-0.12	0.2869	0.8171	-0.11	0.3518	0.6848	-0.14	0.2136	0.8249	-0.2	0.0762	0.9998	-0.14	0.2199	0.9995	-0.11	0.3599	0.792	-0.16
LCK	red	0.767	Yes	0.68	8.687e-12	1.093e-09	0.12	0.2983	0.5297	0.18	0.1228	0.2598	0.035	0.762	0.8629	0.23	0.04067	0.2596	-0.096	0.4064	0.7341	-0.17	0.1451	0.2855	0.018	0.8745	0.9322	-0.14	0.2368	0.4281	0.0037	0.9746	0.9951	-0.025	0.8313	0.9402	-0.022	0.8479	0.9747	-0.14	0.2322	0.9998	-0.091	0.4331	0.9995	-0.069	0.5526	0.8685	-0.013
HLA-E	red	0.765	Yes	0.75	2.762e-15	1.466e-12	0.087	0.4529	0.6628	0.064	0.5804	0.7159	0.1	0.3891	0.595	0.075	0.5155	0.7771	-0.068	0.5562	0.8215	-0.22	0.05835	0.1705	0.17	0.1383	0.32	-0.093	0.4205	0.5955	-0.018	0.8732	0.9793	0.097	0.4022	0.7231	-0.014	0.9004	0.9844	-0.13	0.2749	0.9998	-0.03	0.7978	0.9995	0.07	0.5444	0.8651	0.064
SIRPG	red	0.765	Yes	0.71	4.865e-13	1.008e-10	0.19	0.1041	0.3094	0.22	0.05601	0.1541	0.049	0.6714	0.8081	0.15	0.1896	0.5174	0.08	0.4902	0.787	-0.2	0.08016	0.2009	-0.013	0.9134	0.9556	-0.04	0.7283	0.8301	0.14	0.2215	0.7925	0.073	0.528	0.8042	0.14	0.2204	0.8249	-0.059	0.6121	0.9998	0.026	0.821	0.9995	-0.0061	0.9578	0.9898	0.17
BATF	red	0.764	Yes	0.67	3.698e-11	3.387e-09	0.28	0.01479	0.1172	0.32	0.004981	0.03798	0.064	0.5827	0.7478	0.29	0.01126	0.1432	0.056	0.63	0.8591	-0.16	0.1566	0.2984	-0.092	0.4247	0.6222	-0.05	0.6654	0.7846	-0.038	0.7422	0.9476	-0.11	0.3585	0.6914	-0.036	0.7554	0.9572	-0.12	0.2789	0.9998	-0.086	0.4593	0.9995	-0.13	0.2635	0.7399	-0.14
GIMAP5	red	0.763	Yes	0.68	1.455e-11	1.606e-09	0.28	0.01365	0.1127	0.23	0.04851	0.1407	0.22	0.05348	0.2113	0.17	0.1315	0.4414	0.042	0.7154	0.9011	-0.24	0.03885	0.1378	-0.028	0.8115	0.8948	-0.17	0.1458	0.3272	-0.028	0.8077	0.9655	-0.016	0.8932	0.9645	0.027	0.8147	0.9675	-0.1	0.3845	0.9998	-0.0033	0.9776	0.9995	-0.03	0.7986	0.9535	0.024
LCP1	red	0.762	Yes	0.66	6.912e-11	5.682e-09	0.089	0.4416	0.6529	0.14	0.2351	0.3953	0.013	0.9113	0.9534	0.16	0.1632	0.4862	0.087	0.45	0.7633	-0.23	0.04782	0.153	-0.0088	0.9396	0.9695	-0.2	0.08811	0.2476	0.071	0.5418	0.9029	0.021	0.8586	0.9514	0.1	0.365	0.854	-0.055	0.6332	0.9998	0.025	0.8298	0.9995	-0.026	0.8255	0.9592	0.011
GMFG	red	0.761	Yes	0.67	2.104e-11	2.083e-09	0.25	0.02761	0.1577	0.25	0.02984	0.104	0.093	0.4211	0.6227	0.22	0.05327	0.2961	0.065	0.5755	0.8308	-0.14	0.2148	0.3641	-0.12	0.3093	0.5134	-0.27	0.01688	0.1088	-0.12	0.3145	0.8352	-0.13	0.2433	0.6022	-0.037	0.7488	0.9569	-0.16	0.1545	0.9998	-0.02	0.8635	0.9995	-0.12	0.2884	0.7514	-0.19
CXCR6	red	0.759	Yes	0.79	1.442e-17	2.427e-14	0.068	0.5582	0.7398	0.087	0.4525	0.61	0.19	0.1043	0.2907	-0.041	0.7223	0.8858	0.062	0.5895	0.8372	-0.21	0.06068	0.1735	-0.09	0.4368	0.6316	-0.24	0.03312	0.1497	-0.0095	0.9344	0.9871	-0.14	0.2388	0.5982	-0.065	0.5728	0.9176	-0.2	0.07901	0.9998	-0.089	0.4395	0.9995	-0.14	0.2119	0.7133	-0.072
CD3E	red	0.758	Yes	0.69	4.467e-12	6.075e-10	0.13	0.243	0.4737	0.16	0.1681	0.3167	0.099	0.39	0.5954	0.17	0.1327	0.4429	-0.066	0.5688	0.828	-0.23	0.04012	0.1401	-0.053	0.6461	0.7926	-0.065	0.575	0.7154	0.02	0.8595	0.977	0.039	0.7342	0.9013	0.11	0.3561	0.8528	-0.056	0.6266	0.9998	0.045	0.6998	0.9995	0.011	0.9236	0.9803	0.082
CHI3L2	red	0.757	Yes	0.67	4.189e-11	3.76e-09	0.17	0.1444	0.3631	0.17	0.1284	0.267	-0.015	0.8943	0.9438	0.14	0.2329	0.5624	0.046	0.6897	0.8906	-0.13	0.2465	0.3982	-0.095	0.4134	0.6119	-0.036	0.7578	0.8509	-0.08	0.4883	0.8909	-0.088	0.4489	0.7542	0.0034	0.9765	0.9974	-0.14	0.2264	0.9998	-0.0032	0.9781	0.9995	-0.082	0.4796	0.8392	-0.099
CORO1A	red	0.754	Yes	0.63	7.084e-10	4.094e-08	0.095	0.4089	0.628	0.16	0.1646	0.3126	-0.067	0.5607	0.7319	0.25	0.02891	0.224	-0.048	0.6777	0.8842	-0.16	0.1754	0.3206	0.016	0.8918	0.943	-0.15	0.1943	0.3827	-0.048	0.6769	0.9318	-0.036	0.7541	0.9078	-0.012	0.9197	0.9881	-0.11	0.3313	0.9998	-0.036	0.7538	0.9995	-0.052	0.6524	0.9067	-0.053
SLAMF8	red	0.753	Yes	0.67	1.772e-11	1.845e-09	0.22	0.053	0.2171	0.25	0.03133	0.1071	0.3	0.008981	0.09828	0.076	0.5121	0.7755	0.15	0.183	0.5536	-0.23	0.04401	0.1478	0.06	0.6028	0.7634	-0.13	0.2535	0.4453	-0.0012	0.9918	0.999	0.012	0.918	0.9726	0.03	0.7967	0.9642	-0.047	0.688	0.9998	-0.016	0.888	0.9995	-0.013	0.9083	0.9778	-0.098
PITPNC1	red	0.752	Yes	0.68	1.149e-11	1.312e-09	0.18	0.1106	0.3193	0.13	0.2702	0.4341	0.2	0.0814	0.2554	0.17	0.1412	0.4546	-0.068	0.5561	0.8215	-0.34	0.002198	0.04529	-0.025	0.8292	0.9065	-0.18	0.1212	0.2945	0.029	0.8039	0.9648	0.12	0.2899	0.6353	0.19	0.09762	0.7814	0.00025	0.9983	1	0.13	0.249	0.9995	0.098	0.3988	0.8119	0.055
ABI3	red	0.751	Yes	0.65	1.267e-10	9.122e-09	0.15	0.1797	0.4072	0.11	0.3396	0.5047	0.035	0.7623	0.863	0.13	0.2424	0.572	-0.034	0.7691	0.9199	-0.17	0.1392	0.2785	0.055	0.6356	0.7858	-0.12	0.3013	0.4899	-0.12	0.2932	0.8229	-0.021	0.8562	0.951	-0.043	0.7109	0.947	-0.11	0.3344	0.9998	-0.05	0.665	0.9995	-0.025	0.8307	0.9601	-0.055
ASPHD2	red	0.749	Yes	0.69	5.075e-12	6.765e-10	0.33	0.003485	0.06174	0.37	0.0008819	0.0159	0.3	0.007425	0.09188	0.3	0.008507	0.1292	0.18	0.1198	0.4819	-0.17	0.1284	0.265	-0.047	0.6857	0.8183	-0.31	0.006393	0.06735	0.088	0.4475	0.8841	-0.043	0.7101	0.892	0.037	0.7474	0.9565	-0.083	0.4756	0.9998	-0.035	0.7615	0.9995	-0.095	0.4095	0.8167	-0.096
SASH3	red	0.749	Yes	0.61	4.271e-09	1.873e-07	0.12	0.2816	0.5135	0.22	0.05254	0.1481	0.029	0.8039	0.8891	0.21	0.06938	0.3309	0.049	0.6741	0.8822	-0.2	0.07578	0.194	0.015	0.9002	0.9481	-0.17	0.142	0.3228	-0.021	0.8552	0.9765	-0.058	0.6154	0.8468	-0.033	0.7785	0.962	-0.12	0.2835	0.9998	-0.071	0.5367	0.9995	-0.078	0.4982	0.8457	-0.053
LPXN	red	0.748	Yes	0.63	1.125e-09	6.011e-08	0.074	0.5243	0.7171	0.13	0.2609	0.4238	-0.043	0.7108	0.8313	0.17	0.1447	0.4599	0.022	0.8477	0.9478	-0.11	0.3486	0.498	0.048	0.6803	0.8161	-0.17	0.1283	0.3047	0.0096	0.9336	0.9868	-0.056	0.6266	0.8536	-0.043	0.7099	0.9464	-0.12	0.2807	0.9998	-0.095	0.4122	0.9995	-0.089	0.444	0.8287	-0.07
PLEK	red	0.748	Yes	0.63	8.164e-10	4.561e-08	0.19	0.09125	0.2877	0.24	0.0376	0.1201	0.072	0.5338	0.7129	0.18	0.1121	0.4116	0.11	0.3415	0.6876	-0.23	0.04088	0.1418	-0.069	0.5481	0.7231	-0.26	0.02481	0.1302	0.02	0.861	0.977	-0.077	0.5064	0.7927	0.027	0.8137	0.9671	-0.094	0.4166	0.9998	-0.026	0.8202	0.9995	-0.1	0.3662	0.7955	-0.1
SIT1	red	0.747	Yes	0.66	6.576e-11	5.465e-09	0.084	0.4693	0.6764	0.076	0.5124	0.6611	-0.12	0.2914	0.508	0.27	0.01863	0.1805	-0.082	0.4758	0.7798	-0.1	0.3763	0.524	-0.068	0.5585	0.732	-0.11	0.3196	0.5066	-0.12	0.2965	0.8259	-0.065	0.5749	0.8292	0.0034	0.9767	0.9974	-0.063	0.5882	0.9998	0.0053	0.9637	0.9995	-0.047	0.6844	0.9173	-0.15
CMTM7	red	0.745	Yes	0.63	8.293e-10	4.614e-08	0.35	0.001919	0.04776	0.41	0.0002211	0.009266	0.23	0.04247	0.1909	0.2	0.07644	0.347	0.14	0.2403	0.6093	-0.19	0.0998	0.2278	-0.11	0.35	0.5536	-0.061	0.5968	0.7331	-0.038	0.7423	0.9476	0.0021	0.9855	0.9951	0.11	0.3578	0.8533	-0.083	0.4752	0.9998	0.11	0.3484	0.9995	0.008	0.9451	0.9874	-0.019
SELPLG	red	0.745	Yes	0.64	5.023e-10	3.033e-08	0.27	0.01599	0.122	0.31	0.006585	0.04453	0.28	0.01535	0.1222	0.25	0.03088	0.2306	0.12	0.3068	0.6614	-0.31	0.006859	0.0648	-0.094	0.4139	0.6123	-0.22	0.05335	0.1905	0.065	0.5773	0.909	-0.056	0.6264	0.8536	0.028	0.8094	0.9664	-0.12	0.2914	0.9998	-0.049	0.6695	0.9995	-0.1	0.3731	0.7988	-0.085
ARHGAP30	red	0.741	Yes	0.6	9.699e-09	3.796e-07	0.18	0.1174	0.3292	0.3	0.007747	0.04842	0.08	0.4871	0.6766	0.22	0.05874	0.3103	0.092	0.4239	0.7444	-0.16	0.1752	0.3206	0.04	0.7319	0.8472	-0.13	0.2662	0.4577	0.021	0.8593	0.977	0.0097	0.933	0.9789	0.022	0.8492	0.9747	-0.1	0.3798	0.9998	-0.026	0.8203	0.9995	-0.025	0.831	0.9601	0.0031
LPCAT1	red	0.741	Yes	0.67	1.778e-11	1.845e-09	0.11	0.3207	0.5501	0.19	0.09268	0.2145	0.13	0.2579	0.4754	0.043	0.7099	0.8799	0.055	0.6325	0.8598	-0.21	0.0633	0.1768	0.16	0.1707	0.3623	-0.18	0.1265	0.3022	0.02	0.8656	0.9779	0.12	0.317	0.6588	0.082	0.4793	0.8911	-0.04	0.7327	0.9998	0.081	0.4835	0.9995	0.11	0.3195	0.7682	0.13
TMSB4X	red	0.739	Yes	0.66	8.759e-11	6.778e-09	0.11	0.3206	0.5501	0.13	0.2553	0.4175	-0.053	0.6448	0.7908	0.15	0.1838	0.5103	-0.026	0.8221	0.9404	-0.16	0.1769	0.3223	0.0012	0.9915	0.9958	-0.3	0.008119	0.07655	-0.016	0.8934	0.9811	-0.049	0.6742	0.8773	0.014	0.9023	0.9846	-0.12	0.3106	0.9998	-0.021	0.8537	0.9995	-0.072	0.5336	0.8633	-0.083
GYPC	red	0.738	Yes	0.63	1.017e-09	5.521e-08	0.16	0.1761	0.4028	0.14	0.2328	0.3932	0.068	0.5548	0.7278	0.18	0.11	0.4071	0.085	0.4619	0.7715	-0.13	0.2598	0.412	-0.21	0.06993	0.2122	-0.18	0.1255	0.3009	-0.11	0.3407	0.8451	-0.22	0.05307	0.3836	-0.082	0.4758	0.8889	-0.16	0.1626	0.9998	-0.087	0.4542	0.9995	-0.21	0.07172	0.6208	-0.29
IL21R	red	0.738	Yes	0.62	2.652e-09	1.257e-07	0.14	0.2375	0.4672	0.13	0.2615	0.4245	-0.056	0.6306	0.7804	0.21	0.06768	0.3294	0.042	0.7165	0.9014	-0.14	0.2246	0.3749	-0.063	0.5853	0.7511	-0.014	0.9015	0.943	0.0063	0.9567	0.9918	-0.0052	0.9642	0.9884	0.089	0.4415	0.8779	-0.0079	0.9457	0.9998	0.047	0.6869	0.9995	-0.018	0.8775	0.9723	-0.022
TOX2	red	0.737	Yes	0.67	3.512e-11	3.284e-09	0.068	0.5558	0.7379	0.15	0.1871	0.34	-0.043	0.7107	0.8313	0.24	0.03816	0.2541	0.014	0.9009	0.9664	-0.23	0.04352	0.1468	0.089	0.4415	0.6356	-0.027	0.818	0.8903	-0.021	0.855	0.9765	0.082	0.4761	0.7751	0.15	0.1966	0.8212	0.082	0.4764	0.9998	0.11	0.3591	0.9995	0.072	0.5311	0.863	0.028
CCL20	red	0.735	Yes	0.74	1.83e-14	6.16e-12	0.18	0.1251	0.3408	0.17	0.1425	0.2851	0.11	0.3544	0.564	0.0087	0.94	0.9784	0.11	0.3304	0.6803	0.17	0.1421	0.2819	0.066	0.5674	0.7385	-0.023	0.8453	0.9085	-0.034	0.7683	0.9572	-0.039	0.7365	0.9019	-0.12	0.314	0.8435	-0.14	0.2385	0.9998	-0.092	0.4267	0.9995	-0.031	0.7862	0.95	-0.08
TAP1	red	0.735	Yes	0.73	6.447e-14	1.736e-11	0.13	0.2625	0.4945	0.15	0.1931	0.3464	-0.016	0.8879	0.9408	0.2	0.0777	0.3494	-0.081	0.485	0.7845	-0.095	0.4105	0.5536	0.18	0.1256	0.3024	-0.18	0.1247	0.2998	0.089	0.443	0.8824	0.015	0.8981	0.9658	-0.1	0.3672	0.8543	-0.19	0.1049	0.9998	-0.18	0.1264	0.9995	-0.071	0.5391	0.8643	0.055
WAS	red	0.735	Yes	0.6	7.136e-09	2.929e-07	0.22	0.05362	0.2181	0.28	0.01465	0.06828	0.11	0.3621	0.5712	0.22	0.04973	0.2875	0.095	0.4091	0.7355	-0.23	0.04109	0.1424	-0.029	0.8025	0.8889	-0.13	0.254	0.4459	-0.013	0.9083	0.9832	0.015	0.8948	0.965	0.092	0.4249	0.875	-0.05	0.6664	0.9998	0.055	0.6378	0.9995	-0.0068	0.9529	0.9888	-0.07
ASB2	red	0.734	Yes	0.62	2.419e-09	1.163e-07	0.11	0.3348	0.5641	0.16	0.1647	0.3127	0.081	0.484	0.6748	0.12	0.3025	0.6275	-0.039	0.7362	0.9087	-0.1	0.3713	0.519	0.17	0.1506	0.3368	-0.22	0.05892	0.2004	-0.024	0.8369	0.9729	0.029	0.8019	0.929	-0.057	0.6238	0.9313	-0.099	0.3895	0.9998	-0.092	0.4267	0.9995	-0.0059	0.9596	0.9898	-0.025
SNX20	red	0.734	Yes	0.59	2.059e-08	7.025e-07	0.25	0.03011	0.1642	0.29	0.009729	0.05479	0.11	0.3484	0.5596	0.25	0.03167	0.2338	0.068	0.556	0.8215	-0.17	0.1284	0.265	0.018	0.8762	0.9333	-0.16	0.1602	0.3453	0.0045	0.9689	0.9933	0.029	0.8025	0.9291	0.074	0.5252	0.9036	-0.029	0.8002	0.9998	0.038	0.7404	0.9995	0.011	0.9255	0.9808	-0.023
TIGIT	red	0.734	Yes	0.64	2.53e-10	1.654e-08	0.08	0.4918	0.6931	0.2	0.08712	0.2058	0.038	0.7419	0.8508	0.13	0.2578	0.5872	-0.086	0.4596	0.7701	-0.13	0.2709	0.4219	0.12	0.3058	0.5101	0.033	0.7761	0.8629	0.11	0.324	0.8371	0.11	0.3435	0.6793	0.088	0.4453	0.8787	-0.039	0.7338	0.9998	-0.008	0.9448	0.9995	0.047	0.684	0.9173	0.13
GPR18	red	0.733	Yes	0.65	1.515e-10	1.051e-08	-0.031	0.7867	0.8842	0.027	0.8177	0.8883	-0.17	0.1445	0.3456	0.11	0.3277	0.6467	-0.11	0.3351	0.6838	-0.19	0.1029	0.2321	0.045	0.6957	0.8243	-0.18	0.1143	0.2851	-0.089	0.4411	0.8818	-0.038	0.7449	0.9048	-0.008	0.945	0.992	-0.058	0.6171	0.9998	-0.013	0.913	0.9995	-0.025	0.8258	0.9593	-0.08
CCL5	red	0.731	Yes	0.79	2.319e-17	3.44e-14	0.068	0.5579	0.7396	0.018	0.8733	0.9231	0.014	0.9045	0.9493	0.12	0.3037	0.629	-0.13	0.2444	0.6113	-0.11	0.3557	0.505	0.03	0.7989	0.8872	-0.18	0.1259	0.3015	-0.019	0.8724	0.9792	0.0019	0.9872	0.9956	-0.017	0.8828	0.982	-0.093	0.4208	0.9998	-0.068	0.5594	0.9995	-0.026	0.8202	0.9579	0.037
LAPTM5	red	0.731	Yes	0.62	1.361e-09	7.13e-08	0.052	0.6513	0.8048	0.052	0.6538	0.7736	0.032	0.7814	0.8744	0.14	0.2227	0.5521	0.05	0.6658	0.8782	-0.21	0.06094	0.1739	-0.062	0.5938	0.7572	-0.19	0.1017	0.2679	0.027	0.8131	0.9661	-0.043	0.7114	0.8923	0.062	0.5928	0.9225	-0.063	0.5865	0.9998	0.0039	0.9735	0.9995	-0.067	0.5652	0.8711	-0.077
RASSF5	red	0.731	Yes	0.59	2.214e-08	7.434e-07	0.19	0.09951	0.302	0.28	0.01213	0.06112	0.14	0.2101	0.4256	0.21	0.06469	0.3222	0.13	0.2616	0.6265	-0.22	0.05623	0.1673	0.0067	0.9538	0.9766	-0.13	0.2507	0.4429	0.059	0.6105	0.9187	0.038	0.7397	0.9033	0.088	0.4445	0.8786	-0.063	0.5871	0.9998	0.019	0.867	0.9995	-6.2e-05	0.9996	0.9998	-0.0057
RHOH	red	0.731	Yes	0.63	9.151e-10	5.05e-08	0.042	0.7166	0.8428	0.081	0.4829	0.6354	-0.077	0.5063	0.6918	0.17	0.1406	0.4536	0.11	0.3589	0.6998	-0.13	0.2673	0.4186	-0.08	0.488	0.674	-0.12	0.2915	0.4813	0.044	0.7016	0.9366	-0.019	0.8672	0.9547	0.11	0.3307	0.8467	-0.0026	0.9821	0.9998	0.049	0.6736	0.9995	-0.042	0.7178	0.9316	-0.015
IL12RB1	red	0.73	Yes	0.61	3.279e-09	1.522e-07	0.15	0.181	0.4083	0.16	0.1718	0.3214	0.11	0.3525	0.5625	0.15	0.1802	0.5048	-0.013	0.9084	0.9697	-0.28	0.01319	0.08401	-0.0073	0.9498	0.9749	-0.23	0.04446	0.1738	-0.067	0.5623	0.9076	0.013	0.9105	0.9704	0.066	0.5712	0.9174	-0.094	0.4177	0.9998	0.06	0.6061	0.9995	0.013	0.91	0.9784	-0.08
LAG3	red	0.73	Yes	0.64	3.373e-10	2.122e-08	0.18	0.127	0.3428	0.19	0.09965	0.2259	0.059	0.6098	0.7665	0.097	0.4031	0.7045	0.11	0.3363	0.685	-0.11	0.3334	0.4838	-0.0049	0.9663	0.9836	-0.08	0.4907	0.6495	0.015	0.8977	0.9816	0.05	0.6637	0.8714	0.089	0.444	0.8786	-0.042	0.7171	0.9998	0.042	0.7165	0.9995	0.0077	0.9469	0.9874	-0.0025
UBE2C	salmon	0.646	Yes	0.51	2.348e-06	3.777e-05	0.29	0.009306	0.09542	0.27	0.01818	0.07702	0.2	0.08174	0.2558	0.45	3.562e-05	0.01918	0.23	0.04342	0.3583	-0.19	0.09699	0.2243	-0.33	0.003053	0.03534	-0.27	0.01951	0.1163	0.14	0.2247	0.7951	-0.27	0.01883	0.3154	0.0098	0.9329	0.9902	-0.043	0.7131	0.9998	-0.091	0.4294	0.9995	-0.31	0.006482	0.5134	0.018
CDCA5	salmon	0.645	Yes	0.5	4.529e-06	6.529e-05	0.32	0.003946	0.06575	0.31	0.005633	0.04067	0.27	0.01584	0.1243	0.44	7.54e-05	0.02384	0.28	0.01225	0.2721	-0.24	0.03588	0.1321	-0.32	0.004006	0.0413	-0.34	0.002526	0.04347	0.071	0.5377	0.9013	-0.29	0.01195	0.2958	-0.017	0.8814	0.982	-0.074	0.5237	0.9998	-0.084	0.4682	0.9995	-0.3	0.008728	0.5182	-0.023
LDHB	salmon	0.618	Yes	0.52	9.6e-07	1.783e-05	0.24	0.03544	0.1795	0.18	0.1175	0.2525	0.18	0.1245	0.3196	0.28	0.01232	0.148	0.26	0.02037	0.3061	-0.25	0.02554	0.1114	-0.31	0.006626	0.05365	-0.33	0.003353	0.04972	0.052	0.6503	0.925	-0.24	0.03574	0.3559	0.042	0.7152	0.9491	-0.057	0.6205	0.9998	-0.0047	0.9675	0.9995	-0.24	0.03374	0.578	-0.11
SHCBP1	salmon	0.609	Yes	0.5	3.331e-06	5.056e-05	0.31	0.005755	0.07811	0.4	0.0002938	0.009807	0.082	0.4801	0.672	0.41	0.0002285	0.03205	0.22	0.05457	0.3829	-0.25	0.02676	0.1138	-0.089	0.4422	0.6363	-0.38	0.0006863	0.02363	0.1	0.364	0.8525	-0.11	0.346	0.6797	0.067	0.5618	0.9133	-0.053	0.6448	0.9998	-0.028	0.8058	0.9995	-0.16	0.1702	0.6869	-0.0089
MYBL2	salmon	0.605	Yes	0.47	1.358e-05	0.000164	0.26	0.02341	0.1451	0.25	0.0294	0.1031	0.17	0.1383	0.339	0.44	5.472e-05	0.02105	0.14	0.2198	0.5905	-0.26	0.02121	0.1022	-0.36	0.001113	0.02093	-0.23	0.04542	0.1756	0.061	0.5954	0.9131	-0.29	0.01059	0.2875	-0.023	0.8419	0.9732	-0.13	0.2758	0.9998	-0.084	0.4653	0.9995	-0.3	0.007938	0.5155	-0.082
AURKB	salmon	0.604	Yes	0.46	2.64e-05	0.0002821	0.35	0.001706	0.04622	0.32	0.004767	0.03716	0.27	0.01923	0.134	0.47	1.391e-05	0.0174	0.16	0.1569	0.5255	-0.23	0.04174	0.1436	-0.33	0.00368	0.03952	-0.24	0.03236	0.1483	0.081	0.4861	0.8909	-0.27	0.0157	0.3092	-0.018	0.8774	0.9816	-0.077	0.5074	0.9998	-0.092	0.4267	0.9995	-0.3	0.008025	0.5155	-0.012
KIF2C	salmon	0.597	Yes	0.44	6.729e-05	0.0006162	0.29	0.01082	0.1027	0.31	0.00637	0.04365	0.29	0.01193	0.1096	0.35	0.001731	0.06548	0.3	0.00825	0.2571	-0.33	0.00363	0.05336	-0.34	0.00221	0.03001	-0.3	0.00736	0.07242	0.18	0.1082	0.7479	-0.24	0.03253	0.3465	0.05	0.6649	0.9379	-0.071	0.542	0.9998	-0.067	0.5649	0.9995	-0.29	0.009548	0.5182	0.028
TCF19	salmon	0.597	Yes	0.46	2.334e-05	0.0002551	0.32	0.004018	0.06622	0.33	0.003925	0.03351	0.28	0.01512	0.122	0.39	0.0004181	0.03753	0.23	0.04468	0.3601	-0.24	0.0337	0.1278	-0.24	0.03476	0.1418	-0.29	0.01038	0.08564	0.082	0.4786	0.8881	-0.25	0.03031	0.3412	-0.053	0.644	0.9343	-0.12	0.311	0.9998	-0.11	0.3373	0.9995	-0.27	0.01623	0.5295	-0.026
RAN	salmon	0.595	Yes	0.45	3.878e-05	0.0003902	0.31	0.006617	0.08334	0.19	0.09615	0.2204	0.2	0.07673	0.249	0.35	0.002111	0.07157	0.26	0.02059	0.3069	-0.24	0.03246	0.125	-0.33	0.00388	0.04057	-0.38	0.0006324	0.02293	0.048	0.6774	0.9318	-0.27	0.0161	0.3092	0.012	0.9181	0.9881	-0.04	0.7321	0.9998	-0.047	0.6879	0.9995	-0.28	0.0123	0.5182	-0.14
TUBB	salmon	0.589	Yes	0.44	7.278e-05	0.0006584	0.23	0.04431	0.1999	0.16	0.1572	0.3032	0.25	0.02995	0.1646	0.31	0.005744	0.1085	0.28	0.01426	0.2823	-0.34	0.002803	0.04928	-0.33	0.003778	0.0401	-0.24	0.0393	0.1636	0.095	0.4116	0.8704	-0.22	0.06027	0.3922	0.067	0.5603	0.9131	-0.0053	0.9632	0.9998	-0.016	0.893	0.9995	-0.24	0.03947	0.585	-0.041
RCC2	salmon	0.588	Yes	0.45	4.998e-05	0.0004803	0.27	0.01816	0.1303	0.29	0.01077	0.05768	0.26	0.02434	0.1487	0.33	0.003698	0.08997	0.23	0.04216	0.3555	-0.29	0.01054	0.07691	-0.28	0.01241	0.07686	-0.21	0.06842	0.216	0.083	0.4704	0.8863	-0.17	0.151	0.5155	0.083	0.4725	0.8872	-0.034	0.7704	0.9998	0.017	0.8858	0.9995	-0.18	0.1105	0.6523	0.01
PTTG1	salmon	0.584	Yes	0.45	4.365e-05	0.0004296	0.31	0.005823	0.07848	0.23	0.04907	0.1417	0.22	0.04918	0.2028	0.4	0.0003364	0.03459	0.18	0.1117	0.4715	-0.22	0.05235	0.1613	-0.52	1.38e-06	0.001239	-0.27	0.01584	0.1045	0.17	0.131	0.7527	-0.37	0.0009505	0.1746	-0.0013	0.9913	0.9989	-0.13	0.2471	0.9998	-0.1	0.3757	0.9995	-0.41	0.0002294	0.2484	-0.031
CCNF	salmon	0.58	Yes	0.43	0.0001019	0.00087	0.29	0.009692	0.09745	0.32	0.004936	0.03778	0.23	0.04336	0.1922	0.4	0.0003246	0.03414	0.19	0.1021	0.4584	-0.31	0.005481	0.06034	-0.25	0.03032	0.1321	-0.22	0.0516	0.1872	0.13	0.2755	0.8145	-0.18	0.1249	0.487	0.036	0.7583	0.9573	-0.039	0.7381	0.9998	-0.055	0.6342	0.9995	-0.22	0.05516	0.6013	0.042
CENPW	salmon	0.58	Yes	0.44	5.611e-05	0.0005294	0.26	0.02126	0.1387	0.21	0.06612	0.1718	0.17	0.1424	0.343	0.35	0.001623	0.06405	0.19	0.1059	0.4638	-0.16	0.1654	0.3092	-0.3	0.007646	0.05813	-0.31	0.005305	0.06208	0.055	0.6361	0.9211	-0.32	0.004224	0.2422	-0.081	0.4822	0.893	-0.11	0.3391	0.9998	-0.13	0.2716	0.9995	-0.33	0.003899	0.4937	-0.042
CDCA8	salmon	0.577	Yes	0.42	0.0001281	0.00105	0.29	0.009502	0.09655	0.29	0.01174	0.06015	0.26	0.02055	0.1378	0.41	0.0002166	0.03205	0.27	0.01703	0.2895	-0.26	0.02214	0.1043	-0.27	0.01696	0.09316	-0.32	0.004727	0.05885	0.16	0.1594	0.7716	-0.24	0.03665	0.3567	0.012	0.9158	0.9878	-0.042	0.7172	0.9998	-0.11	0.3392	0.9995	-0.3	0.008462	0.5155	-0.0016
H2AFZ	salmon	0.57	Yes	0.46	2.926e-05	0.0003073	0.078	0.501	0.7001	0.054	0.6418	0.7633	-0.022	0.8524	0.9197	0.31	0.006823	0.1166	0.12	0.305	0.6609	-0.18	0.1129	0.2448	-0.26	0.02441	0.1155	-0.43	0.0001094	0.01124	0.02	0.8663	0.9779	-0.35	0.001538	0.1849	-0.16	0.1538	0.8082	-0.17	0.1374	0.9998	-0.21	0.07046	0.9995	-0.37	0.001067	0.355	-0.13
TYMS	salmon	0.564	Yes	0.43	0.0001038	0.0008834	0.24	0.03533	0.1792	0.28	0.01288	0.06343	0.17	0.1304	0.3284	0.36	0.001139	0.057	0.14	0.2401	0.6091	-0.26	0.0241	0.1084	-0.2	0.08102	0.2306	-0.49	5.816e-06	0.004606	0.072	0.5344	0.9013	-0.23	0.04417	0.3717	-0.026	0.8249	0.969	-0.13	0.2729	0.9998	-0.084	0.4665	0.9995	-0.25	0.02873	0.5663	-0.025
OXCT1	salmon	0.562	Yes	0.43	7.708e-05	0.0006919	0.28	0.01359	0.1126	0.3	0.009057	0.05256	0.2	0.08045	0.2539	0.34	0.002375	0.07566	0.32	0.004197	0.2453	-0.23	0.04366	0.1471	-0.062	0.5931	0.7566	-0.34	0.002764	0.04533	0.17	0.1493	0.7686	-0.13	0.2769	0.6273	-0.0034	0.9767	0.9974	-0.02	0.8636	0.9998	-0.1	0.3761	0.9995	-0.18	0.113	0.653	0.054
AATK	blue	0.573	Yes	-0.43	0.0001041	0.0008854	0.015	0.8968	0.9464	0.22	0.05925	0.1601	-0.028	0.8072	0.8911	0.015	0.8987	0.9618	-0.091	0.4318	0.749	-0.017	0.8801	0.9222	0.38	0.0006939	0.01652	-0.07	0.5442	0.6914	-0.15	0.1923	0.7807	0.2	0.08527	0.4337	-0.021	0.8556	0.9763	0.022	0.8506	0.9998	0.07	0.5468	0.9995	0.23	0.04141	0.585	0.053
ABCA5	blue	0.535	Yes	-0.41	0.0002292	0.001709	0.079	0.4937	0.6941	0.27	0.01967	0.08029	0.089	0.4412	0.6404	-0.018	0.8779	0.9518	-0.053	0.6491	0.8683	-0.097	0.4013	0.5461	0.28	0.01423	0.08388	-0.17	0.1509	0.3337	-0.068	0.5555	0.9058	0.2	0.07455	0.4153	0.055	0.6375	0.9327	-0.022	0.8489	0.9998	0.12	0.3075	0.9995	0.22	0.05333	0.5999	0.1
ABCB10	turquoise	0.491	Yes	-0.35	0.002031	0.009966	-0.073	0.5279	0.7195	0.15	0.1889	0.3422	-0.017	0.88	0.9362	0.016	0.8905	0.9578	0.17	0.1454	0.5128	-0.13	0.2471	0.3989	0.27	0.0194	0.101	-0.18	0.1181	0.2904	0.17	0.1465	0.7665	0.13	0.2446	0.6031	0.082	0.4762	0.889	0.073	0.5277	0.9998	0.0081	0.9444	0.9995	0.069	0.5512	0.8681	0.11
ABCB6	blue	0.464	Yes	-0.44	5.18e-05	0.000496	0.0036	0.9754	0.9875	0.11	0.3571	0.5213	-0.094	0.4151	0.6175	-0.046	0.6914	0.8726	-0.28	0.01299	0.2763	-0.0099	0.9321	0.9565	0.11	0.3435	0.5469	0.038	0.7451	0.8415	-0.027	0.8162	0.9665	0.18	0.1277	0.4903	0.11	0.3368	0.848	0.11	0.356	0.9998	0.17	0.1476	0.9995	0.19	0.1004	0.6491	0.19
ABCB7	turquoise	0.573	Yes	-0.46	2.447e-05	0.0002644	0.1	0.3658	0.5927	0.15	0.1907	0.344	0.11	0.3264	0.539	0.11	0.3266	0.6465	0.031	0.7909	0.9291	-0.25	0.02613	0.1126	0.1	0.3862	0.5872	-0.31	0.006287	0.06682	0.049	0.6747	0.9313	0.026	0.8213	0.9365	-0.028	0.8091	0.9663	-0.072	0.5338	0.9998	-0.025	0.8308	0.9995	0.016	0.8897	0.9741	0.083
ABCC3	blue	0.628	Yes	-0.57	4.627e-08	1.363e-06	0.049	0.6691	0.8164	0.23	0.0421	0.1294	0.093	0.4194	0.6214	0.04	0.7304	0.8898	0.096	0.407	0.7343	0.022	0.8492	0.9011	0.0025	0.9829	0.9917	-0.25	0.02715	0.1362	0.054	0.64	0.9217	-0.052	0.6544	0.8668	-0.11	0.356	0.8528	-0.19	0.1026	0.9998	-0.097	0.3995	0.9995	-0.062	0.5942	0.8857	0.11
ABCC9	turquoise	0.588	Yes	-0.56	1.065e-07	2.768e-06	-0.0029	0.9799	0.99	0.0013	0.9913	0.9954	0.25	0.02724	0.1575	-0.16	0.1557	0.4763	-0.054	0.6432	0.8651	-0.23	0.04782	0.153	0.069	0.5502	0.7248	-0.11	0.3527	0.5369	0.12	0.3089	0.8317	0.13	0.2761	0.6265	0.14	0.2163	0.8249	0.04	0.7288	0.9998	0.13	0.248	0.9995	0.12	0.2932	0.7514	0.058
ABCD3	turquoise	0.482	Yes	-0.36	0.001348	0.007185	-0.27	0.01738	0.1272	-0.097	0.4036	0.5645	-0.21	0.07171	0.2426	-0.086	0.4556	0.7421	-0.079	0.4921	0.7883	-0.05	0.6652	0.7667	0.38	0.0007301	0.01675	-0.24	0.03546	0.1552	0.13	0.2481	0.8002	0.23	0.04598	0.3737	0.077	0.5075	0.9031	0.092	0.4265	0.9998	0.051	0.6586	0.9995	0.2	0.08737	0.6348	0.25
ABI1	turquoise	0.465	Yes	-0.32	0.005177	0.0209	0.09	0.4357	0.6486	0.23	0.04373	0.132	0.2	0.08909	0.2679	0.081	0.4844	0.7598	0.11	0.3236	0.6754	-0.24	0.0386	0.1372	0.14	0.2126	0.4125	-0.18	0.1091	0.2782	0.22	0.05119	0.7402	0.16	0.1535	0.5179	0.15	0.203	0.8228	0.026	0.8216	0.9998	0.036	0.7562	0.9995	0.083	0.4737	0.8361	0.12
ACAD10	blue	0.509	Yes	-0.4	0.0003467	0.002383	0.023	0.8404	0.9151	0.1	0.3814	0.5445	0.07	0.5471	0.7224	-0.0075	0.9482	0.9814	0.074	0.5208	0.803	-0.26	0.02515	0.1107	0.083	0.4738	0.6629	0.081	0.4845	0.645	0.099	0.3908	0.8617	0.16	0.1557	0.5196	0.16	0.1634	0.8117	0.064	0.5816	0.9998	0.13	0.2774	0.9995	0.12	0.2853	0.7489	0.19
ACAP3	blue	0.506	Yes	-0.35	0.001727	0.008751	0.15	0.1819	0.4094	0.36	0.001222	0.01859	0.21	0.06579	0.2321	0.099	0.3918	0.6954	-0.01	0.93	0.9776	-0.086	0.4585	0.5955	0.17	0.143	0.3267	-0.19	0.09956	0.2648	-0.091	0.4334	0.8807	0.076	0.514	0.7972	-0.058	0.615	0.9297	-0.12	0.2818	0.9998	-0.0027	0.9817	0.9995	0.085	0.4604	0.8331	0.011
ACCS	blue	0.526	Yes	-0.4	0.0003753	0.002548	0.16	0.1517	0.3722	0.22	0.0568	0.1554	0.21	0.06373	0.228	-0.042	0.7188	0.885	0.21	0.06886	0.4068	0.019	0.8728	0.9178	0.21	0.06159	0.1978	0.0064	0.956	0.9759	-0.17	0.1345	0.7527	0.062	0.594	0.8364	-0.09	0.4369	0.8779	-0.11	0.3236	0.9998	0.016	0.892	0.9995	0.13	0.2613	0.7399	0.16
ACKR4	greenyellow	0.522	Yes	0.42	0.0001523	0.001206	0.061	0.5993	0.7694	0.029	0.8001	0.8764	0.069	0.5485	0.7235	0.1	0.3736	0.6818	-0.023	0.8419	0.9474	-0.16	0.1746	0.3201	-0.043	0.709	0.8336	-0.34	0.002184	0.04084	0.22	0.05701	0.7402	-0.11	0.3525	0.6855	-0.028	0.81	0.9664	-0.1	0.3792	0.9998	-0.13	0.2628	0.9995	-0.17	0.1317	0.6632	0.12
ACOX2	blue	0.507	Yes	-0.42	0.0001256	0.001034	0.14	0.225	0.4555	0.23	0.04329	0.1314	0.072	0.5345	0.7133	-0.0057	0.9605	0.9858	-0.28	0.0154	0.287	0.0013	0.9911	0.9949	0.31	0.006603	0.05352	0.13	0.2608	0.4523	-0.18	0.1241	0.7505	0.26	0.02394	0.3316	0.079	0.4974	0.899	0.11	0.3441	0.9998	0.2	0.07957	0.9995	0.32	0.004283	0.4937	0.044
ACP1	greenyellow	0.484	Yes	-0.37	0.0008702	0.005031	0.034	0.7697	0.8755	0.096	0.4085	0.5694	0.16	0.1646	0.374	0.18	0.1232	0.4292	0.054	0.642	0.8648	-0.34	0.002285	0.04585	-0.032	0.7837	0.8778	-0.34	0.002344	0.04232	0.17	0.1325	0.7527	-0.0066	0.9544	0.9848	0.087	0.4534	0.8796	0.013	0.9078	0.9998	0.011	0.9267	0.9995	-0.041	0.7224	0.9328	0.13
ACSF2	blue	0.524	Yes	-0.4	0.000266	0.001923	-0.017	0.882	0.9382	0.14	0.2245	0.3832	-0.062	0.5928	0.7552	-0.11	0.3427	0.6589	-0.14	0.2183	0.5887	0.076	0.5113	0.6398	0.32	0.004596	0.04433	0.016	0.8931	0.9384	-0.11	0.3516	0.8483	0.26	0.02157	0.3255	0.042	0.7152	0.9491	0.02	0.8605	0.9998	0.12	0.2967	0.9995	0.28	0.01424	0.5295	0.15
ACSL1	turquoise	0.504	Yes	-0.53	5.759e-07	1.145e-05	-0.23	0.04685	0.2041	-0.07	0.5473	0.6893	-0.061	0.5978	0.7582	-0.085	0.4603	0.7448	-0.004	0.9722	0.9912	-0.082	0.476	0.6098	0.074	0.5216	0.7013	0.12	0.3008	0.4894	0.2	0.08526	0.7459	0.1	0.3789	0.7067	0.13	0.2637	0.8317	0.13	0.2582	0.9998	0.039	0.7343	0.9995	0.056	0.6292	0.8979	0.39
ACSS1	blue	0.506	Yes	-0.36	0.001261	0.006808	-0.01	0.93	0.9646	0.2	0.08036	0.1948	-0.028	0.8099	0.8924	0.095	0.4116	0.7108	-0.054	0.6428	0.865	-0.068	0.5562	0.6761	0.18	0.1204	0.2953	-0.16	0.1688	0.3556	-0.046	0.6911	0.9363	-0.016	0.8932	0.9645	-0.15	0.19	0.8178	-0.14	0.2181	0.9998	-0.13	0.2421	0.9995	-0.022	0.8482	0.9639	0.0098
ACTR1B	blue	0.52	Yes	-0.41	0.0002354	0.001744	-0.084	0.4684	0.6757	0.11	0.3361	0.5012	0.011	0.9261	0.9624	0.11	0.3327	0.6501	-0.01	0.9288	0.9774	-0.063	0.5859	0.703	0.22	0.05369	0.1818	-0.078	0.4999	0.6577	-0.16	0.1759	0.7795	0.038	0.7444	0.9047	-0.12	0.2895	0.8389	-0.0029	0.9803	0.9998	-0.048	0.6784	0.9995	0.071	0.5413	0.865	-0.068
ADAL	turquoise	0.498	Yes	-0.4	0.0003288	0.002284	0.19	0.09911	0.3011	0.36	0.001374	0.01973	0.032	0.7805	0.8739	0.29	0.01023	0.1386	-0.017	0.8856	0.9605	-0.18	0.1258	0.2622	0.12	0.3148	0.5183	-0.36	0.001266	0.03144	0.025	0.8315	0.972	0.11	0.3307	0.6678	0.13	0.2428	0.8249	0.0033	0.9774	0.9998	0.14	0.2095	0.9995	0.1	0.3724	0.7988	0.072
ADAMTS13	blue	0.628	Yes	-0.57	5.999e-08	1.704e-06	0.1	0.3845	0.6067	0.27	0.01608	0.07198	-0.009	0.938	0.9691	0.066	0.5682	0.809	-0.12	0.3054	0.6609	-0.0081	0.9442	0.964	0.23	0.04174	0.1582	0.034	0.7687	0.858	-0.25	0.02888	0.7402	0.1	0.3777	0.7058	-0.045	0.6988	0.9442	-0.033	0.7765	0.9998	0.079	0.4937	0.9995	0.18	0.1095	0.6523	0.031
ADAMTSL3	turquoise	0.503	Yes	-0.41	0.0001915	0.00146	0.19	0.09235	0.2897	0.19	0.09422	0.2171	0.36	0.001271	0.04727	0.037	0.7521	0.8992	0.22	0.05966	0.3923	-0.25	0.0255	0.1114	-0.063	0.5863	0.7516	-0.23	0.04746	0.1792	-0.0028	0.9807	0.9967	-0.017	0.8837	0.9606	0.077	0.5072	0.9031	0.027	0.8131	0.9998	0.096	0.405	0.9995	0.02	0.8646	0.9685	0.04
ADAMTSL5	blue	0.524	Yes	-0.4	0.0003455	0.002377	0.067	0.5613	0.7419	0.29	0.009469	0.05386	0.04	0.7282	0.8427	0.099	0.391	0.6954	-0.019	0.8675	0.9551	-0.016	0.8878	0.9264	0.4	0.000298	0.01075	0.049	0.674	0.7909	0.027	0.8132	0.9661	0.35	0.001884	0.1885	0.15	0.1846	0.8175	0.14	0.2142	0.9998	0.18	0.1257	0.9995	0.32	0.004323	0.4937	0.25
ADCK4	blue	0.462	Yes	-0.35	0.001827	0.009148	-0.061	0.5991	0.7692	0.095	0.4096	0.5703	-0.016	0.8896	0.9415	0.085	0.4632	0.7464	0.014	0.9008	0.9664	-0.15	0.204	0.3519	0.27	0.0155	0.08817	0.012	0.9207	0.9553	-0.083	0.4725	0.8869	0.11	0.35	0.6831	-0.061	0.6012	0.925	0.033	0.7728	0.9998	-0.021	0.8558	0.9995	0.12	0.318	0.7681	0.029
ADCK5	blue	0.578	Yes	-0.47	1.794e-05	0.0002049	0.091	0.4294	0.6434	0.29	0.009252	0.0533	-0.049	0.6744	0.8101	0.16	0.178	0.5023	-0.061	0.5976	0.8405	-0.076	0.5101	0.6388	0.23	0.04456	0.1642	0.07	0.5475	0.6939	-0.21	0.06307	0.7402	-0.028	0.8087	0.9315	-0.25	0.02985	0.7674	-0.19	0.1014	0.9998	-0.16	0.1695	0.9995	0.011	0.9229	0.9803	0.006
ADCY6	blue	0.576	Yes	-0.43	0.0001136	0.000953	0.015	0.8997	0.9473	0.27	0.01825	0.07717	0.023	0.8412	0.9125	0.033	0.7742	0.9092	-0.065	0.577	0.8321	0.021	0.8551	0.9055	0.34	0.002327	0.03075	-0.087	0.45	0.6193	-0.048	0.6812	0.9328	0.14	0.2305	0.59	-0.08	0.4886	0.8953	-0.055	0.6331	0.9998	-0.046	0.693	0.9995	0.13	0.2453	0.7333	0.069
ADD3	turquoise	0.631	Yes	-0.54	4.876e-07	9.992e-06	0.049	0.6725	0.818	0.12	0.2842	0.4492	0.2	0.0738	0.2453	-0.014	0.9042	0.9641	0.17	0.1303	0.4964	-0.26	0.02182	0.1035	-0.026	0.8254	0.9045	-0.18	0.119	0.2918	0.18	0.1232	0.7505	0.021	0.8543	0.9502	0.094	0.4162	0.8727	0.017	0.8808	0.9998	0.025	0.8271	0.9995	-0.023	0.8439	0.9632	0.041
ADGRA3	turquoise	0.648	Yes	-0.54	4.802e-07	9.886e-06	0.054	0.6429	0.7988	0.22	0.05538	0.1528	0.17	0.1285	0.3256	-0.048	0.6782	0.8653	0.16	0.1694	0.5403	-0.29	0.01116	0.07842	0.19	0.09353	0.2523	-0.25	0.02898	0.1406	0.096	0.404	0.8673	0.18	0.1121	0.469	0.16	0.1757	0.8143	0.054	0.6413	0.9998	0.13	0.274	0.9995	0.17	0.1507	0.6788	0.2
ADGRE5	purple	0.403	Yes	0.28	0.01452	0.04686	0.097	0.4014	0.6218	0.16	0.1675	0.3162	0.29	0.01043	0.1036	0.14	0.2417	0.5711	0.12	0.2884	0.6493	-0.2	0.07802	0.1979	-0.25	0.02711	0.1228	-0.061	0.5971	0.7333	0.14	0.2355	0.7961	-0.17	0.1471	0.5107	-0.033	0.7737	0.9612	-0.082	0.4758	0.9998	-0.13	0.2628	0.9995	-0.21	0.06318	0.6099	-0.014
ADGRL1	blue	0.477	Yes	-0.35	0.00192	0.009514	-0.064	0.5779	0.7538	0.13	0.267	0.4306	0.0096	0.9339	0.9666	0.11	0.327	0.6465	-0.041	0.7261	0.9049	-0.17	0.1437	0.2837	0.28	0.01225	0.07615	-0.089	0.4435	0.6141	-0.027	0.8186	0.9668	0.16	0.1557	0.5196	-0.036	0.7574	0.9572	-0.023	0.844	0.9998	-0.027	0.8184	0.9995	0.15	0.2018	0.7057	0.14
ADPRHL2	blue	0.486	Yes	0.43	9.081e-05	0.0007919	0.17	0.1293	0.3451	0.18	0.1196	0.2552	0.17	0.1336	0.3323	0.16	0.1629	0.4858	0.039	0.7352	0.9083	-0.054	0.6408	0.7472	0.14	0.2161	0.4166	-0.19	0.09035	0.2509	0.039	0.739	0.9472	-0.0062	0.9575	0.9861	-0.09	0.4385	0.8779	-0.12	0.2902	0.9998	-0.094	0.4141	0.9995	-0.038	0.7407	0.9377	0.12
AGL	turquoise	0.499	Yes	-0.35	0.001647	0.008438	-0.029	0.8018	0.8938	0.09	0.4357	0.5944	0.065	0.5726	0.74	-0.011	0.9216	0.9718	0.17	0.1513	0.5197	-0.15	0.1865	0.3328	0.12	0.299	0.5041	-0.27	0.0198	0.1168	0.23	0.04548	0.7402	0.13	0.2745	0.6254	0.14	0.2084	0.8249	0.11	0.3307	0.9998	0.051	0.657	0.9995	0.069	0.5517	0.8682	0.19
AGMAT	turquoise	0.47	Yes	-0.4	0.0002695	0.001941	0.1	0.3858	0.6081	0.089	0.4427	0.601	0.16	0.1626	0.3711	0.12	0.3069	0.6313	0.25	0.02811	0.3236	-0.24	0.0318	0.124	-0.037	0.7491	0.8576	-0.013	0.9093	0.9485	0.12	0.2862	0.8171	0.097	0.4002	0.7212	0.21	0.065	0.7674	0.21	0.06655	0.9998	0.17	0.1487	0.9995	0.086	0.4547	0.831	0.22
AIFM3	blue	0.533	Yes	-0.41	0.0002342	0.001739	0.26	0.02302	0.1445	0.32	0.005193	0.03891	0.16	0.1616	0.3698	0.19	0.1007	0.3912	0.082	0.4784	0.7812	-0.17	0.1292	0.2659	0.16	0.1779	0.3695	-0.22	0.0552	0.1934	-0.069	0.5496	0.9047	0.1	0.3729	0.7015	0.053	0.6501	0.9356	-0.023	0.8418	0.9998	0.1	0.3819	0.9995	0.12	0.2889	0.7514	0.06
AKAP1	blue	0.554	Yes	-0.43	7.875e-05	0.0007036	0.25	0.02746	0.1574	0.32	0.00484	0.03744	0.31	0.005415	0.07993	0.17	0.1513	0.4703	0.044	0.704	0.8974	-0.12	0.2965	0.4472	0.096	0.4073	0.6065	-0.061	0.5957	0.7322	0.069	0.5489	0.904	0.13	0.2603	0.6147	0.079	0.4959	0.8984	0.061	0.6004	0.9998	0.065	0.5753	0.9995	0.11	0.3415	0.7814	0.16
AKAP7	turquoise	0.49	Yes	-0.43	8.823e-05	0.0007729	0.023	0.8441	0.9173	0.0077	0.9468	0.9695	-0.074	0.5237	0.7063	-0.044	0.7044	0.8782	-0.15	0.1952	0.5657	0.031	0.7913	0.8603	0.21	0.06199	0.1989	-0.18	0.1188	0.2916	0.15	0.2039	0.7847	0.094	0.4155	0.7333	-0.025	0.8281	0.9695	-0.023	0.8399	0.9998	-0.048	0.6778	0.9995	0.063	0.585	0.8813	0.23
ALAD	blue	0.602	Yes	-0.49	5.869e-06	8.248e-05	-0.069	0.5527	0.7359	0.11	0.3328	0.4982	0.081	0.483	0.6742	-0.094	0.4159	0.7129	-0.14	0.2206	0.5907	-0.11	0.329	0.4797	0.25	0.03114	0.1342	-0.023	0.8422	0.9061	-0.00021	0.9985	0.9998	0.18	0.111	0.4675	0.022	0.8502	0.9751	-0.013	0.9096	0.9998	0.043	0.7086	0.9995	0.17	0.1312	0.6632	0.099
ALCAM	turquoise	0.474	Yes	-0.34	0.002843	0.0129	0.039	0.734	0.8528	0.094	0.4174	0.5777	0.22	0.05499	0.2137	-0.17	0.1374	0.4493	0.14	0.2243	0.5951	-0.21	0.07088	0.1873	0.2	0.08315	0.2342	-0.26	0.02463	0.1297	0.063	0.5865	0.9115	0.075	0.5158	0.7984	-0.019	0.8712	0.9806	-0.11	0.3617	0.9998	-0.023	0.843	0.9995	0.068	0.5579	0.8704	0.17
ALG10B	turquoise	0.453	Yes	-0.35	0.001777	0.008941	0.069	0.5523	0.7358	0.11	0.341	0.5064	0.16	0.1549	0.36	-0.032	0.7853	0.9146	0.12	0.2806	0.6427	-0.24	0.03394	0.1283	0.16	0.1763	0.3684	-0.15	0.2018	0.3917	0.046	0.6913	0.9364	0.11	0.3309	0.668	0.081	0.4842	0.8931	0.047	0.6829	0.9998	0.064	0.578	0.9995	0.099	0.3914	0.8096	0.079
ALS2CL	blue	0.546	Yes	-0.4	0.0003156	0.002209	0.091	0.4289	0.6428	0.34	0.002625	0.02688	0.069	0.5483	0.7235	0.12	0.2931	0.6196	-0.04	0.7309	0.9064	-0.096	0.408	0.5516	0.3	0.008543	0.06228	-0.17	0.1501	0.3327	-0.13	0.2553	0.801	0.1	0.3744	0.7026	-0.096	0.4066	0.8706	-0.13	0.273	0.9998	-0.026	0.8241	0.9995	0.13	0.2503	0.7357	0.038
AMMECR1	greenyellow	0.444	Yes	0.31	0.006322	0.02461	0.15	0.1951	0.4242	0.16	0.1768	0.3277	0.086	0.4591	0.6544	0.083	0.4727	0.7527	0.1	0.3749	0.7118	-0.073	0.5256	0.652	0.14	0.2152	0.4156	-0.42	0.0001586	0.01352	0.14	0.2183	0.7905	0.035	0.7631	0.911	0.023	0.8436	0.9735	0.049	0.6709	0.9998	-0.053	0.6476	0.9995	-0.015	0.9004	0.9769	0.11
AMOT	turquoise	0.466	Yes	-0.41	0.0002028	0.001536	-0.0019	0.9871	0.9936	-0.046	0.6896	0.801	0.25	0.0262	0.1546	0.058	0.6152	0.8346	0.071	0.5376	0.8129	-0.23	0.04692	0.1518	-0.017	0.8858	0.939	-0.27	0.01849	0.1133	0.25	0.02699	0.7402	0.11	0.3506	0.6834	0.17	0.1431	0.8067	0.15	0.208	0.9998	0.055	0.6329	0.9995	0.029	0.7992	0.9535	0.077
AMPD2	blue	0.551	Yes	-0.41	0.0002547	0.00186	0.11	0.3312	0.5606	0.22	0.05797	0.1577	0.22	0.0495	0.2035	0.032	0.7816	0.9125	-0.00039	0.9973	0.9995	-0.041	0.7232	0.811	0.09	0.4341	0.6294	-0.063	0.5883	0.7257	-0.088	0.4462	0.8834	0.064	0.5822	0.8321	0.0085	0.9418	0.992	-0.01	0.931	0.9998	0.067	0.5644	0.9995	0.091	0.433	0.8246	-0.0077
AMT	blue	0.556	Yes	-0.61	4.034e-09	1.793e-07	0.14	0.2219	0.4525	0.27	0.01712	0.07467	0.25	0.02829	0.1602	0.15	0.1953	0.5233	0.097	0.4004	0.7307	-0.29	0.01149	0.07935	-0.088	0.445	0.6385	-0.019	0.8673	0.9226	-0.23	0.04248	0.7402	-0.16	0.1684	0.5312	-0.11	0.3598	0.8536	-0.048	0.6785	0.9998	0.0069	0.9527	0.9995	-0.067	0.5651	0.8711	-0.15
ANKIB1	turquoise	0.499	Yes	-0.35	0.001756	0.008862	0.09	0.4379	0.6502	0.26	0.02273	0.08779	0.2	0.07738	0.2497	-0.021	0.8542	0.942	0.16	0.1546	0.5239	-0.22	0.05098	0.1586	0.18	0.1078	0.2754	-0.095	0.4125	0.5882	0.13	0.2528	0.8003	0.18	0.116	0.4763	0.12	0.293	0.8394	0.033	0.7746	0.9998	0.071	0.5403	0.9995	0.14	0.241	0.7306	0.1
ANKRD46	turquoise	0.59	Yes	-0.54	5.335e-07	1.077e-05	-0.031	0.7881	0.8848	-0.015	0.8965	0.9379	-0.042	0.7162	0.8345	-0.015	0.8965	0.9609	0.19	0.09228	0.4439	-0.044	0.7056	0.7979	0.2	0.07495	0.2212	-0.099	0.3926	0.5721	0.068	0.5596	0.9064	0.095	0.4114	0.7295	0.018	0.8754	0.9815	0.072	0.5362	0.9998	-0.009	0.9379	0.9995	0.065	0.5726	0.8744	0.052
ANO10	turquoise	0.497	Yes	-0.57	5.439e-08	1.561e-06	-0.4	0.0003296	0.02373	-0.29	0.01135	0.05891	-0.25	0.0255	0.1521	-0.27	0.01614	0.1695	-0.15	0.1839	0.554	-0.21	0.06835	0.1832	0.21	0.06992	0.2122	0.074	0.5239	0.6751	0.11	0.3512	0.8483	0.16	0.1659	0.5284	0.094	0.4169	0.8729	0.076	0.5134	0.9998	0.049	0.67	0.9995	0.12	0.3135	0.7649	0.08
ANO7	blue	0.509	Yes	-0.38	0.0005772	0.003642	0.17	0.1331	0.3489	0.36	0.001118	0.01775	0.14	0.2115	0.4269	0.12	0.2904	0.6177	0.073	0.5256	0.8054	-0.15	0.2021	0.3498	0.12	0.305	0.5094	-0.22	0.05451	0.1926	-0.056	0.6273	0.9208	0.018	0.8745	0.9574	-0.038	0.7454	0.9565	-0.14	0.2343	0.9998	-0.0039	0.9734	0.9995	0.032	0.7827	0.9495	-0.011
ANO8	blue	0.519	Yes	-0.37	0.000782	0.004614	0.078	0.4996	0.699	0.3	0.007799	0.04851	0.09	0.4388	0.6386	0.067	0.5612	0.8037	0.096	0.4045	0.7336	-0.11	0.3196	0.471	0.19	0.09562	0.2558	-0.15	0.1857	0.3727	-0.15	0.184	0.7807	0.05	0.6678	0.8738	-0.064	0.5832	0.9194	-0.061	0.6005	0.9998	0.016	0.8926	0.9995	0.092	0.4248	0.8217	-0.047
ANO9	blue	0.514	Yes	-0.37	0.001034	0.005786	0.15	0.2028	0.4323	0.3	0.008519	0.05102	0.088	0.4452	0.6435	0.039	0.7353	0.8917	-0.12	0.3181	0.671	-0.26	0.02333	0.1068	0.1	0.383	0.5843	-0.012	0.9195	0.9549	-0.2	0.07843	0.7459	0.013	0.9115	0.9704	-0.075	0.5159	0.9034	-0.16	0.1676	0.9998	0.028	0.8085	0.9995	0.074	0.5246	0.8597	-0.0022
ANXA5	yellow	0.397	Yes	0.29	0.01166	0.0395	0.17	0.1465	0.3653	0.15	0.1799	0.3316	0.22	0.05334	0.2111	0.05	0.6674	0.8605	0.023	0.8439	0.9474	-0.31	0.005751	0.06173	-0.098	0.3964	0.597	-0.23	0.04462	0.1743	0.044	0.7026	0.9366	-0.0077	0.9469	0.9828	0.13	0.2578	0.8291	0.046	0.6898	0.9998	0.097	0.4023	0.9995	-0.0014	0.9905	0.998	0.038
AP1AR	turquoise	0.527	Yes	-0.43	0.0001037	0.0008831	-0.21	0.06287	0.2369	-0.011	0.9275	0.9582	-0.046	0.6882	0.8194	-0.2	0.08022	0.3536	-0.035	0.7631	0.9178	-0.025	0.8281	0.8862	0.29	0.01085	0.07116	-0.18	0.1179	0.2901	0.15	0.1896	0.7807	0.17	0.1441	0.5075	0.018	0.8795	0.982	-0.021	0.8561	0.9998	-0.039	0.7353	0.9995	0.11	0.354	0.7889	0.14
APBB2	turquoise	0.495	Yes	-0.38	0.000599	0.00375	0.22	0.05406	0.2191	0.18	0.1235	0.2606	0.43	0.0001158	0.02684	0.056	0.6271	0.8407	0.19	0.1021	0.4584	-0.28	0.01411	0.08635	-0.048	0.6796	0.8157	-0.14	0.2164	0.4062	0.25	0.02933	0.7402	0.11	0.3305	0.6678	0.21	0.06086	0.7674	0.1	0.3686	0.9998	0.11	0.324	0.9995	0.056	0.6303	0.8979	0.18
APC	turquoise	0.446	Yes	-0.3	0.007928	0.02934	0.042	0.7178	0.8436	0.16	0.1654	0.3136	0.24	0.03484	0.1748	-0.11	0.327	0.6465	0.16	0.1587	0.5269	-0.23	0.0463	0.1511	0.16	0.1516	0.3384	-0.1	0.3778	0.5589	0.2	0.08607	0.7459	0.21	0.06178	0.3954	0.17	0.1387	0.8019	0.066	0.5695	0.9998	0.086	0.4592	0.9995	0.15	0.1858	0.6986	0.18
APOL2	blue	0.528	Yes	0.46	2.237e-05	0.0002467	0.13	0.2635	0.4954	0.26	0.02285	0.088	0.14	0.2323	0.4492	0.084	0.4654	0.7476	-0.047	0.6824	0.8868	-0.08	0.4919	0.6231	0.27	0.01609	0.09042	-0.089	0.4396	0.6109	0.081	0.4825	0.8894	0.13	0.2597	0.6147	-0.048	0.6808	0.9391	-0.11	0.3454	0.9998	-0.11	0.3596	0.9995	0.059	0.6076	0.8908	0.17
APOL6	turquoise	0.515	Yes	0.51	2.711e-06	4.269e-05	0.1	0.383	0.6056	0.14	0.2128	0.3696	0.22	0.05187	0.2087	-0.027	0.8132	0.9268	0.074	0.5214	0.8035	-0.2	0.08084	0.2016	0.2	0.07907	0.2276	-0.15	0.1852	0.3723	0.28	0.01395	0.7402	0.25	0.02766	0.3373	0.22	0.05913	0.7674	0.069	0.5533	0.9998	0.091	0.4334	0.9995	0.15	0.1904	0.7008	0.29
APPL1	turquoise	0.555	Yes	-0.42	0.0001186	0.0009875	-0.077	0.5072	0.7041	0.017	0.8807	0.9282	0.11	0.3222	0.535	-0.054	0.6429	0.8483	0.12	0.308	0.663	-0.24	0.03187	0.1241	0.12	0.2808	0.4862	-0.18	0.1209	0.2944	0.12	0.282	0.8164	0.066	0.5712	0.8268	0.02	0.8619	0.9781	0.012	0.9164	0.9998	-0.04	0.7296	0.9995	0.034	0.7682	0.9462	0.089
ARHGAP18	turquoise	0.486	Yes	-0.37	0.0007874	0.004636	-0.13	0.2726	0.5047	-0.0091	0.9372	0.9641	-0.023	0.842	0.9128	-0.21	0.06523	0.3234	-0.038	0.7409	0.9096	-0.064	0.5813	0.6988	0.21	0.06578	0.2058	-0.097	0.3998	0.578	0.089	0.4408	0.8817	0.19	0.09965	0.4544	0.062	0.5937	0.9226	0.0032	0.978	0.9998	0.045	0.7002	0.9995	0.16	0.1665	0.6847	0.14
ARHGEF16	blue	0.479	Yes	-0.33	0.003728	0.01607	-0.016	0.8934	0.9445	0.17	0.1339	0.2733	0.026	0.8207	0.8992	0.0077	0.9471	0.981	-0.094	0.4165	0.7415	-0.01	0.9295	0.9547	0.4	0.0003105	0.01103	-0.0057	0.9606	0.9786	-0.062	0.5903	0.9117	0.2	0.08042	0.4287	-0.049	0.6741	0.9381	-0.043	0.7096	0.9998	-0.0019	0.9869	0.9995	0.2	0.08333	0.6265	0.19
ARHGEF40	blue	0.485	Yes	-0.38	0.0006309	0.0039	0.12	0.2861	0.5177	0.18	0.1142	0.2476	0.26	0.02288	0.1443	0.036	0.7583	0.9022	0.18	0.1256	0.4907	0.052	0.6525	0.7563	-0.034	0.7664	0.8679	-0.13	0.2631	0.455	0.054	0.6381	0.9211	0.018	0.8756	0.9574	0.024	0.8331	0.9708	0.043	0.7074	0.9998	0.028	0.8096	0.9995	0.013	0.9077	0.9776	-0.029
ARL15	turquoise	0.629	Yes	-0.66	5.225e-11	4.51e-09	-0.0094	0.9353	0.9675	0.031	0.7888	0.8686	0.088	0.449	0.6468	0.047	0.6852	0.8693	0.17	0.1342	0.4997	-0.13	0.2626	0.4147	-0.097	0.399	0.5992	-0.092	0.4259	0.6	0.15	0.1987	0.7825	0.035	0.7606	0.9101	0.19	0.09958	0.7851	0.16	0.1739	0.9998	0.13	0.2479	0.9995	0.013	0.9113	0.9784	-0.093
ARL2BP	greenyellow	0.536	Yes	0.42	0.0001579	0.001243	-0.085	0.46	0.6685	0.0067	0.954	0.9737	-0.11	0.3572	0.5664	0.041	0.7235	0.8862	0.075	0.5164	0.801	-0.28	0.0151	0.08894	0.29	0.01152	0.07361	-0.25	0.0301	0.1435	0.042	0.7141	0.9387	0.16	0.1767	0.5402	0.11	0.3257	0.846	0.058	0.6192	0.9998	0.08	0.4876	0.9995	0.13	0.2571	0.7366	0.12
ARL6IP1	greenyellow	0.569	Yes	0.48	1.222e-05	0.0001505	-0.21	0.07199	0.2547	-0.12	0.3017	0.4674	-0.076	0.5087	0.6937	-0.066	0.5702	0.8097	0.022	0.8505	0.9487	0.024	0.8331	0.8898	0.083	0.4739	0.6629	-0.27	0.0184	0.1132	0.2	0.07461	0.7403	-0.054	0.6434	0.8618	-0.094	0.4172	0.8729	-0.1	0.389	0.9998	-0.17	0.1369	0.9995	-0.11	0.3587	0.7916	0.26
ARL6IP5	greenyellow	0.453	Yes	0.34	0.002232	0.01071	0.1	0.3669	0.5934	0.016	0.8893	0.9343	0.15	0.2076	0.4229	0.033	0.7788	0.9116	0.1	0.3706	0.709	-0.26	0.02223	0.1046	-0.036	0.7533	0.8602	-0.36	0.001131	0.02998	0.19	0.09745	0.7478	-0.039	0.7338	0.901	0.076	0.5136	0.9034	-0.087	0.4539	0.9998	-0.031	0.7888	0.9995	-0.1	0.3773	0.8	0.021
ARMCX5	turquoise	0.506	Yes	-0.39	0.000542	0.003449	0.2	0.07434	0.2589	0.19	0.1068	0.2373	0.26	0.02316	0.145	0.089	0.4396	0.7291	0.15	0.1911	0.5617	-0.24	0.03461	0.1296	0.013	0.9138	0.9556	-0.15	0.2079	0.3976	0.057	0.6237	0.9208	0.046	0.6916	0.8853	0.047	0.6867	0.9406	0.049	0.6749	0.9998	0.016	0.8871	0.9995	0.035	0.7633	0.9435	0.054
ARNTL2	yellow	0.482	Yes	0.36	0.001448	0.007616	0.19	0.1016	0.3055	0.22	0.05815	0.158	0.066	0.571	0.7387	0.12	0.2956	0.6216	0.2	0.08576	0.4332	-0.25	0.02784	0.1162	-0.092	0.4255	0.6226	-0.31	0.006954	0.07066	0.042	0.7151	0.939	-0.15	0.1967	0.5587	-0.047	0.688	0.9413	-0.11	0.3345	0.9998	-0.075	0.5178	0.9995	-0.15	0.1874	0.7004	-0.037
ARPC3	greenyellow	0.511	Yes	0.39	0.0003866	0.00261	0.15	0.1851	0.4132	0.17	0.1471	0.291	-0.016	0.8908	0.9422	0.25	0.02549	0.2095	-0.0091	0.9377	0.9801	-0.27	0.01869	0.0969	0.092	0.4242	0.622	-0.37	0.0008896	0.02674	0.095	0.4122	0.8704	0.021	0.8533	0.95	0.031	0.7894	0.9634	-0.11	0.3615	0.9998	-0.018	0.8744	0.9995	-0.014	0.9061	0.9776	0.1
ARPC5	turquoise	0.455	Yes	0.44	6.977e-05	0.0006334	-0.12	0.2932	0.525	-0.045	0.6989	0.8074	-0.14	0.2403	0.4574	0.056	0.6287	0.8412	-0.062	0.5927	0.8389	-0.15	0.1975	0.3452	0.25	0.02805	0.1255	-0.25	0.02886	0.1404	0.15	0.1872	0.7807	0.026	0.8215	0.9365	-0.07	0.5459	0.9092	-0.088	0.4461	0.9998	-0.17	0.1458	0.9995	-0.042	0.7138	0.9287	0.17
ARRB2	blue	0.525	Yes	-0.38	0.0006029	0.003767	0.19	0.1025	0.307	0.33	0.003583	0.03188	0.21	0.07235	0.2433	0.12	0.2795	0.6081	-0.001	0.9928	0.998	-0.3	0.007366	0.06625	0.094	0.4178	0.6163	-0.23	0.04522	0.1753	0.041	0.7232	0.9419	0.081	0.4851	0.7807	0.053	0.6487	0.9354	-0.072	0.5331	0.9998	0.0096	0.9336	0.9995	0.044	0.7014	0.9221	0.064
ARV1	greenyellow	0.42	Yes	-0.29	0.009313	0.03322	0.11	0.3554	0.5834	0.17	0.1472	0.2911	0.12	0.3119	0.5258	0.15	0.1856	0.5123	-0.063	0.5837	0.8357	-0.34	0.002451	0.04732	-0.044	0.7017	0.8287	-0.4	0.0003636	0.01774	0.051	0.6615	0.9279	-0.035	0.7611	0.9102	0.038	0.7444	0.9565	-0.053	0.6465	0.9998	0.043	0.7085	0.9995	-0.032	0.7819	0.9495	-0.034
ARVCF	blue	0.493	Yes	-0.37	0.0009247	0.00528	0.05	0.6645	0.8134	0.22	0.05114	0.1454	0.056	0.6273	0.7781	0.044	0.7068	0.8788	0.085	0.4631	0.7724	0.067	0.5644	0.6829	0.44	7.1e-05	0.005197	-0.13	0.2654	0.4569	-0.055	0.6334	0.9208	0.12	0.2791	0.6299	-0.16	0.1575	0.8096	-0.11	0.3462	0.9998	-0.13	0.2439	0.9995	0.11	0.3231	0.7701	0.12
ASCC3	yellow	0.393	Yes	0.29	0.01022	0.03569	0.1	0.3812	0.604	0.073	0.5284	0.6743	0.096	0.4072	0.611	-0.0048	0.9672	0.9874	-0.023	0.8397	0.947	-0.18	0.1126	0.2444	0.014	0.9031	0.9498	-0.31	0.005418	0.0623	0.14	0.2283	0.7961	0.074	0.5245	0.8026	0.18	0.1241	0.7986	0.055	0.6332	0.9998	0.14	0.2288	0.9995	0.052	0.6557	0.9068	0.19
ASH2L	turquoise	0.466	Yes	-0.34	0.002723	0.01247	0.21	0.06474	0.241	0.27	0.01741	0.07537	0.14	0.2288	0.4459	0.2	0.07991	0.3531	0.11	0.3521	0.6947	-0.31	0.006374	0.06345	0.12	0.2884	0.4939	-0.12	0.2949	0.4848	0.16	0.1566	0.7699	0.19	0.09092	0.4416	0.22	0.05205	0.7674	0.11	0.3302	0.9998	0.14	0.24	0.9995	0.14	0.2104	0.713	0.22
ASNS	turquoise	0.443	Yes	0.38	0.0006699	0.004074	0.28	0.01449	0.1161	0.44	5.086e-05	0.005157	0.23	0.03982	0.1855	0.17	0.1317	0.4418	0.27	0.01796	0.2956	-0.23	0.04289	0.1455	-0.051	0.658	0.8007	-0.32	0.004249	0.05543	0.025	0.8277	0.9706	-0.053	0.6444	0.8626	0.074	0.5252	0.9036	-0.074	0.5242	0.9998	0.052	0.6556	0.9995	-0.064	0.5816	0.8798	-0.026
ASPA	turquoise	0.577	Yes	-0.62	1.633e-09	8.266e-08	-0.069	0.5521	0.7357	0.099	0.3915	0.5532	-0.0087	0.9399	0.9702	-0.095	0.4136	0.7119	-0.13	0.2757	0.6378	-0.14	0.2318	0.3824	0.14	0.233	0.4343	-0.24	0.0347	0.1533	0.04	0.7281	0.9442	0.0061	0.958	0.9862	-0.073	0.5273	0.9036	-0.19	0.1008	0.9998	-0.084	0.4663	0.9995	-0.034	0.7705	0.9463	-0.073
ASTN2	turquoise	0.555	Yes	-0.56	9.818e-08	2.607e-06	0.25	0.02821	0.1595	0.25	0.0286	0.1012	0.43	8.755e-05	0.02311	0.13	0.2757	0.6056	0.2	0.0877	0.4362	-0.27	0.01902	0.0977	-0.2	0.08841	0.243	-0.33	0.003039	0.04759	-0.028	0.8102	0.9661	-0.12	0.316	0.6578	0.044	0.7044	0.945	-0.049	0.6694	0.9998	0.042	0.7137	0.9995	-0.085	0.4617	0.8334	-0.078
ATG3	turquoise	0.471	Yes	-0.38	0.0006829	0.00414	0.28	0.01356	0.1126	0.35	0.001682	0.02143	0.24	0.0389	0.1835	0.23	0.03975	0.2579	0.26	0.02236	0.3088	-0.39	0.000405	0.03424	0.0074	0.9492	0.9745	-0.18	0.11	0.2792	0.15	0.2018	0.7844	0.039	0.7382	0.9026	0.078	0.4977	0.8991	-0.028	0.8057	0.9998	-0.014	0.9055	0.9995	-0.027	0.8169	0.9576	0.04
ATG4B	blue	0.477	Yes	-0.33	0.003521	0.01535	0.12	0.2844	0.516	0.35	0.002108	0.02432	0.11	0.3295	0.5415	0.097	0.4026	0.704	0.091	0.4324	0.7492	-0.11	0.3455	0.4952	0.23	0.04171	0.1581	-0.093	0.4198	0.595	-0.045	0.6967	0.9366	0.073	0.5265	0.8031	-0.056	0.6315	0.9321	-0.11	0.3536	0.9998	-0.031	0.787	0.9995	0.065	0.5749	0.8752	0.059
ATG4D	blue	0.479	Yes	-0.35	0.002021	0.009927	-0.014	0.9051	0.9505	0.077	0.5044	0.6546	-0.036	0.7589	0.8606	0.0072	0.9502	0.9818	-0.24	0.03263	0.339	0.045	0.6962	0.791	0.31	0.006108	0.0514	-0.04	0.7276	0.8299	-0.092	0.4264	0.8765	0.15	0.187	0.5472	-0.086	0.4572	0.8799	-0.046	0.69	0.9998	-0.045	0.6976	0.9995	0.15	0.2071	0.7098	0.1
ATL2	turquoise	0.504	Yes	-0.37	0.0009436	0.00537	-0.16	0.1754	0.4023	-0.00019	0.9987	0.9991	-0.017	0.8803	0.9364	-0.2	0.08081	0.3539	0.088	0.4489	0.7621	-0.18	0.1208	0.256	0.35	0.001657	0.02558	-0.12	0.28	0.4708	0.075	0.5178	0.8981	0.25	0.02933	0.3384	0.15	0.2031	0.8228	0.12	0.2944	0.9998	0.14	0.2272	0.9995	0.23	0.04289	0.5851	0.24
ATOX1	magenta	0.455	Yes	0.37	0.001016	0.0057	0.038	0.744	0.8592	-0.013	0.911	0.9474	-0.11	0.3338	0.546	0.0053	0.9637	0.9865	-0.25	0.03093	0.3341	-0.025	0.8297	0.8873	-0.0042	0.9708	0.9858	0.18	0.1081	0.2766	-0.11	0.3315	0.8405	0.018	0.8752	0.9574	0.03	0.7945	0.9641	0.014	0.9033	0.9998	0.081	0.4825	0.9995	0.031	0.7919	0.9522	-0.046
ATP2C2	turquoise	0.5	Yes	-0.49	5.773e-06	8.138e-05	0.23	0.04806	0.2066	0.28	0.0121	0.06102	0.25	0.03005	0.1649	0.21	0.06362	0.3197	0.2	0.08142	0.4284	-0.25	0.02838	0.1174	-0.21	0.07286	0.2176	-0.2	0.0805	0.2352	0.082	0.48	0.8888	-0.093	0.42	0.7365	0.13	0.2737	0.8343	0.11	0.3424	0.9998	0.089	0.4412	0.9995	-0.09	0.4383	0.826	0.01
ATP5S	turquoise	0.516	Yes	-0.42	0.0001443	0.00115	-0.14	0.229	0.4596	0.048	0.6787	0.7921	-0.11	0.3274	0.5395	-0.02	0.8626	0.9451	-0.038	0.7441	0.9101	0.055	0.6324	0.7409	0.47	1.948e-05	0.003065	-0.18	0.1258	0.3014	0.071	0.5403	0.9026	0.26	0.02492	0.333	0.065	0.5754	0.918	0.16	0.1703	0.9998	0.067	0.5609	0.9995	0.23	0.04594	0.5947	0.12
ATP6V0E1	greenyellow	0.45	Yes	0.44	5.994e-05	0.0005597	-0.22	0.0519	0.2151	-0.21	0.07163	0.1808	-0.27	0.01639	0.1253	-0.18	0.1082	0.405	-0.25	0.02889	0.3269	0.092	0.4274	0.5694	0.11	0.3509	0.5545	-0.18	0.1148	0.2858	-0.13	0.2743	0.8145	0.031	0.7867	0.9227	-0.0055	0.9624	0.9963	0.0077	0.9472	0.9998	0.051	0.6584	0.9995	0.054	0.6405	0.9005	-0.079
AUNIP	yellow	0.479	Yes	0.37	0.0008907	0.005123	0.37	0.00109	0.03836	0.34	0.002404	0.02583	0.29	0.009226	0.09938	0.4	0.0002668	0.03297	0.31	0.006451	0.2506	-0.15	0.2079	0.3564	-0.24	0.03522	0.1431	-0.3	0.008098	0.0765	0.17	0.1366	0.753	-0.13	0.2725	0.6241	0.14	0.2358	0.8249	0.029	0.8034	0.9998	0.042	0.72	0.9995	-0.16	0.173	0.6887	0.072
AVIL	turquoise	0.517	Yes	-0.59	1.595e-08	5.696e-07	0.025	0.8312	0.9104	0.17	0.1374	0.2774	0.28	0.0133	0.1162	0.027	0.814	0.9271	-0.012	0.9199	0.9745	-0.27	0.01936	0.09814	0.11	0.3525	0.556	-0.034	0.7674	0.857	0.2	0.08585	0.7459	0.13	0.2447	0.6031	0.097	0.399	0.8654	0.042	0.7187	0.9998	0.013	0.9122	0.9995	0.072	0.5359	0.8635	0.13
AZI2	turquoise	0.442	Yes	-0.3	0.007146	0.02705	0.091	0.4308	0.6445	0.2	0.0752	0.1868	0.087	0.4498	0.6474	-0.043	0.7129	0.8817	0.19	0.09682	0.4499	-0.13	0.242	0.3935	0.25	0.02735	0.1232	-0.21	0.06668	0.2135	0.19	0.105	0.7479	0.19	0.1038	0.4588	0.087	0.4506	0.8794	-0.039	0.7339	0.9998	0.016	0.8875	0.9995	0.11	0.3393	0.7798	0.15
AZIN1	turquoise	0.44	Yes	-0.33	0.002975	0.01336	-0.22	0.05525	0.2207	-0.055	0.6341	0.7575	-0.13	0.2556	0.4732	-0.18	0.1121	0.4116	0.07	0.5455	0.8158	-0.12	0.3008	0.4517	0.22	0.04933	0.1731	-0.2	0.08728	0.2462	-0.0078	0.9465	0.9904	0.11	0.3224	0.6626	0.029	0.8031	0.965	0.035	0.7601	0.9998	0.043	0.7127	0.9995	0.1	0.3883	0.808	-0.036
B4GALT1	turquoise	0.44	Yes	0.49	4.839e-06	6.946e-05	-0.033	0.7787	0.8807	0.052	0.6507	0.7711	0.2	0.08252	0.2575	-0.081	0.4823	0.7587	0.16	0.1539	0.5233	-0.18	0.1083	0.2395	0.19	0.09894	0.2613	-0.12	0.293	0.483	0.25	0.0264	0.7402	0.11	0.3254	0.6651	0.044	0.704	0.945	-0.088	0.4441	0.9998	-0.058	0.6137	0.9995	0.02	0.866	0.9687	0.22
B4GALT6	turquoise	0.652	Yes	-0.61	2.962e-09	1.39e-07	0.0071	0.9511	0.9744	0.052	0.6507	0.7711	0.095	0.4106	0.6138	0.012	0.9164	0.9688	0.074	0.5244	0.8051	-0.13	0.2543	0.4065	0.24	0.03307	0.138	-0.18	0.1161	0.2879	0.21	0.07199	0.7402	0.15	0.1809	0.5431	0.045	0.6964	0.9425	0.044	0.7016	0.9998	-0.056	0.6263	0.9995	0.08	0.4901	0.8432	0.21
BAHCC1	blue	0.486	Yes	-0.36	0.001436	0.007573	0.032	0.7825	0.8824	0.15	0.2058	0.3613	0.14	0.2128	0.4282	0.033	0.7743	0.9092	-0.042	0.7157	0.9012	-0.21	0.06248	0.1758	0.14	0.2113	0.4113	-0.07	0.5466	0.6932	-0.069	0.5536	0.9054	0.036	0.7558	0.9083	-0.086	0.4568	0.8799	-0.093	0.4219	0.9998	-0.028	0.8058	0.9995	0.059	0.6116	0.8926	0.13
BAIAP2L2	blue	0.5	Yes	-0.36	0.001483	0.007763	0.0093	0.936	0.9677	0.18	0.1245	0.2618	-0.048	0.6757	0.8109	0.004	0.9722	0.989	-0.11	0.3521	0.6947	-0.013	0.913	0.9436	0.25	0.03137	0.1346	0.043	0.7076	0.8157	-0.042	0.7148	0.9388	0.14	0.2162	0.5783	-0.049	0.6743	0.9381	-0.073	0.5262	0.9998	-0.018	0.8772	0.9995	0.14	0.2335	0.7299	0.13
BAIAP3	blue	0.605	Yes	-0.62	2.384e-09	1.15e-07	0.23	0.0476	0.2053	0.23	0.04418	0.133	0.12	0.312	0.5259	0.17	0.1441	0.459	0.026	0.8246	0.9414	-0.059	0.6129	0.7255	-0.0039	0.9733	0.9871	-0.29	0.01135	0.08965	-0.019	0.8698	0.9788	-0.023	0.84	0.9439	-0.015	0.8959	0.9833	-0.068	0.5554	0.9998	-0.004	0.9727	0.9995	-0.028	0.8078	0.9555	-0.036
BAK1	magenta	0.514	Yes	0.45	4.049e-05	0.0004041	-0.042	0.7168	0.8428	0.05	0.6679	0.7847	-0.043	0.7077	0.8303	0.13	0.251	0.5802	-0.027	0.8183	0.9394	0.023	0.84	0.8949	0.12	0.2904	0.4959	-0.13	0.2515	0.4439	0.08	0.4881	0.8909	-0.14	0.2296	0.589	-0.28	0.01326	0.742	-0.29	0.0116	0.9998	-0.35	0.001906	0.9995	-0.23	0.04066	0.585	-0.076
BBC3	blue	0.495	Yes	0.51	1.943e-06	3.238e-05	0.057	0.6198	0.7842	0.18	0.1254	0.2631	0.047	0.6837	0.8169	0.11	0.3547	0.666	-0.057	0.6194	0.8516	0.11	0.3366	0.4868	0.25	0.03096	0.1336	-0.13	0.2491	0.4411	-0.054	0.6437	0.9228	0.12	0.3028	0.6455	-0.065	0.5719	0.9174	-0.086	0.458	0.9998	-0.032	0.7821	0.9995	0.13	0.2484	0.735	0.14
BBOF1	turquoise	0.453	Yes	-0.35	0.001539	0.007994	0.22	0.05307	0.2172	0.14	0.2206	0.3785	0.13	0.2637	0.4809	-0.01	0.928	0.9748	-0.13	0.2515	0.6171	-0.2	0.07845	0.1986	0.2	0.07585	0.2229	-0.092	0.4239	0.5983	0.11	0.3395	0.8438	0.2	0.07985	0.4271	0.16	0.1577	0.8098	0.073	0.529	0.9998	0.099	0.3899	0.9995	0.15	0.1906	0.7008	0.11
BBS5	blue	0.561	Yes	-0.46	2.615e-05	0.0002797	0.27	0.01859	0.1318	0.35	0.002025	0.02381	0.24	0.03893	0.1835	0.16	0.1728	0.4964	0.00039	0.9973	0.9995	-0.37	0.0009757	0.03711	0.12	0.3167	0.5203	-0.29	0.00951	0.08218	0.078	0.502	0.8948	0.25	0.03087	0.3435	0.26	0.02264	0.7674	0.082	0.4759	0.9998	0.24	0.03803	0.9995	0.22	0.05015	0.5991	0.092
BCHE	turquoise	0.52	Yes	-0.51	2.606e-06	4.133e-05	0.025	0.8269	0.9085	0.075	0.5193	0.6668	0.18	0.1207	0.3141	0.049	0.6744	0.863	-0.014	0.9028	0.9672	-0.36	0.001474	0.04109	-0.13	0.2612	0.4654	-0.32	0.004787	0.05908	-0.017	0.8803	0.98	0.014	0.9034	0.9685	0.18	0.1223	0.7986	0.02	0.8606	0.9998	0.21	0.07148	0.9995	0.068	0.5565	0.8702	0.077
BCL2L2	blue	0.569	Yes	-0.43	8.526e-05	0.0007508	-0.0019	0.9869	0.9935	0.21	0.06315	0.1668	0.08	0.4866	0.6763	0.0022	0.9846	0.9938	0.059	0.6072	0.8446	-0.037	0.747	0.8283	0.26	0.02034	0.1035	-0.12	0.3181	0.5051	-0.031	0.7868	0.961	0.093	0.4219	0.7379	-0.051	0.6592	0.9374	-0.027	0.8133	0.9998	-0.022	0.8501	0.9995	0.091	0.4294	0.8237	0.064
BGN	purple	0.37	Yes	-0.31	0.006831	0.02607	0.075	0.5163	0.7111	0.064	0.5832	0.7177	0.16	0.1531	0.3576	0.095	0.4135	0.7119	0.021	0.8532	0.9501	-0.33	0.003513	0.05291	-0.14	0.2278	0.4287	0.094	0.4148	0.59	-0.16	0.1645	0.772	-0.0002	0.9986	0.9996	0.088	0.4492	0.8794	0.045	0.6994	0.9998	0.16	0.1695	0.9995	0.069	0.5525	0.8685	-0.16
BHLHB9	turquoise	0.453	Yes	-0.35	0.002002	0.009856	0.079	0.4936	0.6941	0.091	0.4304	0.59	0.19	0.09038	0.2702	0.14	0.217	0.5443	0.13	0.2754	0.6374	-0.27	0.01563	0.09047	-0.028	0.8102	0.8937	-0.35	0.001545	0.03473	0.26	0.02053	0.7402	0.08	0.4895	0.7833	0.17	0.1469	0.8074	0.12	0.3115	0.9998	0.041	0.7233	0.9995	0.00066	0.9955	0.9995	0.2
BIVM-ERCC5	turquoise	0.491	Yes	-0.35	0.00195	0.009624	0.093	0.4216	0.637	0.25	0.03145	0.1073	0.23	0.04188	0.19	0.049	0.6724	0.8621	0.19	0.09984	0.4556	-0.3	0.009158	0.07223	-0.048	0.6805	0.8162	-0.097	0.4017	0.5797	0.13	0.2673	0.8082	0.075	0.5169	0.799	0.16	0.1775	0.8155	0.059	0.6087	0.9998	0.096	0.4086	0.9995	0.049	0.6712	0.9124	0.051
BLVRB	magenta	0.542	Yes	0.46	2.961e-05	0.0003105	0.1	0.373	0.5971	-0.056	0.6266	0.7514	0.013	0.9076	0.9514	0.2	0.07605	0.3469	-0.27	0.01668	0.289	-0.017	0.88	0.9222	0.096	0.4049	0.6051	0.13	0.2659	0.4575	-0.17	0.1503	0.7699	-0.064	0.583	0.8321	-0.16	0.1666	0.8117	-0.03	0.7937	0.9998	-0.094	0.4148	0.9995	-0.028	0.8083	0.9555	-0.05
BTBD6	blue	0.466	Yes	-0.36	0.001266	0.006821	-0.078	0.4977	0.6977	0.032	0.7804	0.8632	-0.017	0.8831	0.9381	0.096	0.4069	0.7072	-0.19	0.1071	0.465	-0.1	0.3731	0.5207	0.17	0.1357	0.3158	-0.094	0.4145	0.5899	-0.066	0.5701	0.909	0.00098	0.9932	0.9973	-0.17	0.147	0.8074	-0.14	0.213	0.9998	-0.15	0.1824	0.9995	0.014	0.9049	0.9774	0.11
BZW2	turquoise	0.47	Yes	-0.39	0.0003786	0.002565	0.15	0.1849	0.4131	0.11	0.3248	0.49	0.15	0.1977	0.4113	0.17	0.1339	0.4447	0.2	0.08132	0.4284	-0.37	0.001073	0.03827	-0.13	0.2598	0.4639	-0.4	0.0003214	0.0169	-0.0025	0.9827	0.9971	-0.092	0.4262	0.7401	0.078	0.4994	0.9002	-0.0049	0.9665	0.9998	0.066	0.5666	0.9995	-0.074	0.5242	0.8596	0.026
C11orf54	turquoise	0.495	Yes	-0.45	3.372e-05	0.0003466	-0.038	0.7408	0.8572	0.032	0.7821	0.8644	-0.054	0.6395	0.7872	0.0037	0.9745	0.9896	0.00044	0.997	0.9995	-0.09	0.436	0.577	0.22	0.05017	0.1748	-0.18	0.1159	0.2875	0.043	0.7077	0.9377	0.043	0.7096	0.8917	-0.14	0.2248	0.8249	-0.12	0.317	0.9998	-0.16	0.1571	0.9995	-0.0077	0.9471	0.9874	0.029
C12orf29	yellow	0.388	Yes	-0.27	0.0159	0.05029	0.064	0.5816	0.7564	0.067	0.5623	0.7018	0.14	0.2098	0.4252	0.027	0.8136	0.9269	0.32	0.003956	0.2453	-0.23	0.04489	0.1492	-0.092	0.4275	0.6241	-0.31	0.005361	0.06217	0.079	0.4945	0.8926	-0.08	0.4898	0.7836	0.049	0.6745	0.9381	-0.0046	0.9685	0.9998	0.016	0.8912	0.9995	-0.084	0.4686	0.835	-0.064
C14orf80	magenta	0.508	Yes	0.39	0.0005257	0.003356	0.21	0.06122	0.2335	0.28	0.01352	0.06522	0.046	0.69	0.8204	0.36	0.001318	0.06057	0.032	0.7838	0.9261	-0.15	0.1909	0.3377	0.079	0.4947	0.6794	-0.24	0.03737	0.1598	-0.042	0.7185	0.9401	-0.13	0.2728	0.6241	-0.2	0.0874	0.7761	-0.19	0.1062	0.9998	-0.2	0.088	0.9995	-0.13	0.2534	0.7357	0.074
C15orf52	blue	0.497	Yes	-0.38	0.000671	0.004079	0.14	0.2296	0.4601	0.27	0.01572	0.07117	0.18	0.1127	0.3026	-0.02	0.8638	0.9455	0.11	0.3602	0.7008	-0.15	0.2003	0.348	0.22	0.04928	0.1729	-0.17	0.1472	0.3291	-0.27	0.01895	0.7402	0.16	0.157	0.5199	0.015	0.8975	0.9839	0.014	0.9008	0.9998	0.16	0.1617	0.9995	0.26	0.02128	0.5475	-0.036
C15orf61	turquoise	0.477	Yes	-0.44	5.258e-05	0.0005024	0.023	0.8415	0.9157	0.16	0.1738	0.3239	-0.0063	0.9567	0.9783	0.11	0.3599	0.6693	0.014	0.905	0.968	-0.1	0.3656	0.5138	0.14	0.2329	0.4343	-0.43	9.481e-05	0.01052	0.053	0.6463	0.9233	0.027	0.8135	0.9335	-0.04	0.7294	0.9528	-0.1	0.3758	0.9998	-0.071	0.5418	0.9995	-0.021	0.8528	0.9639	-0.0052
C17orf67	blue	0.484	Yes	-0.42	0.0001428	0.001144	-0.11	0.3597	0.5875	-0.0056	0.9616	0.9782	-0.045	0.6979	0.8247	-0.12	0.2854	0.6139	-0.045	0.6968	0.8947	0.19	0.09092	0.2149	0.2	0.08365	0.2349	0.032	0.7839	0.8675	-0.027	0.8126	0.9661	-0.029	0.8003	0.9283	-0.2	0.07831	0.7674	-0.22	0.05881	0.9998	-0.18	0.1111	0.9995	-0.026	0.8218	0.9585	0.21
C19orf57	blue	0.538	Yes	-0.45	3.578e-05	0.0003647	0.1	0.376	0.5992	0.29	0.009971	0.05564	0.085	0.4614	0.6562	0.26	0.02012	0.1868	0.092	0.4239	0.7444	-0.064	0.5801	0.6979	0.17	0.1492	0.3348	-0.23	0.04076	0.1669	-0.069	0.5515	0.9054	0.015	0.8975	0.9656	-0.093	0.4207	0.8741	-0.033	0.778	0.9998	-0.055	0.6337	0.9995	0.038	0.7459	0.9391	0.081
C19orf66	blue	0.477	Yes	0.35	0.001852	0.009246	0.29	0.01181	0.1065	0.4	0.0002755	0.009737	0.19	0.1065	0.2932	0.13	0.2657	0.5966	0.065	0.5756	0.8308	-0.1	0.3836	0.53	0.11	0.3432	0.5465	-0.15	0.1811	0.3677	0.037	0.7472	0.9494	0.12	0.3166	0.6583	0.063	0.5853	0.9199	-0.12	0.3041	0.9998	0.065	0.5726	0.9995	0.09	0.4376	0.8254	0.16
C20orf24	greenyellow	0.473	Yes	0.54	3.402e-07	7.472e-06	-0.23	0.04456	0.2004	-0.19	0.09101	0.2118	-0.3	0.008164	0.0955	0.026	0.8251	0.9326	-0.2	0.08299	0.4301	0.016	0.8915	0.929	0.15	0.1903	0.3863	-0.085	0.4606	0.6272	0.0084	0.9424	0.9889	-0.1	0.37	0.7001	-0.2	0.08763	0.7761	-0.13	0.2623	0.9998	-0.22	0.06017	0.9995	-0.13	0.2495	0.7357	0.1
C2CD5	turquoise	0.468	Yes	-0.32	0.004371	0.0183	-0.051	0.6606	0.8115	0.13	0.2613	0.4243	0.095	0.4102	0.6134	-0.08	0.4909	0.7626	0.099	0.391	0.7234	-0.17	0.1284	0.265	0.23	0.0471	0.1688	-0.21	0.06128	0.2042	0.05	0.6673	0.9294	0.12	0.3131	0.6548	0.026	0.8218	0.969	-0.0066	0.9543	0.9998	0.033	0.7745	0.9995	0.11	0.3359	0.7772	0.16
C3orf14	greenyellow	0.443	Yes	0.32	0.00502	0.02044	-0.094	0.4156	0.6328	-0.11	0.345	0.5103	0.087	0.453	0.6497	-0.13	0.2544	0.5839	-0.068	0.5582	0.8224	-0.25	0.02791	0.1164	0.18	0.1131	0.2833	-0.26	0.02329	0.126	0.031	0.79	0.9612	0.034	0.7693	0.9144	-0.02	0.8606	0.978	-0.05	0.6663	0.9998	-0.061	0.5967	0.9995	0.014	0.904	0.9773	0.074
C4orf36	blue	0.546	Yes	-0.47	1.838e-05	0.0002087	0.05	0.6643	0.8133	0.15	0.1901	0.3435	0.11	0.356	0.5657	0.069	0.5488	0.7981	-0.027	0.8173	0.9392	0.047	0.6862	0.783	0.11	0.3344	0.5376	-0.2	0.08465	0.2426	-0.018	0.8772	0.98	0.1	0.3766	0.7049	0.036	0.754	0.9572	-0.013	0.9104	0.9998	0.057	0.621	0.9995	0.11	0.3231	0.7701	0.037
C5	turquoise	0.448	Yes	-0.51	2.154e-06	3.52e-05	0.048	0.6814	0.8227	-0.063	0.586	0.7199	5.6e-05	0.9996	0.9998	-0.0013	0.9911	0.9963	-0.049	0.6718	0.8814	-0.4	0.0003011	0.03217	0.04	0.7273	0.8443	-0.11	0.3416	0.5272	0.042	0.717	0.9396	0.044	0.7057	0.8899	0.059	0.6076	0.9279	-0.045	0.6985	0.9998	0.045	0.6957	0.9995	0.022	0.8496	0.9639	0.042
C5orf24	turquoise	0.54	Yes	-0.41	0.0002217	0.001659	0.19	0.1042	0.3094	0.3	0.008968	0.05234	0.23	0.04797	0.2001	0.11	0.3617	0.6708	0.17	0.1292	0.4948	-0.21	0.06545	0.1792	0.2	0.0823	0.2328	-0.28	0.01425	0.09967	0.22	0.05037	0.7402	0.18	0.1145	0.4739	0.15	0.2017	0.8223	0.084	0.465	0.9998	0.043	0.7098	0.9995	0.099	0.3909	0.8096	0.14
C6orf141	blue	0.534	Yes	-0.44	6.324e-05	0.0005844	-0.046	0.6898	0.8272	0.13	0.2555	0.4177	0.0054	0.9631	0.9812	-0.043	0.7112	0.8808	0.014	0.9055	0.9681	0.16	0.1666	0.3107	0.32	0.005045	0.04666	-0.17	0.1301	0.3068	0.1	0.3833	0.8588	0.17	0.133	0.4957	0.029	0.7992	0.9645	0.0015	0.9899	0.9998	0.0081	0.9443	0.9995	0.13	0.2569	0.7366	0.2
CA11	blue	0.57	Yes	-0.49	5.438e-06	7.723e-05	-0.021	0.8556	0.9232	0.069	0.552	0.6932	0.051	0.6586	0.7985	-0.043	0.7093	0.8797	-0.052	0.6537	0.8708	-0.14	0.2345	0.3855	0.28	0.01508	0.08655	-0.0025	0.9826	0.9907	-0.17	0.1488	0.7686	0.23	0.04221	0.3674	0.093	0.4189	0.8737	0.06	0.6029	0.9998	0.19	0.09918	0.9995	0.29	0.01081	0.5182	0.18
CAB39L	turquoise	0.456	Yes	-0.38	0.0006605	0.004029	0.097	0.4037	0.6238	0.19	0.1047	0.2338	0.081	0.4826	0.674	-0.026	0.8226	0.932	0.065	0.5746	0.8301	-0.053	0.6461	0.7515	-0.04	0.731	0.8469	-0.23	0.0434	0.1721	-0.072	0.5355	0.9013	-0.054	0.6416	0.861	-0.076	0.5132	0.9034	-0.16	0.1756	0.9998	-0.0097	0.933	0.9995	-0.0046	0.9684	0.9915	-0.07
CACNA1H	blue	0.537	Yes	-0.41	0.0002381	0.001758	-0.0087	0.9401	0.9695	0.17	0.1481	0.2921	0.089	0.4414	0.6405	-0.027	0.8128	0.9268	0.019	0.8698	0.9558	-0.035	0.7653	0.8409	0.098	0.3944	0.595	-0.18	0.1171	0.2892	-0.089	0.4423	0.8818	-0.0052	0.9639	0.9883	-0.086	0.4569	0.8799	-0.099	0.3937	0.9998	-0.019	0.8668	0.9995	0.034	0.7701	0.9463	0.024
CACNA2D4	blue	0.569	Yes	-0.48	1.134e-05	0.0001424	-0.049	0.6735	0.8185	0.085	0.4607	0.6173	0.054	0.6434	0.7902	-0.083	0.4749	0.7544	0.042	0.7198	0.9024	-0.15	0.1788	0.3239	0.35	0.001733	0.02628	-0.03	0.7947	0.875	-0.12	0.2841	0.8171	0.13	0.2719	0.6237	-0.11	0.3551	0.8525	-0.082	0.4783	0.9998	-0.046	0.6894	0.9995	0.15	0.2048	0.7083	0.072
CACNB3	blue	0.511	Yes	-0.38	0.0006758	0.004104	0.32	0.005067	0.07424	0.34	0.002612	0.02678	0.15	0.1958	0.4093	0.13	0.2746	0.6049	0.19	0.09847	0.4534	-0.12	0.2957	0.4467	0.04	0.7315	0.847	-0.24	0.0341	0.1516	-0.14	0.2131	0.7885	0.013	0.9079	0.9702	-0.0039	0.9729	0.9973	-0.048	0.6791	0.9998	0.07	0.5478	0.9995	0.07	0.5445	0.8651	0.098
CADPS2	turquoise	0.494	Yes	-0.43	8.273e-05	0.0007323	0.024	0.8329	0.9113	0.0093	0.9363	0.9636	0.23	0.0423	0.1907	-0.059	0.6106	0.8327	0.11	0.3234	0.6752	-0.35	0.001875	0.0436	-0.23	0.04032	0.155	-0.26	0.02289	0.1251	0.12	0.3153	0.8352	-0.12	0.3084	0.6504	0.058	0.6171	0.9297	-0.03	0.7924	0.9998	0.026	0.8206	0.9995	-0.11	0.3543	0.789	0.017
CALCOCO1	blue	0.491	Yes	-0.35	0.001739	0.008806	0.037	0.7491	0.8626	0.25	0.02803	0.1003	0.074	0.5241	0.7064	0.036	0.7556	0.9012	-0.0065	0.955	0.9869	-0.13	0.2471	0.3989	0.13	0.2518	0.4552	-0.13	0.2763	0.4672	-0.14	0.2137	0.7885	0.00093	0.9936	0.9975	-0.11	0.3317	0.8467	-0.17	0.1489	0.9998	-0.046	0.6898	0.9995	0.028	0.8078	0.9555	-0.12
CALU	yellow	0.435	Yes	0.29	0.009866	0.03476	0.26	0.02068	0.1376	0.31	0.005562	0.04035	0.34	0.002414	0.05964	0.11	0.3308	0.6487	0.25	0.03006	0.332	-0.29	0.01197	0.08078	-0.013	0.9101	0.9542	-0.24	0.0329	0.1494	0.14	0.2354	0.7961	0.038	0.7403	0.9035	0.14	0.2112	0.8249	0.043	0.7115	0.9998	0.07	0.5425	0.9995	0.0018	0.9879	0.9972	0.05
CAMK2G	blue	0.616	Yes	-0.48	9.722e-06	0.0001253	0.12	0.297	0.5287	0.29	0.01112	0.05851	0.13	0.2441	0.4618	0.12	0.3105	0.6343	-0.015	0.8985	0.9656	-0.21	0.06275	0.1761	0.21	0.06933	0.2115	-0.19	0.106	0.2738	0.019	0.8706	0.9788	0.14	0.2223	0.5835	0.016	0.8905	0.9832	-0.048	0.6765	0.9998	0.011	0.9213	0.9995	0.11	0.3475	0.7845	0.061
CAMKK2	blue	0.496	Yes	-0.35	0.001918	0.009508	-0.042	0.7151	0.842	0.14	0.2125	0.3693	-0.0034	0.9766	0.9891	0.03	0.7971	0.9206	0.018	0.8734	0.9571	-0.063	0.5836	0.701	0.31	0.005364	0.0479	-0.076	0.5107	0.6656	0.037	0.75	0.9501	0.2	0.07392	0.414	0.037	0.7507	0.957	0.036	0.7533	0.9998	0.032	0.7811	0.9995	0.17	0.1311	0.6632	0.14
CAPN10	blue	0.588	Yes	-0.45	4.043e-05	0.0004038	0.13	0.2593	0.4913	0.27	0.01882	0.07843	0.15	0.1932	0.4066	0.034	0.7684	0.9069	-0.026	0.8218	0.9404	-0.12	0.2795	0.4297	0.23	0.04869	0.1719	-0.15	0.1893	0.3767	-0.035	0.764	0.9564	0.14	0.2135	0.5765	-0.00041	0.9971	0.9996	-0.11	0.3341	0.9998	0.031	0.7883	0.9995	0.13	0.2498	0.7357	0.1
CARF	turquoise	0.495	Yes	-0.36	0.001524	0.007932	0.19	0.09723	0.2979	0.28	0.01255	0.06244	0.14	0.2147	0.4305	0.097	0.4029	0.7042	0.18	0.1271	0.4916	-0.14	0.2128	0.3625	0.2	0.07886	0.2273	-0.29	0.01101	0.08845	0.11	0.3601	0.8515	0.11	0.3338	0.6706	0.051	0.6599	0.9375	-0.045	0.6964	0.9998	0.018	0.878	0.9995	0.072	0.5334	0.8632	0.11
CASC3	purple	0.429	Yes	-0.3	0.007811	0.02897	0.24	0.03431	0.1769	0.27	0.0156	0.07084	0.23	0.04571	0.1963	0.16	0.1714	0.4953	0.12	0.284	0.6456	-0.32	0.004799	0.05759	0.038	0.7428	0.8536	-0.14	0.2214	0.4114	0.071	0.5368	0.9013	0.099	0.3939	0.7157	0.13	0.2629	0.8309	0.0078	0.9461	0.9998	0.082	0.4809	0.9995	0.065	0.5735	0.8744	0.071
CBR4	turquoise	0.566	Yes	-0.48	8.141e-06	0.0001087	-0.074	0.5197	0.7137	0.095	0.4125	0.5729	-0.048	0.6794	0.8137	-0.059	0.6094	0.8326	-0.043	0.7136	0.901	-0.1	0.3825	0.529	0.19	0.09886	0.2611	-0.093	0.4223	0.5972	0.077	0.5056	0.8967	0.1	0.3794	0.7067	0.029	0.8003	0.9646	-0.00097	0.9933	0.9998	0.038	0.7445	0.9995	0.088	0.4473	0.8303	0.088
CBX7	blue	0.554	Yes	-0.45	3.622e-05	0.0003683	-0.084	0.4682	0.6755	0.11	0.3428	0.5081	0.0008	0.9945	0.9978	0.039	0.7341	0.8911	0.057	0.6247	0.8549	-0.027	0.8188	0.8796	0.12	0.3133	0.5169	-0.068	0.5586	0.7033	-0.085	0.4618	0.885	0.026	0.8218	0.9365	-0.068	0.5592	0.9128	-0.061	0.5996	0.9998	-0.022	0.851	0.9995	0.043	0.7075	0.9253	-0.074
CC2D1A	blue	0.523	Yes	-0.38	0.0007103	0.004271	0.13	0.2674	0.4993	0.24	0.03499	0.1151	0.071	0.5381	0.716	0.17	0.1439	0.4589	-0.085	0.4636	0.7728	-0.16	0.1642	0.3078	0.27	0.01562	0.08859	0.011	0.923	0.9568	0.024	0.8345	0.9724	0.22	0.05241	0.3836	0.092	0.4263	0.8756	0.071	0.5399	0.9998	0.09	0.4387	0.9995	0.21	0.07187	0.6208	0.24
CCDC121	turquoise	0.516	Yes	-0.42	0.0001735	0.001346	0.078	0.498	0.6979	0.2	0.07952	0.1936	0.18	0.1187	0.3112	0.14	0.2354	0.5647	0.023	0.8393	0.947	-0.42	0.0001682	0.02856	0.05	0.6632	0.8044	-0.24	0.03548	0.1552	0.18	0.1168	0.7491	0.11	0.3629	0.6955	0.17	0.1372	0.8019	0.041	0.7261	0.9998	0.08	0.4915	0.9995	0.052	0.6544	0.9068	0.096
CCDC159	blue	0.576	Yes	-0.46	2.398e-05	0.0002604	0.085	0.4642	0.6721	0.23	0.0435	0.1317	0.04	0.73	0.8439	-0.03	0.7976	0.9208	-0.23	0.047	0.3664	-0.15	0.2014	0.349	0.25	0.02875	0.1277	-0.0087	0.9402	0.9666	-0.12	0.2835	0.8167	0.19	0.09656	0.4516	0.041	0.7252	0.9513	0.02	0.8602	0.9998	0.12	0.3033	0.9995	0.24	0.03864	0.585	0.034
CCDC183	blue	0.466	Yes	-0.39	0.0003915	0.00264	0.099	0.3898	0.6115	0.27	0.01871	0.0782	-0.074	0.5249	0.7069	0.097	0.4016	0.7029	-0.029	0.8023	0.9338	0.083	0.4726	0.6068	0.18	0.117	0.2899	-0.1	0.3709	0.5532	-0.099	0.3908	0.8617	0.076	0.5092	0.7939	0.0027	0.9812	0.9975	0.011	0.9235	0.9998	0.064	0.5825	0.9995	0.1	0.3829	0.8036	-0.04
CCDC25	turquoise	0.575	Yes	-0.51	2.735e-06	4.297e-05	-0.039	0.7374	0.8549	0.15	0.1913	0.3447	-0.095	0.4121	0.6152	0.1	0.3872	0.6934	0.03	0.7953	0.931	-0.23	0.04827	0.154	0.15	0.2056	0.4048	-0.09	0.4373	0.6091	0.26	0.02268	0.7402	0.14	0.2126	0.5758	0.16	0.1682	0.8117	0.066	0.5707	0.9998	0.036	0.7551	0.9995	0.048	0.6801	0.9171	0.16
CCDC93	blue	0.467	Yes	-0.33	0.003068	0.01371	0.053	0.6486	0.8029	0.23	0.04141	0.1282	0.095	0.412	0.6152	0.022	0.8497	0.941	0.018	0.8756	0.9575	-0.1	0.3708	0.5185	0.35	0.002104	0.02914	-0.14	0.2254	0.4156	0.077	0.505	0.8963	0.22	0.05748	0.3906	0.045	0.6944	0.9421	-0.0042	0.9711	0.9998	0.0054	0.9628	0.9995	0.17	0.1468	0.6762	0.17
CCHCR1	blue	0.488	Yes	-0.38	0.0005624	0.00356	0.31	0.005457	0.07622	0.34	0.002306	0.0253	0.3	0.007025	0.08886	0.34	0.002269	0.07379	0.13	0.2436	0.6113	-0.2	0.07941	0.1998	-0.15	0.1845	0.3786	-0.13	0.25	0.4421	-0.015	0.8953	0.9815	-0.12	0.3116	0.6533	-0.071	0.5369	0.9069	-0.1	0.3642	0.9998	-0.076	0.5093	0.9995	-0.12	0.3078	0.7604	0.042
CCNA2	yellow	0.418	Yes	0.29	0.009651	0.0342	0.15	0.1828	0.4105	0.14	0.2373	0.3978	0.13	0.2529	0.4706	0.3	0.008	0.125	0.22	0.0502	0.3736	-0.27	0.0175	0.09458	-0.27	0.01685	0.09288	-0.33	0.003226	0.04858	0.16	0.1524	0.7699	-0.28	0.01278	0.2993	-0.041	0.7255	0.9513	-0.08	0.4873	0.9998	-0.14	0.2165	0.9995	-0.32	0.004159	0.4937	-0.0016
CCNYL1	turquoise	0.5	Yes	-0.37	0.0008595	0.004982	-0.063	0.587	0.7596	0.036	0.754	0.8451	0.0023	0.9844	0.9932	-0.13	0.2526	0.5817	-0.042	0.7143	0.901	-0.023	0.8402	0.895	0.36	0.001163	0.02151	-0.12	0.2806	0.4711	0.15	0.1948	0.7808	0.17	0.1419	0.5059	-0.0027	0.9813	0.9975	-0.035	0.7626	0.9998	-0.048	0.6803	0.9995	0.1	0.369	0.7968	0.22
CCS	blue	0.482	Yes	-0.34	0.002784	0.01269	0.23	0.03975	0.1897	0.33	0.003005	0.02894	0.2	0.08456	0.2609	0.19	0.09688	0.3847	-0.2	0.08211	0.4289	-0.21	0.06661	0.1807	0.15	0.2012	0.3994	-0.031	0.7923	0.8732	-0.17	0.1352	0.7527	0.069	0.5494	0.8166	-0.037	0.752	0.9572	-0.054	0.6389	0.9998	0.044	0.7051	0.9995	0.12	0.3014	0.755	-0.035
CCT6A	yellow	0.405	Yes	0.28	0.01376	0.04498	0.2	0.07536	0.2603	0.22	0.0526	0.1481	0.11	0.3195	0.5327	0.2	0.07568	0.3462	0.15	0.1852	0.5562	-0.24	0.03181	0.124	-0.047	0.6822	0.8163	-0.26	0.02121	0.1209	0.08	0.4873	0.8909	0.067	0.5622	0.8235	0.25	0.02884	0.7674	0.18	0.1164	0.9998	0.21	0.06169	0.9995	0.058	0.6184	0.8957	0.16
CD276	purple	0.382	Yes	0.28	0.01519	0.04854	0.089	0.4404	0.6522	0.13	0.2543	0.4163	0.23	0.04049	0.1871	-0.00033	0.9977	0.999	0.025	0.8309	0.943	-0.037	0.7519	0.8315	0.032	0.7853	0.8793	-0.13	0.2428	0.4343	0.1	0.3701	0.8542	0.1	0.3805	0.7075	0.11	0.3356	0.848	0.14	0.2204	0.9998	0.076	0.5105	0.9995	0.082	0.4781	0.8386	0.19
CD44	yellow	0.403	Yes	0.28	0.0126	0.04194	0.24	0.03905	0.188	0.26	0.02171	0.08549	0.27	0.01617	0.125	0.094	0.4183	0.715	0.36	0.001506	0.2319	-0.17	0.1304	0.2672	-0.25	0.02654	0.1211	-0.18	0.1074	0.2758	0.033	0.7787	0.96	-0.14	0.2155	0.5779	0.043	0.7075	0.946	-0.047	0.6845	0.9998	0.014	0.9014	0.9995	-0.13	0.246	0.7342	-0.11
CD46	turquoise	0.544	Yes	-0.41	0.0002213	0.001657	-0.17	0.1301	0.3458	0.03	0.7973	0.8742	-0.035	0.7623	0.863	-0.12	0.287	0.6151	0.09	0.4384	0.7544	-0.1	0.3645	0.5131	0.19	0.09885	0.2611	-0.24	0.03888	0.1628	0.043	0.7111	0.9381	0.058	0.6193	0.8492	-0.024	0.8349	0.9714	-0.016	0.8918	0.9998	-0.038	0.7414	0.9995	0.038	0.7398	0.9377	0.048
CDC37L1	turquoise	0.502	Yes	-0.37	0.001045	0.005831	-0.11	0.3615	0.5893	0.032	0.7832	0.865	-0.049	0.671	0.8078	0.0055	0.9619	0.9861	0.031	0.7899	0.9288	-0.12	0.3128	0.4638	0.27	0.01632	0.09129	-0.41	0.0001828	0.01357	0.079	0.4945	0.8926	0.12	0.2959	0.6411	-0.033	0.7774	0.9614	-0.053	0.6441	0.9998	-0.059	0.6081	0.9995	0.087	0.454	0.831	0.12
CDC42BPA	turquoise	0.598	Yes	-0.47	1.831e-05	0.0002082	-0.055	0.6331	0.7916	0.12	0.3097	0.475	0.13	0.2604	0.478	-0.077	0.506	0.7718	0.12	0.2913	0.6519	-0.15	0.1893	0.3358	0.22	0.05201	0.1786	-0.18	0.1128	0.2827	0.23	0.0481	0.7402	0.29	0.01136	0.2928	0.24	0.03623	0.7674	0.12	0.281	0.9998	0.18	0.1238	0.9995	0.22	0.04918	0.5991	0.25
CDC42BPG	blue	0.537	Yes	-0.41	0.000176	0.001361	-0.091	0.4323	0.6459	0.1	0.3645	0.528	0.023	0.845	0.9149	-0.025	0.8294	0.9334	-0.073	0.5269	0.806	0.029	0.8033	0.8689	0.32	0.004586	0.04429	-0.063	0.5863	0.7241	-0.036	0.754	0.952	0.14	0.2321	0.5922	-0.1	0.3723	0.8569	-0.068	0.5565	0.9998	-0.089	0.4414	0.9995	0.13	0.2695	0.742	0.11
CDHR3	blue	0.536	Yes	-0.43	0.0001108	0.0009347	-0.001	0.9928	0.9966	0.16	0.1779	0.3289	0.014	0.9008	0.9471	0.1	0.3793	0.6874	-0.088	0.4474	0.761	-0.012	0.9188	0.9473	0.17	0.1368	0.3177	0.086	0.4561	0.6236	-0.031	0.7898	0.9611	-0.035	0.7596	0.9097	-0.17	0.1466	0.8074	-0.14	0.2353	0.9998	-0.13	0.2668	0.9995	-0.027	0.8188	0.9577	0.063
CDK10	blue	0.48	Yes	-0.33	0.003395	0.01488	0.17	0.1446	0.3631	0.33	0.003425	0.03118	0.16	0.153	0.3575	0.11	0.3481	0.6612	-0.013	0.9135	0.9717	-0.17	0.135	0.2726	0.18	0.1091	0.2773	-0.25	0.02734	0.1365	-0.092	0.4248	0.8752	0.048	0.6757	0.878	-0.061	0.5977	0.9235	-0.074	0.5248	0.9998	-0.0068	0.9531	0.9995	0.068	0.5573	0.8703	0.007
CDK1	yellow	0.386	Yes	0.26	0.02073	0.06191	0.16	0.1687	0.3943	0.19	0.1049	0.2341	0.12	0.2806	0.4973	0.29	0.009797	0.1354	0.2	0.08394	0.4305	-0.22	0.0504	0.1575	-0.24	0.03878	0.1513	-0.43	0.0001129	0.01132	0.083	0.4707	0.8863	-0.29	0.01055	0.2875	-0.067	0.5631	0.9139	-0.1	0.3844	0.9998	-0.12	0.3008	0.9995	-0.3	0.007176	0.5155	-0.071
CDK2AP2	magenta	0.51	Yes	0.5	3.063e-06	4.735e-05	0.16	0.1696	0.3956	0.17	0.1499	0.2939	0.18	0.1191	0.312	0.16	0.1571	0.4784	0.0014	0.9904	0.997	-0.11	0.3198	0.4712	0.15	0.184	0.3779	0.095	0.4087	0.5857	0.11	0.3512	0.8483	0.11	0.3291	0.6673	0.0088	0.9396	0.9918	-0.012	0.9178	0.9998	-0.056	0.6306	0.9995	0.062	0.592	0.8849	0.37
CDK3	blue	0.466	Yes	-0.33	0.003814	0.01639	0.058	0.6145	0.7801	0.27	0.01859	0.07793	0.046	0.6921	0.8214	0.051	0.6607	0.8569	-0.004	0.9727	0.9914	0.036	0.7586	0.8362	0.24	0.03938	0.1527	-0.12	0.2847	0.4746	-0.12	0.3039	0.827	0.055	0.6318	0.8564	-0.11	0.3495	0.8516	-0.11	0.3495	0.9998	-0.025	0.8283	0.9995	0.094	0.4184	0.8203	0.063
CEACAM19	blue	0.538	Yes	-0.4	0.0003581	0.002451	0.1	0.3678	0.5939	0.21	0.06649	0.1724	0.13	0.2427	0.4602	-0.068	0.555	0.8007	-0.013	0.9101	0.9697	0.0037	0.9746	0.9839	0.29	0.01155	0.07367	-0.074	0.5213	0.6734	-0.072	0.5357	0.9013	0.2	0.08247	0.4317	0.031	0.7863	0.9623	-0.031	0.7892	0.9998	0.093	0.4191	0.9995	0.21	0.0647	0.6117	0.19
CEBPZOS	turquoise	0.449	Yes	-0.33	0.003611	0.01567	0.04	0.7304	0.851	0.13	0.2767	0.4416	0.12	0.2888	0.5059	0.082	0.4781	0.7565	-0.04	0.7323	0.9067	-0.18	0.1249	0.261	0.15	0.205	0.404	-0.31	0.006505	0.06784	-0.022	0.8465	0.975	0.1	0.3686	0.6987	0.083	0.4755	0.8888	0.09	0.4378	0.9998	0.11	0.3308	0.9995	0.13	0.2736	0.7431	0.042
CEP170B	blue	0.468	Yes	-0.32	0.004887	0.02004	0.023	0.8412	0.9155	0.25	0.02708	0.09799	0.11	0.3359	0.5479	0.056	0.6278	0.8407	-0.0095	0.9344	0.9794	-0.062	0.5898	0.706	0.35	0.001699	0.02594	-0.059	0.6111	0.743	0.025	0.8296	0.9714	0.16	0.1562	0.5197	-0.063	0.587	0.9206	-0.048	0.681	0.9998	-0.066	0.5658	0.9995	0.14	0.2341	0.7299	0.16
CEP55	yellow	0.409	Yes	0.27	0.01616	0.05096	0.3	0.007098	0.08535	0.32	0.004188	0.03468	0.3	0.008243	0.09576	0.32	0.004898	0.1005	0.33	0.003045	0.2384	-0.3	0.009157	0.07223	-0.29	0.01147	0.07343	-0.32	0.004218	0.05519	0.17	0.1401	0.7569	-0.22	0.05174	0.382	0.05	0.6678	0.9381	-0.061	0.5983	0.9998	-0.049	0.6719	0.9995	-0.26	0.02492	0.5564	0.013
CES4A	blue	0.498	Yes	-0.39	0.0004678	0.00305	0.11	0.3222	0.5514	0.28	0.0124	0.06195	0.052	0.6504	0.794	0.028	0.8084	0.9251	0.045	0.7001	0.896	-0.096	0.4039	0.5481	0.028	0.8106	0.8941	0.077	0.5046	0.6613	-0.18	0.1131	0.749	-0.036	0.7576	0.9089	-0.059	0.6085	0.9282	-0.1	0.3876	0.9998	0.032	0.7798	0.9995	0.03	0.7961	0.953	-0.059
CETN2	greenyellow	0.457	Yes	0.35	0.002051	0.01003	0.011	0.9224	0.9602	-0.17	0.132	0.2712	0.064	0.5817	0.7473	-0.0025	0.9827	0.9928	-0.043	0.7098	0.8996	-0.31	0.006932	0.0649	-0.19	0.09342	0.2521	-0.23	0.04394	0.173	0.077	0.5074	0.8968	-0.089	0.4436	0.7507	0.12	0.2805	0.8366	0.073	0.5274	0.9998	0.096	0.4073	0.9995	-0.071	0.5409	0.865	0.14
CFAP69	blue	0.514	Yes	-0.43	7.81e-05	0.0006992	0.21	0.0636	0.2389	0.25	0.02811	0.1004	0.089	0.4425	0.6413	-0.05	0.667	0.8602	-0.026	0.8209	0.9402	0.043	0.7086	0.8003	0.21	0.06546	0.2051	-0.25	0.03141	0.1462	-0.054	0.6407	0.9217	0.21	0.07085	0.4087	0.11	0.338	0.848	0.071	0.5368	0.9998	0.16	0.1527	0.9995	0.23	0.04229	0.585	0.05
CHD1L	blue	0.521	Yes	-0.38	0.000608	0.003792	0.17	0.1498	0.3696	0.31	0.006166	0.04286	0.15	0.1963	0.4097	0.098	0.3946	0.6971	0.1	0.3692	0.7079	-0.067	0.5603	0.6794	0.26	0.02113	0.1058	-0.12	0.3062	0.4943	0.024	0.8338	0.9724	0.24	0.03506	0.3547	0.19	0.1043	0.7874	0.13	0.2439	0.9998	0.21	0.06899	0.9995	0.25	0.02756	0.5657	0.19
CHD6	turquoise	0.44	Yes	-0.31	0.006668	0.02561	0.19	0.09712	0.2977	0.23	0.04545	0.1355	0.29	0.009242	0.09939	0.076	0.5094	0.7741	0.26	0.02459	0.3169	-0.29	0.009858	0.07454	-0.084	0.4688	0.6587	-0.071	0.5407	0.6883	0.21	0.0736	0.7402	0.13	0.2686	0.6215	0.29	0.009872	0.7146	0.17	0.1305	0.9998	0.19	0.09663	0.9995	0.08	0.4916	0.8437	0.13
CHDH	turquoise	0.452	Yes	-0.4	0.0003651	0.002494	0.067	0.564	0.7442	0.14	0.2206	0.3785	0.064	0.5787	0.7445	0.2	0.07617	0.3469	0.31	0.006242	0.2506	-0.25	0.0311	0.1225	-0.22	0.05119	0.1768	-0.14	0.2329	0.424	0.018	0.8753	0.9795	-0.18	0.111	0.4675	-0.009	0.9383	0.9918	-0.0029	0.9804	0.9998	-0.045	0.7005	0.9995	-0.16	0.1571	0.6812	0.075
CIRBP	blue	0.628	Yes	-0.53	6.258e-07	1.23e-05	0.17	0.147	0.3659	0.3	0.008657	0.05153	0.088	0.445	0.6433	0.16	0.1728	0.4964	0.076	0.5107	0.7984	-0.17	0.1391	0.2784	0.11	0.3334	0.5369	-0.19	0.09516	0.2576	-0.21	0.06405	0.7402	0.064	0.5781	0.8303	0.0024	0.9833	0.9982	-0.041	0.7224	0.9998	0.11	0.3337	0.9995	0.14	0.2274	0.7258	-0.065
CISD3	magenta	0.462	Yes	-0.35	0.002003	0.009857	-0.053	0.6485	0.8028	-0.16	0.1625	0.3098	-0.041	0.7261	0.8413	0.069	0.5521	0.8002	-0.22	0.05633	0.3873	-0.071	0.5395	0.6626	-0.17	0.1324	0.3115	0.064	0.5787	0.7185	0.033	0.7777	0.96	-0.13	0.2595	0.6147	-0.049	0.6696	0.9381	-0.02	0.8599	0.9998	-0.061	0.5966	0.9995	-0.14	0.2285	0.7259	0.072
CKAP2	yellow	0.385	Yes	0.25	0.02557	0.07303	0.068	0.5573	0.739	0.17	0.1318	0.271	0.17	0.1422	0.3428	0.087	0.4511	0.739	0.29	0.01119	0.2667	-0.33	0.003071	0.05058	-0.14	0.2212	0.422	-0.25	0.02538	0.1318	0.18	0.1138	0.749	-0.13	0.2434	0.6023	0.011	0.9249	0.9887	-0.15	0.1857	0.9998	-0.068	0.5564	0.9995	-0.17	0.1394	0.6703	0.1
CLSPN	yellow	0.457	Yes	0.32	0.004842	0.01989	0.19	0.0973	0.298	0.23	0.045	0.1345	0.24	0.03197	0.1687	0.23	0.04719	0.2804	0.25	0.03114	0.3346	-0.37	0.0009213	0.03711	-0.21	0.06705	0.2081	-0.35	0.001767	0.03632	0.14	0.2257	0.7955	-0.14	0.2267	0.5869	0.089	0.4436	0.8786	-0.052	0.6553	0.9998	0.024	0.8345	0.9995	-0.16	0.1665	0.6847	0.036
CMTM6	greenyellow	0.542	Yes	0.4	0.000319	0.002229	-0.11	0.3585	0.5866	0.0046	0.9684	0.9825	-0.065	0.5754	0.7416	-0.059	0.612	0.8334	0.057	0.6226	0.8529	-0.15	0.181	0.3265	0.13	0.2447	0.4482	-0.37	0.0008824	0.02674	0.083	0.473	0.887	-0.013	0.9117	0.9704	-0.02	0.8647	0.9788	-0.076	0.5137	0.9998	-0.063	0.5845	0.9995	-0.046	0.6911	0.9192	-0.029
CNTN1	turquoise	0.494	Yes	-0.6	5.984e-09	2.51e-07	0.023	0.8458	0.918	0.071	0.539	0.6828	-0.08	0.4912	0.6801	0.11	0.3494	0.6615	0.3	0.007331	0.2531	-0.066	0.5673	0.6858	-0.082	0.4795	0.6672	-0.11	0.3509	0.5356	0.078	0.5005	0.8943	0.075	0.5176	0.799	0.2	0.0804	0.7699	0.14	0.2371	0.9998	0.18	0.1138	0.9995	0.08	0.4901	0.8432	0.043
COG5	turquoise	0.472	Yes	-0.37	0.0008785	0.005061	0.17	0.1397	0.3585	0.23	0.04367	0.1319	0.29	0.01115	0.1064	0.063	0.5854	0.8203	0.23	0.04076	0.3546	-0.3	0.007066	0.06516	0.073	0.5308	0.7094	-0.098	0.3958	0.575	0.19	0.09235	0.7472	0.14	0.2101	0.5718	0.17	0.1476	0.8074	0.049	0.6742	0.9998	0.069	0.5534	0.9995	0.073	0.5257	0.86	0.066
COG6	turquoise	0.517	Yes	-0.38	0.0006144	0.003819	0.063	0.5888	0.7607	0.25	0.03165	0.1077	0.094	0.4164	0.6185	0.078	0.5026	0.77	-0.011	0.9257	0.9761	-0.19	0.09872	0.2265	0.19	0.09553	0.2558	-0.35	0.001667	0.03568	0.06	0.6053	0.9159	0.029	0.8002	0.9283	-0.046	0.6942	0.9421	-0.096	0.4081	0.9998	-0.063	0.5861	0.9995	0.017	0.8845	0.9735	0.078
COL16A1	blue	0.571	Yes	-0.45	4.836e-05	0.0004678	0.15	0.1801	0.4075	0.25	0.03116	0.1067	0.19	0.09319	0.2745	0.075	0.5184	0.7783	0.02	0.8601	0.9528	-0.11	0.3227	0.4739	0.14	0.2141	0.4145	-0.088	0.4491	0.6185	-0.17	0.1283	0.7505	0.048	0.6816	0.8804	-0.034	0.7667	0.9602	-0.023	0.8419	0.9998	0.062	0.5946	0.9995	0.13	0.2762	0.7469	0.019
COPE	magenta	0.46	Yes	0.32	0.00395	0.01683	0.095	0.4118	0.6303	0.035	0.7634	0.8515	0.044	0.705	0.8289	0.19	0.09874	0.3884	-0.21	0.06269	0.3951	-0.11	0.3221	0.4732	0.028	0.8065	0.8913	0.011	0.921	0.9554	-0.035	0.7611	0.9552	-0.032	0.7841	0.921	-0.075	0.5157	0.9034	-0.041	0.724	0.9998	-0.073	0.5274	0.9995	-0.033	0.7734	0.9469	0.096
COQ4	blue	0.461	Yes	-0.37	0.0009517	0.005407	-0.0099	0.9321	0.9655	0.055	0.6358	0.759	-0.097	0.4017	0.6061	0.12	0.3001	0.6263	-0.21	0.06853	0.4068	-0.052	0.6554	0.7586	0.19	0.1025	0.267	0.045	0.7002	0.8099	-0.1	0.3738	0.8564	0.058	0.6192	0.8492	-0.084	0.4683	0.8848	-0.018	0.8763	0.9998	-0.046	0.6887	0.9995	0.052	0.6534	0.9068	0.022
COX11	turquoise	0.556	Yes	-0.48	1.132e-05	0.0001423	-0.22	0.05183	0.215	-0.07	0.5461	0.6883	-0.15	0.1878	0.4003	-0.043	0.7116	0.8809	-0.19	0.1035	0.4599	-0.14	0.2165	0.3656	0.25	0.02941	0.1297	-0.22	0.05697	0.1966	0.13	0.2477	0.8002	0.13	0.2768	0.6273	0.03	0.7957	0.9642	0.053	0.6447	0.9998	-0.014	0.9053	0.9995	0.097	0.4018	0.8128	0.14
COX18	turquoise	0.457	Yes	-0.31	0.006782	0.02594	0.14	0.2201	0.4508	0.25	0.03022	0.1047	0.15	0.1805	0.393	0.16	0.1653	0.488	0.19	0.09443	0.446	-0.26	0.02326	0.1067	0.067	0.5652	0.737	-0.25	0.02873	0.1401	0.12	0.3136	0.8348	-0.014	0.9014	0.9675	-0.00024	0.9983	0.9996	-0.056	0.6301	0.9998	-0.054	0.6413	0.9995	-0.046	0.689	0.9188	0.12
CPED1	turquoise	0.457	Yes	-0.35	0.001885	0.009386	0.015	0.8942	0.9449	0.028	0.8118	0.8835	0.18	0.1104	0.2991	-0.16	0.1677	0.4915	0.22	0.05889	0.391	-0.18	0.1174	0.2514	0.0044	0.9697	0.9851	-0.23	0.0399	0.1649	0.016	0.8874	0.9806	-0.0014	0.9904	0.9968	0.017	0.8824	0.982	-0.063	0.5887	0.9998	0.02	0.862	0.9995	0.004	0.9726	0.9924	-0.061
CPNE3	turquoise	0.552	Yes	-0.43	0.0001128	0.0009468	0.011	0.9226	0.9603	0.12	0.3025	0.468	0.1	0.37	0.5785	-0.028	0.8102	0.9256	0.098	0.3985	0.7289	-0.29	0.0107	0.07741	0.16	0.1754	0.3675	-0.21	0.06399	0.2094	0.14	0.2173	0.7905	0.16	0.1626	0.5261	0.13	0.247	0.827	0.038	0.7403	0.9998	0.06	0.6013	0.9995	0.099	0.3915	0.8096	0.04
CREB3L1	purple	0.353	Yes	0.26	0.02395	0.06936	0.15	0.1844	0.4128	0.12	0.3101	0.4755	0.39	0.0004936	0.03388	-0.017	0.8829	0.9543	0.21	0.06403	0.3969	-0.13	0.2649	0.4165	-0.075	0.5175	0.6984	-0.029	0.8014	0.8796	0.2	0.07653	0.7448	0.077	0.5035	0.7913	0.086	0.4548	0.8798	-0.0043	0.9704	0.9998	-0.0045	0.9688	0.9995	0.013	0.9136	0.9793	0.13
CREBL2	turquoise	0.511	Yes	-0.39	0.000421	0.002801	-0.11	0.3634	0.5906	0.043	0.709	0.8143	0.047	0.6827	0.816	-0.05	0.6676	0.8606	0.026	0.8195	0.9397	-0.26	0.02197	0.1039	0.004	0.9723	0.9866	-0.26	0.02387	0.1276	0.057	0.6234	0.9208	-0.041	0.7232	0.898	-0.0066	0.9544	0.9939	-0.087	0.4534	0.9998	-0.029	0.8025	0.9995	-0.044	0.7025	0.9226	-0.079
CRIP3	blue	0.571	Yes	-0.62	1.281e-09	6.79e-08	0.051	0.6574	0.8092	0.16	0.1643	0.3123	-0.13	0.2749	0.4918	0.082	0.4782	0.7565	0.1	0.381	0.7171	-0.036	0.7588	0.8363	0.2	0.08052	0.23	-0.014	0.9071	0.9472	-0.031	0.7921	0.9612	0.28	0.01501	0.3089	0.27	0.01781	0.7674	0.16	0.1611	0.9998	0.32	0.004301	0.9995	0.3	0.008158	0.5155	0.13
CRYZ	turquoise	0.549	Yes	-0.64	2.838e-10	1.846e-08	-0.12	0.2896	0.5217	-0.11	0.3343	0.4999	0.017	0.8812	0.9368	-0.15	0.2012	0.5295	-0.02	0.863	0.9531	-0.062	0.5938	0.7093	0.12	0.2804	0.4858	-0.16	0.1604	0.3456	0.2	0.08296	0.7459	0.11	0.3372	0.6741	0.034	0.7697	0.9602	-0.0069	0.9522	0.9998	-0.054	0.6435	0.9995	0.035	0.7645	0.9439	0.047
CSE1L	yellow	0.38	Yes	0.25	0.03165	0.08569	0.14	0.2357	0.4656	0.093	0.4216	0.5811	0.19	0.1029	0.2891	0.18	0.1189	0.4218	0.12	0.3132	0.6667	-0.36	0.001138	0.03919	-0.17	0.129	0.3072	-0.38	0.0006445	0.02293	0.14	0.2186	0.7907	-0.14	0.2223	0.5835	0.071	0.5372	0.907	-0.013	0.9096	0.9998	0.0083	0.9426	0.9995	-0.16	0.1773	0.694	0.089
CTDNEP1	blue	0.485	Yes	0.47	1.573e-05	0.0001845	0.16	0.1726	0.3989	0.22	0.04974	0.1429	0.21	0.06355	0.2279	0.17	0.1353	0.4463	0.031	0.7869	0.9276	-0.27	0.01814	0.09563	-0.06	0.6059	0.7659	-0.085	0.4611	0.6274	0.046	0.6929	0.9364	0.031	0.7899	0.9244	0.09	0.4339	0.8779	-0.032	0.7796	0.9998	0.054	0.6383	0.9995	0.0038	0.974	0.993	0.13
CTDSPL	turquoise	0.495	Yes	-0.49	7.207e-06	9.769e-05	0.14	0.2378	0.4677	0.11	0.3572	0.5213	0.28	0.01433	0.1193	0.021	0.8563	0.9424	0.083	0.4745	0.7787	-0.27	0.01606	0.09152	-0.049	0.6696	0.8086	-0.27	0.01739	0.1109	0.15	0.2044	0.7847	0.014	0.9009	0.9672	0.074	0.5208	0.9034	0.046	0.6925	0.9998	0.019	0.8703	0.9995	-0.026	0.8198	0.9579	0.061
CTIF	blue	0.525	Yes	-0.45	3.939e-05	0.0003952	0.13	0.2543	0.4851	0.17	0.1449	0.2881	0.17	0.1425	0.3432	-0.068	0.5586	0.8022	-0.096	0.4083	0.7346	-0.22	0.0588	0.1709	0.13	0.2554	0.4593	-0.045	0.6945	0.8054	0.013	0.9099	0.9832	0.23	0.04836	0.3767	0.14	0.225	0.8249	-0.03	0.7958	0.9998	0.16	0.1644	0.9995	0.22	0.04972	0.5991	0.26
CTSV	turquoise	0.5	Yes	-0.5	4.465e-06	6.45e-05	-0.19	0.106	0.3125	0.004	0.9727	0.9847	-0.089	0.4425	0.6413	-0.095	0.4097	0.7096	0.27	0.01553	0.287	0.041	0.7239	0.8115	0.17	0.1443	0.3286	-0.26	0.02235	0.1239	0.079	0.4964	0.8931	0.046	0.6881	0.8836	-0.081	0.4815	0.8927	-0.052	0.6549	0.9998	-0.086	0.4559	0.9995	0.038	0.7401	0.9377	0.27
CTTN	blue	0.546	Yes	-0.4	0.0002707	0.001948	0.041	0.7246	0.848	0.24	0.03286	0.1103	0.092	0.4262	0.6272	0.11	0.3255	0.6455	0.029	0.8026	0.9339	-0.082	0.4759	0.6098	0.3	0.00912	0.06442	-0.12	0.2871	0.4772	0.091	0.4318	0.8796	0.15	0.1802	0.5426	0.014	0.9013	0.9846	0.018	0.8766	0.9998	-0.024	0.8353	0.9995	0.12	0.3146	0.7651	0.21
CUL4A	turquoise	0.484	Yes	-0.34	0.002687	0.01233	0.16	0.1652	0.3904	0.36	0.001524	0.02057	0.25	0.03058	0.1659	0.14	0.2122	0.5393	0.26	0.02497	0.318	-0.24	0.03375	0.1279	0.24	0.03914	0.1522	-0.089	0.4402	0.6111	0.14	0.2255	0.7955	0.16	0.1527	0.517	0.12	0.3081	0.8431	0.064	0.5806	0.9998	0.034	0.7696	0.9995	0.11	0.3574	0.7907	0.11
CUL5	turquoise	0.524	Yes	-0.37	0.001062	0.005899	-0.04	0.728	0.8499	0.13	0.2494	0.4119	0.059	0.6122	0.7682	0.0046	0.9685	0.988	0.2	0.07899	0.4273	-0.25	0.02595	0.1123	0.18	0.1195	0.2939	-0.29	0.01128	0.08957	0.22	0.05938	0.7402	0.14	0.2216	0.5831	0.13	0.2561	0.8289	0.041	0.7246	0.9998	0.042	0.7193	0.9995	0.078	0.5016	0.8473	0.2
CUX1	turquoise	0.463	Yes	-0.39	0.0005328	0.003398	0.062	0.5935	0.7646	0.05	0.6687	0.7852	0.28	0.01416	0.1185	-0.056	0.6282	0.8409	0.087	0.4519	0.7654	-0.38	0.0006077	0.03474	-0.036	0.7547	0.8609	-0.049	0.67	0.7881	0.21	0.0715	0.7402	0.3	0.00725	0.2688	0.44	5.441e-05	0.1552	0.27	0.019	0.9998	0.35	0.002001	0.9995	0.26	0.02174	0.5506	0.25
CYB5RL	yellow	0.383	Yes	-0.27	0.0164	0.05154	0.31	0.006731	0.08391	0.32	0.004071	0.03413	0.33	0.003633	0.06784	0.24	0.03548	0.2455	0.32	0.004277	0.2453	-0.28	0.0126	0.08259	-0.14	0.2267	0.4273	-0.16	0.1529	0.3354	-0.04	0.7277	0.9439	-0.13	0.2573	0.6135	0.004	0.9725	0.9973	0.021	0.8575	0.9998	0.0034	0.9763	0.9995	-0.093	0.4189	0.8203	-0.088
CYP4F12	blue	0.499	Yes	-0.45	3.988e-05	0.0003992	-0.1	0.3788	0.6019	0.084	0.4669	0.622	0.12	0.3183	0.5315	-0.016	0.8879	0.9569	-0.024	0.8387	0.9468	0.025	0.8261	0.8845	0.15	0.1932	0.3902	0.065	0.5771	0.7173	0.018	0.8786	0.98	0.088	0.4457	0.7518	-0.0074	0.9494	0.9931	0.082	0.4806	0.9998	-0.037	0.7464	0.9995	0.068	0.5553	0.8698	-0.049
CYSLTR1	greenyellow	0.464	Yes	0.33	0.003833	0.01644	0.1	0.3866	0.6085	0.18	0.1096	0.2413	0.099	0.3895	0.5951	0.072	0.5364	0.79	0.042	0.7182	0.9024	-0.17	0.151	0.2919	0.099	0.3933	0.594	-0.32	0.004306	0.05565	-0.027	0.8165	0.9665	0.014	0.9072	0.9702	0.013	0.9081	0.9863	-0.012	0.918	0.9998	0.034	0.7686	0.9995	0.033	0.7788	0.9488	-0.035
CYTH3	blue	0.569	Yes	-0.43	9.726e-05	0.0008384	-0.047	0.6847	0.8248	0.12	0.2947	0.4604	0.081	0.483	0.6742	-0.095	0.4131	0.7119	0.021	0.8578	0.9518	-0.13	0.2574	0.4096	0.45	3.502e-05	0.003833	-0.12	0.3173	0.5047	0.039	0.7355	0.9457	0.3	0.007268	0.2688	0.06	0.6032	0.9258	0.041	0.7243	0.9998	0.068	0.5561	0.9995	0.28	0.0155	0.5295	0.19
DAD1	greenyellow	0.484	Yes	0.46	2.84e-05	0.0002997	-0.36	0.001193	0.04036	-0.35	0.001861	0.02259	-0.36	0.001264	0.04727	-0.14	0.2324	0.562	-0.15	0.2015	0.5728	0.15	0.1859	0.3324	0.18	0.1085	0.2763	-0.18	0.1163	0.2883	0.07	0.5454	0.9035	-0.0079	0.9458	0.9821	-0.079	0.4955	0.8984	0.018	0.8793	0.9998	-0.1	0.3639	0.9995	-0.036	0.7546	0.9411	0.18
DARS	yellow	0.433	Yes	0.3	0.00861	0.03126	0.28	0.0137	0.1128	0.33	0.003128	0.02945	0.2	0.07836	0.2508	0.35	0.001952	0.06908	0.29	0.009534	0.2633	-0.17	0.1498	0.2909	-0.05	0.6682	0.8076	-0.22	0.05246	0.1887	0.079	0.4946	0.8926	0.052	0.6539	0.8668	0.17	0.1381	0.8019	0.07	0.5441	0.9998	0.12	0.2991	0.9995	0.029	0.8006	0.9538	0.046
DBT	turquoise	0.555	Yes	-0.41	0.0001838	0.00141	0.022	0.8492	0.9196	0.11	0.3447	0.5101	0.14	0.2228	0.4397	-0.0042	0.9714	0.9888	0.14	0.2366	0.606	-0.27	0.01551	0.09017	0.1	0.384	0.5855	-0.24	0.03395	0.1512	0.24	0.03609	0.7402	0.12	0.3038	0.6459	0.14	0.2383	0.8249	0.075	0.5185	0.9998	0.03	0.795	0.9995	0.047	0.684	0.9173	0.16
DCAF12	yellow	0.385	Yes	0.26	0.02349	0.06829	0.025	0.8306	0.9103	0.15	0.2048	0.3602	0.052	0.6528	0.7957	0.22	0.06038	0.3132	0.095	0.4099	0.7361	-0.22	0.05972	0.1719	-0.027	0.8173	0.8983	-0.37	0.0008354	0.02604	0.16	0.1571	0.7699	-0.11	0.3487	0.6817	-0.042	0.7147	0.949	-0.11	0.3614	0.9998	-0.15	0.188	0.9995	-0.18	0.117	0.6539	-0.018
DCAF8	blue	0.464	Yes	-0.31	0.006512	0.02517	0.15	0.1802	0.4075	0.32	0.004912	0.03768	0.17	0.1281	0.3249	0.11	0.3276	0.6466	0.11	0.3282	0.679	-0.17	0.1421	0.2819	0.21	0.06519	0.2049	-0.22	0.05653	0.1957	0.012	0.9198	0.9844	0.12	0.3163	0.6582	0.012	0.9169	0.988	-0.071	0.538	0.9998	0.014	0.9061	0.9995	0.097	0.4012	0.8124	0.065
DCK	greenyellow	0.435	Yes	0.3	0.008572	0.03115	-0.049	0.6714	0.8176	-0.005	0.9653	0.9804	-0.096	0.4079	0.6117	0.19	0.09138	0.372	-0.024	0.8343	0.9444	-0.21	0.07254	0.1902	0.051	0.6609	0.8029	-0.37	0.001052	0.02897	0.095	0.4118	0.8704	0.0029	0.9804	0.9942	0.1	0.387	0.8629	0.054	0.6432	0.9998	0.046	0.6927	0.9995	-0.017	0.8862	0.9739	0.045
DCTN4	turquoise	0.449	Yes	-0.3	0.007635	0.02851	0.054	0.6392	0.7962	0.094	0.4159	0.5763	0.17	0.1414	0.3419	-0.049	0.6691	0.8613	0.14	0.2197	0.5904	-0.27	0.01783	0.09519	0.16	0.1609	0.3499	-0.26	0.02344	0.1263	0.13	0.2603	0.8047	0.16	0.1762	0.5395	0.12	0.3085	0.8431	0.044	0.7033	0.9998	0.058	0.6175	0.9995	0.11	0.3265	0.7723	0.11
DCUN1D3	blue	0.48	Yes	-0.38	0.0007384	0.004405	-0.064	0.5774	0.7535	0.079	0.4954	0.6468	0.26	0.02379	0.1472	-0.11	0.3341	0.6514	0.041	0.7229	0.9036	-0.079	0.4919	0.6231	0.2	0.08193	0.2323	-0.037	0.7515	0.8461	0.19	0.107	0.7479	0.18	0.1178	0.4786	0.079	0.4962	0.8986	0.039	0.7355	0.9998	0.016	0.8876	0.9995	0.11	0.348	0.7849	0.11
DCUN1D4	turquoise	0.515	Yes	-0.38	0.0007711	0.004568	0.15	0.1817	0.4092	0.29	0.01007	0.05603	0.2	0.07694	0.2491	-0.071	0.5419	0.7935	0.16	0.1573	0.5259	-0.2	0.07635	0.195	0.23	0.0487	0.1719	-0.12	0.2833	0.4732	-0.052	0.6535	0.9254	0.14	0.2381	0.5979	0.036	0.7585	0.9573	0.0031	0.9784	0.9998	0.051	0.6617	0.9995	0.13	0.2536	0.7357	-0.084
DDIT3	blue	0.474	Yes	-0.33	0.003542	0.01543	0.21	0.07244	0.2553	0.38	0.0007335	0.01432	0.11	0.3403	0.5519	0.092	0.4265	0.72	0.052	0.6553	0.8717	0.092	0.4247	0.5668	0.26	0.02515	0.1173	-0.1	0.3687	0.5512	-0.056	0.6298	0.9208	0.13	0.2706	0.6231	-0.034	0.7705	0.9602	-0.055	0.6364	0.9998	-0.0059	0.9593	0.9995	0.12	0.297	0.7531	0.1
DDX11	blue	0.465	Yes	-0.32	0.004108	0.01739	0.28	0.01374	0.113	0.4	0.0002791	0.009737	0.27	0.01622	0.125	0.2	0.07832	0.3507	0.2	0.08148	0.4284	-0.18	0.1095	0.2411	-0.0059	0.9592	0.9792	-0.22	0.05602	0.1949	-0.051	0.6603	0.9274	0.00057	0.9961	0.9989	0.049	0.6746	0.9381	-0.024	0.839	0.9998	0.072	0.5324	0.9995	0.018	0.877	0.9721	0.04
DDX1	turquoise	0.468	Yes	-0.32	0.004347	0.01821	0.14	0.2334	0.4634	0.23	0.0465	0.137	0.084	0.4691	0.6634	0.18	0.1204	0.4246	0.015	0.9003	0.9664	-0.28	0.01288	0.08341	0.11	0.3588	0.5619	-0.33	0.002954	0.04677	0.14	0.2387	0.7979	0.052	0.6553	0.8668	0.075	0.517	0.9034	0.0034	0.9766	0.9998	0.0067	0.954	0.9995	0.0058	0.9603	0.9899	0.14
DEAF1	blue	0.551	Yes	-0.42	0.0001576	0.001242	0.077	0.5034	0.7017	0.19	0.1038	0.2324	0.11	0.3215	0.5349	0.14	0.2216	0.551	-0.14	0.2293	0.5977	-0.11	0.3585	0.5077	0.2	0.07629	0.2235	-0.14	0.218	0.4077	-0.023	0.8408	0.974	0.14	0.217	0.579	0.024	0.8363	0.9719	0.031	0.7866	0.9998	0.032	0.7797	0.9995	0.15	0.1824	0.696	0.18
DERL2	greenyellow	0.424	Yes	0.3	0.007153	0.02706	0.027	0.8179	0.9029	0.15	0.2012	0.3563	-0.095	0.4108	0.614	0.12	0.2906	0.6177	-0.18	0.1163	0.4781	-0.15	0.1862	0.3325	0.19	0.09819	0.26	-0.21	0.07338	0.2239	-0.027	0.8171	0.9665	-0.019	0.8723	0.9574	-0.11	0.3434	0.8487	-0.074	0.5216	0.9998	-0.12	0.2844	0.9995	-0.03	0.7943	0.9528	0.034
DFFB	blue	0.507	Yes	-0.38	0.0006101	0.003799	0.29	0.01044	0.1009	0.5	4.138e-06	0.00261	0.12	0.3051	0.52	0.34	0.002712	0.07886	0.13	0.2728	0.6351	-0.12	0.3117	0.4628	0.096	0.4076	0.6066	-0.22	0.05632	0.1954	-0.098	0.3983	0.8655	0.0057	0.9605	0.987	-0.074	0.5208	0.9034	-0.062	0.5941	0.9998	-0.021	0.8545	0.9995	0.031	0.7916	0.9521	-0.013
DHFRL1	turquoise	0.483	Yes	-0.35	0.001711	0.00869	0.03	0.7978	0.8913	0.094	0.4173	0.5777	0.17	0.1378	0.3383	-0.058	0.6174	0.836	0.091	0.4295	0.7471	-0.19	0.09825	0.2258	0.051	0.6598	0.802	-0.12	0.3129	0.5003	0.23	0.04004	0.7402	0.2	0.07542	0.4177	0.28	0.01311	0.742	0.16	0.1723	0.9998	0.18	0.1242	0.9995	0.14	0.2262	0.7256	0.17
DHFR	turquoise	0.51	Yes	-0.37	0.0007847	0.004622	0.12	0.317	0.5471	0.25	0.02563	0.09467	0.07	0.5443	0.7209	0.15	0.1852	0.512	0.092	0.4284	0.7467	-0.37	0.001083	0.03827	0.034	0.7692	0.8692	-0.23	0.04319	0.1717	0.028	0.8077	0.9655	0.063	0.5844	0.8325	0.13	0.253	0.8286	0.05	0.6671	0.9998	0.12	0.29	0.9995	0.071	0.5368	0.8637	0.049
DHPS	blue	0.474	Yes	-0.33	0.003116	0.01387	0.15	0.1957	0.4247	0.32	0.004087	0.0342	0.13	0.256	0.4736	0.24	0.03868	0.2546	0.059	0.6083	0.8449	-0.21	0.06456	0.1782	0.12	0.2895	0.4952	-0.28	0.01459	0.1007	-0.053	0.6455	0.923	0.074	0.5212	0.8006	0.016	0.8897	0.9831	-0.041	0.7211	0.9998	0.043	0.711	0.9995	0.078	0.5028	0.8475	-0.054
DIXDC1	turquoise	0.479	Yes	-0.37	0.001051	0.005852	0.022	0.8468	0.9185	0.12	0.3056	0.4712	0.1	0.3846	0.5913	-0.051	0.6618	0.8577	0.24	0.03327	0.3417	-0.19	0.1066	0.2374	0.009	0.9384	0.9688	-0.093	0.4232	0.598	0.048	0.6755	0.9314	0.1	0.3741	0.7025	0.14	0.2271	0.8249	0.12	0.3039	0.9998	0.13	0.2766	0.9995	0.1	0.3684	0.7967	-0.018
DLG1	turquoise	0.484	Yes	-0.33	0.003116	0.01387	0.095	0.4095	0.6287	0.22	0.05572	0.1535	0.22	0.05505	0.2137	-0.005	0.9656	0.9869	0.23	0.04542	0.3616	-0.26	0.02301	0.1061	0.19	0.09268	0.2508	-0.16	0.174	0.3599	0.18	0.1101	0.7479	0.22	0.05879	0.3911	0.19	0.09471	0.7767	0.12	0.3018	0.9998	0.12	0.3097	0.9995	0.16	0.1645	0.6847	0.16
DMAP1	blue	0.576	Yes	-0.43	0.0001074	0.00091	0.19	0.1015	0.3054	0.34	0.002371	0.02562	0.12	0.2897	0.5064	0.26	0.0207	0.1887	-0.12	0.2982	0.6554	-0.2	0.075	0.1933	0.082	0.48	0.6674	-0.074	0.5242	0.6752	-0.072	0.5364	0.9013	0.035	0.7654	0.9125	-0.029	0.8012	0.965	-0.098	0.3967	0.9998	-0.0067	0.9542	0.9995	0.044	0.7059	0.9241	0.02
DNAJA4	turquoise	0.482	Yes	-0.37	0.0008983	0.005158	0.14	0.2353	0.4653	0.4	0.0003308	0.01025	0.15	0.2025	0.4165	0.13	0.2695	0.5999	0.15	0.2072	0.5777	-0.14	0.2207	0.3706	0.15	0.1936	0.3902	-0.15	0.204	0.3933	0.097	0.4029	0.8668	0.088	0.4462	0.7518	0.07	0.5425	0.9086	0.023	0.8399	0.9998	0.021	0.8587	0.9995	0.052	0.6508	0.906	0.055
DNAJB2	blue	0.462	Yes	-0.32	0.003942	0.0168	0.1	0.3687	0.5942	0.24	0.03444	0.1139	0.079	0.4928	0.6813	0.22	0.05618	0.3041	-0.053	0.6445	0.8661	-0.15	0.1933	0.3404	0.22	0.05276	0.1801	-0.13	0.252	0.4443	0.0071	0.9509	0.9905	0.15	0.2029	0.5641	0.018	0.8738	0.9815	0.028	0.8122	0.9998	0.013	0.9139	0.9995	0.13	0.267	0.7411	0.1
DNAJC22	blue	0.466	Yes	-0.37	0.0009168	0.005248	-0.058	0.6184	0.7833	0.088	0.4446	0.6027	0.067	0.563	0.7339	-0.2	0.07392	0.3422	-0.037	0.752	0.9131	0.042	0.7164	0.8068	0.26	0.02186	0.1077	0.006	0.9585	0.9773	0.051	0.6599	0.9273	0.19	0.09931	0.4544	0.1	0.3878	0.863	0.055	0.6371	0.9998	0.13	0.2496	0.9995	0.2	0.08617	0.6347	0.24
DNAJC28	turquoise	0.487	Yes	-0.41	0.0002203	0.001651	-0.041	0.7204	0.8449	0.023	0.8428	0.9049	0.12	0.3093	0.5235	-0.15	0.1928	0.5206	-0.2	0.08466	0.4312	-0.26	0.02054	0.1006	0.17	0.1318	0.3107	-0.29	0.009762	0.08308	0.074	0.5223	0.8985	0.18	0.1116	0.4688	0.067	0.5649	0.9144	-0.037	0.7465	0.9998	0.086	0.4579	0.9995	0.18	0.1264	0.6604	0.19
DOCK6	blue	0.498	Yes	-0.35	0.001672	0.008537	0.028	0.8068	0.8966	0.15	0.1989	0.3532	0.017	0.8861	0.9397	-0.044	0.7048	0.8782	-0.12	0.3141	0.6674	-0.078	0.5029	0.6325	0.32	0.004801	0.0453	-0.12	0.2818	0.4718	-0.047	0.6865	0.9348	0.23	0.04596	0.3737	0.036	0.7561	0.9572	0.0031	0.9789	0.9998	0.079	0.4926	0.9995	0.23	0.04782	0.5984	0.22
DOK4	blue	0.503	Yes	-0.41	0.00018	0.001386	-0.2	0.08211	0.2726	-0.0033	0.9776	0.9883	-0.14	0.2321	0.4489	-0.061	0.601	0.8301	-0.18	0.1113	0.4715	0.14	0.2237	0.3739	0.37	0.0008388	0.01818	0.033	0.775	0.8622	-0.035	0.7657	0.9568	0.2	0.0872	0.4368	-0.097	0.4024	0.8674	-0.048	0.6802	0.9998	-0.067	0.5625	0.9995	0.18	0.1112	0.6523	0.13
DPP10	turquoise	0.458	Yes	-0.49	7.49e-06	0.0001009	0.11	0.3405	0.5699	0.28	0.01379	0.06605	0.084	0.4657	0.66	0.12	0.3126	0.6364	0.25	0.02909	0.328	-0.25	0.03061	0.1215	0.17	0.1488	0.3342	-0.16	0.1734	0.3597	-0.029	0.8022	0.9643	-0.02	0.8662	0.9541	-0.064	0.5822	0.9194	-0.084	0.4661	0.9998	-0.062	0.5942	0.9995	-0.008	0.9452	0.9874	0.19
DPY19L4	turquoise	0.506	Yes	-0.37	0.0007913	0.00465	0.057	0.6221	0.7852	0.19	0.09346	0.2159	0.18	0.1108	0.2999	-0.094	0.416	0.713	0.29	0.0113	0.2667	-0.18	0.1279	0.2647	-0.062	0.594	0.7572	-0.2	0.08622	0.2445	0.2	0.08804	0.7459	-0.028	0.8066	0.9306	0.071	0.5401	0.908	-0.04	0.7286	0.9998	-0.0027	0.9813	0.9995	-0.072	0.5327	0.8632	0.061
DPYD	turquoise	0.46	Yes	-0.4	0.0003483	0.002391	-0.1	0.378	0.6011	-0.05	0.667	0.7837	0.14	0.2103	0.4257	-0.24	0.03316	0.2378	0.024	0.8363	0.9449	-0.22	0.05147	0.1596	0.066	0.5678	0.7389	0.055	0.6345	0.7603	0.088	0.4462	0.8834	0.089	0.4416	0.7501	0.068	0.5551	0.9121	0.0059	0.9597	0.9998	0.019	0.8689	0.9995	0.041	0.7255	0.9339	-0.091
DSCR3	turquoise	0.443	Yes	-0.3	0.007954	0.0294	-0.029	0.8017	0.8938	0.14	0.2315	0.3917	0.035	0.7652	0.8645	-0.0085	0.9413	0.9785	0.12	0.2795	0.6419	-0.14	0.2212	0.3712	0.25	0.03139	0.1346	-0.24	0.03246	0.1486	0.19	0.09379	0.7478	0.17	0.1515	0.5156	0.043	0.7114	0.9473	-0.035	0.7615	0.9998	-0.045	0.6973	0.9995	0.084	0.47	0.835	0.23
DTX3L	turquoise	0.503	Yes	0.47	1.41e-05	0.0001686	0.12	0.3158	0.546	0.15	0.1803	0.332	0.18	0.1078	0.2949	-0.044	0.7055	0.8785	0.08	0.4871	0.7859	-0.17	0.1435	0.2835	0.15	0.2078	0.4075	-0.2	0.07986	0.2343	0.31	0.006235	0.7402	0.16	0.1546	0.5194	0.13	0.2726	0.8343	-0.057	0.6205	0.9998	-0.017	0.8814	0.9995	0.036	0.7543	0.9411	0.21
DUS4L	turquoise	0.562	Yes	-0.47	1.876e-05	0.0002123	0.088	0.4479	0.6584	0.29	0.01051	0.05699	-0.075	0.5178	0.7009	0.14	0.2295	0.5597	0.081	0.4832	0.7834	-0.13	0.2433	0.3948	0.26	0.02266	0.1103	-0.38	0.0006473	0.02293	0.084	0.4668	0.8857	0.17	0.1384	0.5016	0.09	0.4372	0.8779	-0.015	0.898	0.9998	0.074	0.5229	0.9995	0.13	0.2443	0.7332	0.18
DVL1	blue	0.524	Yes	-0.39	0.0003785	0.002565	-0.072	0.5359	0.7244	0.14	0.2321	0.3923	-0.03	0.7952	0.8841	0.048	0.6812	0.8675	-0.017	0.8852	0.9604	-0.017	0.8853	0.9249	0.33	0.003782	0.0401	-0.12	0.2901	0.48	-0.073	0.5255	0.8985	0.12	0.312	0.6533	-0.14	0.2311	0.8249	-0.1	0.383	0.9998	-0.11	0.3558	0.9995	0.12	0.2996	0.755	0.12
DYNC2LI1	turquoise	0.453	Yes	-0.36	0.00116	0.006351	0.13	0.265	0.4966	0.11	0.3477	0.5129	0.12	0.3004	0.516	0.11	0.3248	0.6455	-0.1	0.3863	0.7207	-0.2	0.08419	0.2056	0.18	0.1081	0.2758	-0.46	2.964e-05	0.007665	0.025	0.8289	0.9714	0.11	0.3219	0.6619	0.064	0.5796	0.9192	-0.0075	0.9485	0.9998	0.053	0.6457	0.9995	0.093	0.4197	0.8204	-0.023
EAPP	turquoise	0.47	Yes	-0.39	0.0004963	0.003206	-0.068	0.5583	0.7398	-0.039	0.7366	0.8324	-0.017	0.8857	0.9395	0.044	0.7031	0.8775	-0.11	0.3395	0.687	-0.3	0.008513	0.0704	-0.046	0.692	0.8218	-0.32	0.003929	0.05322	0.1	0.3823	0.8587	0.034	0.7673	0.9133	0.073	0.5282	0.9039	-0.087	0.4493	0.9998	0.039	0.7372	0.9995	0.015	0.8946	0.9749	0.039
EBAG9	turquoise	0.554	Yes	-0.45	3.242e-05	0.000336	0.28	0.01532	0.1196	0.26	0.02304	0.08843	0.23	0.04122	0.1884	0.16	0.1593	0.4812	0.051	0.6625	0.8771	-0.34	0.00288	0.04932	-0.024	0.8375	0.9104	-0.29	0.01149	0.08999	0.16	0.1531	0.7699	0.094	0.4169	0.7349	0.2	0.0865	0.7747	0.05	0.6647	0.9998	0.14	0.2304	0.9995	0.06	0.6053	0.8894	0.071
ECHDC2	blue	0.565	Yes	-0.44	6.768e-05	0.0006177	0.015	0.8996	0.9472	0.19	0.09602	0.2203	-0.033	0.7778	0.8723	-0.052	0.651	0.8525	-0.09	0.4361	0.7527	0.029	0.8001	0.8667	0.22	0.05067	0.1756	0.02	0.8639	0.9207	-0.18	0.1232	0.7505	0.11	0.3235	0.6638	-0.062	0.5912	0.9219	-0.086	0.4562	0.9998	0.054	0.6391	0.9995	0.17	0.1412	0.6725	0.076
ECI1	magenta	0.489	Yes	-0.37	0.00092	0.005262	-0.16	0.176	0.4028	-0.11	0.3271	0.4925	-0.17	0.1304	0.3284	0.061	0.5999	0.8294	-0.22	0.05411	0.3814	-0.029	0.8027	0.8685	0.037	0.7525	0.8596	-0.04	0.7271	0.8296	-0.25	0.02545	0.7402	-0.13	0.2602	0.6147	-0.25	0.02779	0.7674	-0.12	0.2981	0.9998	-0.15	0.1835	0.9995	-0.07	0.5453	0.8652	-0.18
ECM2	turquoise	0.519	Yes	-0.42	0.0001688	0.001315	-0.21	0.06828	0.2476	-0.065	0.5756	0.7121	-0.12	0.3146	0.5277	-0.23	0.04	0.2586	-0.012	0.9198	0.9745	-0.1	0.3862	0.5324	0.27	0.01813	0.09714	-0.11	0.3256	0.5118	0.12	0.2858	0.8171	0.24	0.03831	0.3585	0.1	0.3723	0.8569	0.03	0.7965	0.9998	0.083	0.4738	0.9995	0.19	0.1056	0.6523	0.18
EDIL3	yellow	0.418	Yes	-0.33	0.003548	0.01545	-0.057	0.6233	0.7861	-0.1	0.387	0.5493	0.13	0.2611	0.4785	-0.14	0.2336	0.5635	0.21	0.06604	0.4003	-0.19	0.09544	0.2219	-0.082	0.4806	0.6678	-0.34	0.002657	0.04466	0.067	0.5625	0.9077	-0.082	0.4771	0.776	-0.0032	0.9779	0.9974	-0.045	0.6974	0.9998	-0.027	0.8158	0.9995	-0.085	0.4637	0.8336	-0.11
EEA1	turquoise	0.466	Yes	-0.33	0.003551	0.01546	0.17	0.1496	0.3696	0.24	0.0353	0.1158	0.27	0.0159	0.1243	-0.0048	0.9668	0.9874	0.19	0.1012	0.4563	-0.26	0.02241	0.105	0.15	0.1807	0.3734	-0.14	0.2085	0.3982	0.2	0.07672	0.7456	0.31	0.006427	0.2633	0.31	0.005594	0.6643	0.15	0.1795	0.9998	0.22	0.05064	0.9995	0.24	0.03691	0.5848	0.2
EEPD1	blue	0.507	Yes	-0.42	0.0001182	0.0009848	0.1	0.3711	0.5959	0.15	0.1823	0.3344	0.027	0.8131	0.8946	0.023	0.8442	0.9377	-0.15	0.1893	0.5601	0.006	0.9588	0.9733	0.33	0.003567	0.03882	-0.15	0.2039	0.3933	0.023	0.8434	0.9748	0.24	0.03837	0.3585	0.042	0.7192	0.9499	0.025	0.8309	0.9998	0.033	0.7757	0.9995	0.21	0.06874	0.62	0.27
EFNB2	turquoise	0.446	Yes	-0.34	0.00264	0.01217	-0.037	0.7495	0.8626	-0.014	0.9011	0.941	0.24	0.03516	0.1753	-0.13	0.2579	0.5872	0.098	0.3965	0.7267	-0.091	0.4296	0.5713	0.21	0.06703	0.2081	-0.049	0.6697	0.7878	0.2	0.08305	0.7459	0.19	0.1071	0.4634	0.12	0.3057	0.8422	0.053	0.6472	0.9998	0.043	0.7115	0.9995	0.13	0.2572	0.7366	0.22
EHBP1	turquoise	0.576	Yes	-0.49	7.588e-06	0.0001022	0.29	0.01035	0.1004	0.31	0.006052	0.04248	0.31	0.006977	0.08845	0.14	0.2302	0.5604	0.29	0.01138	0.2667	-0.22	0.05591	0.1668	0.0044	0.9694	0.9851	-0.15	0.2058	0.3954	0.15	0.1849	0.7807	0.16	0.1727	0.5356	0.24	0.0366	0.7674	0.16	0.1723	0.9998	0.17	0.1283	0.9995	0.13	0.2599	0.7382	0.16
EHD4	purple	0.489	Yes	0.4	0.0003314	0.002298	0.053	0.6448	0.8004	0.14	0.2134	0.3703	0.23	0.04698	0.1986	-0.0064	0.9559	0.984	0.25	0.03152	0.3364	-0.31	0.006233	0.06291	0.12	0.3016	0.5064	0.023	0.8438	0.9075	0.1	0.3787	0.8581	0.16	0.1762	0.5395	0.14	0.2319	0.8249	-0.0056	0.9617	0.9998	0.08	0.488	0.9995	0.11	0.3437	0.7819	0.053
EIF4A2	turquoise	0.447	Yes	-0.32	0.005094	0.02066	0.039	0.7348	0.8529	0.23	0.04231	0.1295	0.1	0.3807	0.5877	0.01	0.9313	0.9757	0.0027	0.9812	0.9938	-0.11	0.3234	0.4742	0.24	0.03328	0.1386	-0.23	0.04527	0.1753	0.046	0.692	0.9364	0.22	0.0586	0.3911	0.12	0.2884	0.8389	0.063	0.589	0.9998	0.12	0.3082	0.9995	0.2	0.08728	0.6348	0.1
EIF4B	turquoise	0.524	Yes	-0.46	2.144e-05	0.0002374	0.086	0.4571	0.6663	0.17	0.1303	0.2691	0.23	0.04765	0.1996	0.091	0.4312	0.7229	0.27	0.01714	0.2896	-0.26	0.02168	0.1034	-0.14	0.2111	0.4112	-0.25	0.03007	0.1435	0.068	0.5548	0.9057	-0.065	0.5752	0.8294	0.057	0.6252	0.9315	-0.019	0.8701	0.9998	0.011	0.9245	0.9995	-0.081	0.4863	0.8419	-0.11
EIF4G1	purple	0.367	Yes	0.24	0.03951	0.101	0.23	0.04514	0.2014	0.22	0.05275	0.1484	0.25	0.02824	0.1602	0.18	0.1187	0.4217	0.099	0.3926	0.7243	-0.19	0.1005	0.2287	0.057	0.6233	0.7773	0.04	0.7303	0.8315	0.17	0.1358	0.7527	0.14	0.21	0.5718	0.18	0.1139	0.7881	0.13	0.268	0.9998	0.082	0.4781	0.9995	0.081	0.4821	0.84	0.29
ELMOD2	turquoise	0.46	Yes	-0.34	0.002429	0.01144	-0.033	0.7763	0.8792	0.0085	0.9418	0.9662	-0.0053	0.9637	0.9814	-0.11	0.346	0.6606	0.028	0.807	0.9359	-0.083	0.4719	0.6064	0.29	0.01145	0.07338	-0.2	0.08759	0.2467	0.0042	0.9709	0.9937	0.12	0.2995	0.6432	-0.025	0.8321	0.9708	-0.0032	0.9776	0.9998	-0.0042	0.9712	0.9995	0.12	0.3182	0.7681	0.016
EMB	turquoise	0.461	Yes	-0.37	0.001099	0.006067	-0.3	0.007489	0.08695	-0.12	0.2936	0.4595	-0.23	0.04619	0.1975	-0.29	0.0108	0.1417	-0.19	0.09364	0.4456	-0.042	0.7178	0.8079	0.31	0.006988	0.05527	0.038	0.7397	0.8381	-0.03	0.7957	0.9625	0.11	0.328	0.667	-0.062	0.5903	0.9217	-0.04	0.7318	0.9998	-0.026	0.823	0.9995	0.11	0.3261	0.7723	0.061
EMC7	greenyellow	0.475	Yes	0.35	0.001756	0.008862	-0.029	0.8003	0.8928	-0.0066	0.9547	0.9742	-0.035	0.7607	0.862	0.067	0.5626	0.8047	-0.028	0.81	0.9363	-0.16	0.161	0.3043	0.1	0.3675	0.5694	-0.36	0.001327	0.03185	0.22	0.05331	0.7402	0.095	0.409	0.7277	0.16	0.1652	0.8117	0.051	0.662	0.9998	0.07	0.5452	0.9995	0.034	0.7707	0.9463	0.29
EML4	turquoise	0.513	Yes	-0.36	0.001123	0.006177	0.073	0.5273	0.7192	0.12	0.3093	0.4747	0.19	0.1056	0.292	-0.035	0.7633	0.9048	0.095	0.4134	0.7393	-0.3	0.007999	0.06834	0.15	0.1956	0.3925	-0.18	0.1123	0.2819	0.18	0.112	0.7479	0.15	0.1918	0.5524	0.16	0.1664	0.8117	0.069	0.5524	0.9998	0.089	0.444	0.9995	0.097	0.3991	0.8119	0.16
ENAH	turquoise	0.506	Yes	-0.41	0.0002036	0.001539	0.11	0.3475	0.5765	0.11	0.3622	0.5258	0.22	0.05504	0.2137	-0.0049	0.9665	0.9874	0.23	0.04777	0.3679	-0.24	0.03389	0.1282	-0.0067	0.9539	0.9766	-0.014	0.9034	0.9445	0.18	0.1076	0.7479	0.071	0.5396	0.812	0.11	0.3573	0.8531	0.083	0.471	0.9998	0.011	0.9275	0.9995	0.029	0.8027	0.9541	0.13
ENDOV	blue	0.472	Yes	-0.33	0.003058	0.01367	0.2	0.08562	0.2775	0.3	0.007529	0.04776	0.17	0.1399	0.3404	0.21	0.06085	0.3139	0.014	0.9058	0.9681	-0.18	0.1195	0.2545	0.23	0.04112	0.1567	-0.24	0.03508	0.1543	-0.088	0.4489	0.8841	0.034	0.7723	0.9153	-0.13	0.2526	0.8286	-0.18	0.1106	0.9998	-0.094	0.4169	0.9995	0.028	0.8068	0.9555	-0.036
ENGASE	blue	0.523	Yes	-0.37	0.0009654	0.005475	0.22	0.0564	0.223	0.47	1.351e-05	0.003442	0.12	0.3143	0.5275	0.18	0.1275	0.4361	0.11	0.3573	0.6984	-0.12	0.3081	0.459	0.21	0.0691	0.2112	-0.12	0.3109	0.4989	-0.14	0.2315	0.7961	0.061	0.5981	0.8381	-0.055	0.6348	0.9324	-0.077	0.5041	0.9998	0.018	0.8797	0.9995	0.093	0.422	0.8208	-0.035
ENPP2	turquoise	0.471	Yes	-0.43	0.0001117	0.0009394	0.016	0.8903	0.9436	0.0068	0.9534	0.9734	0.0064	0.9558	0.9778	-0.0067	0.9539	0.9837	0.073	0.5307	0.8085	-0.17	0.1493	0.2902	-0.11	0.3507	0.5543	-0.15	0.2038	0.3933	-0.052	0.6541	0.9254	-0.054	0.6433	0.8618	0.031	0.7862	0.9623	-0.024	0.8341	0.9998	0.029	0.8014	0.9995	-0.03	0.7942	0.9528	-0.12
ENPP5	turquoise	0.563	Yes	-0.68	1.046e-11	1.246e-09	-0.065	0.5772	0.7534	0.15	0.1961	0.3496	-0.028	0.8099	0.8924	0.13	0.249	0.5787	-0.17	0.1393	0.5055	-0.27	0.01618	0.09173	-0.017	0.8826	0.9368	-0.14	0.2364	0.4277	0.016	0.8878	0.9806	-0.026	0.8231	0.9366	-0.003	0.9796	0.9975	-0.076	0.5106	0.9998	-0.0035	0.9762	0.9995	-0.028	0.8108	0.9562	-0.19
ENTPD6	blue	0.562	Yes	-0.43	8.117e-05	0.0007218	0.071	0.5421	0.7288	0.26	0.0247	0.09253	0.11	0.3491	0.5597	0.047	0.6834	0.8685	0.034	0.7721	0.9212	-0.11	0.3573	0.5065	0.099	0.3917	0.5922	-0.25	0.02588	0.133	0.0052	0.9641	0.9927	0.049	0.6708	0.8758	-0.0079	0.9453	0.992	-0.11	0.3244	0.9998	-0.01	0.9315	0.9995	0.021	0.8554	0.9648	0.027
EPHA1	blue	0.555	Yes	-0.44	6.815e-05	0.0006208	0.12	0.297	0.5287	0.24	0.03629	0.1175	0.12	0.2974	0.5138	0.15	0.19	0.5177	-0.16	0.1732	0.5444	-0.14	0.2402	0.3919	0.26	0.01997	0.1025	-0.25	0.02702	0.1357	0.088	0.4458	0.8834	0.12	0.2977	0.6419	-0.073	0.529	0.9039	-0.1	0.3648	0.9998	-0.14	0.2305	0.9995	0.046	0.6912	0.9192	0.13
EPM2AIP1	turquoise	0.475	Yes	-0.35	0.00189	0.009404	-0.017	0.884	0.9392	0.2	0.08523	0.2029	0.077	0.5052	0.6911	-0.015	0.8981	0.9614	0.092	0.4279	0.7464	-0.15	0.1891	0.3358	0.25	0.02706	0.1226	-0.16	0.1569	0.3415	0.13	0.2535	0.8005	0.16	0.1636	0.5267	0.073	0.5305	0.9049	-0.0066	0.9548	0.9998	0.024	0.8344	0.9995	0.13	0.2776	0.7475	0.15
EPM2A	turquoise	0.462	Yes	-0.38	0.0005923	0.003718	-0.0099	0.9322	0.9655	0.039	0.7383	0.8337	0.13	0.2671	0.4841	0.02	0.8607	0.9442	0.079	0.4969	0.7905	-0.31	0.005458	0.06032	0.0014	0.9903	0.9953	-0.26	0.02288	0.1251	0.11	0.3579	0.8502	0.16	0.152	0.5162	0.3	0.009088	0.7129	0.27	0.01654	0.9998	0.27	0.01785	0.9995	0.18	0.1244	0.6581	0.072
EPN2	turquoise	0.489	Yes	-0.37	0.001045	0.005831	0.29	0.01061	0.1015	0.37	0.0009706	0.01666	0.32	0.004737	0.07552	0.1	0.382	0.6894	0.17	0.151	0.5196	-0.21	0.06414	0.1777	-0.0085	0.9418	0.9705	-0.17	0.1486	0.331	0.095	0.4128	0.8704	0.098	0.3967	0.7184	0.12	0.3114	0.8431	0.05	0.6663	0.9998	0.068	0.5571	0.9995	0.059	0.6098	0.8914	0.024
EPS8L2	blue	0.469	Yes	-0.33	0.002975	0.01336	-0.031	0.7876	0.8845	0.14	0.2313	0.3915	-0.029	0.8053	0.8896	-0.011	0.9226	0.9725	-0.13	0.2451	0.6118	-0.048	0.6771	0.7762	0.38	0.0006364	0.01588	-0.015	0.8956	0.9396	-0.061	0.5959	0.9132	0.26	0.02476	0.333	0.026	0.8243	0.969	0.0045	0.9691	0.9998	0.073	0.5294	0.9995	0.25	0.0257	0.5582	0.25
EPS8L3	blue	0.512	Yes	-0.37	0.0008573	0.004971	0.054	0.6414	0.7978	0.19	0.102	0.2294	0.15	0.1932	0.4066	-0.025	0.8262	0.9327	-0.057	0.6252	0.8551	-0.039	0.7374	0.8213	0.3	0.007277	0.05634	0.057	0.6249	0.7534	0.0014	0.9901	0.9984	0.2	0.08769	0.4379	0.00099	0.9932	0.9989	-0.039	0.7381	0.9998	0.017	0.882	0.9995	0.18	0.1075	0.6523	0.19
ERCC6L	yellow	0.383	Yes	0.25	0.02639	0.07472	0.25	0.02656	0.1551	0.22	0.05353	0.1496	0.21	0.07045	0.2406	0.35	0.002083	0.071	0.21	0.06411	0.3969	-0.28	0.01442	0.08738	-0.22	0.05347	0.1816	-0.34	0.002857	0.04607	0.14	0.2314	0.7961	-0.17	0.1309	0.4938	0.061	0.599	0.9241	0.0096	0.9337	0.9998	-0.032	0.7832	0.9995	-0.21	0.07328	0.6208	0.1
ERH	greenyellow	0.455	Yes	0.33	0.003811	0.01638	0.23	0.04643	0.2034	0.13	0.2422	0.4035	0.11	0.3507	0.5611	0.23	0.04559	0.2759	0.0098	0.9324	0.9783	-0.15	0.2053	0.3535	-0.18	0.1096	0.278	-0.39	0.0004976	0.02018	0.13	0.2543	0.8005	-0.066	0.567	0.8251	0.19	0.09419	0.7767	0.092	0.428	0.9998	0.13	0.2464	0.9995	-0.082	0.4788	0.8386	0.07
ERI2	turquoise	0.496	Yes	-0.35	0.001563	0.008094	-0.002	0.9859	0.9934	0.16	0.1716	0.3211	0.09	0.4364	0.6362	-0.02	0.8599	0.9437	0.094	0.414	0.7394	-0.24	0.03866	0.1373	0.2	0.08311	0.2341	-0.29	0.01171	0.09066	0.19	0.1063	0.7479	0.16	0.1556	0.5196	0.12	0.2822	0.8371	0.009	0.938	0.9998	0.072	0.5365	0.9995	0.1	0.3743	0.7988	0.18
ERLIN2	turquoise	0.6	Yes	-0.55	2.306e-07	5.495e-06	-0.025	0.8295	0.9097	0.019	0.8673	0.9199	0.2	0.07861	0.2512	-0.082	0.4775	0.7563	0.35	0.001613	0.2319	-0.25	0.03099	0.1225	0.021	0.8543	0.9204	-0.13	0.2598	0.4512	0.2	0.0821	0.7459	0.15	0.2037	0.5648	0.22	0.05784	0.7674	0.14	0.2154	0.9998	0.13	0.2508	0.9995	0.095	0.4124	0.8177	0.11
ERMAP	turquoise	0.497	Yes	-0.38	0.0005914	0.003714	0.086	0.4562	0.6655	0.28	0.01303	0.06386	0.1	0.3785	0.586	0.023	0.8398	0.936	0.033	0.7783	0.9238	-0.15	0.1785	0.3236	0.24	0.03672	0.1466	-0.27	0.01804	0.1121	-0.045	0.6967	0.9366	0.12	0.2939	0.6391	-0.0036	0.9755	0.9974	-0.016	0.8889	0.9998	0.054	0.6421	0.9995	0.13	0.2498	0.7357	-0.095
ESRP2	blue	0.562	Yes	-0.47	1.884e-05	0.000213	0.064	0.5792	0.7548	0.2	0.08238	0.1986	0.22	0.05867	0.2197	0.1	0.3751	0.6829	0.23	0.04805	0.3681	0.0077	0.9473	0.9661	0.082	0.4774	0.6654	-0.18	0.1165	0.2883	0.17	0.1319	0.7527	0.18	0.1237	0.4861	0.16	0.1533	0.8082	0.16	0.1747	0.9998	0.11	0.3281	0.9995	0.12	0.3055	0.7579	0.15
EVI2A	greenyellow	0.455	Yes	0.33	0.003123	0.01389	-0.071	0.5407	0.7278	-0.0019	0.9868	0.9928	-0.076	0.5118	0.6962	0.051	0.658	0.8555	0.019	0.8701	0.956	-0.07	0.547	0.6684	0.0062	0.9573	0.978	-0.35	0.001617	0.0352	-0.02	0.8607	0.977	-0.076	0.5095	0.7941	-0.021	0.8545	0.9761	-0.061	0.6007	0.9998	-0.028	0.8087	0.9995	-0.069	0.5537	0.8691	-0.082
EVPL	blue	0.586	Yes	-0.51	2.283e-06	3.686e-05	0.13	0.2434	0.4738	0.2	0.07476	0.1862	0.25	0.02872	0.1618	-0.027	0.8147	0.9272	-0.062	0.5918	0.8383	-0.23	0.04254	0.1448	-0.0028	0.9805	0.9902	-0.063	0.5875	0.725	-0.17	0.1289	0.7505	0.059	0.6083	0.8431	0.012	0.9209	0.9881	-0.082	0.4794	0.9998	0.12	0.3146	0.9995	0.13	0.2659	0.7411	-0.047
EXD2	turquoise	0.483	Yes	-0.35	0.001975	0.009733	0.093	0.4205	0.6365	0.11	0.3259	0.491	0.3	0.008617	0.09666	-0.067	0.5641	0.8056	0.19	0.1062	0.4641	-0.24	0.03633	0.1329	-0.054	0.6393	0.7887	-0.2	0.08332	0.2403	0.073	0.5271	0.8985	-0.016	0.887	0.9624	0.061	0.598	0.9235	-0.00059	0.9959	0.9998	0.035	0.7619	0.9995	-0.027	0.8131	0.9567	-0.0078
EXOC3L4	blue	0.474	Yes	-0.34	0.002784	0.01269	0.077	0.5074	0.7042	0.28	0.01498	0.06924	-0.07	0.5428	0.7198	0.13	0.2559	0.5854	-0.12	0.3018	0.6591	0.0043	0.9706	0.9813	0.22	0.05224	0.179	0.0025	0.9826	0.9907	-0.24	0.03565	0.7402	0.11	0.3459	0.6797	-0.058	0.6156	0.9297	-0.054	0.64	0.9998	0.066	0.567	0.9995	0.17	0.1439	0.6746	-0.047
F11	blue	0.473	Yes	-0.39	0.0003924	0.002643	-0.031	0.7913	0.887	0.1	0.3855	0.5479	0.0044	0.9696	0.9844	-0.2	0.07855	0.3512	-0.012	0.9148	0.9724	-0.047	0.6825	0.7803	0.29	0.01188	0.07492	0.11	0.3399	0.5255	-0.081	0.4849	0.8908	0.34	0.002141	0.1987	0.19	0.09803	0.7834	0.093	0.4222	0.9998	0.25	0.02702	0.9995	0.34	0.002228	0.4615	0.015
F3	turquoise	0.486	Yes	-0.37	0.000896	0.005147	0.035	0.7599	0.8696	0.19	0.1067	0.2373	0.15	0.1789	0.3916	-0.058	0.6189	0.8371	0.17	0.1308	0.4971	-0.16	0.178	0.3233	0.17	0.1464	0.3312	-0.21	0.06813	0.2155	0.17	0.1512	0.7699	0.16	0.169	0.5317	0.092	0.4286	0.8762	-0.038	0.7439	0.9998	0.0048	0.9667	0.9995	0.093	0.4205	0.8205	0.098
FAAH	blue	0.517	Yes	-0.4	0.0003159	0.002209	0.11	0.3491	0.5776	0.17	0.1299	0.2686	0.23	0.04058	0.1871	0.029	0.7993	0.9212	-0.014	0.9064	0.9684	-0.16	0.1675	0.3118	-0.062	0.5945	0.7576	-0.079	0.4956	0.6539	-0.12	0.2977	0.8259	-0.11	0.363	0.6955	-0.097	0.402	0.867	-0.1	0.3668	0.9998	-0.011	0.9211	0.9995	-0.054	0.639	0.9004	-0.059
FAM126B	turquoise	0.524	Yes	-0.39	0.0004613	0.003014	-0.064	0.5821	0.7568	0.071	0.5375	0.6817	0.12	0.2977	0.514	-0.14	0.2085	0.5357	0.056	0.627	0.8567	-0.17	0.1434	0.2834	0.34	0.002152	0.02949	-0.12	0.2827	0.4728	0.16	0.1722	0.7772	0.29	0.009245	0.2785	0.15	0.1888	0.8178	0.088	0.4459	0.9998	0.086	0.4595	0.9995	0.23	0.04515	0.5925	0.2
FAM131A	blue	0.512	Yes	-0.4	0.0003273	0.002276	-0.14	0.2236	0.454	0.067	0.5614	0.7012	-0.099	0.3898	0.5953	-0.054	0.6427	0.8483	-0.07	0.5477	0.8171	-0.062	0.5915	0.7075	0.38	0.0006019	0.01551	-0.034	0.7708	0.8597	-0.15	0.192	0.7807	0.15	0.2073	0.5688	-0.16	0.1724	0.8136	-0.13	0.2755	0.9998	-0.085	0.4606	0.9995	0.17	0.1447	0.6751	0.063
FAM172A	turquoise	0.517	Yes	-0.38	0.00062	0.003845	-0.081	0.4832	0.6872	0.05	0.668	0.7847	0.0014	0.9902	0.9954	-0.075	0.5172	0.7774	0.15	0.193	0.5631	-0.3	0.007618	0.06704	0.096	0.4048	0.605	-0.26	0.02391	0.1278	-0.00011	0.9993	0.9999	0.064	0.5776	0.8301	0.045	0.6982	0.9435	-0.014	0.9005	0.9998	0.061	0.5968	0.9995	0.082	0.4795	0.8392	-0.024
FAM175A	turquoise	0.511	Yes	-0.43	0.0001098	0.0009269	0.057	0.622	0.7852	0.1	0.3836	0.5465	0.077	0.5084	0.6935	0.086	0.455	0.7415	0.098	0.3975	0.7276	-0.28	0.01503	0.0888	-0.0086	0.9409	0.9701	-0.36	0.001125	0.02998	-0.015	0.8961	0.9816	-0.062	0.5928	0.8358	0.013	0.9101	0.9864	-0.0083	0.9426	0.9998	0.013	0.909	0.9995	-0.033	0.7787	0.9487	-0.18
FAM185A	turquoise	0.493	Yes	-0.37	0.0008018	0.004706	-0.0084	0.9424	0.9704	0.16	0.1694	0.3183	-0.009	0.9378	0.969	0.034	0.7672	0.9064	0.064	0.5794	0.8333	-0.094	0.4152	0.5575	0.26	0.02043	0.1037	-0.18	0.1199	0.293	-0.063	0.5851	0.9108	-0.0031	0.9788	0.9931	-0.14	0.2159	0.8249	-0.086	0.4572	0.9998	-0.12	0.3	0.9995	0.0034	0.9764	0.9937	0.037
FAM210B	turquoise	0.53	Yes	-0.54	4.494e-07	9.408e-06	-0.12	0.2885	0.5203	-0.067	0.5644	0.7035	0.083	0.473	0.6665	-0.037	0.7513	0.8989	-0.03	0.7947	0.9309	-0.26	0.02327	0.1067	-0.11	0.3552	0.5583	-0.14	0.2337	0.4249	0.03	0.7944	0.9623	-0.034	0.7709	0.9147	0.064	0.5801	0.9193	0.073	0.5307	0.9998	0.061	0.6011	0.9995	-0.01	0.9315	0.9827	0.021
FAM219B	blue	0.475	Yes	-0.33	0.003285	0.01451	0.011	0.9212	0.9598	0.33	0.003437	0.03125	-0.032	0.7853	0.8764	0.043	0.7074	0.8788	0.17	0.1511	0.5196	-0.021	0.8592	0.908	0.21	0.06426	0.2033	-0.089	0.4407	0.6116	-0.012	0.9157	0.984	0.13	0.2584	0.6139	0.069	0.5531	0.9119	0.029	0.8019	0.9998	0.08	0.4878	0.9995	0.13	0.2779	0.7475	0.047
FAM35A	turquoise	0.493	Yes	-0.38	0.0005937	0.003725	-0.17	0.1453	0.3638	-0.11	0.35	0.5148	0.0048	0.9671	0.9832	-0.15	0.18	0.5048	-0.031	0.7881	0.9281	-0.11	0.3479	0.4973	0.26	0.02344	0.1128	-0.18	0.1268	0.3027	0.26	0.02314	0.7402	0.21	0.06125	0.3952	0.16	0.1714	0.8133	0.094	0.4167	0.9998	0.066	0.5699	0.9995	0.14	0.2259	0.7256	0.35
FAM69B	blue	0.462	Yes	-0.35	0.001967	0.009701	0.067	0.563	0.7435	0.24	0.03484	0.1148	0.0079	0.9454	0.9732	0.19	0.09913	0.3885	-0.0087	0.94	0.9807	-0.18	0.1127	0.2445	0.18	0.127	0.3047	-0.23	0.04092	0.1671	-0.21	0.06873	0.7402	-0.032	0.7822	0.9198	-0.15	0.1797	0.8155	-0.15	0.1934	0.9998	-0.068	0.5593	0.9995	0.024	0.8337	0.9607	-0.0068
FAM73A	turquoise	0.689	Yes	-0.63	7.085e-10	4.094e-08	-0.14	0.2269	0.4577	0.0099	0.9322	0.9612	0.058	0.6171	0.7715	-0.12	0.2953	0.6215	0.13	0.2483	0.6148	-0.16	0.1615	0.3049	0.26	0.02309	0.1118	-0.19	0.1043	0.2715	0.24	0.03635	0.7402	0.26	0.02404	0.3323	0.17	0.1289	0.8007	0.15	0.1963	0.9998	0.088	0.4463	0.9995	0.19	0.09049	0.6361	0.23
FAM73B	blue	0.509	Yes	-0.36	0.00114	0.006257	-0.079	0.4939	0.6944	0.11	0.3233	0.4886	-0.12	0.3138	0.5273	0.03	0.7942	0.9196	-0.083	0.4756	0.7796	0.025	0.8311	0.8883	0.39	0.0005304	0.01463	-0.047	0.6863	0.7994	-0.0039	0.9733	0.9946	0.15	0.1805	0.5426	-0.09	0.4386	0.8779	-0.03	0.7931	0.9998	-0.076	0.5138	0.9995	0.13	0.2521	0.7357	0.2
FAM76A	turquoise	0.517	Yes	-0.4	0.000296	0.0021	0.26	0.02452	0.1485	0.37	0.001027	0.01716	0.15	0.1842	0.3971	0.21	0.07109	0.3344	0.14	0.2361	0.6057	-0.21	0.06528	0.1792	0.15	0.1973	0.3946	-0.34	0.002427	0.04294	0.16	0.163	0.772	0.26	0.02216	0.3269	0.26	0.02368	0.7674	0.093	0.4204	0.9998	0.19	0.1048	0.9995	0.2	0.08583	0.6341	0.14
FAN1	blue	0.48	Yes	-0.36	0.001443	0.007604	0.071	0.5415	0.7283	0.27	0.01902	0.07887	0.15	0.1858	0.3987	0.063	0.5868	0.8213	0.21	0.06327	0.3966	-0.28	0.01436	0.08717	0.16	0.1672	0.358	-0.21	0.06125	0.2042	0.039	0.7335	0.9451	0.066	0.5705	0.8268	0.012	0.9187	0.9881	-0.018	0.875	0.9998	0.0058	0.9599	0.9995	0.053	0.6481	0.9047	0.037
FANCC	turquoise	0.541	Yes	-0.42	0.0001438	0.001148	0.049	0.6714	0.8176	0.13	0.2524	0.4145	0.15	0.1937	0.4073	0.056	0.6274	0.8407	0.1	0.3723	0.7103	-0.32	0.004989	0.05846	0.14	0.217	0.4177	-0.29	0.01188	0.09127	0.12	0.2798	0.8164	0.15	0.2064	0.5677	0.17	0.1306	0.8015	0.11	0.3268	0.9998	0.12	0.2881	0.9995	0.12	0.3109	0.7625	0.16
FBRSL1	blue	0.472	Yes	-0.34	0.002551	0.01189	0.15	0.1877	0.4169	0.3	0.009181	0.05298	0.18	0.113	0.303	0.2	0.08795	0.3663	0.035	0.7649	0.9181	-0.3	0.008545	0.07045	0.25	0.02971	0.1307	-0.02	0.8615	0.9193	0.044	0.7042	0.9373	0.16	0.1598	0.5236	0.042	0.7162	0.9494	-0.023	0.8402	0.9998	0.02	0.8608	0.9995	0.13	0.2491	0.7353	0.16
FBXL4	turquoise	0.45	Yes	-0.31	0.005948	0.02343	-0.09	0.4342	0.6475	0.12	0.3093	0.4747	0.014	0.907	0.951	-0.1	0.3762	0.6839	-0.049	0.6735	0.8822	-0.17	0.1463	0.2867	0.21	0.07256	0.2171	-0.19	0.1011	0.267	0.09	0.4383	0.8807	0.064	0.5804	0.8312	-0.03	0.7934	0.9638	-0.044	0.7041	0.9998	-0.064	0.5802	0.9995	0.025	0.8276	0.9595	0.051
FBXO21	turquoise	0.46	Yes	-0.34	0.002148	0.01039	0.04	0.732	0.8518	0.13	0.2772	0.4418	0.15	0.1847	0.3975	0.093	0.4196	0.7156	0.15	0.187	0.5579	-0.25	0.02535	0.111	0.042	0.7197	0.8401	-0.12	0.2948	0.4847	0.13	0.2507	0.8002	0.088	0.4456	0.7518	0.13	0.2772	0.8366	0.11	0.3564	0.9998	0.045	0.6967	0.9995	0.047	0.6835	0.9173	0.092
FBXO3	turquoise	0.507	Yes	-0.38	0.0006544	0.004005	-0.1	0.3715	0.5964	0.098	0.3982	0.5595	-0.11	0.3473	0.5586	-0.011	0.9264	0.9746	0.042	0.7159	0.9013	-0.039	0.7372	0.8212	0.27	0.01941	0.101	-0.18	0.1268	0.3027	0.067	0.5621	0.9076	0.087	0.4529	0.757	-0.062	0.5898	0.9214	-0.072	0.5346	0.9998	-0.084	0.4663	0.9995	0.05	0.6666	0.9103	0.067
FBXO48	turquoise	0.482	Yes	-0.39	0.000475	0.003093	-0.18	0.1172	0.3289	-0.04	0.7321	0.8298	-0.072	0.5316	0.7116	-0.19	0.09836	0.3875	-0.15	0.1788	0.5487	0.047	0.682	0.78	0.28	0.01327	0.08059	-0.15	0.2001	0.3895	0.11	0.3298	0.8404	0.22	0.05764	0.3906	0.03	0.7968	0.9642	-0.0025	0.983	0.9998	0.0058	0.9604	0.9995	0.17	0.1496	0.6775	0.22
FBXO8	turquoise	0.467	Yes	-0.43	7.867e-05	0.0007033	-0.27	0.01944	0.1334	-0.22	0.05993	0.1612	-0.17	0.1307	0.3287	-0.31	0.006689	0.1159	-0.24	0.03623	0.3484	-0.16	0.1547	0.2961	0.24	0.03904	0.152	-0.17	0.1287	0.3051	0.037	0.7498	0.9501	0.18	0.1082	0.4642	0.11	0.3613	0.8537	0.061	0.5957	0.9998	0.12	0.2847	0.9995	0.17	0.1418	0.6734	0.088
FBXO9	blue	0.533	Yes	-0.4	0.0003643	0.00249	0.24	0.03323	0.1742	0.43	8.872e-05	0.006422	0.21	0.0686	0.2373	0.22	0.05391	0.2985	0.075	0.516	0.801	-0.27	0.01911	0.09776	0.21	0.06444	0.2034	-0.23	0.04297	0.1712	-0.059	0.6084	0.9177	0.035	0.7622	0.9107	-0.08	0.4894	0.8955	-0.12	0.3128	0.9998	-0.076	0.5124	0.9995	0.024	0.8345	0.9607	-0.054
FCHO2	turquoise	0.483	Yes	-0.35	0.001967	0.009701	-0.032	0.7855	0.8839	0.15	0.1868	0.3396	0.19	0.1029	0.2891	-0.12	0.2854	0.6139	0.19	0.1061	0.464	-0.081	0.4816	0.6145	0.22	0.05838	0.1911	-0.081	0.4812	0.6422	0.22	0.05695	0.7402	0.27	0.01976	0.3191	0.2	0.07417	0.7674	0.15	0.2008	0.9998	0.12	0.3029	0.9995	0.19	0.1004	0.6491	0.13
FDX1	turquoise	0.448	Yes	-0.42	0.0001599	0.001256	-0.058	0.6162	0.7812	-0.04	0.7317	0.8295	0.029	0.803	0.8887	-0.16	0.1718	0.4958	-0.17	0.1427	0.5097	-0.15	0.1844	0.3308	0.043	0.7133	0.836	-0.2	0.08629	0.2446	0.15	0.1966	0.7825	0.084	0.47	0.7706	0.058	0.6176	0.9297	0.0061	0.9583	0.9998	-0.0024	0.9837	0.9995	0.043	0.7101	0.9269	0.12
FERMT1	turquoise	0.511	Yes	-0.45	3.331e-05	0.0003439	0.055	0.6346	0.7928	0.1	0.3807	0.5438	0.18	0.1185	0.3112	0.13	0.2476	0.5775	0.086	0.4577	0.7694	-0.14	0.2207	0.3706	-0.13	0.2487	0.4525	-0.15	0.2023	0.3921	0.063	0.5872	0.9116	-0.016	0.8884	0.9627	0.083	0.471	0.8864	0.12	0.2857	0.9998	0.062	0.5917	0.9995	-0.005	0.9654	0.9909	-0.015
FER	turquoise	0.453	Yes	-0.33	0.003802	0.01635	0.13	0.2649	0.4966	0.28	0.01472	0.06844	0.21	0.06172	0.2247	-0.0074	0.9489	0.9816	0.29	0.01143	0.2667	-0.36	0.001374	0.04031	0.1	0.3673	0.5694	-0.21	0.07033	0.2193	0.14	0.2235	0.7938	0.13	0.2468	0.6053	0.13	0.2598	0.8299	-0.0061	0.9578	0.9998	0.079	0.4971	0.9995	0.097	0.4008	0.8123	0.21
FGFR3	blue	0.608	Yes	-0.48	1.269e-05	0.0001549	-0.05	0.6642	0.8133	0.21	0.06287	0.1665	-0.027	0.8147	0.8955	-0.002	0.986	0.9945	0.027	0.8136	0.9374	-0.0072	0.9505	0.9679	0.25	0.03146	0.1348	-0.099	0.3937	0.5732	-0.048	0.6759	0.9315	0.14	0.2325	0.5928	-0.031	0.7859	0.9623	-0.058	0.6169	0.9998	0.029	0.8036	0.9995	0.15	0.1857	0.6986	0.086
FGFRL1	blue	0.473	Yes	-0.42	0.0001429	0.001145	-0.16	0.1547	0.3762	0.024	0.8358	0.9004	0.046	0.6933	0.8222	-0.063	0.5888	0.8226	0.088	0.4467	0.7606	-0.038	0.7444	0.8259	-0.016	0.8912	0.9425	-0.12	0.316	0.5033	-0.12	0.3116	0.8331	-0.053	0.6491	0.8646	-0.1	0.3747	0.857	-0.064	0.5786	0.9998	-0.042	0.7166	0.9995	-0.012	0.9152	0.9798	-0.085
FITM2	turquoise	0.573	Yes	-0.54	4.153e-07	8.833e-06	0.15	0.2074	0.4365	0.21	0.06975	0.1776	0.24	0.03524	0.1753	0.21	0.06811	0.3298	0.069	0.5495	0.8181	-0.1	0.3699	0.5179	0.17	0.1437	0.3276	-0.067	0.5641	0.7081	0.16	0.1628	0.772	0.18	0.1205	0.4829	0.18	0.1259	0.7986	0.23	0.04349	0.9998	0.11	0.341	0.9995	0.15	0.1882	0.7004	0.24
FKBP1A	yellow	0.489	Yes	0.37	0.0008748	0.005046	0.16	0.153	0.3741	0.12	0.2811	0.446	0.36	0.001212	0.04634	0.12	0.3108	0.6344	0.23	0.04762	0.3676	-0.43	0.0001141	0.0275	-0.29	0.01129	0.07269	-0.24	0.03827	0.1617	0.17	0.1284	0.7505	-0.11	0.3294	0.6677	0.15	0.1925	0.8195	0.0063	0.9565	0.9998	0.056	0.6296	0.9995	-0.14	0.2269	0.7256	0.057
FLCN	blue	0.525	Yes	-0.38	0.0006381	0.003932	-0.038	0.7404	0.8569	0.18	0.1143	0.2477	-0.0067	0.9539	0.9768	-0.05	0.6668	0.8602	-0.04	0.7284	0.9057	-0.00096	0.9934	0.9962	0.38	0.000557	0.01491	-0.08	0.4896	0.6484	0.015	0.8996	0.9816	0.17	0.133	0.4957	-0.092	0.424	0.8749	-0.1	0.3861	0.9998	-0.093	0.4197	0.9995	0.13	0.2478	0.735	0.19
FLT4	blue	0.474	Yes	-0.38	0.0007758	0.004591	0.29	0.009731	0.0975	0.38	0.0005634	0.0126	0.26	0.02511	0.1509	0.16	0.1761	0.5005	0.2	0.0865	0.4342	-0.24	0.03903	0.138	-0.001	0.9928	0.9962	-0.13	0.2481	0.44	-0.075	0.5185	0.8981	0.15	0.1821	0.5439	0.17	0.1381	0.8019	0.08	0.4884	0.9998	0.2	0.0842	0.9995	0.16	0.1544	0.6804	-0.026
FOXP2	turquoise	0.549	Yes	-0.48	1.195e-05	0.0001479	0.14	0.2129	0.4434	0.16	0.1551	0.3006	0.19	0.09249	0.2737	0.077	0.5048	0.7712	0.26	0.0252	0.318	-0.22	0.05273	0.162	-0.064	0.5779	0.7456	-0.12	0.3091	0.4971	0.099	0.3902	0.8617	0.041	0.7237	0.898	0.17	0.1383	0.8019	0.083	0.4718	0.9998	0.14	0.2349	0.9995	0.054	0.6431	0.9019	0.17
FOXP4	purple	0.37	Yes	-0.24	0.03574	0.09399	0.074	0.5248	0.7172	0.13	0.2702	0.4341	0.19	0.1022	0.2881	0.12	0.292	0.6192	0.054	0.6378	0.8629	-0.26	0.02124	0.1022	-0.041	0.7245	0.843	-0.075	0.5152	0.6688	0.023	0.8449	0.9748	0.1	0.3729	0.7015	0.12	0.3121	0.8431	0.045	0.7001	0.9998	0.12	0.3187	0.9995	0.1	0.3755	0.7994	0.064
FPGT	turquoise	0.453	Yes	-0.34	0.002572	0.01195	-0.18	0.1179	0.3299	-0.045	0.6973	0.8063	-0.11	0.3608	0.5699	-0.0058	0.9604	0.9858	-0.026	0.8195	0.9397	-0.11	0.3404	0.4907	0.27	0.01944	0.1011	-0.24	0.03372	0.1511	0.2	0.08506	0.7459	0.092	0.4263	0.7401	-0.0031	0.9788	0.9975	-0.00096	0.9934	0.9998	-0.08	0.49	0.9995	0.021	0.8547	0.9645	0.15
FSD1L	turquoise	0.61	Yes	-0.56	9.169e-08	2.459e-06	0.055	0.6371	0.7946	0.072	0.5322	0.678	0.12	0.3044	0.5193	0.038	0.7435	0.8958	0.055	0.6342	0.8603	-0.14	0.219	0.3685	0.18	0.1227	0.2986	0.0043	0.9706	0.9838	0.18	0.1126	0.7479	0.17	0.1305	0.4935	0.24	0.03688	0.7674	0.18	0.1101	0.9998	0.16	0.1752	0.9995	0.13	0.2587	0.738	0.061
FSIP2	turquoise	0.44	Yes	-0.31	0.005331	0.02137	0.18	0.1259	0.3412	0.27	0.01737	0.07525	0.21	0.07073	0.241	0.029	0.8046	0.9231	-0.0039	0.973	0.9914	-0.11	0.339	0.4892	0.31	0.005559	0.04867	-0.16	0.1716	0.3583	0.059	0.6111	0.9188	0.27	0.01984	0.3191	0.17	0.1433	0.8067	0.076	0.5106	0.9998	0.16	0.1758	0.9995	0.25	0.03018	0.5692	0.12
FXR1	turquoise	0.533	Yes	-0.38	0.0006533	0.004002	0.12	0.2812	0.5133	0.25	0.02862	0.1012	0.16	0.1551	0.3603	0.12	0.302	0.6271	0.12	0.2961	0.6545	-0.28	0.01538	0.08988	0.16	0.1676	0.3586	-0.22	0.05622	0.1952	0.12	0.3039	0.827	0.14	0.2243	0.5852	0.14	0.2197	0.8249	0.039	0.7381	0.9998	0.086	0.4575	0.9995	0.11	0.3528	0.7883	0.16
FZD1	turquoise	0.545	Yes	-0.48	8.545e-06	0.0001126	-0.092	0.428	0.6419	-0.025	0.8321	0.8979	0.13	0.2607	0.4781	-0.092	0.4256	0.7196	-0.0089	0.9386	0.9805	-0.36	0.001258	0.03988	0.22	0.0538	0.1819	-0.089	0.4395	0.6109	-0.011	0.921	0.9844	0.24	0.03219	0.3461	0.15	0.1942	0.8205	0.15	0.2066	0.9998	0.14	0.2198	0.9995	0.24	0.0318	0.574	0.11
FZD6	turquoise	0.514	Yes	-0.4	0.0003062	0.002157	0.051	0.6577	0.8093	0.13	0.2769	0.4417	0.21	0.07349	0.2445	-0.033	0.7765	0.9105	0.089	0.4432	0.7576	-0.19	0.105	0.235	-0.043	0.7098	0.8343	-0.23	0.0421	0.1696	0.22	0.05244	0.7402	0.077	0.5059	0.7924	0.16	0.1647	0.8117	0.016	0.8921	0.9998	0.084	0.4697	0.9995	0.017	0.884	0.9735	0.18
GABRE	blue	0.575	Yes	-0.44	5.947e-05	0.0005572	0.11	0.3458	0.5749	0.31	0.005665	0.04077	0.11	0.3245	0.5371	-0.0058	0.9601	0.9856	0.021	0.8533	0.9501	0.0053	0.9634	0.9761	0.4	0.0003702	0.01219	0.0017	0.988	0.9935	-0.029	0.8023	0.9643	0.29	0.009608	0.28	0.085	0.4642	0.8826	0.039	0.7357	0.9998	0.11	0.3456	0.9995	0.28	0.01324	0.5217	0.21
GALNT11	blue	0.508	Yes	-0.37	0.0008514	0.004943	0.09	0.4354	0.6485	0.29	0.01062	0.05726	0.087	0.4525	0.6494	0.053	0.6492	0.8517	0.083	0.473	0.7776	-0.21	0.07213	0.1895	0.13	0.2461	0.4498	-0.25	0.02655	0.1344	-0.008	0.9453	0.9899	0.083	0.4732	0.7726	0.044	0.7027	0.9449	-0.027	0.8145	0.9998	0.065	0.5747	0.9995	0.095	0.413	0.8178	0.13
GALNT12	turquoise	0.519	Yes	-0.58	2.422e-08	7.973e-07	-0.088	0.4441	0.6551	-0.01	0.9289	0.959	0.057	0.6195	0.773	-0.18	0.1087	0.4053	0.13	0.2733	0.6354	-0.35	0.001546	0.04188	0.011	0.9274	0.963	0.021	0.8546	0.9149	0.061	0.597	0.9134	0.1	0.3859	0.7112	0.14	0.2094	0.8249	0.044	0.7028	0.9998	0.16	0.165	0.9995	0.11	0.331	0.7756	0.19
GALT	blue	0.533	Yes	-0.42	0.0001176	0.000981	-0.02	0.8644	0.928	0.11	0.348	0.5132	-0.04	0.7299	0.8439	0.012	0.9144	0.9682	-0.01	0.9285	0.9774	-0.06	0.6037	0.7182	0.13	0.2727	0.4781	-0.069	0.5519	0.6975	-0.047	0.6874	0.9352	0.061	0.5977	0.8381	-0.019	0.8721	0.9813	-0.034	0.7715	0.9998	0.026	0.8195	0.9995	0.075	0.5174	0.8564	0.13
GANC	turquoise	0.541	Yes	-0.42	0.00014	0.001127	0.16	0.1734	0.3996	0.32	0.004259	0.03488	0.051	0.6604	0.8002	0.21	0.06421	0.3213	0.16	0.1547	0.5241	-0.3	0.008832	0.07148	0.12	0.3169	0.5205	-0.23	0.04172	0.1689	0.15	0.1984	0.7825	0.089	0.4413	0.7498	0.1	0.3765	0.8582	0.0042	0.9713	0.9998	0.036	0.7537	0.9995	0.033	0.7775	0.9486	0.047
GATAD1	blue	0.46	Yes	-0.32	0.004216	0.01778	0.027	0.8136	0.9011	0.16	0.1596	0.3065	0.16	0.1743	0.3859	-0.012	0.9155	0.9687	0.079	0.4935	0.7886	-0.23	0.04865	0.1545	0.24	0.03722	0.1476	-0.25	0.03168	0.1465	0.11	0.3334	0.8405	0.23	0.04244	0.3675	0.15	0.1919	0.8195	0.067	0.5621	0.9998	0.12	0.2906	0.9995	0.2	0.07662	0.6208	0.2
GATC	turquoise	0.547	Yes	-0.41	0.0001786	0.001376	0.27	0.01848	0.1315	0.31	0.005309	0.03939	0.26	0.02318	0.145	0.21	0.069	0.3306	0.067	0.5602	0.8233	-0.36	0.001465	0.04095	0.17	0.1308	0.3095	-0.23	0.04299	0.1712	0.1	0.3823	0.8587	0.21	0.06997	0.4073	0.21	0.07174	0.7674	0.12	0.3156	0.9998	0.15	0.202	0.9995	0.15	0.1827	0.696	0.091
GATS	blue	0.529	Yes	-0.39	0.0004584	0.003	-0.037	0.7466	0.8614	0.15	0.1801	0.3319	-0.00093	0.9936	0.9975	-0.085	0.4636	0.7469	-0.04	0.7324	0.9067	-0.044	0.7052	0.7976	0.31	0.005379	0.0479	0.0088	0.9394	0.9662	-0.077	0.504	0.8958	0.23	0.04328	0.3697	0.04	0.7317	0.9542	0.0028	0.9804	0.9998	0.1	0.3762	0.9995	0.24	0.03561	0.584	0.096
GBA2	blue	0.489	Yes	-0.34	0.002752	0.01256	0.024	0.8386	0.9139	0.21	0.07228	0.1818	0.12	0.2857	0.503	-0.013	0.9128	0.9679	0.066	0.5697	0.8282	-0.027	0.8175	0.879	0.4	0.0003246	0.01123	0.0057	0.9611	0.9791	0.065	0.5768	0.909	0.22	0.05544	0.386	0.011	0.9255	0.9887	-0.0082	0.9438	0.9998	-0.0063	0.9569	0.9995	0.18	0.1245	0.6581	0.25
GGT7	blue	0.594	Yes	-0.54	3.989e-07	8.539e-06	0.028	0.8107	0.8992	0.25	0.02919	0.1025	0.17	0.1371	0.3372	-0.074	0.5221	0.7805	0.12	0.2976	0.6551	-0.18	0.1127	0.2445	0.038	0.7417	0.8527	0.045	0.6954	0.8062	-0.037	0.7504	0.9503	0.055	0.6334	0.8573	0.051	0.6572	0.9374	-0.014	0.9035	0.9998	0.083	0.4744	0.9995	0.07	0.5466	0.8653	-0.063
GK5	turquoise	0.589	Yes	-0.47	1.514e-05	0.0001785	-0.093	0.4193	0.6356	0.13	0.2651	0.4282	-0.036	0.7528	0.8572	-0.082	0.4774	0.7563	0.076	0.5091	0.7976	-0.11	0.3428	0.4927	0.27	0.01725	0.09408	-0.22	0.05759	0.1977	0.12	0.2839	0.8171	0.14	0.2384	0.5979	0.015	0.8959	0.9833	-0.036	0.7552	0.9998	-0.0069	0.9525	0.9995	0.09	0.4339	0.8248	0.15
GLCE	turquoise	0.475	Yes	-0.36	0.00136	0.007238	-0.13	0.2645	0.4962	-0.017	0.8855	0.9319	-0.081	0.4825	0.6739	-0.072	0.5362	0.79	-0.2	0.07825	0.4257	-0.08	0.4897	0.6212	0.28	0.01383	0.08256	-0.27	0.01962	0.1164	0.067	0.563	0.9079	0.11	0.3316	0.6689	-0.048	0.6808	0.9391	-0.024	0.8346	0.9998	-0.037	0.7481	0.9995	0.1	0.3664	0.7957	0.17
GLS	turquoise	0.626	Yes	-0.58	2.801e-08	8.958e-07	-0.16	0.1547	0.3762	0.025	0.826	0.8941	-0.0092	0.9368	0.9683	-0.17	0.1359	0.4467	-0.043	0.71	0.8997	-0.12	0.3089	0.4599	0.24	0.03182	0.1352	-0.032	0.7852	0.8685	0.074	0.5199	0.8983	0.14	0.2288	0.5883	0.0037	0.9745	0.9973	0.011	0.9264	0.9998	-0.007	0.9516	0.9995	0.1	0.3774	0.8	0.068
GLYCTK	blue	0.603	Yes	-0.53	9.084e-07	1.701e-05	-0.028	0.8084	0.8977	0.096	0.4081	0.569	-0.15	0.1879	0.4004	0.093	0.4205	0.7159	-0.12	0.2817	0.6443	-0.014	0.9038	0.9376	0.16	0.1528	0.3401	-0.033	0.7771	0.8638	-0.17	0.1299	0.7513	-0.032	0.7814	0.9194	-0.16	0.1587	0.8117	-0.096	0.4076	0.9998	-0.066	0.5661	0.9995	0.011	0.9274	0.9817	-0.021
GMCL1	turquoise	0.5	Yes	-0.38	0.00065	0.003986	-0.14	0.2236	0.454	0.0082	0.9439	0.9675	-0.0065	0.9555	0.9778	-0.06	0.6038	0.8316	-0.025	0.8291	0.9425	-0.088	0.4457	0.585	0.15	0.182	0.3753	-0.29	0.009505	0.08218	0.15	0.1877	0.7807	0.087	0.4533	0.757	0.026	0.8196	0.9687	-0.027	0.8188	0.9998	-0.027	0.8133	0.9995	0.035	0.7623	0.9431	0.065
GNAS	purple	0.469	Yes	0.35	0.002069	0.01011	0.19	0.09468	0.2933	0.18	0.1117	0.2445	0.21	0.07295	0.2439	0.053	0.6457	0.8492	0.023	0.8441	0.9474	-0.2	0.08129	0.202	0.1	0.3735	0.5749	0.086	0.4582	0.6256	0.11	0.3465	0.8479	0.24	0.03685	0.3567	0.22	0.05594	0.7674	0.076	0.5124	0.9998	0.17	0.1489	0.9995	0.2	0.0867	0.6348	0.28
GNG12	turquoise	0.484	Yes	-0.46	2.4e-05	0.0002604	-0.38	0.0005851	0.03006	-0.28	0.01503	0.06933	-0.28	0.01538	0.1223	-0.3	0.008722	0.1297	-0.19	0.1015	0.4569	-0.071	0.5383	0.6614	0.32	0.004013	0.0413	-0.06	0.6039	0.7382	0.13	0.2571	0.8028	0.23	0.04154	0.3663	0.076	0.5125	0.9034	0.066	0.5662	0.9998	0.04	0.7329	0.9995	0.19	0.1021	0.6502	0.19
GNPAT	turquoise	0.504	Yes	-0.38	0.0005887	0.003704	0.11	0.356	0.5841	0.18	0.1092	0.2409	0.037	0.7516	0.8564	0.069	0.5527	0.8003	-0.038	0.74	0.9096	-0.19	0.09424	0.2198	0.23	0.04801	0.1704	-0.33	0.00359	0.05109	-0.067	0.5614	0.9074	0.049	0.6737	0.8771	-0.048	0.6813	0.9394	-0.11	0.3607	0.9998	-0.0054	0.9628	0.9995	0.058	0.6192	0.8957	0.061
GPALPP1	turquoise	0.453	Yes	-0.31	0.005537	0.02204	0.24	0.03761	0.1846	0.38	0.0006659	0.01363	0.19	0.09369	0.2752	0.15	0.1853	0.5121	0.16	0.1516	0.52	-0.34	0.002611	0.04863	0.14	0.2384	0.4405	-0.27	0.01743	0.111	0.011	0.9224	0.9845	0.088	0.4446	0.7514	0.066	0.5676	0.916	-0.042	0.7172	0.9998	0.057	0.6217	0.9995	0.086	0.4549	0.831	0.0083
GPAM	turquoise	0.529	Yes	-0.4	0.0003435	0.002367	-0.12	0.2816	0.5135	0.024	0.8374	0.9015	-0.037	0.7505	0.8561	0.0064	0.9557	0.984	0.007	0.9518	0.9855	-0.11	0.3288	0.4795	0.34	0.002377	0.03095	-0.085	0.4609	0.6273	0.12	0.3057	0.8293	0.23	0.04274	0.3684	0.1	0.3704	0.8559	0.16	0.1626	0.9998	0.063	0.5892	0.9995	0.21	0.06547	0.6156	0.33
GPATCH11	turquoise	0.466	Yes	-0.33	0.003292	0.01452	0.19	0.1002	0.3032	0.35	0.001888	0.02282	0.13	0.2683	0.4854	0.16	0.1545	0.4746	0.053	0.6454	0.8664	-0.26	0.02278	0.1056	0.24	0.03396	0.1401	-0.15	0.1861	0.373	-0.032	0.7815	0.96	0.12	0.296	0.6411	0.044	0.7012	0.9448	0.035	0.7602	0.9998	0.038	0.7425	0.9995	0.13	0.2597	0.7382	-0.0058
GPD1L	turquoise	0.58	Yes	-0.53	8.528e-07	1.615e-05	-0.24	0.03243	0.1716	-0.078	0.5003	0.6512	-0.11	0.354	0.564	-0.08	0.4891	0.7616	-0.097	0.4033	0.7332	-0.086	0.4581	0.5954	0.36	0.001326	0.02328	-0.085	0.4603	0.6272	0.31	0.006002	0.7402	0.17	0.134	0.4974	0.041	0.7245	0.9513	0.078	0.4983	0.9998	-0.1	0.364	0.9995	0.044	0.7042	0.9236	0.22
GPR174	turquoise	0.44	Yes	0.49	7.268e-06	9.82e-05	-0.085	0.4641	0.672	0.11	0.3384	0.5036	-0.091	0.4305	0.6311	0.047	0.6878	0.8708	-0.042	0.7174	0.9021	-0.13	0.2554	0.4075	0.2	0.07874	0.2271	-0.18	0.11	0.2792	0.015	0.898	0.9816	0.026	0.823	0.9366	-0.065	0.5758	0.918	-0.1	0.3694	0.9998	-0.11	0.3196	0.9995	-0.0063	0.9566	0.9891	0.063
GPR34	greenyellow	0.445	Yes	0.32	0.003929	0.01677	-0.16	0.1671	0.3926	-0.054	0.6401	0.7619	-0.088	0.4469	0.6449	-0.11	0.3498	0.6619	-0.084	0.4698	0.7759	-0.2	0.07516	0.1934	0.21	0.07045	0.2129	-0.26	0.02182	0.1225	-0.06	0.6015	0.9145	-0.025	0.831	0.9401	-0.11	0.3193	0.8445	-0.12	0.2952	0.9998	-0.11	0.3594	0.9995	-0.016	0.8874	0.9739	-0.055
GPR65	greenyellow	0.566	Yes	0.48	9.095e-06	0.0001182	0.019	0.8717	0.9325	0.11	0.3233	0.4886	0.068	0.5579	0.7298	0.0033	0.9772	0.9906	-0.029	0.804	0.9343	-0.14	0.2093	0.3581	0.18	0.1252	0.302	-0.22	0.05703	0.1966	0.068	0.5559	0.9058	0.066	0.5693	0.8268	0.053	0.6477	0.9352	-0.025	0.8286	0.9998	0.02	0.8639	0.9995	0.047	0.6852	0.9175	0.067
GPR82	turquoise	0.484	Yes	0.51	2.176e-06	3.538e-05	-0.09	0.4355	0.6486	0.031	0.79	0.8695	-0.053	0.6499	0.7938	-0.09	0.4379	0.7279	0.031	0.7912	0.9292	-0.16	0.1611	0.3044	0.2	0.08766	0.2419	-0.28	0.01452	0.1005	0.059	0.61	0.9185	0.099	0.3924	0.7156	0.061	0.6008	0.925	-0.026	0.8206	0.9998	0.017	0.8845	0.9995	0.058	0.6144	0.8944	0.062
GPRASP2	turquoise	0.476	Yes	-0.42	0.0001491	0.001184	0.0076	0.9474	0.9727	0.047	0.6869	0.7988	0.19	0.09593	0.2791	-0.092	0.4259	0.7198	0.31	0.006014	0.2506	-0.31	0.00691	0.0649	-0.16	0.1518	0.3387	-0.17	0.1432	0.3244	0.075	0.5165	0.8981	-0.091	0.4324	0.7438	0.047	0.6867	0.9406	-0.027	0.819	0.9998	0.016	0.888	0.9995	-0.083	0.4746	0.8371	0.11
GRAMD1C	turquoise	0.465	Yes	-0.38	0.0007097	0.00427	-0.081	0.4814	0.6859	0.066	0.5677	0.7056	-0.13	0.2534	0.4713	-0.12	0.2907	0.6177	-0.14	0.2396	0.6089	-0.17	0.1512	0.2922	0.33	0.003186	0.0363	-0.13	0.2471	0.439	-0.072	0.5365	0.9013	0.15	0.1828	0.5445	-0.038	0.7456	0.9565	-0.069	0.5482	0.9998	0.0034	0.9766	0.9995	0.15	0.1913	0.7008	0.099
GRHL2	turquoise	0.445	Yes	-0.35	0.00155	0.008039	0.23	0.0466	0.2038	0.23	0.04285	0.1305	0.32	0.00499	0.0774	0.091	0.4296	0.7216	0.12	0.283	0.6455	-0.31	0.006107	0.06259	-0.14	0.2239	0.4247	-0.2	0.0823	0.2386	0.13	0.2719	0.8145	-0.0096	0.9339	0.9791	0.11	0.3254	0.846	0.059	0.6106	0.9998	0.065	0.5754	0.9995	-0.031	0.7893	0.9511	0.053
GRN	purple	0.463	Yes	0.39	0.000393	0.002646	0.046	0.6921	0.8286	0.039	0.7349	0.8313	0.06	0.6056	0.7636	-0.049	0.6749	0.8633	-0.11	0.3428	0.6888	-0.079	0.4937	0.6247	0.029	0.7994	0.8875	0.11	0.3223	0.5086	0.02	0.8654	0.9779	0.1	0.3792	0.7067	0.024	0.8335	0.9708	-0.089	0.4436	0.9998	0.014	0.9004	0.9995	0.074	0.5209	0.8575	0.15
GSTA4	turquoise	0.495	Yes	-0.55	2.845e-07	6.492e-06	-0.085	0.4613	0.6697	-0.064	0.5818	0.7169	-0.13	0.2747	0.4917	0.054	0.6416	0.8481	-0.11	0.3392	0.687	-0.16	0.1731	0.3183	0.089	0.4425	0.6365	-0.19	0.09271	0.2542	0.17	0.1504	0.7699	0.037	0.75	0.9067	0.07	0.5474	0.9097	-0.016	0.8881	0.9998	0.026	0.8234	0.9995	-0.0012	0.992	0.9985	0.18
GSTK1	blue	0.482	Yes	-0.39	0.0005043	0.003249	0.27	0.0195	0.1335	0.27	0.01983	0.08064	0.3	0.007752	0.09363	0.23	0.04272	0.2667	0.017	0.8818	0.9592	-0.36	0.001126	0.03917	-0.24	0.03787	0.1491	-0.021	0.858	0.9172	0.014	0.9007	0.982	-0.077	0.5071	0.7928	0.037	0.7525	0.9572	-0.084	0.4665	0.9998	0.032	0.7819	0.9995	-0.07	0.5471	0.8654	0.054
GTF2H4	blue	0.474	Yes	-0.34	0.002245	0.01075	0.11	0.3558	0.5839	0.32	0.004859	0.03744	0.15	0.1812	0.3937	0.23	0.0403	0.2593	0.09	0.437	0.7533	-0.36	0.001517	0.04168	0.013	0.9123	0.9551	-0.12	0.3019	0.4903	-0.057	0.6235	0.9208	-0.035	0.7604	0.91	-0.023	0.8436	0.9735	-0.061	0.5965	0.9998	-0.006	0.9588	0.9995	-0.022	0.8491	0.9639	-0.055
GTF2H5	greenyellow	0.422	Yes	0.3	0.008084	0.02978	0.095	0.4091	0.6283	0.097	0.4028	0.5638	-0.085	0.4635	0.6577	0.18	0.1121	0.4116	-0.063	0.5853	0.8363	-0.1	0.3812	0.5282	-0.024	0.8392	0.9115	-0.23	0.0489	0.1822	0.1	0.371	0.8547	0.031	0.7913	0.9252	0.13	0.2584	0.8293	0.082	0.4772	0.9998	0.12	0.3158	0.9995	0.027	0.8156	0.9569	0.2
GTF2I	turquoise	0.458	Yes	-0.31	0.005699	0.02257	0.06	0.6019	0.7711	0.17	0.1291	0.2678	0.17	0.1354	0.3346	0.019	0.8693	0.9478	0.15	0.1928	0.5628	-0.26	0.02367	0.1074	0.14	0.2292	0.4301	-0.17	0.149	0.3316	0.081	0.4824	0.8894	0.16	0.1736	0.5361	0.13	0.2682	0.8343	0.038	0.741	0.9998	0.085	0.4629	0.9995	0.12	0.2952	0.7523	0.055
H2AFJ	magenta	0.422	Yes	0.3	0.007636	0.02851	-0.33	0.003648	0.06297	-0.29	0.009572	0.0542	-0.42	0.0001409	0.02777	-0.04	0.7306	0.8898	-0.26	0.02506	0.318	0.15	0.1842	0.3306	0.12	0.2846	0.4902	0.011	0.9244	0.9575	-0.047	0.686	0.9347	-0.089	0.4404	0.7492	-0.25	0.0316	0.7674	-0.16	0.1749	0.9998	-0.21	0.06932	0.9995	-0.095	0.4116	0.8177	0.053
HACD2	turquoise	0.498	Yes	-0.39	0.0004236	0.002815	-0.32	0.0045	0.06986	-0.16	0.1745	0.3246	-0.22	0.05329	0.2111	-0.16	0.1727	0.4964	-0.063	0.5875	0.8372	-0.016	0.8881	0.9266	0.32	0.004954	0.04624	-0.22	0.04957	0.1832	0.11	0.3384	0.8431	0.16	0.1639	0.5268	-0.0018	0.9876	0.9989	0.039	0.7334	0.9998	-0.048	0.6809	0.9995	0.11	0.3219	0.7699	0.14
HACD3	yellow	0.559	Yes	-0.47	1.701e-05	0.0001969	0.11	0.3345	0.564	0.04	0.729	0.8276	0.22	0.0546	0.2134	0.12	0.2825	0.6113	0.18	0.1185	0.4804	-0.3	0.007692	0.06716	-0.11	0.3589	0.5619	-0.29	0.01136	0.08965	0.12	0.2922	0.8213	-0.021	0.8592	0.9514	0.16	0.1521	0.8082	0.16	0.1537	0.9998	0.11	0.3387	0.9995	-0.025	0.8277	0.9595	0.052
HAPLN1	turquoise	0.499	Yes	-0.52	1.341e-06	2.393e-05	0.032	0.7795	0.8809	0.097	0.4024	0.5633	0.073	0.5276	0.7089	0.033	0.7777	0.9111	0.15	0.1984	0.5699	-0.11	0.3556	0.5049	0.076	0.5123	0.6939	-0.19	0.09081	0.2514	-0.024	0.8332	0.9722	-0.088	0.4459	0.7518	-0.13	0.2435	0.8252	-0.086	0.4578	0.9998	-0.14	0.2292	0.9995	-0.095	0.4122	0.8177	-0.25
HAUS4	turquoise	0.455	Yes	-0.46	2.3e-05	0.0002526	0.12	0.3084	0.5393	0.11	0.3537	0.5183	0.075	0.5192	0.702	0.21	0.06359	0.3197	0.16	0.1606	0.5296	-0.25	0.03025	0.1208	-0.3	0.009105	0.06441	-0.44	6.616e-05	0.009742	-0.087	0.4535	0.885	-0.31	0.00581	0.2541	-0.12	0.2976	0.8394	-0.1	0.364	0.9998	-0.1	0.3818	0.9995	-0.28	0.01437	0.5295	-0.26
HCFC1	purple	0.514	Yes	0.4	0.0003018	0.002131	0.096	0.406	0.6262	0.11	0.3564	0.5207	0.17	0.148	0.3505	0.11	0.358	0.6682	0.023	0.8456	0.9474	-0.21	0.06379	0.1773	-0.043	0.708	0.8328	0.0038	0.9736	0.9858	0.13	0.2465	0.8002	0.044	0.706	0.8899	0.11	0.3224	0.846	0.03	0.7934	0.9998	0.044	0.7039	0.9995	-0.0022	0.985	0.9965	0.21
HCFC2	turquoise	0.444	Yes	-0.31	0.006586	0.02537	-0.046	0.6927	0.8288	0.14	0.2104	0.3666	0.041	0.726	0.8413	-0.082	0.4761	0.7552	-0.022	0.8502	0.9485	-0.16	0.1579	0.3	0.41	0.0002445	0.00967	-0.13	0.253	0.4449	0.092	0.4267	0.8768	0.25	0.02913	0.3384	0.058	0.6181	0.9298	0.0035	0.9757	0.9998	0.012	0.9202	0.9995	0.18	0.1081	0.6523	0.15
HCN3	blue	0.565	Yes	-0.44	6.06e-05	0.0005646	0.19	0.1032	0.308	0.38	0.0006004	0.01295	0.13	0.2461	0.4636	0.069	0.551	0.7997	-0.0038	0.9742	0.9914	-0.23	0.04801	0.1534	0.18	0.1238	0.3	-0.034	0.7706	0.8596	-0.17	0.1355	0.7527	0.16	0.1599	0.5236	0.097	0.402	0.867	0.0084	0.942	0.9998	0.19	0.1044	0.9995	0.21	0.07126	0.6208	0.057
HEATR4	blue	0.504	Yes	-0.42	0.0001354	0.001094	-0.018	0.8792	0.9368	0.15	0.1916	0.3451	-0.052	0.6554	0.7971	-0.1	0.3798	0.6878	-0.0069	0.9523	0.9859	-0.064	0.5782	0.6963	0.076	0.5115	0.6933	-0.072	0.5346	0.6836	-0.068	0.5571	0.9058	0.086	0.4594	0.7621	0.095	0.4119	0.8727	0.037	0.7467	0.9998	0.16	0.1638	0.9995	0.12	0.2995	0.755	0.021
HEPACAM2	turquoise	0.446	Yes	-0.41	0.000235	0.001742	0.048	0.6755	0.8194	0.089	0.4431	0.6012	0.18	0.1114	0.301	0.016	0.8872	0.9565	0.26	0.02316	0.3114	-0.21	0.06588	0.1797	-0.1	0.3842	0.5857	-0.27	0.01802	0.1121	0.053	0.6446	0.9229	-0.099	0.3903	0.7146	0.03	0.7938	0.9638	0.0012	0.9914	0.9998	0.0084	0.9425	0.9995	-0.095	0.4136	0.8183	-0.074
HIBADH	turquoise	0.442	Yes	-0.35	0.001685	0.008587	-0.026	0.822	0.9056	0.043	0.7122	0.8164	0.15	0.2022	0.4164	-0.071	0.5379	0.7911	-0.13	0.2694	0.6327	-0.25	0.02569	0.1118	-0.051	0.6568	0.7995	-0.21	0.0654	0.2115	-0.031	0.7863	0.961	0.026	0.8198	0.936	0.048	0.6766	0.9381	-0.027	0.8129	0.9998	0.076	0.5114	0.9995	0.037	0.7524	0.9409	-0.089
HIBCH	turquoise	0.495	Yes	-0.45	4.573e-05	0.0004458	-0.15	0.1798	0.4072	-0.071	0.539	0.6828	-0.19	0.1036	0.2899	0.022	0.8509	0.9415	-0.15	0.1849	0.5556	-0.11	0.3369	0.4871	0.24	0.03367	0.1396	-0.15	0.1993	0.3884	0.12	0.2821	0.8164	0.12	0.2875	0.633	0.062	0.5904	0.9217	0.074	0.5205	0.9998	0.028	0.8094	0.9995	0.078	0.5004	0.8467	0.11
HIGD2A	magenta	0.415	Yes	0.29	0.01114	0.0381	0.2	0.08197	0.2723	0.11	0.3612	0.5247	0.23	0.04056	0.1871	0.28	0.01311	0.1528	-0.11	0.3452	0.6902	-0.21	0.06227	0.1754	-0.24	0.03841	0.1505	-0.12	0.2809	0.4714	-0.029	0.8031	0.9646	-0.23	0.04393	0.3715	-0.14	0.2218	0.8249	-0.18	0.1121	0.9998	-0.15	0.2003	0.9995	-0.22	0.05625	0.6042	-0.082
HLA-A	magenta	0.46	Yes	0.47	1.737e-05	0.0002002	-0.092	0.4284	0.6423	-0.035	0.764	0.8517	-0.13	0.2422	0.4598	0.018	0.8749	0.9502	-0.14	0.2086	0.5792	-0.17	0.1417	0.2816	0.069	0.5536	0.7276	0.14	0.2165	0.4063	0.073	0.5268	0.8985	0.042	0.7176	0.8959	-0.039	0.7352	0.9555	-0.18	0.117	0.9998	-0.078	0.499	0.9995	-3.1e-05	0.9998	0.9999	0.22
HLA-F	magenta	0.508	Yes	0.6	9.766e-09	3.8e-07	-0.11	0.3606	0.5884	-0.0099	0.932	0.9611	-0.12	0.305	0.52	-0.039	0.735	0.8916	-0.18	0.118	0.4798	-0.084	0.4685	0.6035	0.1	0.3839	0.5854	0.21	0.07085	0.2201	-0.066	0.5661	0.9085	-0.038	0.7438	0.9047	-0.16	0.1765	0.8147	-0.21	0.07151	0.9998	-0.15	0.1968	0.9995	-0.036	0.758	0.9429	0.042
HLCS	turquoise	0.454	Yes	-0.32	0.004895	0.02004	0.08	0.4883	0.6899	0.15	0.1913	0.3447	0.13	0.2624	0.48	0.045	0.7001	0.8758	0.24	0.0369	0.349	-0.25	0.03083	0.122	0.15	0.2017	0.4001	-0.21	0.07055	0.2196	0.14	0.2209	0.7925	0.22	0.05029	0.3794	0.26	0.02069	0.7674	0.17	0.146	0.9998	0.2	0.07914	0.9995	0.18	0.1238	0.6581	0.14
HMGN5	turquoise	0.479	Yes	-0.39	0.000509	0.003268	0.26	0.0243	0.1478	0.3	0.007916	0.04886	0.23	0.04232	0.1907	0.15	0.1823	0.5079	0.18	0.1216	0.4842	-0.22	0.05003	0.1568	-0.086	0.455	0.6464	-0.16	0.1638	0.3496	0.36	0.001197	0.7402	0.06	0.6028	0.8398	0.18	0.1207	0.7969	-0.023	0.8436	0.9998	0.043	0.7112	0.9995	-0.047	0.6845	0.9173	0.21
HNMT	turquoise	0.539	Yes	-0.52	1.445e-06	2.54e-05	0.24	0.03882	0.1874	0.22	0.05377	0.1499	0.35	0.001749	0.05292	0.059	0.6098	0.8327	0.21	0.0688	0.4068	-0.24	0.03181	0.124	-0.27	0.01831	0.09767	-0.28	0.01207	0.09202	0.021	0.853	0.9764	-0.17	0.1432	0.507	0.031	0.7918	0.9635	-0.076	0.5136	0.9998	0.013	0.9091	0.9995	-0.16	0.1642	0.6847	-0.29
HNRNPA3	yellow	0.554	Yes	0.45	3.506e-05	0.0003584	0.28	0.01421	0.1151	0.25	0.0301	0.1046	0.29	0.01076	0.105	0.19	0.09436	0.3792	0.26	0.02215	0.3086	-0.27	0.01743	0.09453	-0.12	0.3045	0.5091	-0.22	0.05434	0.1923	0.23	0.04523	0.7402	0.07	0.5444	0.8148	0.28	0.01507	0.742	0.12	0.3016	0.9998	0.17	0.1508	0.9995	0.011	0.9238	0.9803	0.26
HNRNPC	yellow	0.447	Yes	0.31	0.006262	0.02443	0.34	0.002128	0.05071	0.24	0.0356	0.1163	0.3	0.008712	0.09726	0.28	0.01415	0.158	0.29	0.01042	0.264	-0.34	0.002573	0.04832	-0.27	0.01902	0.09988	-0.29	0.009273	0.08128	0.24	0.03863	0.7402	-0.06	0.6046	0.8407	0.23	0.04899	0.7674	0.047	0.6834	0.9998	0.095	0.4115	0.9995	-0.13	0.2776	0.7475	0.1
HNRNPH3	turquoise	0.502	Yes	-0.36	0.001107	0.006106	0.11	0.3306	0.56	0.26	0.02228	0.08662	0.22	0.04951	0.2035	0.064	0.5784	0.815	0.31	0.00611	0.2506	-0.29	0.009356	0.07283	0.13	0.273	0.4784	-0.083	0.4735	0.6372	0.23	0.04605	0.7402	0.19	0.1044	0.4588	0.2	0.07773	0.7674	0.089	0.4406	0.9998	0.09	0.4354	0.9995	0.11	0.3486	0.7858	0.2
HOOK2	blue	0.517	Yes	-0.37	0.0008118	0.004756	-0.0085	0.9415	0.97	0.21	0.06342	0.1674	0.021	0.8584	0.9238	-0.006	0.9586	0.9849	-0.074	0.5241	0.8049	-0.032	0.78	0.852	0.35	0.00159	0.02516	-0.041	0.7247	0.8281	-0.075	0.5191	0.8981	0.23	0.04796	0.3764	0.026	0.825	0.969	0.03	0.796	0.9998	0.077	0.5077	0.9995	0.24	0.03472	0.5806	0.17
HPS5	turquoise	0.469	Yes	0.53	5.881e-07	1.166e-05	0.032	0.7854	0.8839	0.15	0.1813	0.3332	0.019	0.8724	0.9319	-0.028	0.806	0.9242	-0.032	0.7802	0.9246	-0.15	0.1853	0.3317	0.47	1.73e-05	0.003065	0.03	0.798	0.8772	0.14	0.2214	0.7925	0.3	0.008823	0.2718	0.12	0.288	0.8389	0.068	0.5571	0.9998	0.067	0.5632	0.9995	0.22	0.05033	0.5991	0.3
HSP90B1	turquoise	0.44	Yes	0.44	5.602e-05	0.0005293	0.36	0.001324	0.04158	0.39	0.0005453	0.01253	0.34	0.002816	0.06278	0.17	0.1404	0.4534	0.14	0.2292	0.5977	-0.27	0.01947	0.09838	-0.12	0.3131	0.5167	-0.23	0.04763	0.1795	0.21	0.06517	0.7402	-0.016	0.8868	0.9623	0.12	0.3025	0.8396	-0.059	0.6077	0.9998	0.015	0.899	0.9995	-0.086	0.4548	0.831	0.13
HSPA4	yellow	0.42	Yes	0.29	0.01003	0.03518	0.23	0.04674	0.2039	0.17	0.1365	0.2767	0.2	0.075	0.2469	0.13	0.2443	0.5737	0.13	0.2688	0.6318	-0.29	0.01009	0.07518	-0.047	0.6874	0.8195	-0.2	0.08651	0.2449	0.24	0.03907	0.7402	0.068	0.5561	0.8203	0.21	0.06889	0.7674	0.028	0.8108	0.9998	0.092	0.4243	0.9995	0.00057	0.996	0.9995	0.2
ICA1	turquoise	0.515	Yes	-0.47	1.488e-05	0.0001762	0.13	0.2522	0.4831	0.2	0.08745	0.2061	0.22	0.05914	0.2199	0.11	0.3573	0.6676	0.17	0.1492	0.5168	-0.23	0.04493	0.1492	0.21	0.06207	0.199	-0.12	0.3079	0.4961	0.19	0.1035	0.7478	0.3	0.007906	0.2718	0.29	0.009564	0.7136	0.16	0.1688	0.9998	0.22	0.04992	0.9995	0.23	0.04642	0.5947	0.27
ICK	turquoise	0.446	Yes	-0.3	0.008451	0.03079	-0.0069	0.9527	0.9747	0.073	0.5293	0.6751	0.11	0.3517	0.5619	-0.0012	0.9914	0.9964	0.089	0.4395	0.7553	-0.11	0.3602	0.5089	0.22	0.05088	0.1762	-0.2	0.08078	0.2358	0.28	0.01389	0.7402	0.16	0.167	0.5301	0.094	0.4177	0.873	0.02	0.8662	0.9998	-0.018	0.879	0.9995	0.077	0.5083	0.8511	0.28
ICMT	turquoise	0.498	Yes	-0.37	0.0007846	0.004622	-0.066	0.5705	0.7484	-0.0042	0.9713	0.9842	0.091	0.4304	0.6311	-0.096	0.4069	0.7072	0.16	0.1591	0.5272	-0.19	0.09936	0.2272	0.22	0.05269	0.1801	-0.16	0.1559	0.34	0.11	0.3615	0.8521	0.22	0.05816	0.3911	0.14	0.2376	0.8249	0.12	0.2896	0.9998	0.097	0.4026	0.9995	0.19	0.09974	0.6491	0.15
IDUA	blue	0.533	Yes	-0.43	9.626e-05	0.0008313	-0.028	0.8086	0.8977	0.13	0.2486	0.4113	0.13	0.2548	0.4729	0.036	0.7579	0.902	-0.025	0.8264	0.942	-0.34	0.002586	0.04849	0.079	0.4933	0.6786	-0.18	0.1122	0.2819	-0.12	0.3001	0.8259	0.11	0.3307	0.6678	0.053	0.6442	0.9343	-0.036	0.7578	0.9998	0.11	0.348	0.9995	0.15	0.2059	0.7084	-0.094
IFNAR2	greenyellow	0.444	Yes	0.31	0.005534	0.02204	-0.014	0.9019	0.948	0.12	0.2933	0.4592	-0.0051	0.9649	0.982	0.049	0.6703	0.8617	-0.013	0.9085	0.9697	-0.1	0.3818	0.5288	0.25	0.03094	0.1336	-0.32	0.005018	0.06054	0.065	0.5722	0.909	0.054	0.6412	0.861	-0.071	0.5408	0.908	-0.12	0.3148	0.9998	-0.1	0.3711	0.9995	0.011	0.9235	0.9803	0.031
IFT46	turquoise	0.586	Yes	-0.64	4.564e-10	2.806e-08	0.13	0.2508	0.482	0.17	0.1458	0.2894	0.079	0.4919	0.6805	0.14	0.2416	0.571	0.2	0.08891	0.4365	-0.19	0.09009	0.2137	-0.034	0.766	0.8678	-0.4	0.0003206	0.0169	-0.048	0.6764	0.9317	-0.054	0.6379	0.8593	0.032	0.7841	0.9623	0.017	0.8832	0.9998	0.059	0.6102	0.9995	-0.033	0.7774	0.9486	-0.2
IGSF23	blue	0.483	Yes	-0.4	0.0002824	0.00202	-0.081	0.4813	0.6859	0.089	0.4422	0.6005	-0.24	0.03719	0.1792	-0.055	0.6356	0.8452	-0.082	0.4805	0.7824	0.026	0.8211	0.8814	0.21	0.06102	0.1969	-0.035	0.7595	0.8519	-0.045	0.6966	0.9366	0.24	0.03187	0.3457	0.16	0.1717	0.8133	0.14	0.2135	0.9998	0.19	0.09236	0.9995	0.24	0.03241	0.5754	0.092
IGSF8	blue	0.523	Yes	-0.47	1.688e-05	0.0001956	-0.13	0.2691	0.5009	0.054	0.6405	0.762	-0.046	0.6932	0.8222	0.042	0.7186	0.885	-0.11	0.3348	0.6836	-0.033	0.773	0.8468	0.09	0.4356	0.6305	0.075	0.5186	0.6718	-0.13	0.2521	0.8003	-0.032	0.7816	0.9194	-0.18	0.1211	0.7977	-0.098	0.398	0.9998	-0.12	0.2948	0.9995	-0.0055	0.9622	0.9903	-0.055
IKBIP	greenyellow	0.562	Yes	0.43	8.1e-05	0.0007208	0.069	0.5525	0.7359	0.14	0.2383	0.3991	0.11	0.3323	0.5448	0.021	0.8532	0.942	-0.033	0.7746	0.9222	-0.19	0.09576	0.2224	0.079	0.4936	0.6789	-0.41	0.0001804	0.01357	0.0058	0.9601	0.9924	-0.054	0.6386	0.8597	-0.069	0.5518	0.9117	-0.11	0.3327	0.9998	-0.074	0.5219	0.9995	-0.06	0.6021	0.8883	-0.03
IKZF5	turquoise	0.502	Yes	-0.37	0.001036	0.00579	-0.014	0.9063	0.9509	0.09	0.438	0.5966	0.042	0.7165	0.8348	-0.064	0.5794	0.8158	0.22	0.05322	0.3793	-0.26	0.02147	0.1028	0.21	0.06866	0.2105	-0.26	0.02444	0.1292	0.099	0.3897	0.8616	0.25	0.02846	0.3384	0.17	0.1387	0.8019	0.087	0.4535	0.9998	0.12	0.2819	0.9995	0.21	0.0644	0.6102	0.16
IL17RB	turquoise	0.52	Yes	-0.52	1.394e-06	2.476e-05	0.11	0.3271	0.5566	0.16	0.1729	0.3228	0.24	0.03489	0.1749	0.05	0.6668	0.8602	0.24	0.03646	0.349	-0.39	0.0004365	0.03474	-0.24	0.03847	0.1506	-0.14	0.2319	0.4228	-0.054	0.6387	0.9211	-0.093	0.4227	0.7383	0.11	0.3451	0.849	0.018	0.8756	0.9998	0.13	0.2748	0.9995	-0.043	0.7112	0.9272	0.0048
IL17RC	blue	0.513	Yes	-0.48	1.045e-05	0.0001329	-0.016	0.8899	0.9434	0.11	0.3545	0.519	0.041	0.7254	0.8412	0.026	0.8193	0.9301	0.091	0.431	0.7484	-0.17	0.1496	0.2907	0.3	0.007481	0.05733	0.13	0.2758	0.4671	-0.073	0.5261	0.8985	0.17	0.1282	0.491	-0.034	0.7676	0.9602	-0.058	0.619	0.9998	0.026	0.8216	0.9995	0.18	0.1099	0.6523	0.081
IMMP2L	turquoise	0.452	Yes	-0.52	1.01e-06	1.863e-05	0.2	0.08012	0.2695	0.035	0.7597	0.8491	0.27	0.01708	0.1277	0.12	0.2852	0.6139	-0.052	0.6526	0.8704	-0.28	0.01439	0.08731	-0.054	0.641	0.7898	-0.34	0.002249	0.04137	0.15	0.1915	0.7807	0.036	0.7577	0.9089	0.1	0.3635	0.8537	0.054	0.6388	0.9998	0.058	0.6133	0.9995	0.0054	0.9625	0.9904	0.0093
IMPACT	turquoise	0.486	Yes	-0.4	0.0003528	0.002416	0.16	0.1557	0.3775	0.13	0.2435	0.4051	0.2	0.08785	0.2663	0.076	0.5113	0.7747	0.18	0.1137	0.4746	-0.23	0.0407	0.1415	-0.15	0.1951	0.392	-0.14	0.218	0.4077	0.16	0.1635	0.772	-0.039	0.7384	0.9026	0.17	0.148	0.8074	0.13	0.2469	0.9998	0.076	0.5092	0.9995	-0.067	0.5602	0.8705	0.044
INCENP	yellow	0.415	Yes	0.28	0.0123	0.04111	0.19	0.09846	0.2999	0.19	0.1029	0.2309	0.26	0.02274	0.1439	0.21	0.0648	0.3227	0.26	0.02458	0.3169	-0.34	0.002216	0.04534	-0.21	0.06161	0.1978	-0.2	0.07779	0.231	0.17	0.1376	0.754	-0.12	0.318	0.6592	0.1	0.3858	0.8629	-0.0024	0.9835	0.9998	-0.014	0.9045	0.9995	-0.17	0.1453	0.6751	0.016
INF2	blue	0.526	Yes	-0.39	0.000476	0.003096	-0.1	0.3635	0.5907	0.061	0.5976	0.7284	-0.12	0.2985	0.5143	0.0097	0.9334	0.9763	-0.14	0.2215	0.5917	0.057	0.6234	0.7338	0.38	0.0005496	0.01483	0.0014	0.9901	0.9942	-0.021	0.8542	0.9765	0.2	0.08659	0.4358	-0.085	0.4606	0.8814	-0.032	0.7803	0.9998	-0.072	0.5319	0.9995	0.18	0.1173	0.6542	0.18
ING4	blue	0.493	Yes	-0.37	0.001046	0.005832	-0.0035	0.9761	0.9878	0.16	0.166	0.3143	0.024	0.8378	0.9099	0.04	0.7284	0.8891	-0.069	0.5499	0.8185	-0.17	0.1316	0.2687	0.052	0.6507	0.7957	-0.23	0.04127	0.1679	-0.19	0.09808	0.7478	-0.037	0.7493	0.9067	-0.1	0.3809	0.8592	-0.15	0.1868	0.9998	-0.00098	0.9932	0.9995	0.022	0.8463	0.9639	-0.15
INO80B	blue	0.497	Yes	-0.43	0.0001006	0.0008616	0.17	0.1457	0.3644	0.31	0.00619	0.04292	-0.072	0.5355	0.7139	0.25	0.02731	0.2165	-0.12	0.299	0.6561	-0.15	0.1824	0.3283	0.16	0.1643	0.3541	0.043	0.7081	0.816	-0.25	0.02834	0.7402	-0.014	0.9009	0.9672	-0.18	0.1091	0.7874	-0.11	0.3239	0.9998	-0.099	0.3927	0.9995	0.028	0.8123	0.9567	-0.2
IRF8	yellow	0.435	Yes	0.31	0.00661	0.02545	0.32	0.003969	0.06581	0.3	0.007473	0.04768	0.35	0.001873	0.054	0.27	0.01763	0.1768	0.26	0.02054	0.3069	-0.33	0.003525	0.05293	-0.063	0.5867	0.7517	-0.21	0.06619	0.213	0.19	0.09414	0.7478	0.062	0.5912	0.8349	0.22	0.05642	0.7674	0.084	0.4686	0.9998	0.096	0.407	0.9995	-0.012	0.919	0.9798	-0.007
IRF9	blue	0.498	Yes	0.53	8.522e-07	1.615e-05	0.24	0.03629	0.1816	0.28	0.01437	0.06741	0.2	0.08275	0.2579	0.034	0.7668	0.9061	0.017	0.886	0.9606	-0.09	0.4377	0.5786	0.14	0.2334	0.4345	-0.18	0.1221	0.2958	0.16	0.1662	0.772	0.26	0.02254	0.3286	0.23	0.04416	0.7674	0.04	0.7282	0.9998	0.19	0.1022	0.9995	0.2	0.08711	0.6348	0.23
KCNE3	turquoise	0.463	Yes	-0.36	0.001323	0.007071	0.13	0.2513	0.4823	0.21	0.06739	0.1739	0.24	0.03614	0.177	0.18	0.1278	0.4362	0.21	0.06385	0.3969	-0.046	0.6886	0.7847	-0.052	0.6504	0.7955	-0.15	0.2083	0.3981	0.21	0.06557	0.7402	0.0063	0.9568	0.9859	0.052	0.6506	0.9361	0.029	0.8029	0.9998	-0.026	0.8247	0.9995	-0.037	0.7497	0.9401	0.17
KCNK6	blue	0.504	Yes	0.43	9.726e-05	0.0008384	0.14	0.2325	0.4625	0.31	0.006248	0.0432	0.2	0.08306	0.2586	0.065	0.5763	0.8136	0.044	0.7028	0.8966	-0.01	0.929	0.9544	0.24	0.0361	0.1452	-0.17	0.131	0.3079	0.077	0.5083	0.8968	0.089	0.4408	0.7495	-0.064	0.5813	0.9194	-0.084	0.4667	0.9998	-0.086	0.4549	0.9995	0.055	0.6318	0.8986	0.21
KCTD18	blue	0.471	Yes	-0.33	0.003539	0.01543	0.043	0.7107	0.8398	0.21	0.06058	0.1621	0.037	0.7491	0.8552	0.046	0.6943	0.8736	0.055	0.6357	0.8613	-0.16	0.1692	0.3139	0.24	0.039	0.1519	-0.17	0.15	0.3326	0.063	0.5835	0.9103	0.23	0.04675	0.3738	0.13	0.2696	0.8343	0.036	0.7532	0.9998	0.12	0.3075	0.9995	0.2	0.0743	0.6208	0.21
KIAA0907	blue	0.477	Yes	-0.33	0.003423	0.01499	0.19	0.1033	0.308	0.43	8.03e-05	0.006072	0.15	0.1979	0.4116	0.14	0.2322	0.562	0.1	0.3847	0.7197	-0.12	0.3079	0.4588	0.21	0.0734	0.2187	-0.14	0.2256	0.4158	0.012	0.9145	0.984	0.055	0.6343	0.8576	-0.042	0.7194	0.95	-0.12	0.2972	0.9998	-0.044	0.7054	0.9995	0.033	0.7765	0.9484	0.061
KIAA1143	turquoise	0.455	Yes	-0.33	0.00337	0.0148	0.23	0.04147	0.1939	0.16	0.1653	0.3135	0.3	0.007985	0.0949	0.025	0.8261	0.9327	0.3	0.007375	0.2533	-0.26	0.02267	0.1055	-0.046	0.6933	0.8229	-0.26	0.02138	0.1213	0.23	0.04556	0.7402	0.16	0.1579	0.5208	0.31	0.006183	0.6643	0.14	0.2362	0.9998	0.22	0.05703	0.9995	0.12	0.2999	0.755	0.15
KIAA1147	turquoise	0.54	Yes	-0.41	0.0001869	0.001431	0.075	0.5185	0.7129	0.18	0.1115	0.2441	0.11	0.3358	0.5478	0.052	0.6553	0.8541	0.19	0.09462	0.4462	-0.26	0.02013	0.09956	0.021	0.8563	0.9214	-0.071	0.5371	0.6856	0.024	0.8365	0.9729	0.04	0.7277	0.8989	0.09	0.4344	0.8779	0.031	0.7883	0.9998	0.074	0.5219	0.9995	0.045	0.6963	0.9199	-0.0054
KIAA1524	yellow	0.484	Yes	0.34	0.002541	0.01185	0.18	0.1095	0.3177	0.3	0.008548	0.05113	0.16	0.154	0.3589	0.28	0.01532	0.1651	0.22	0.0597	0.3923	-0.38	0.0005879	0.03474	-0.17	0.1511	0.3375	-0.35	0.001686	0.03585	0.14	0.2168	0.7905	-0.17	0.1438	0.5072	0.03	0.7963	0.9642	-0.13	0.2603	0.9998	-0.055	0.6373	0.9995	-0.21	0.07245	0.6208	0.095
KIF11	yellow	0.435	Yes	0.29	0.01071	0.03698	0.26	0.02095	0.1382	0.26	0.0244	0.09189	0.25	0.0295	0.1636	0.32	0.004141	0.09498	0.24	0.03863	0.3511	-0.35	0.001768	0.04278	-0.27	0.01706	0.09349	-0.33	0.003177	0.04833	0.21	0.07301	0.7402	-0.17	0.1351	0.4978	0.1	0.3838	0.8622	-0.032	0.78	0.9998	-0.017	0.8817	0.9995	-0.22	0.05388	0.601	0.068
KIF12	blue	0.649	Yes	-0.68	1.16e-11	1.312e-09	0.043	0.7073	0.8376	0.23	0.04157	0.1283	0.092	0.4283	0.6289	0.027	0.8172	0.9287	0.011	0.9223	0.9754	-0.048	0.68	0.7786	0.044	0.7032	0.8295	-0.096	0.4074	0.5847	-0.16	0.1612	0.772	0.0042	0.971	0.9898	-0.11	0.3536	0.8521	-0.14	0.2363	0.9998	-0.0031	0.979	0.9995	0.057	0.6234	0.8962	-0.068
KIF18A	yellow	0.42	Yes	0.28	0.01486	0.04773	0.23	0.04683	0.2041	0.25	0.02676	0.09738	0.23	0.04371	0.1929	0.29	0.01157	0.1445	0.17	0.1428	0.5097	-0.38	0.0007348	0.03587	-0.18	0.1276	0.3052	-0.38	0.0007251	0.02452	0.14	0.2134	0.7885	-0.15	0.1902	0.5502	0.05	0.6657	0.938	-0.056	0.6306	0.9998	-0.032	0.7804	0.9995	-0.19	0.1059	0.6523	0.071
KIF21A	turquoise	0.638	Yes	-0.53	7.774e-07	1.489e-05	0.084	0.4695	0.6764	0.24	0.03256	0.1098	0.15	0.2071	0.4225	0.058	0.6174	0.836	0.16	0.1742	0.5444	-0.22	0.05234	0.1613	0.24	0.03307	0.138	-0.11	0.3633	0.5468	0.12	0.2869	0.8171	0.23	0.04791	0.3764	0.2	0.08418	0.7727	0.13	0.2634	0.9998	0.16	0.173	0.9995	0.2	0.07532	0.6208	0.29
KIFC3	blue	0.492	Yes	-0.34	0.002841	0.01289	0.037	0.7495	0.8626	0.23	0.0472	0.1384	0.038	0.7415	0.8508	-0.011	0.9254	0.974	-0.0061	0.9579	0.9877	-0.021	0.8577	0.9075	0.32	0.005191	0.04717	-0.053	0.645	0.7693	-0.039	0.738	0.9469	0.2	0.07867	0.4266	0.0078	0.9462	0.992	-0.045	0.6995	0.9998	0.045	0.6961	0.9995	0.19	0.09796	0.6457	0.12
KLHDC1	turquoise	0.474	Yes	-0.38	0.0006654	0.00405	0.044	0.7021	0.8346	0.21	0.06361	0.1676	0.016	0.8871	0.9403	-0.05	0.6633	0.8584	0.0017	0.988	0.9966	-0.22	0.05582	0.1667	0.45	3.578e-05	0.003854	-0.2	0.07964	0.2339	0.014	0.9022	0.9822	0.35	0.001997	0.1921	0.12	0.2895	0.8389	0.05	0.6674	0.9998	0.13	0.2627	0.9995	0.31	0.005442	0.4937	0.092
KLHL42	turquoise	0.491	Yes	-0.35	0.002042	0.01001	0.024	0.8373	0.9134	0.17	0.1335	0.2729	0.22	0.05119	0.2073	0.038	0.7458	0.8966	0.17	0.1312	0.4979	-0.23	0.04773	0.1529	0.12	0.2856	0.4913	-0.27	0.01714	0.1099	0.076	0.5127	0.8981	0.1	0.381	0.7079	0.11	0.3506	0.8516	0.033	0.7753	0.9998	0.085	0.4608	0.9995	0.079	0.4952	0.8449	0.071
KLHL8	turquoise	0.472	Yes	-0.34	0.002234	0.01072	0.087	0.45	0.6606	0.11	0.3605	0.5245	0.26	0.02439	0.1489	-0.017	0.8836	0.9547	0.33	0.003543	0.2452	-0.35	0.001914	0.04362	0.088	0.4491	0.6416	-0.13	0.2527	0.4448	0.27	0.01604	0.7402	0.16	0.1561	0.5197	0.22	0.05449	0.7674	0.13	0.271	0.9998	0.08	0.4918	0.9995	0.074	0.5205	0.8571	0.17
L3MBTL1	blue	0.496	Yes	-0.35	0.002076	0.01014	0.17	0.1406	0.359	0.38	0.0006196	0.01314	0.098	0.3952	0.6	0.2	0.08269	0.3575	0.0051	0.9649	0.99	-0.09	0.4345	0.5757	0.2	0.08812	0.2426	-0.17	0.1442	0.3255	-0.13	0.2635	0.8075	0.047	0.6844	0.8819	-0.091	0.4315	0.8773	-0.12	0.2872	0.9998	-0.025	0.8322	0.9995	0.072	0.5314	0.863	0.011
LACE1	turquoise	0.462	Yes	-0.38	0.0007576	0.004496	-0.077	0.5065	0.7038	-0.085	0.4649	0.6203	0.057	0.624	0.7758	0.084	0.4679	0.7494	0.045	0.6967	0.8946	-0.23	0.04187	0.1439	0.1	0.3637	0.5666	-0.41	0.0002008	0.01408	0.16	0.1567	0.7699	0.062	0.5918	0.8353	0.064	0.5818	0.9194	0.074	0.5234	0.9998	0.0075	0.9485	0.9995	0.023	0.8433	0.9632	0.12
LACTB2	turquoise	0.613	Yes	-0.58	4.519e-08	1.337e-06	0.15	0.1945	0.4237	0.3	0.007981	0.04901	0.18	0.1132	0.3033	0.17	0.1395	0.4523	-0.085	0.4626	0.7721	-0.42	0.0001529	0.02829	0.098	0.3968	0.5973	-0.33	0.003533	0.05098	0.19	0.09361	0.7478	0.035	0.7627	0.9109	-0.032	0.7801	0.9623	-0.17	0.1424	0.9998	-0.13	0.2732	0.9995	-0.035	0.7626	0.9431	0.058
LAMB2	blue	0.494	Yes	-0.42	0.0001442	0.00115	-0.035	0.7617	0.8707	0.013	0.9123	0.9482	0.017	0.8825	0.9377	-0.15	0.1839	0.5105	-0.15	0.1909	0.5614	-0.066	0.5687	0.6872	0.086	0.4571	0.6482	0.11	0.3332	0.5189	-0.044	0.7068	0.9377	0.19	0.09007	0.4399	0.1	0.3866	0.8629	0.054	0.6429	0.9998	0.15	0.181	0.9995	0.22	0.05224	0.5993	0.2
LAMTOR1	magenta	0.42	Yes	0.29	0.01153	0.03917	-0.12	0.2804	0.5125	-0.22	0.05772	0.1572	-0.1	0.3677	0.5761	0.02	0.8615	0.9447	-0.028	0.8101	0.9363	-0.12	0.284	0.4347	0.056	0.6265	0.7794	-0.088	0.4492	0.6185	-0.046	0.6906	0.9362	-0.011	0.9221	0.9738	-0.048	0.6779	0.9381	0.062	0.5942	0.9998	-0.059	0.6132	0.9995	-0.025	0.8271	0.9595	0.057
LEPROT	turquoise	0.501	Yes	-0.4	0.0003617	0.002473	-0.048	0.6793	0.8215	0.15	0.1944	0.3477	0.13	0.2436	0.4613	0.005	0.9655	0.9869	0.18	0.114	0.4746	-0.18	0.1203	0.2553	0.21	0.06913	0.2112	-0.21	0.06244	0.2065	0.084	0.4674	0.8857	0.26	0.02302	0.3286	0.2	0.07791	0.7674	0.13	0.2665	0.9998	0.18	0.1165	0.9995	0.23	0.04455	0.5904	0.076
LGR4	turquoise	0.541	Yes	-0.42	0.0001667	0.001303	-0.13	0.2775	0.5097	-0.043	0.713	0.8167	0.096	0.4075	0.6114	-0.096	0.4046	0.7061	-0.056	0.6262	0.8558	-0.2	0.08501	0.2069	0.088	0.4457	0.6391	-0.26	0.02018	0.1183	0.2	0.0793	0.7459	0.073	0.5265	0.8031	0.037	0.7496	0.9569	0.015	0.9003	0.9998	-0.031	0.7876	0.9995	0.02	0.8655	0.9686	0.12
LIAS	turquoise	0.569	Yes	-0.47	1.798e-05	0.0002052	0.21	0.06487	0.241	0.22	0.05669	0.1552	0.19	0.1039	0.2903	0.12	0.2966	0.6224	0.088	0.4473	0.7609	-0.27	0.0178	0.09514	0.042	0.7157	0.8376	-0.34	0.002823	0.04579	0.13	0.2783	0.8159	0.071	0.5395	0.812	0.085	0.46	0.8809	-0.072	0.5311	0.9998	0.046	0.6941	0.9995	0.036	0.759	0.943	0.14
LIMCH1	turquoise	0.482	Yes	-0.39	0.0004149	0.002771	-0.034	0.766	0.8732	-0.013	0.9076	0.9452	0.2	0.07803	0.2504	-0.14	0.2378	0.5667	0.016	0.889	0.9617	-0.21	0.06663	0.1808	-0.077	0.5071	0.69	-0.21	0.06771	0.2149	0.07	0.5436	0.9029	0.036	0.7529	0.9076	0.14	0.2372	0.8249	0.13	0.2623	0.9998	0.12	0.3078	0.9995	0.056	0.6273	0.8967	0.036
LMBRD2	turquoise	0.443	Yes	-0.32	0.005029	0.02046	-0.096	0.4079	0.6272	-0.0046	0.9687	0.9826	-0.0019	0.9867	0.9938	-0.17	0.1391	0.4516	0.21	0.06444	0.3978	-0.16	0.1665	0.3105	0.2	0.07669	0.2238	-0.28	0.01461	0.1007	0.058	0.6162	0.9193	0.21	0.06993	0.4073	0.14	0.2133	0.8249	0.11	0.3586	0.9998	0.15	0.1889	0.9995	0.2	0.07565	0.6208	0.11
LMNB1	yellow	0.38	Yes	0.25	0.02751	0.0772	0.28	0.01525	0.1192	0.24	0.03778	0.1205	0.26	0.02438	0.1489	0.29	0.009356	0.1332	0.32	0.005047	0.2506	-0.32	0.004017	0.0553	-0.37	0.000938	0.01916	-0.2	0.07657	0.2286	0.14	0.2205	0.7923	-0.22	0.05211	0.3821	0.08	0.4865	0.894	-0.02	0.866	0.9998	-0.019	0.8674	0.9995	-0.25	0.02575	0.5582	-0.019
LMNTD2	blue	0.473	Yes	-0.36	0.001411	0.007462	0.037	0.7524	0.8648	0.17	0.1502	0.2942	0.061	0.5998	0.7593	0.03	0.7976	0.9208	-0.078	0.5023	0.7936	-0.1	0.3819	0.5288	0.2	0.08189	0.2322	-0.074	0.5232	0.6747	-0.19	0.0977	0.7478	0.054	0.6382	0.8594	-0.12	0.2957	0.8394	-0.068	0.5574	0.9998	-0.0043	0.9701	0.9995	0.12	0.319	0.7681	-0.025
LPAR1	turquoise	0.507	Yes	-0.38	0.0005913	0.003714	-0.013	0.9076	0.9519	0.032	0.7835	0.8652	0.16	0.1736	0.3847	-0.11	0.3205	0.6422	0.13	0.271	0.6338	-0.29	0.00923	0.07259	0.24	0.03261	0.137	0.014	0.9041	0.945	0.05	0.6661	0.9293	0.25	0.02745	0.3373	0.22	0.05699	0.7674	0.18	0.1229	0.9998	0.21	0.07299	0.9995	0.26	0.02365	0.5557	0.17
LPIN3	blue	0.567	Yes	-0.42	0.0001712	0.001332	0.12	0.2987	0.53	0.35	0.001802	0.02224	0.12	0.283	0.5002	0.12	0.287	0.6151	-0.022	0.8468	0.9476	-0.04	0.7312	0.8171	0.29	0.009731	0.06705	-0.035	0.7624	0.8534	-0.041	0.7248	0.9426	0.11	0.3598	0.6927	-0.088	0.4458	0.8788	-0.076	0.5136	0.9998	-0.058	0.6151	0.9995	0.099	0.3901	0.8093	0.082
LRP11	turquoise	0.57	Yes	-0.52	1.168e-06	2.114e-05	-0.2	0.07467	0.2594	-0.086	0.4552	0.6123	0.04	0.7326	0.8456	-0.18	0.1221	0.4277	0.048	0.6755	0.8831	-0.23	0.04564	0.1498	0.11	0.3206	0.524	-0.029	0.801	0.8794	0.13	0.2515	0.8002	0.16	0.1679	0.5312	0.11	0.3452	0.849	0.11	0.328	0.9998	0.041	0.7203	0.9995	0.12	0.2906	0.7514	0.15
LRRC29	blue	0.525	Yes	-0.48	8.402e-06	0.000111	-0.042	0.7199	0.8448	0.034	0.7708	0.8566	-0.13	0.2737	0.4908	0.052	0.6549	0.8541	-0.01	0.9296	0.9775	-0.17	0.1515	0.2925	0.14	0.2116	0.4115	-0.13	0.2671	0.4584	-0.024	0.8364	0.9729	0.12	0.2787	0.6294	0.067	0.5616	0.9133	0.061	0.5987	0.9998	0.056	0.6312	0.9995	0.094	0.4146	0.8189	0.075
LRRC37A	blue	0.46	Yes	-0.34	0.002747	0.01255	0.019	0.8717	0.9325	0.12	0.2822	0.4471	0.13	0.2708	0.4882	-0.0076	0.948	0.9814	-0.039	0.7381	0.9089	-0.11	0.3228	0.4739	0.059	0.6114	0.7697	-0.12	0.3097	0.4978	0.13	0.2721	0.8145	0.18	0.1226	0.4854	0.17	0.1321	0.8015	0.068	0.5573	0.9998	0.14	0.2179	0.9995	0.14	0.2119	0.7133	0.17
LRRC59	yellow	0.446	Yes	0.34	0.002323	0.01105	0.17	0.1384	0.3567	0.14	0.2159	0.3732	0.24	0.03401	0.1737	0.16	0.177	0.5014	0.22	0.05569	0.3863	-0.24	0.03877	0.1375	-0.05	0.6662	0.8063	-0.11	0.3236	0.5097	0.24	0.03273	0.7402	0.051	0.6572	0.8685	0.18	0.1267	0.7986	0.12	0.3083	0.9998	0.033	0.7729	0.9995	-0.031	0.786	0.95	0.24
LRRC75A	blue	0.582	Yes	-0.48	1.178e-05	0.0001466	-0.04	0.7311	0.8514	0.098	0.3979	0.5594	0.054	0.6412	0.7883	-0.14	0.2325	0.562	-0.05	0.6633	0.8773	-0.073	0.5302	0.655	0.34	0.002374	0.03095	0.11	0.3313	0.5173	0.016	0.8876	0.9806	0.3	0.008199	0.2718	0.097	0.4035	0.8683	0.024	0.838	0.9998	0.12	0.3151	0.9995	0.27	0.01783	0.5361	0.13
LRRCC1	turquoise	0.487	Yes	-0.35	0.001596	0.00823	0.17	0.1412	0.3599	0.22	0.05872	0.159	0.21	0.07025	0.2405	0.017	0.8812	0.9533	0.048	0.6794	0.885	-0.4	0.0002865	0.03188	0.014	0.9061	0.9518	-0.24	0.03273	0.1492	0.058	0.6193	0.9203	0.1	0.3644	0.6967	0.21	0.07224	0.7674	0.067	0.5637	0.9998	0.19	0.1071	0.9995	0.1	0.3738	0.7988	0.022
LSM12	yellow	0.441	Yes	0.32	0.004555	0.01891	0.23	0.04334	0.198	0.18	0.1178	0.2529	0.24	0.03831	0.1823	0.18	0.1212	0.426	0.033	0.7736	0.9216	-0.34	0.002288	0.04585	-0.049	0.6719	0.8105	-0.34	0.002736	0.0452	0.15	0.1997	0.7837	0.1	0.3838	0.71	0.22	0.04989	0.7674	0.092	0.4273	0.9998	0.16	0.1674	0.9995	0.076	0.512	0.8537	0.23
LY96	greenyellow	0.501	Yes	0.39	0.0005171	0.003313	-0.019	0.8688	0.9313	-0.037	0.7488	0.8413	-0.084	0.4692	0.6634	-0.024	0.8366	0.9352	-0.046	0.6904	0.8906	-0.016	0.8878	0.9264	-0.0012	0.992	0.9959	-0.4	0.0003767	0.01784	-0.11	0.3242	0.8371	-0.12	0.31	0.652	-0.083	0.4756	0.8888	-0.084	0.4656	0.9998	-0.033	0.7787	0.9995	-0.078	0.4989	0.846	-0.24
LYRM7	turquoise	0.49	Yes	-0.39	0.00046	0.003009	-0.0057	0.9607	0.9789	0.073	0.5275	0.6738	0.08	0.4895	0.6787	0.068	0.5594	0.8024	0.055	0.6322	0.8597	-0.16	0.1637	0.3073	0.2	0.07749	0.2251	-0.2	0.07894	0.2328	0.31	0.005755	0.7402	0.28	0.01265	0.2984	0.31	0.00652	0.6701	0.23	0.04264	0.9998	0.18	0.1157	0.9995	0.2	0.08404	0.6277	0.24
LYSMD4	blue	0.502	Yes	-0.36	0.00112	0.006165	0.045	0.6953	0.8307	0.22	0.05601	0.1541	0.032	0.7848	0.8762	0.095	0.4117	0.7108	0.013	0.9107	0.9701	-0.031	0.7912	0.8603	0.39	0.0004945	0.01414	0.0025	0.9826	0.9907	-0.18	0.127	0.7505	0.21	0.07058	0.4079	-0.028	0.8122	0.9664	0.0017	0.9886	0.9998	0.058	0.6187	0.9995	0.25	0.03158	0.5734	0.11
MACC1	turquoise	0.484	Yes	-0.34	0.002196	0.01057	0.11	0.3372	0.5667	0.11	0.3232	0.4886	0.19	0.09058	0.2707	-0.018	0.8793	0.9522	0.049	0.6703	0.8807	-0.18	0.1167	0.2505	0.19	0.09857	0.2606	-0.19	0.09358	0.2552	0.2	0.08772	0.7459	0.16	0.1653	0.5275	0.093	0.4221	0.8741	0.071	0.539	0.9998	0.0059	0.9591	0.9995	0.093	0.4197	0.8204	0.2
MAFK	blue	0.529	Yes	-0.39	0.0005238	0.003346	-0.076	0.5138	0.7098	0.17	0.1329	0.2722	-0.022	0.8527	0.9199	-0.0027	0.9813	0.9919	-0.043	0.7105	0.8998	-0.011	0.9265	0.9527	0.26	0.02404	0.1144	-0.084	0.4696	0.6336	-0.036	0.7559	0.9526	0.097	0.3993	0.7204	-0.12	0.3165	0.8442	-0.16	0.1774	0.9998	-0.093	0.4199	0.9995	0.077	0.5043	0.8484	0.072
MAN2C1	blue	0.494	Yes	-0.34	0.002853	0.01292	0.13	0.2538	0.4844	0.35	0.001642	0.02114	0.14	0.2179	0.4343	0.093	0.4226	0.7171	-0.017	0.883	0.9595	-0.12	0.2848	0.4352	0.15	0.2071	0.4068	-0.12	0.3084	0.4964	-0.11	0.3302	0.8404	0.027	0.8173	0.9352	-0.074	0.5214	0.9034	-0.12	0.3154	0.9998	0.0013	0.9913	0.9995	0.058	0.6138	0.8944	0.045
MANSC1	turquoise	0.449	Yes	-0.39	0.0005358	0.003412	0.059	0.6078	0.7753	0.033	0.7736	0.8583	0.19	0.09177	0.2725	-0.0084	0.942	0.9787	0.11	0.361	0.7014	-0.28	0.01223	0.08172	-0.22	0.05034	0.175	-0.12	0.2979	0.487	0.18	0.1123	0.7479	-0.0051	0.9646	0.9885	0.15	0.2049	0.8228	0.024	0.8331	0.9998	0.071	0.5409	0.9995	-0.047	0.6837	0.9173	0.085
MAP4K3	turquoise	0.447	Yes	-0.31	0.005921	0.02333	0.054	0.6437	0.7994	0.22	0.04968	0.1428	0.058	0.6183	0.7721	0.0014	0.9904	0.996	0.17	0.1317	0.4984	-0.031	0.7902	0.8594	0.31	0.006481	0.05321	-0.14	0.2292	0.4197	0.18	0.1137	0.749	0.3	0.008629	0.2718	0.18	0.1117	0.7881	0.13	0.2652	0.9998	0.11	0.3478	0.9995	0.23	0.04271	0.585	0.22
MAPRE1	turquoise	0.484	Yes	0.42	0.0001251	0.001031	-0.031	0.7866	0.8842	0.011	0.9275	0.9582	0.043	0.7119	0.8317	0.064	0.582	0.8174	0.11	0.3608	0.7012	-0.19	0.09005	0.2136	0.19	0.1015	0.2655	-0.22	0.0574	0.1973	0.22	0.05267	0.7402	0.11	0.3497	0.6829	0.089	0.4402	0.8779	0.035	0.7654	0.9998	-0.034	0.7679	0.9995	0.027	0.8184	0.9577	0.22
MBLAC2	turquoise	0.507	Yes	-0.38	0.0007286	0.00437	0.086	0.4565	0.6657	0.22	0.05584	0.1537	0.14	0.2221	0.4387	0.19	0.0959	0.3821	0.11	0.3195	0.6724	-0.27	0.01729	0.09425	-0.049	0.6728	0.8111	-0.28	0.01439	0.1001	0.22	0.05743	0.7402	-0.028	0.8083	0.9313	0.089	0.4395	0.8779	0.014	0.907	0.9998	-0.0024	0.9835	0.9995	-0.072	0.5317	0.863	0.058
MBNL3	turquoise	0.493	Yes	-0.37	0.0009992	0.005624	-0.11	0.3223	0.5515	-0.0044	0.9694	0.9831	0.13	0.2481	0.4656	-0.065	0.5724	0.8111	0.22	0.05157	0.3751	-0.17	0.1418	0.2817	0.022	0.849	0.9179	-0.098	0.3951	0.5744	0.24	0.0355	0.7402	0.1	0.3651	0.6969	0.15	0.1873	0.8175	0.1	0.3735	0.9998	0.053	0.6466	0.9995	0.043	0.7111	0.9272	0.11
MCCC2	yellow	0.382	Yes	-0.25	0.03149	0.08545	0.18	0.1216	0.3356	0.22	0.05123	0.1456	0.28	0.01411	0.1184	0.18	0.1264	0.4345	0.29	0.01158	0.267	-0.32	0.004336	0.05633	-0.13	0.2724	0.4779	-0.16	0.1733	0.3597	0.25	0.02946	0.7402	-0.043	0.7088	0.8912	0.11	0.3416	0.8485	0.043	0.7092	0.9998	-0.013	0.9081	0.9995	-0.12	0.3188	0.7681	0.16
MCM10	yellow	0.418	Yes	0.29	0.0104	0.03615	0.34	0.002345	0.05287	0.33	0.003165	0.02965	0.2	0.07801	0.2504	0.34	0.002534	0.07668	0.32	0.004244	0.2453	-0.27	0.01855	0.09662	-0.17	0.1339	0.3134	-0.25	0.02566	0.1325	0.13	0.2778	0.8151	-0.049	0.6742	0.8773	0.15	0.1935	0.8195	0.018	0.8763	0.9998	0.059	0.6086	0.9995	-0.089	0.4434	0.8282	0.045
MCOLN3	turquoise	0.525	Yes	-0.48	1.089e-05	0.0001378	0.036	0.754	0.8658	0.22	0.0573	0.1564	0.14	0.2306	0.448	-0.022	0.85	0.9412	0.0059	0.9597	0.9882	-0.18	0.1089	0.2404	0.069	0.5488	0.7237	-0.13	0.2577	0.4491	-0.055	0.633	0.9208	-0.0074	0.9489	0.9837	-0.051	0.662	0.9379	-0.11	0.3485	0.9998	0.019	0.8708	0.9995	0.025	0.8269	0.9595	-0.021
MDM2	greenyellow	0.482	Yes	0.36	0.001148	0.006293	-0.048	0.6801	0.822	-0.053	0.6493	0.77	0.049	0.6695	0.8066	-0.038	0.7426	0.8954	-0.063	0.5847	0.8363	-0.14	0.2239	0.3741	0.11	0.3236	0.5271	-0.4	0.0003196	0.0169	0.039	0.7356	0.9457	0.089	0.4421	0.7501	0.14	0.2364	0.8249	0.092	0.4259	0.9998	0.14	0.2382	0.9995	0.1	0.3844	0.8045	0.13
ME3	blue	0.523	Yes	-0.49	4.863e-06	6.973e-05	0.31	0.005785	0.07813	0.34	0.002167	0.02464	0.39	0.0004573	0.0331	0.25	0.03099	0.2312	0.028	0.8106	0.9363	-0.27	0.01724	0.09409	-0.26	0.0245	0.1157	-0.21	0.0718	0.2216	-0.007	0.9518	0.9905	-0.15	0.1906	0.5506	-0.013	0.9122	0.9874	-0.15	0.1809	0.9998	-0.016	0.8915	0.9995	-0.14	0.2385	0.7303	-0.066
MEGF9	turquoise	0.504	Yes	-0.36	0.001214	0.00661	-0.042	0.7192	0.8446	0.079	0.4922	0.644	-0.044	0.7043	0.8284	-0.044	0.7057	0.8785	0.042	0.7137	0.901	-0.21	0.06268	0.176	0.23	0.04417	0.1634	-0.18	0.1072	0.2756	0.14	0.2354	0.7961	0.19	0.09258	0.4445	0.13	0.2539	0.8289	0.071	0.5372	0.9998	0.071	0.5394	0.9995	0.14	0.2299	0.7276	0.15
MEST	turquoise	0.453	Yes	-0.38	0.0007495	0.004457	0.28	0.01331	0.1118	0.2	0.07644	0.189	0.35	0.001691	0.05291	0.2	0.08357	0.3583	0.25	0.02688	0.3199	-0.2	0.08403	0.2055	-0.025	0.8297	0.9065	-0.24	0.03831	0.1618	0.23	0.04548	0.7402	0.071	0.5381	0.8104	0.19	0.09492	0.7767	0.19	0.1053	0.9998	0.073	0.5281	0.9995	0.00024	0.9983	0.9995	0.12
METAP1	turquoise	0.559	Yes	-0.43	9.801e-05	0.0008432	-0.032	0.7856	0.8839	0.11	0.3352	0.5004	0.064	0.5822	0.7477	0.0046	0.9686	0.988	0.012	0.9162	0.9728	-0.22	0.05282	0.1621	0.13	0.2589	0.4632	-0.31	0.006417	0.0675	0.066	0.5692	0.909	0.069	0.5504	0.817	0.038	0.7398	0.9564	0.011	0.9258	0.9998	0.017	0.8853	0.9995	0.042	0.7141	0.929	0.011
METTL17	blue	0.492	Yes	-0.34	0.00265	0.0122	0.15	0.202	0.4314	0.34	0.002524	0.0263	0.046	0.6909	0.8206	0.18	0.1073	0.4034	0.032	0.7837	0.9261	-0.21	0.07337	0.1913	0.22	0.05368	0.1818	-0.22	0.04925	0.1825	-0.048	0.6785	0.9322	0.058	0.6167	0.8481	-0.05	0.6647	0.9379	-0.11	0.3371	0.9998	-0.018	0.8775	0.9995	0.061	0.5987	0.8875	0.11
MEX3D	blue	0.501	Yes	-0.42	0.0001696	0.001321	-0.028	0.8113	0.8997	0.1	0.3719	0.5351	0.073	0.5267	0.7083	0.19	0.09404	0.3786	-0.13	0.2673	0.6306	-0.06	0.6039	0.7183	0.2	0.0742	0.2203	-0.077	0.5073	0.6635	-0.068	0.5551	0.9057	0.094	0.4184	0.7357	-0.049	0.6738	0.9381	0.018	0.8783	0.9998	-0.036	0.7571	0.9995	0.11	0.3345	0.7769	0.063
MFSD5	purple	0.43	Yes	0.39	0.0004319	0.00286	-0.12	0.2912	0.523	-0.083	0.4711	0.6254	-0.16	0.1576	0.3641	-0.072	0.5356	0.7898	-0.069	0.5492	0.8178	0.058	0.6157	0.7277	0.15	0.1967	0.3938	0.027	0.8155	0.8886	-0.021	0.8573	0.9766	0.021	0.8578	0.9514	-0.099	0.3934	0.8649	-0.062	0.5894	0.9998	-0.1	0.3694	0.9995	-0.0044	0.9697	0.9915	0.094
MGAM2	turquoise	0.464	Yes	-0.34	0.002137	0.01035	0.022	0.8522	0.9214	0.14	0.2373	0.3978	0.17	0.1289	0.3261	-0.12	0.2952	0.6215	0.064	0.5809	0.834	-0.18	0.125	0.2611	0.2	0.0762	0.2234	-0.093	0.4187	0.5942	0.08	0.4885	0.8909	0.2	0.07888	0.4267	0.12	0.3075	0.8431	0.051	0.6592	0.9998	0.088	0.4448	0.9995	0.16	0.1659	0.6847	0.054
MICALL2	blue	0.477	Yes	-0.33	0.003585	0.01557	0.2	0.08451	0.2759	0.36	0.001364	0.01969	0.1	0.3666	0.5749	0.15	0.1946	0.5228	-0.11	0.3614	0.7018	-0.0058	0.9604	0.9744	0.24	0.03617	0.1453	-0.059	0.6125	0.7443	-0.097	0.3993	0.8657	0.12	0.2859	0.6317	-0.034	0.7671	0.9602	-0.076	0.5088	0.9998	0.029	0.8045	0.9995	0.14	0.2107	0.713	0.11
MIPOL1	turquoise	0.506	Yes	-0.39	0.0004286	0.002843	0.11	0.3438	0.5727	0.15	0.1894	0.3427	0.27	0.0189	0.1332	0.013	0.9137	0.968	0.28	0.01389	0.2798	-0.22	0.05458	0.1646	-0.085	0.4611	0.6516	-0.33	0.003748	0.05208	0.23	0.04518	0.7402	0.027	0.8161	0.935	0.15	0.196	0.8211	-0.013	0.913	0.9998	0.083	0.4748	0.9995	-0.0082	0.9434	0.9872	0.13
MKKS	turquoise	0.511	Yes	-0.45	4.671e-05	0.0004538	0.033	0.7788	0.8807	0.15	0.1939	0.3473	-0.093	0.4229	0.6245	0.15	0.1893	0.5172	-0.053	0.6447	0.8661	-0.09	0.4372	0.5781	0.26	0.02393	0.1142	-0.24	0.0362	0.1572	0.029	0.7991	0.9635	0.18	0.1121	0.469	0.085	0.4648	0.8829	0.11	0.3531	0.9998	0.084	0.4685	0.9995	0.17	0.1325	0.6632	0.11
MKRN2	turquoise	0.495	Yes	-0.36	0.001448	0.007616	0.22	0.05543	0.2212	0.33	0.003324	0.03059	0.13	0.2431	0.4607	0.18	0.1155	0.4159	0.19	0.09243	0.4441	-0.27	0.01641	0.09215	0.11	0.362	0.5648	-0.23	0.03999	0.1651	0.088	0.4464	0.8834	-0.025	0.8273	0.9382	-0.054	0.6431	0.9343	-0.092	0.4267	0.9998	-0.12	0.3018	0.9995	-0.08	0.4889	0.8426	-0.0065
MLXIPL	blue	0.603	Yes	-0.53	5.413e-07	1.087e-05	-0.028	0.8105	0.8991	0.18	0.108	0.2391	-0.01	0.9305	0.9649	-0.08	0.4893	0.7616	-0.13	0.2647	0.6286	-0.19	0.1044	0.2343	0.23	0.04563	0.1661	0.11	0.3455	0.5307	-0.21	0.06955	0.7402	0.22	0.05018	0.3794	0.093	0.4231	0.8747	0.077	0.5048	0.9998	0.2	0.07399	0.9995	0.29	0.01195	0.5182	0.08
MNAT1	greenyellow	0.425	Yes	-0.3	0.008734	0.03159	0.27	0.01597	0.122	0.27	0.01877	0.07824	0.26	0.02376	0.1472	0.3	0.007223	0.1201	0.03	0.7965	0.9312	-0.32	0.004146	0.05582	-0.18	0.1098	0.2783	-0.38	0.0007272	0.02452	0.1	0.3802	0.8585	-0.15	0.199	0.5616	0.036	0.7569	0.9572	-0.081	0.484	0.9998	-0.0098	0.9324	0.9995	-0.15	0.1851	0.6983	0.012
MND1	yellow	0.461	Yes	0.37	0.001033	0.005785	0.19	0.09093	0.287	0.23	0.0472	0.1384	0.13	0.2557	0.4733	0.33	0.003712	0.08997	0.24	0.03634	0.349	-0.16	0.1591	0.3017	-0.23	0.04897	0.1724	-0.34	0.002501	0.04334	0.19	0.1037	0.7478	-0.11	0.3534	0.6864	0.18	0.1256	0.7986	0.065	0.5719	0.9998	0.088	0.4477	0.9995	-0.14	0.2235	0.7226	0.13
MOCS2	turquoise	0.482	Yes	-0.39	0.0004305	0.002854	0.095	0.413	0.6313	0.11	0.3346	0.4999	0.072	0.5319	0.7117	0.16	0.1743	0.4979	-0.13	0.2507	0.6167	-0.3	0.008401	0.06999	0.096	0.407	0.6064	-0.39	0.0005348	0.02087	0.069	0.5488	0.904	0.041	0.721	0.8969	0.049	0.669	0.9381	0.023	0.8426	0.9998	0.032	0.7844	0.9995	0.039	0.7368	0.9369	0.1
MPP5	turquoise	0.493	Yes	-0.37	0.001034	0.005786	-0.13	0.242	0.4726	-0.021	0.8555	0.9127	0.005	0.9656	0.9825	-0.15	0.1877	0.5147	-0.13	0.2626	0.628	-0.17	0.1394	0.2786	0.36	0.001513	0.02458	-0.16	0.1753	0.3612	0.17	0.1405	0.7573	0.23	0.04144	0.3662	0.022	0.8488	0.9747	-0.036	0.7541	0.9998	-0.041	0.7202	0.9995	0.16	0.1654	0.6847	0.24
MRI1	blue	0.538	Yes	-0.4	0.0003712	0.002524	0.29	0.01027	0.1002	0.4	0.0003156	0.01013	0.18	0.1187	0.3112	0.24	0.03269	0.2371	0.033	0.7771	0.9232	-0.21	0.061	0.174	0.14	0.2235	0.4245	-0.012	0.9163	0.9528	-0.05	0.6639	0.9287	0.081	0.4813	0.7783	0.00048	0.9967	0.9996	-0.04	0.731	0.9998	-0.013	0.9075	0.9995	0.071	0.54	0.865	0.053
MROH1	blue	0.506	Yes	-0.35	0.001825	0.009141	-0.0068	0.9531	0.9748	0.2	0.07676	0.1895	0.041	0.7264	0.8415	0.042	0.7145	0.8824	0.01	0.9281	0.9774	-0.16	0.1697	0.3145	0.28	0.01378	0.08251	-0.15	0.1994	0.3885	-0.057	0.6233	0.9208	0.08	0.4879	0.7827	-0.094	0.4153	0.8727	-0.12	0.3088	0.9998	-0.054	0.6418	0.9995	0.085	0.4621	0.8334	0.11
MRPL14	magenta	0.439	Yes	0.31	0.00676	0.02589	0.059	0.6111	0.7776	0.032	0.7809	0.8635	0.001	0.9929	0.997	0.14	0.2155	0.5429	-0.028	0.8093	0.9363	0.15	0.1834	0.3295	-0.13	0.2539	0.4581	-0.096	0.4062	0.5839	-0.2	0.0794	0.7459	-0.26	0.02378	0.3306	-0.22	0.0574	0.7674	-0.11	0.3585	0.9998	-0.12	0.2921	0.9995	-0.2	0.0878	0.6348	-0.21
MRPS25	blue	0.549	Yes	-0.48	1.166e-05	0.0001454	0.27	0.01894	0.1329	0.35	0.002013	0.02371	0.13	0.2613	0.4787	0.4	0.0002845	0.03302	0.086	0.4558	0.7681	-0.38	0.0006106	0.03474	-0.082	0.4761	0.6645	-0.19	0.09841	0.263	0.0052	0.964	0.9927	-0.099	0.3918	0.7155	0.0019	0.9867	0.9989	-0.028	0.8066	0.9998	-0.026	0.824	0.9995	-0.1	0.3861	0.8063	0.057
MRRF	turquoise	0.453	Yes	-0.36	0.001264	0.006816	0.33	0.003812	0.06461	0.32	0.005066	0.03841	0.34	0.00254	0.06084	0.14	0.2227	0.5521	0.31	0.005501	0.2506	-0.27	0.01832	0.09594	-0.11	0.3338	0.5371	-0.21	0.07156	0.2213	0.095	0.4123	0.8704	-0.0015	0.9899	0.9966	0.14	0.2397	0.8249	0.043	0.7135	0.9998	0.095	0.4121	0.9995	-0.029	0.8035	0.9541	0.024
MSRB1	magenta	0.443	Yes	0.32	0.005088	0.02065	-0.0056	0.9613	0.9791	-0.028	0.8073	0.8812	-0.089	0.4397	0.6392	0.12	0.2878	0.616	-0.14	0.2411	0.6097	0.071	0.5403	0.6634	0.23	0.04312	0.1611	-0.11	0.3333	0.519	-0.041	0.7262	0.9433	-0.013	0.9075	0.9702	-0.14	0.223	0.8249	0.033	0.773	0.9998	-0.14	0.2378	0.9995	-0.025	0.828	0.9595	0.015
MTA3	blue	0.519	Yes	-0.4	0.0003704	0.002521	0.18	0.1202	0.3333	0.24	0.03921	0.1236	0.15	0.1969	0.4103	0.22	0.05011	0.2881	-0.071	0.5423	0.8147	-0.29	0.009891	0.0746	0.03	0.7971	0.8862	-0.29	0.009596	0.0823	0.12	0.3079	0.8317	0.1	0.3769	0.7051	0.17	0.1472	0.8074	0.047	0.684	0.9998	0.13	0.2591	0.9995	0.074	0.5219	0.8583	0.14
MTERF2	blue	0.602	Yes	-0.54	4.531e-07	9.458e-06	0.27	0.01822	0.1304	0.3	0.008615	0.0513	0.13	0.243	0.4606	0.073	0.5288	0.7852	-0.052	0.6539	0.8709	-0.21	0.06317	0.1767	0.23	0.04574	0.1664	-0.15	0.2068	0.3966	-0.051	0.6619	0.9281	0.14	0.2132	0.5762	-0.013	0.9082	0.9863	0.0055	0.9619	0.9998	0.023	0.8443	0.9995	0.16	0.1734	0.6893	0.076
MTFMT	turquoise	0.489	Yes	-0.36	0.001459	0.007661	0.14	0.2119	0.442	0.22	0.04999	0.1434	0.057	0.6199	0.7732	0.25	0.0278	0.2185	0.088	0.4486	0.7619	-0.2	0.08224	0.2035	0.057	0.6245	0.7783	-0.29	0.01027	0.0852	0.061	0.5982	0.9137	0.05	0.6679	0.8738	0.047	0.6822	0.9396	0.006	0.9585	0.9998	0.014	0.9009	0.9995	0.029	0.8005	0.9538	0.077
MTFR1L	blue	0.531	Yes	-0.38	0.0006234	0.003864	0.11	0.3626	0.59	0.26	0.02022	0.08173	0.061	0.5955	0.7565	0.057	0.6221	0.8386	0.024	0.8385	0.9468	-0.13	0.2709	0.4219	0.26	0.022	0.1079	-0.14	0.2111	0.4012	-0.056	0.6302	0.9208	0.15	0.2026	0.5638	-0.018	0.8799	0.982	-0.051	0.6626	0.9998	0.012	0.9203	0.9995	0.14	0.2193	0.7184	0.084
MTFR1	turquoise	0.549	Yes	-0.41	0.0002452	0.001803	0.063	0.5852	0.7584	0.16	0.156	0.3018	0.059	0.6118	0.768	-0.028	0.8109	0.9256	0.21	0.06121	0.3928	-0.22	0.05893	0.171	0.02	0.865	0.9261	-0.26	0.02354	0.1266	0.09	0.4386	0.8807	0.091	0.4302	0.7428	0.15	0.1863	0.8175	0.011	0.9249	0.9998	0.13	0.2508	0.9995	0.067	0.5623	0.8709	0.14
MTHFD1L	yellow	0.432	Yes	0.31	0.006662	0.02559	0.34	0.002397	0.05328	0.39	0.000409	0.01108	0.26	0.02512	0.1509	0.32	0.003993	0.09366	0.23	0.04788	0.3681	-0.29	0.009502	0.07336	-0.27	0.01585	0.08952	-0.33	0.003297	0.04941	0.066	0.5693	0.909	-0.12	0.2826	0.6306	0.12	0.2844	0.8386	-0.027	0.8137	0.9998	0.078	0.4997	0.9995	-0.12	0.282	0.7481	-0.06
MTIF2	turquoise	0.455	Yes	-0.32	0.004296	0.01805	0.22	0.05107	0.2129	0.31	0.006924	0.04559	0.2	0.08377	0.2594	0.16	0.1779	0.5023	0.081	0.4845	0.7841	-0.36	0.001311	0.03988	0.01	0.9311	0.9649	-0.27	0.01607	0.1058	0.19	0.1011	0.7478	0.097	0.4022	0.7231	0.16	0.154	0.8082	-0.0018	0.9878	0.9998	0.096	0.4074	0.9995	0.04	0.7266	0.9345	0.19
MTMR11	blue	0.562	Yes	-0.42	0.000138	0.001113	0.039	0.7347	0.8529	0.24	0.03921	0.1236	0.04	0.727	0.842	-0.015	0.8951	0.9603	-0.059	0.6122	0.8466	0.053	0.647	0.7522	0.32	0.0045	0.04387	-0.11	0.3347	0.5204	-0.079	0.4954	0.8928	0.14	0.2133	0.5762	-0.088	0.4458	0.8788	-0.11	0.3505	0.9998	-0.029	0.8012	0.9995	0.15	0.1974	0.7023	0.071
MTO1	turquoise	0.444	Yes	-0.31	0.006869	0.02618	0.04	0.7314	0.8517	0.25	0.02853	0.1012	0.13	0.2696	0.487	0.15	0.202	0.5307	0.095	0.411	0.7368	-0.34	0.002671	0.04877	0.22	0.05393	0.1821	-0.14	0.2242	0.4144	0.062	0.5905	0.9118	0.16	0.1751	0.5378	0.12	0.3045	0.8416	0.06	0.6017	0.9998	0.089	0.4394	0.9995	0.13	0.2549	0.7359	0.079
MTRF1	blue	0.485	Yes	-0.35	0.001895	0.009422	0.11	0.3222	0.5514	0.3	0.007351	0.04722	0.14	0.2147	0.4305	0.05	0.6629	0.8582	0.015	0.9003	0.9664	-0.18	0.122	0.2577	0.15	0.1811	0.3739	-0.27	0.01958	0.1163	0.071	0.5385	0.9013	0.12	0.3033	0.6458	0.07	0.5453	0.909	-0.00091	0.9938	0.9998	0.068	0.556	0.9995	0.1	0.3868	0.8069	0.12
MTRR	turquoise	0.443	Yes	-0.3	0.008228	0.0302	0.15	0.199	0.4284	0.23	0.0407	0.1268	0.29	0.01121	0.1067	-0.045	0.6954	0.8737	0.32	0.004938	0.2495	-0.35	0.001795	0.04285	0.17	0.1485	0.3338	-0.14	0.2156	0.4059	0.14	0.2133	0.7885	0.23	0.04728	0.3751	0.24	0.037	0.7674	0.12	0.2892	0.9998	0.17	0.1328	0.9995	0.18	0.1167	0.6536	0.14
MUTYH	blue	0.484	Yes	-0.33	0.003012	0.01349	0.29	0.01119	0.1044	0.39	0.0004325	0.01117	0.27	0.01848	0.1319	0.1	0.3891	0.6943	0.11	0.3436	0.6895	-0.093	0.4231	0.5654	0.23	0.04748	0.1694	-0.08	0.4874	0.647	-0.15	0.2062	0.7847	0.18	0.1189	0.4798	0.065	0.5749	0.918	0.013	0.9104	0.9998	0.15	0.184	0.9995	0.21	0.06103	0.6099	0.081
MYOT	turquoise	0.456	Yes	-0.4	0.0003381	0.002333	-0.063	0.5878	0.76	0.013	0.9093	0.9465	0.059	0.6088	0.7659	-0.17	0.1498	0.468	0.0082	0.9433	0.9819	0.077	0.5078	0.6368	0.37	0.001041	0.02017	0.058	0.6136	0.7452	0.0044	0.97	0.9936	0.27	0.01889	0.3154	0.098	0.3979	0.8654	0.13	0.2778	0.9998	0.12	0.2901	0.9995	0.27	0.01685	0.5335	0.3
MYRF	blue	0.47	Yes	-0.34	0.002851	0.01292	0.045	0.6972	0.8318	0.27	0.01809	0.07681	0.15	0.2005	0.4145	0.11	0.3465	0.6609	0.045	0.6975	0.8949	-0.084	0.4679	0.6031	0.24	0.03418	0.1406	-0.12	0.2818	0.4718	0.054	0.6384	0.9211	0.15	0.205	0.5664	0.0091	0.9373	0.9916	-0.026	0.8255	0.9998	-0.0061	0.9577	0.9995	0.12	0.3047	0.7577	0.16
NAA40	blue	0.462	Yes	-0.31	0.00679	0.02596	0.14	0.2235	0.454	0.36	0.001101	0.01763	0.07	0.5457	0.7217	0.11	0.349	0.6613	0.15	0.1799	0.5504	-0.094	0.4137	0.5563	0.31	0.006634	0.05365	-0.13	0.2709	0.4623	-0.064	0.5825	0.9103	0.14	0.2092	0.5712	-0.029	0.8028	0.965	-0.044	0.7039	0.9998	-0.0035	0.9758	0.9995	0.14	0.2212	0.7194	0.074
NADK2	turquoise	0.623	Yes	-0.51	2.202e-06	3.576e-05	-0.094	0.4156	0.6328	0.0027	0.9815	0.9905	0.073	0.5278	0.7089	-0.04	0.729	0.8893	0.22	0.05038	0.3736	-0.3	0.008318	0.06979	0.13	0.2432	0.4464	-0.29	0.01155	0.09015	0.22	0.05949	0.7402	0.18	0.1147	0.4743	0.22	0.05758	0.7674	0.15	0.2044	0.9998	0.14	0.2337	0.9995	0.13	0.2647	0.7408	0.27
NAMPT	turquoise	0.487	Yes	0.42	0.0001735	0.001346	0.14	0.2111	0.4412	0.21	0.06848	0.1756	0.23	0.04052	0.1871	0.025	0.8293	0.9334	0.14	0.2329	0.6028	-0.2	0.08111	0.2019	0.18	0.113	0.2832	-0.19	0.0984	0.263	0.37	0.001087	0.7402	0.11	0.3602	0.693	0.064	0.5774	0.9187	-0.06	0.6059	0.9998	-0.11	0.3211	0.9995	-0.045	0.6984	0.9209	0.13
NAP1L1	yellow	0.405	Yes	0.28	0.01487	0.04775	0.11	0.3457	0.5748	0.12	0.3065	0.4722	0.073	0.5289	0.7095	0.24	0.03678	0.2493	0.12	0.2788	0.6414	-0.34	0.002837	0.04929	-0.16	0.1523	0.3393	-0.37	0.000825	0.02604	0.028	0.8061	0.9652	-0.14	0.2182	0.5799	0.038	0.7398	0.9564	-0.074	0.5203	0.9998	-0.0064	0.9563	0.9995	-0.14	0.2283	0.7259	-0.1
NCAPG	yellow	0.471	Yes	0.35	0.00212	0.0103	0.16	0.1607	0.3849	0.2	0.08427	0.2016	0.12	0.3087	0.5229	0.31	0.006261	0.114	0.18	0.1096	0.4698	-0.29	0.01161	0.07984	-0.17	0.1293	0.3078	-0.41	0.0002452	0.01527	0.2	0.0782	0.7459	-0.19	0.101	0.4553	0.011	0.9266	0.9888	-0.1	0.3726	0.9998	-0.087	0.4537	0.9995	-0.25	0.03116	0.57	0.097
NDUFA5	turquoise	0.48	Yes	-0.38	0.0007762	0.004592	0.25	0.03038	0.1649	0.21	0.0642	0.1685	0.28	0.01242	0.1122	0.074	0.5201	0.7793	0.03	0.7952	0.931	-0.32	0.004364	0.05633	0.055	0.6318	0.7834	-0.23	0.04907	0.1824	0.25	0.02618	0.7402	0.23	0.04013	0.3632	0.31	0.00622	0.6643	0.12	0.2959	0.9998	0.22	0.05986	0.9995	0.18	0.1245	0.6581	0.21
NDUFAF7	turquoise	0.513	Yes	-0.39	0.0004317	0.00286	0.18	0.1227	0.3371	0.4	0.0003296	0.01025	0.16	0.1683	0.3786	0.16	0.1616	0.4838	0.11	0.3498	0.6938	-0.21	0.07181	0.189	0.21	0.06793	0.2097	-0.39	0.0004564	0.01951	-0.029	0.8029	0.9646	0.052	0.6534	0.8667	-0.038	0.742	0.9565	-0.12	0.3096	0.9998	-0.026	0.8215	0.9995	0.043	0.7083	0.9259	-0.06
NECAB3	blue	0.58	Yes	-0.5	3.964e-06	5.81e-05	0.026	0.8244	0.9068	0.21	0.06762	0.1742	-0.03	0.7971	0.8856	0.086	0.4546	0.7412	0.077	0.5067	0.797	-0.15	0.1849	0.3313	0.15	0.1953	0.3921	-0.18	0.1086	0.2773	-0.18	0.1199	0.7503	0.021	0.8576	0.9514	-0.085	0.4617	0.8814	-0.046	0.6924	0.9998	0.013	0.9115	0.9995	0.067	0.5638	0.8709	-0.063
NEK10	blue	0.474	Yes	-0.37	0.0008099	0.004747	-0.09	0.4354	0.6485	0.14	0.2084	0.3646	-0.051	0.6567	0.798	-0.076	0.5124	0.7755	-0.038	0.7433	0.91	0.26	0.02396	0.1081	0.45	4.795e-05	0.004392	0.066	0.566	0.7092	0.063	0.5855	0.9111	0.19	0.1043	0.4588	-0.084	0.4658	0.8835	-0.031	0.7908	0.9998	-0.09	0.4355	0.9995	0.15	0.184	0.6971	0.2
NEURL2	blue	0.529	Yes	-0.4	0.0003353	0.002316	-0.034	0.7672	0.8738	0.2	0.08697	0.2056	0.074	0.5197	0.7026	-0.00084	0.9942	0.9978	0.17	0.1333	0.4997	0.0098	0.9325	0.9567	0.14	0.2221	0.4228	-0.08	0.4868	0.647	-0.024	0.8342	0.9724	0.041	0.7203	0.8968	-0.071	0.5406	0.908	-0.11	0.3241	0.9998	-0.023	0.8402	0.9995	0.056	0.6314	0.8985	0.13
NEUROD1	turquoise	0.478	Yes	-0.45	3.356e-05	0.0003452	0.052	0.6528	0.8058	0.085	0.4618	0.6182	0.29	0.01059	0.1043	-0.08	0.4918	0.7627	0.18	0.1165	0.4782	-0.11	0.3549	0.5042	0.033	0.7726	0.8711	-0.24	0.03207	0.1474	0.064	0.582	0.9102	0.1	0.3651	0.6969	0.13	0.2737	0.8343	0.091	0.4325	0.9998	0.12	0.2944	0.9995	0.13	0.2737	0.7433	0.18
NFE2L3	yellow	0.407	Yes	0.29	0.009286	0.03317	0.09	0.4387	0.651	0.12	0.281	0.446	0.14	0.2228	0.4397	0.035	0.7623	0.9041	0.16	0.1539	0.5233	-0.23	0.04479	0.1491	-0.043	0.7131	0.8358	-0.21	0.07196	0.2219	0.11	0.3419	0.8454	0.032	0.781	0.9193	0.15	0.2027	0.8228	-0.032	0.7856	0.9998	0.1	0.3776	0.9995	0.021	0.8551	0.9647	0.11
NFIA	turquoise	0.477	Yes	-0.4	0.0003215	0.002242	0.26	0.02067	0.1376	0.2	0.07894	0.1927	0.41	0.0002261	0.02859	0.12	0.2966	0.6224	0.31	0.006506	0.2506	-0.36	0.001513	0.04168	-0.24	0.03409	0.1404	-0.17	0.136	0.3155	0.19	0.0924	0.7472	0.0088	0.9397	0.9805	0.25	0.02564	0.7674	0.11	0.346	0.9998	0.17	0.14	0.9995	-0.024	0.8359	0.9612	0.02
NFIB	turquoise	0.51	Yes	-0.42	0.0001304	0.001061	0.078	0.5013	0.7002	-0.024	0.8351	0.8999	0.26	0.02328	0.1456	-0.17	0.1415	0.4548	0.069	0.5519	0.8188	-0.35	0.001592	0.04209	-0.072	0.5361	0.7132	-0.16	0.1637	0.3494	0.28	0.01493	0.7402	0.1	0.3849	0.7109	0.17	0.133	0.8019	-0.026	0.8217	0.9998	0.081	0.4834	0.9995	0.036	0.7587	0.9429	0.23
NFIX	turquoise	0.501	Yes	-0.6	1.114e-08	4.201e-07	-0.044	0.7035	0.8354	-0.063	0.5871	0.7208	0.13	0.2477	0.4651	0.055	0.6321	0.8431	0.19	0.09538	0.4475	-0.087	0.4542	0.5922	-0.21	0.07267	0.2173	-0.18	0.1219	0.2955	0.24	0.03388	0.7402	-0.12	0.3137	0.6552	0.0038	0.9735	0.9973	-0.035	0.7607	0.9998	-0.11	0.3225	0.9995	-0.18	0.1184	0.6547	0.11
NIPAL2	turquoise	0.52	Yes	-0.39	0.00045	0.002957	0.005	0.9658	0.9815	0.21	0.06268	0.1661	0.072	0.5343	0.7132	0.044	0.7032	0.8775	0.016	0.8894	0.9617	-0.22	0.05951	0.1716	0.023	0.8419	0.9132	-0.29	0.01002	0.08411	0.14	0.2146	0.7885	0.024	0.8332	0.9412	0.045	0.6971	0.943	-0.066	0.5696	0.9998	0.014	0.9025	0.9995	5.6e-05	0.9996	0.9998	0.16
NLN	turquoise	0.48	Yes	-0.47	1.429e-05	0.0001704	-0.1	0.3642	0.5913	-0.033	0.7778	0.8614	-0.15	0.1832	0.3959	0.044	0.7064	0.8786	0.057	0.6194	0.8516	0.048	0.679	0.778	0.22	0.05163	0.1778	-0.2	0.07995	0.2343	0.18	0.1218	0.7505	0.023	0.8415	0.9446	-0.16	0.1576	0.8096	-0.11	0.3407	0.9998	-0.25	0.03002	0.9995	-0.039	0.7342	0.9364	0.26
NOXA1	blue	0.502	Yes	-0.38	0.0007295	0.004373	-0.048	0.6794	0.8215	0.2	0.08069	0.1955	-0.083	0.474	0.6672	0.034	0.7724	0.9088	-0.16	0.1605	0.5294	-0.035	0.7635	0.8396	0.28	0.01455	0.08499	-0.029	0.8045	0.8816	-0.2	0.08711	0.7459	0.063	0.5857	0.8326	-0.15	0.1817	0.8171	-0.12	0.3043	0.9998	-0.048	0.676	0.9995	0.11	0.3318	0.776	0.025
NPEPL1	blue	0.581	Yes	-0.47	2.036e-05	0.0002277	0.16	0.1519	0.3724	0.36	0.001383	0.01973	0.093	0.4207	0.6226	0.17	0.1482	0.4653	-0.064	0.5825	0.8348	-0.26	0.02399	0.1081	0.25	0.02844	0.1267	-0.13	0.2772	0.4682	-0.28	0.01231	0.7402	0.065	0.5727	0.8276	-0.12	0.3066	0.8431	-0.11	0.3433	0.9998	0.0068	0.9529	0.9995	0.15	0.1943	0.7019	-0.12
NR1H3	blue	0.461	Yes	-0.37	0.000788	0.004637	0.067	0.56	0.741	0.15	0.1835	0.3359	-0.1	0.3776	0.5852	0.072	0.5322	0.7872	-0.063	0.5892	0.8372	0.037	0.7466	0.828	0.082	0.4783	0.666	0.0051	0.9652	0.9811	-0.15	0.1904	0.7807	0.012	0.9172	0.9722	-0.05	0.6682	0.9381	-0.032	0.7837	0.9998	0.028	0.8067	0.9995	0.06	0.6036	0.8893	-0.057
NR1I2	blue	0.5	Yes	-0.36	0.001372	0.007287	0.0038	0.9741	0.9868	0.17	0.1292	0.2678	0.098	0.3956	0.6003	-0.07	0.5439	0.7945	0.019	0.8728	0.9571	-0.029	0.7999	0.8666	0.31	0.005396	0.04799	-0.084	0.4667	0.6313	0.07	0.5438	0.9029	0.17	0.1389	0.5016	-0.02	0.8622	0.9781	-0.056	0.6286	0.9998	-0.032	0.7813	0.9995	0.13	0.2734	0.743	0.19
NRBP2	blue	0.544	Yes	-0.4	0.0003605	0.002466	0.24	0.03323	0.1742	0.4	0.0003062	0.009971	0.25	0.02722	0.1575	0.18	0.1241	0.431	0.058	0.6191	0.8515	-0.15	0.187	0.3332	0.097	0.4006	0.6006	-0.21	0.06118	0.2041	-0.03	0.797	0.9628	0.025	0.8263	0.9377	-0.037	0.7499	0.9569	-0.11	0.3563	0.9998	-0.0016	0.9889	0.9995	0.043	0.7121	0.9272	0.037
NRDE2	blue	0.466	Yes	-0.37	0.001077	0.00597	0.2	0.08554	0.2774	0.24	0.03599	0.1171	0.21	0.06073	0.2231	0.094	0.4167	0.7137	-0.022	0.8483	0.9479	-0.33	0.003852	0.05454	0.15	0.1853	0.3793	-0.046	0.6921	0.8041	0.062	0.5902	0.9117	0.3	0.007087	0.2674	0.3	0.007908	0.6907	0.16	0.1639	0.9998	0.28	0.01251	0.9995	0.27	0.01563	0.5295	0.18
NRTN	blue	0.565	Yes	-0.57	7.573e-08	2.068e-06	-0.023	0.8398	0.9147	0.18	0.124	0.2612	0.07	0.5425	0.7197	0.17	0.1424	0.4564	0.064	0.5813	0.834	-0.053	0.6468	0.7521	0.0082	0.9434	0.9714	0.0099	0.9318	0.9626	-0.13	0.2765	0.8146	-0.026	0.824	0.9369	-0.078	0.5	0.9002	-0.088	0.4444	0.9998	-0.0031	0.9785	0.9995	0.031	0.7864	0.95	-0.092
NT5DC1	turquoise	0.62	Yes	-0.63	5.965e-10	3.538e-08	0.086	0.4571	0.6663	0.14	0.212	0.3687	0.2	0.07543	0.2475	0.056	0.6291	0.8414	0.21	0.06631	0.401	-0.33	0.003594	0.05323	-0.0088	0.9392	0.9693	-0.15	0.1856	0.3726	0.066	0.5701	0.909	0.043	0.7121	0.8923	0.098	0.3988	0.8654	0.024	0.8384	0.9998	0.065	0.5719	0.9995	0.033	0.7784	0.9487	-0.1
NUBPL	yellow	0.385	Yes	-0.26	0.02289	0.06693	0.14	0.2102	0.4399	0.12	0.2904	0.4563	0.35	0.001909	0.05434	0.22	0.05748	0.3069	0.2	0.08168	0.4287	-0.41	0.0001835	0.02874	-0.25	0.02659	0.1212	-0.3	0.007384	0.07242	0.082	0.4803	0.8888	-0.2	0.08175	0.4312	0.052	0.6529	0.9369	0.019	0.8714	0.9998	0.0074	0.9493	0.9995	-0.18	0.1122	0.6523	-0.06
NUCKS1	yellow	0.512	Yes	0.41	0.0002501	0.001835	0.22	0.05258	0.2165	0.28	0.01407	0.06659	0.068	0.5562	0.7284	0.29	0.01103	0.1428	0.16	0.1666	0.5379	-0.2	0.08515	0.2072	-0.073	0.5267	0.7057	-0.21	0.06443	0.2099	0.25	0.03116	0.7402	0.0073	0.9496	0.984	0.17	0.1407	0.8024	0.068	0.5587	0.9998	0.047	0.682	0.9995	-0.068	0.5573	0.8703	0.27
NUDT12	turquoise	0.578	Yes	-0.47	1.862e-05	0.000211	-0.15	0.1813	0.4087	0.021	0.8541	0.9117	-0.011	0.9232	0.9604	-0.15	0.2063	0.5339	0.19	0.1042	0.4618	-0.11	0.341	0.4913	0.21	0.06984	0.2122	-0.16	0.1542	0.3373	0.18	0.1248	0.7505	0.17	0.149	0.5135	0.087	0.4516	0.8795	0.033	0.7752	0.9998	0.039	0.7363	0.9995	0.12	0.3151	0.7658	0.23
NUDT16L1	magenta	0.421	Yes	-0.29	0.01034	0.036	-0.094	0.4182	0.6351	-0.062	0.5948	0.7269	-0.24	0.03304	0.171	0.2	0.07615	0.3469	-0.16	0.174	0.5444	-0.041	0.7253	0.8126	0.1	0.3861	0.5872	-0.094	0.4147	0.5899	-0.26	0.02232	0.7402	-0.13	0.252	0.6095	-0.25	0.02533	0.7674	-0.085	0.4602	0.9998	-0.17	0.1477	0.9995	-0.077	0.5049	0.8489	-0.17
NUDT16	blue	0.464	Yes	-0.34	0.002451	0.01152	-0.032	0.7844	0.883	0.12	0.2825	0.4474	0.039	0.7355	0.8473	-0.072	0.5321	0.7872	0.11	0.3232	0.6751	-0.13	0.2435	0.3951	0.15	0.1873	0.3821	0.058	0.6181	0.7482	-0.015	0.8953	0.9815	0.057	0.6225	0.8509	-0.055	0.6339	0.9323	-0.05	0.6651	0.9998	-0.036	0.755	0.9995	0.06	0.6027	0.8889	0.079
OBSCN	blue	0.521	Yes	-0.38	0.0005487	0.003486	0.0072	0.9503	0.9742	0.2	0.08311	0.1997	0.0046	0.9686	0.9838	0.019	0.8715	0.9488	0.049	0.673	0.8822	-0.15	0.1829	0.3289	0.047	0.6821	0.8163	-0.11	0.3575	0.5411	-0.091	0.4326	0.8804	0.036	0.7548	0.9078	0.0011	0.9921	0.9989	-0.074	0.523	0.9998	0.052	0.6524	0.9995	0.071	0.5378	0.8639	0.096
OBSL1	blue	0.567	Yes	-0.46	3.01e-05	0.0003144	0.091	0.4317	0.6453	0.28	0.01376	0.06602	0.094	0.4181	0.62	0.14	0.2394	0.5688	0.11	0.3477	0.6924	-0.11	0.337	0.4871	0.21	0.06232	0.1996	-0.036	0.7551	0.849	-0.16	0.1622	0.772	0.19	0.08966	0.4399	0.12	0.2901	0.8389	0.12	0.2836	0.9998	0.2	0.081	0.9995	0.25	0.02849	0.5663	0.066
OCRL	turquoise	0.496	Yes	-0.35	0.002109	0.01026	-0.063	0.585	0.7583	0.12	0.3149	0.48	0.12	0.2976	0.5139	-0.1	0.3865	0.6926	0.15	0.1868	0.5578	-0.16	0.1517	0.2927	0.3	0.007275	0.05634	-0.14	0.2402	0.4319	0.092	0.4259	0.8759	0.2	0.08804	0.4384	0.1	0.3839	0.8622	0.13	0.2612	0.9998	0.084	0.4659	0.9995	0.17	0.1318	0.6632	0.15
ODF3B	blue	0.463	Yes	0.36	0.001458	0.007659	0.22	0.05046	0.2116	0.34	0.002429	0.02594	0.15	0.1826	0.3953	0.18	0.1274	0.436	-0.069	0.5533	0.82	-0.16	0.1635	0.3071	0.078	0.5011	0.685	-0.16	0.1602	0.3453	-0.027	0.8172	0.9665	0.06	0.6061	0.8416	-0.0071	0.9508	0.9932	-0.14	0.2341	0.9998	0.017	0.8819	0.9995	0.054	0.6435	0.9022	0.036
OGFOD2	blue	0.489	Yes	-0.35	0.00166	0.008501	0.14	0.2306	0.4608	0.25	0.03154	0.1075	0.18	0.124	0.3188	0.22	0.05628	0.3042	-0.076	0.5096	0.7976	-0.3	0.007418	0.06631	-0.046	0.693	0.8227	-0.22	0.05482	0.1931	-0.035	0.7625	0.9557	-0.14	0.2309	0.5906	-0.16	0.1773	0.8155	-0.22	0.05219	0.9998	-0.14	0.2162	0.9995	-0.13	0.256	0.7359	-0.018
OGG1	blue	0.485	Yes	-0.39	0.0004833	0.003133	-0.062	0.5903	0.7619	0.037	0.7508	0.8424	-0.053	0.6462	0.7917	0.041	0.7227	0.886	0.063	0.5841	0.836	-0.1	0.3783	0.526	0.19	0.1009	0.2645	-0.13	0.2526	0.4447	-0.14	0.2355	0.7961	0.16	0.1678	0.5311	0.13	0.2551	0.8289	0.17	0.1466	0.9998	0.21	0.06898	0.9995	0.22	0.05526	0.6013	0.085
OGN	turquoise	0.442	Yes	-0.48	8.458e-06	0.0001115	-0.014	0.9018	0.948	-0.025	0.8311	0.8969	0.13	0.259	0.4767	-0.005	0.9653	0.9869	0.071	0.54	0.8139	-0.29	0.01132	0.07905	-0.17	0.1343	0.3139	-0.29	0.009219	0.08107	0.079	0.4943	0.8926	-0.062	0.5897	0.8341	0.14	0.2395	0.8249	0.04	0.7308	0.9998	0.11	0.3394	0.9995	-0.05	0.6664	0.9103	0.0097
OPA1	turquoise	0.538	Yes	-0.42	0.0001735	0.001346	0.025	0.8296	0.9097	0.099	0.3909	0.5528	0.07	0.5469	0.7223	-0.015	0.9003	0.9626	0.27	0.01914	0.2993	-0.18	0.1223	0.2581	0.16	0.1729	0.3647	-0.053	0.6461	0.7699	0.16	0.1652	0.772	0.18	0.1165	0.477	0.16	0.1771	0.8155	0.098	0.3965	0.9998	0.083	0.4741	0.9995	0.12	0.2823	0.7482	0.21
OSBPL7	blue	0.614	Yes	-0.48	8.767e-06	0.000115	0.093	0.4196	0.6357	0.26	0.02456	0.09224	0.082	0.4761	0.6687	0.13	0.2671	0.5981	0.00082	0.9943	0.9987	-0.055	0.6357	0.7433	0.15	0.1945	0.3913	-0.2	0.0863	0.2446	-0.05	0.669	0.9294	0.055	0.6356	0.8579	-0.039	0.7343	0.9555	-0.076	0.5088	0.9998	0.0071	0.9509	0.9995	0.069	0.5524	0.8685	0.057
OSTF1	turquoise	0.444	Yes	0.4	0.0003114	0.002185	-0.0064	0.9558	0.9764	0.092	0.4285	0.588	-0.1	0.379	0.5863	0.065	0.5725	0.8111	-0.044	0.706	0.8985	-0.3	0.008687	0.07114	0.12	0.3124	0.516	-0.22	0.05896	0.2004	0.13	0.273	0.8145	0.053	0.6487	0.8646	0.045	0.7003	0.9446	-0.073	0.526	0.9998	-0.06	0.6018	0.9995	-0.016	0.8878	0.9739	0.098
OXR1	turquoise	0.462	Yes	-0.32	0.004037	0.01715	0.0014	0.9905	0.9952	0.18	0.1133	0.2462	0.12	0.3053	0.52	-0.046	0.6892	0.8714	0.053	0.6458	0.8666	-0.16	0.1781	0.3234	0.25	0.02899	0.1283	-0.3	0.007315	0.07224	0.076	0.5101	0.898	0.089	0.443	0.7505	-0.075	0.5196	0.9034	-0.1	0.3746	0.9998	-0.1	0.3864	0.9995	0.055	0.6334	0.8986	0.056
P4HTM	blue	0.484	Yes	-0.36	0.001173	0.006417	0.3	0.008726	0.09251	0.3	0.007745	0.04842	0.17	0.1392	0.3398	0.21	0.07003	0.3325	0.091	0.432	0.749	-0.17	0.1315	0.2686	0.13	0.2712	0.4766	-0.13	0.265	0.4567	-0.14	0.2353	0.7961	0.096	0.4041	0.7237	0.056	0.6272	0.9315	0.09	0.4386	0.9998	0.11	0.3553	0.9995	0.13	0.2584	0.7376	0.028
PAIP2B	turquoise	0.503	Yes	-0.54	5.167e-07	1.046e-05	0.014	0.907	0.9516	0.056	0.627	0.7517	0.13	0.249	0.4667	0.066	0.5673	0.8086	0.18	0.1093	0.469	-0.098	0.3948	0.5402	-0.24	0.03637	0.1457	-0.2	0.08235	0.2386	0.11	0.3368	0.8417	-0.17	0.131	0.4938	0.012	0.916	0.9878	0.037	0.7487	0.9998	-0.032	0.7817	0.9995	-0.18	0.1205	0.6547	-0.095
PALM	blue	0.497	Yes	-0.44	5.602e-05	0.0005293	0.087	0.4528	0.6628	-0.021	0.8528	0.9109	0.13	0.2723	0.4897	-0.062	0.593	0.8253	0.013	0.9096	0.9697	-0.073	0.5296	0.6544	0.25	0.03081	0.1334	-0.12	0.2799	0.4708	-0.17	0.1472	0.7668	0.16	0.163	0.5263	0.038	0.7441	0.9565	0.13	0.245	0.9998	0.14	0.2238	0.9995	0.24	0.03772	0.585	0.15
PAN2	blue	0.498	Yes	-0.35	0.001609	0.008275	0.23	0.03982	0.1897	0.44	6.651e-05	0.005617	0.19	0.09486	0.2771	0.079	0.4922	0.7629	0.1	0.3752	0.7121	-0.17	0.1515	0.2925	0.17	0.1319	0.3108	-0.17	0.1415	0.3223	-0.019	0.8684	0.9782	0.099	0.391	0.715	0.023	0.8415	0.9731	-0.067	0.5616	0.9998	0.051	0.6608	0.9995	0.098	0.3981	0.8119	0.048
PARD6B	turquoise	0.477	Yes	-0.41	0.0001801	0.001386	-0.26	0.02414	0.1473	-0.18	0.1093	0.2411	-0.034	0.7687	0.8666	-0.27	0.01771	0.1769	-0.26	0.02222	0.3086	-0.11	0.3379	0.4881	0.33	0.003276	0.03688	-0.15	0.1819	0.3686	0.22	0.05742	0.7402	0.34	0.002221	0.1994	0.2	0.07824	0.7674	0.13	0.2558	0.9998	0.14	0.2256	0.9995	0.27	0.01924	0.5361	0.23
PARP14	turquoise	0.485	Yes	0.44	6.764e-05	0.0006177	0.17	0.1407	0.359	0.25	0.02911	0.1023	0.15	0.1877	0.4003	0.0012	0.9916	0.9964	0.071	0.5401	0.8139	-0.11	0.3424	0.4923	0.23	0.04283	0.1605	-0.16	0.1522	0.3346	0.2	0.0877	0.7459	0.19	0.1	0.4544	0.11	0.357	0.8528	-0.029	0.8026	0.9998	0.024	0.8337	0.9995	0.1	0.3768	0.7999	0.17
PCBD2	turquoise	0.556	Yes	-0.48	1.013e-05	0.0001293	0.11	0.3297	0.5591	0.2	0.08316	0.1998	0.015	0.8944	0.9438	0.076	0.5101	0.7743	0.086	0.4591	0.7698	-0.17	0.1325	0.2695	0.08	0.4877	0.674	-0.38	0.0006857	0.02363	0.065	0.5772	0.909	-0.0045	0.9689	0.9896	-0.03	0.7942	0.964	-0.071	0.5402	0.9998	-0.063	0.5858	0.9995	-0.036	0.7536	0.9411	0.042
PCGF3	blue	0.537	Yes	-0.39	0.0004069	0.002727	0.2	0.08781	0.2817	0.41	0.0001838	0.008504	0.2	0.07951	0.2525	0.17	0.1417	0.4551	-0.091	0.4287	0.7467	-0.13	0.2733	0.424	0.22	0.05788	0.1901	-0.17	0.1411	0.3219	0.013	0.9109	0.9832	0.11	0.3634	0.6956	-0.061	0.5995	0.9241	-0.13	0.2504	0.9998	-0.071	0.5414	0.9995	0.073	0.5262	0.8602	0.038
PCSK4	blue	0.489	Yes	-0.37	0.001098	0.006064	0.18	0.1192	0.332	0.38	0.000602	0.01295	0.059	0.6074	0.7649	0.2	0.08833	0.3664	-0.13	0.2543	0.6195	-0.11	0.3313	0.482	0.27	0.01774	0.09566	-0.2	0.08483	0.2429	-0.12	0.296	0.8259	0.029	0.803	0.9292	-0.17	0.132	0.8015	-0.16	0.1526	0.9998	-0.14	0.2355	0.9995	0.039	0.7367	0.9369	-0.04
PCYOX1	turquoise	0.56	Yes	-0.55	2.087e-07	5.027e-06	0.057	0.6204	0.7847	0.039	0.7375	0.833	0.25	0.02816	0.16	-0.0085	0.9414	0.9785	0.064	0.5788	0.8328	-0.38	0.0005998	0.03474	-0.16	0.1635	0.3531	-0.053	0.6457	0.7697	0.18	0.1128	0.7481	0.04	0.7313	0.9002	0.18	0.113	0.7881	0.1	0.3657	0.9998	0.079	0.4942	0.9995	-0.0079	0.9459	0.9874	0.0064
PDDC1	blue	0.51	Yes	-0.37	0.0009006	0.005166	0.34	0.002255	0.0521	0.44	5.166e-05	0.005157	0.33	0.003539	0.06721	0.26	0.02027	0.1873	0.14	0.2275	0.5959	-0.24	0.03514	0.1308	0.12	0.3144	0.518	-0.25	0.02788	0.138	0.068	0.5541	0.9054	0.13	0.2554	0.6124	0.11	0.3419	0.8485	0.0093	0.9359	0.9998	0.079	0.4968	0.9995	0.1	0.3672	0.7963	0.17
PDE7B	turquoise	0.519	Yes	-0.4	0.0002642	0.001915	-0.057	0.6245	0.7867	-0.043	0.7075	0.8135	0.052	0.6517	0.7949	-0.039	0.7362	0.8917	0.049	0.6716	0.8814	-0.16	0.1773	0.3226	0.11	0.3212	0.5243	-0.28	0.01507	0.1023	0.068	0.5561	0.9058	0.12	0.3109	0.6527	0.13	0.2419	0.8249	0.091	0.4319	0.9998	0.14	0.215	0.9995	0.14	0.2352	0.7299	0.19
PDE8A	blue	0.498	Yes	-0.37	0.0007814	0.004612	0.093	0.4207	0.6365	0.21	0.06664	0.1727	0.2	0.07492	0.2468	-0.06	0.6057	0.8316	0.11	0.3401	0.687	-0.026	0.8249	0.8836	0.3	0.008715	0.06292	-0.13	0.2705	0.4619	0.19	0.09587	0.7478	0.26	0.02193	0.3266	0.16	0.1659	0.8117	0.076	0.5098	0.9998	0.11	0.3231	0.9995	0.21	0.07133	0.6208	0.31
PDGFA	blue	0.616	Yes	-0.55	2.809e-07	6.432e-06	0.15	0.2007	0.4304	0.19	0.09756	0.2228	0.2	0.07551	0.2475	-0.028	0.8107	0.9256	-0.11	0.3331	0.6821	-0.11	0.3422	0.492	0.28	0.01507	0.08653	-0.13	0.2685	0.46	0.015	0.8986	0.9816	0.29	0.01095	0.2895	0.12	0.3059	0.8424	0.031	0.7911	0.9998	0.14	0.2113	0.9995	0.29	0.0103	0.5182	0.22
PDGFD	turquoise	0.445	Yes	-0.45	3.414e-05	0.0003498	-0.12	0.2872	0.5189	-0.095	0.4096	0.5703	0.16	0.1696	0.3796	-0.1	0.3824	0.6899	-0.023	0.843	0.9474	-0.3	0.007986	0.06827	-0.26	0.02412	0.1146	-0.28	0.01539	0.103	0.038	0.74	0.9473	-0.096	0.4059	0.725	0.13	0.2694	0.8343	-0.005	0.9656	0.9998	0.13	0.2536	0.9995	-0.067	0.5633	0.8709	-0.16
PDIA6	yellow	0.466	Yes	0.34	0.002604	0.01206	0.07	0.5432	0.7297	0.069	0.552	0.6932	0.19	0.09499	0.2772	0.068	0.556	0.8007	0.26	0.02018	0.3055	-0.34	0.002616	0.04863	-0.2	0.08797	0.2423	-0.22	0.05121	0.1865	0.22	0.05769	0.7402	-0.11	0.3597	0.6927	0.11	0.3564	0.8528	-0.00036	0.9975	1	-0.011	0.9212	0.9995	-0.16	0.1626	0.6847	0.05
PDP2	turquoise	0.547	Yes	-0.43	9.841e-05	0.0008461	0.088	0.4469	0.6575	0.14	0.2172	0.375	0.13	0.2723	0.4897	0.072	0.5338	0.7882	0.22	0.05773	0.3891	-0.28	0.01489	0.08859	0.08	0.4895	0.6753	-0.19	0.09414	0.2559	0.12	0.2895	0.8187	0.12	0.2799	0.63	0.11	0.3299	0.8467	0.085	0.463	0.9998	0.043	0.7129	0.9995	0.082	0.4808	0.8396	0.13
PDZD3	blue	0.529	Yes	-0.4	0.0002678	0.001934	-0.054	0.6407	0.7973	0.18	0.1123	0.245	-0.083	0.4717	0.6656	-0.053	0.6468	0.8499	-0.092	0.4271	0.7461	0.054	0.6408	0.7472	0.3	0.007029	0.05544	-0.0075	0.9487	0.9719	-0.13	0.2598	0.8043	0.078	0.4979	0.788	-0.15	0.1915	0.8195	-0.13	0.2509	0.9998	-0.078	0.5001	0.9995	0.09	0.4372	0.8254	-0.022
PEF1	magenta	0.432	Yes	0.31	0.006615	0.02545	0.097	0.4027	0.6229	0.11	0.3297	0.4953	0.031	0.7898	0.8797	0.13	0.2442	0.5737	0.086	0.4587	0.7698	-0.095	0.4128	0.5554	0.16	0.1778	0.3695	-0.12	0.3105	0.4986	-0.029	0.8032	0.9646	0.13	0.2559	0.6128	0.11	0.3349	0.848	0.1	0.3678	0.9998	0.11	0.3463	0.9995	0.12	0.3141	0.7649	0.15
PELI3	blue	0.462	Yes	-0.41	0.0002077	0.001567	0.19	0.09216	0.2893	0.17	0.1299	0.2686	0.11	0.3266	0.5391	0.19	0.09724	0.3851	-0.045	0.6952	0.8939	-0.22	0.05989	0.1722	0.21	0.06997	0.2122	-0.24	0.03873	0.1625	-0.17	0.1393	0.7564	0.09	0.4364	0.7463	-0.091	0.4337	0.8779	-0.043	0.7087	0.9998	-0.03	0.794	0.9995	0.11	0.3575	0.7908	-0.078
PER2	turquoise	0.493	Yes	-0.38	0.000626	0.003877	0.064	0.5824	0.757	0.16	0.1602	0.307	0.26	0.02332	0.1457	0.059	0.608	0.8326	0.005	0.9652	0.9901	-0.25	0.03019	0.1208	0.12	0.295	0.5	-0.24	0.03944	0.164	0.054	0.6379	0.9211	0.11	0.3358	0.6728	0.074	0.5226	0.9036	0.052	0.6527	0.9998	0.064	0.5816	0.9995	0.11	0.3325	0.7765	0.023
PEX19	turquoise	0.503	Yes	-0.47	1.664e-05	0.0001933	0.027	0.8139	0.9013	0.083	0.4711	0.6254	0.031	0.7888	0.8792	0.13	0.2554	0.585	0.2	0.07731	0.4231	-0.18	0.1201	0.2551	-0.008	0.9449	0.9722	-0.055	0.6348	0.7605	0.049	0.6721	0.9305	-0.059	0.6124	0.845	-0.015	0.8978	0.9839	0.022	0.8525	0.9998	-0.063	0.5876	0.9995	-0.085	0.4614	0.8331	-0.15
PEX1	turquoise	0.521	Yes	-0.37	0.0008652	0.005008	0.14	0.2206	0.4513	0.27	0.01707	0.07457	0.2	0.07486	0.2466	0.039	0.7375	0.892	0.11	0.3244	0.6763	-0.29	0.009673	0.07387	0.16	0.1534	0.3411	-0.23	0.04082	0.167	0.13	0.2664	0.8082	0.16	0.1637	0.5268	0.14	0.2255	0.8249	-0.021	0.8541	0.9998	0.11	0.3509	0.9995	0.12	0.2865	0.7505	0.22
PFKM	turquoise	0.452	Yes	-0.37	0.0008246	0.004821	-0.02	0.8603	0.9258	0.043	0.7073	0.8135	0.072	0.5344	0.7132	0.051	0.6614	0.8574	0.23	0.04422	0.3593	-0.26	0.0227	0.1055	-0.02	0.8645	0.9258	-0.2	0.08365	0.2409	0.057	0.6195	0.9203	0.054	0.6392	0.86	0.12	0.2938	0.8394	0.14	0.213	0.9998	0.081	0.4835	0.9995	0.032	0.7839	0.9496	0.078
PFN1	magenta	0.538	Yes	0.47	1.94e-05	0.000218	0.046	0.6915	0.8283	0.069	0.5498	0.6912	-0.03	0.7936	0.8828	0.27	0.01807	0.1781	-0.14	0.2337	0.6039	-0.14	0.2202	0.37	0.087	0.4515	0.6436	0.00042	0.9971	0.998	0.083	0.471	0.8863	-0.028	0.8122	0.933	-0.1	0.366	0.854	-0.13	0.2521	0.9998	-0.18	0.1113	0.9995	-0.086	0.4596	0.8329	0.13
PGRMC1	turquoise	0.499	Yes	-0.56	1.584e-07	3.935e-06	-0.35	0.00189	0.04757	-0.3	0.007681	0.04824	-0.25	0.02904	0.1623	-0.33	0.002978	0.08183	-0.15	0.2058	0.5768	-0.15	0.1897	0.3363	0.27	0.01828	0.09759	-0.079	0.4963	0.6545	-0.0038	0.9738	0.9946	0.19	0.1045	0.4588	0.051	0.6593	0.9374	0.021	0.8577	0.9998	0.079	0.4944	0.9995	0.19	0.08985	0.6361	0.18
PGRMC2	turquoise	0.446	Yes	-0.34	0.00223	0.0107	-0.12	0.2974	0.5292	-0.06	0.6026	0.7325	-0.061	0.5988	0.7587	-0.16	0.1622	0.4848	-0.19	0.09829	0.4532	-0.16	0.1597	0.3026	0.24	0.03915	0.1522	-0.14	0.2408	0.4323	0.14	0.211	0.7885	0.25	0.02961	0.3384	0.18	0.1193	0.7956	0.092	0.4251	0.9998	0.15	0.2059	0.9995	0.21	0.06649	0.6157	0.27
PHF7	blue	0.549	Yes	-0.43	9.488e-05	0.0008226	0.081	0.4815	0.6859	0.25	0.03108	0.1066	0.046	0.6894	0.8201	0.1	0.3887	0.6939	0.18	0.1212	0.4841	-0.1	0.369	0.517	0.27	0.01926	0.1007	-0.21	0.06464	0.2104	-0.035	0.7628	0.9557	0.26	0.02451	0.333	0.14	0.2306	0.8249	0.14	0.2272	0.9998	0.19	0.09892	0.9995	0.28	0.01548	0.5295	0.1
PHLDB1	blue	0.617	Yes	-0.51	2.172e-06	3.536e-05	0.17	0.1334	0.3494	0.25	0.02845	0.1012	0.24	0.03206	0.1688	0.035	0.7642	0.905	0.12	0.3137	0.667	-0.19	0.0988	0.2266	0.29	0.0101	0.06833	-0.15	0.1877	0.3752	-0.09	0.4373	0.8807	0.19	0.08966	0.4399	0.045	0.6957	0.9425	0.014	0.9038	0.9998	0.1	0.3673	0.9995	0.22	0.0544	0.6013	0.082
PHLDB3	blue	0.538	Yes	-0.43	9.523e-05	0.0008241	0.077	0.5057	0.7033	0.18	0.1191	0.2547	0.035	0.765	0.8643	-0.016	0.8927	0.959	-0.075	0.5173	0.801	-0.082	0.4803	0.6136	0.32	0.005046	0.04666	0.076	0.5089	0.6646	-0.081	0.4827	0.8894	0.23	0.04652	0.3737	0.018	0.8772	0.9816	0.038	0.7419	0.9998	0.064	0.582	0.9995	0.23	0.04055	0.585	0.033
PHYHIPL	turquoise	0.482	Yes	-0.45	3.553e-05	0.0003627	0.0029	0.98	0.99	0.076	0.5119	0.6608	0.031	0.7897	0.8797	-0.061	0.6006	0.8297	-0.36	0.00125	0.2319	-0.17	0.1414	0.2813	0.23	0.04471	0.1646	-0.018	0.8769	0.9284	0.061	0.5961	0.9132	0.19	0.1035	0.4588	0.054	0.6384	0.9327	0.05	0.6634	0.9998	0.042	0.7187	0.9995	0.15	0.1998	0.7031	0.082
PIAS2	turquoise	0.494	Yes	-0.35	0.001889	0.009402	0.13	0.2689	0.5008	0.14	0.234	0.3943	0.23	0.04867	0.2016	0.056	0.6304	0.8422	0.15	0.1985	0.5699	-0.19	0.09002	0.2136	0.23	0.04101	0.1566	-0.25	0.02734	0.1365	0.18	0.1279	0.7505	0.2	0.07541	0.4177	0.16	0.1742	0.8141	0.13	0.2722	0.9998	0.095	0.409	0.9995	0.16	0.1647	0.6847	0.24
PICK1	blue	0.529	Yes	-0.39	0.0004611	0.003014	0.092	0.4273	0.6412	0.3	0.007476	0.04768	0.12	0.2842	0.5016	0.19	0.09992	0.3898	0.19	0.1005	0.4562	-0.19	0.09686	0.2241	0.14	0.2293	0.4301	0.029	0.8016	0.8796	0.088	0.4479	0.8841	0.042	0.7185	0.8959	-0.03	0.7962	0.9642	-0.093	0.4217	0.9998	-0.074	0.524	0.9995	-0.00068	0.9953	0.9995	0.22
PIGL	blue	0.514	Yes	-0.37	0.0009667	0.00548	0.14	0.2181	0.4487	0.36	0.001448	0.02002	0.079	0.4928	0.6813	0.092	0.4259	0.7198	0.047	0.6827	0.887	-0.16	0.1646	0.3084	0.19	0.09609	0.2566	-0.22	0.05322	0.1902	-0.035	0.765	0.9568	0.043	0.7128	0.8926	-0.048	0.6778	0.9381	-0.12	0.2827	0.9998	-0.0077	0.9472	0.9995	0.044	0.7018	0.9224	0.024
PIGM	turquoise	0.458	Yes	-0.34	0.002629	0.01215	0.079	0.4969	0.697	0.13	0.2664	0.4299	0.24	0.03938	0.1843	0.016	0.8904	0.9578	0.12	0.3172	0.6701	-0.39	0.0004302	0.03474	-0.031	0.7887	0.8812	-0.39	0.0004792	0.01967	-0.0086	0.9411	0.9887	-0.031	0.7881	0.9232	0.071	0.5407	0.908	0.0083	0.9426	0.9998	0.077	0.5049	0.9995	-0.005	0.9658	0.9909	-0.016
PIK3CB	turquoise	0.491	Yes	-0.35	0.001618	0.008312	0.013	0.9093	0.9527	0.14	0.2416	0.403	0.14	0.2237	0.4408	-0.083	0.474	0.7539	0.036	0.7568	0.9147	-0.24	0.03265	0.1255	0.25	0.03118	0.1342	-0.076	0.5101	0.6652	0.14	0.2189	0.7907	0.29	0.01057	0.2875	0.25	0.02544	0.7674	0.21	0.06232	0.9998	0.21	0.07148	0.9995	0.24	0.03182	0.574	0.18
PIK3R3	yellow	0.405	Yes	0.29	0.01087	0.03743	0.095	0.4128	0.6312	0.084	0.4651	0.6205	0.23	0.04506	0.1951	-0.055	0.6318	0.8429	0.093	0.4216	0.7441	-0.37	0.001047	0.0382	0.085	0.4616	0.6517	-0.12	0.2893	0.4795	0.12	0.301	0.8264	0.085	0.4604	0.763	0.18	0.1259	0.7986	0.062	0.5903	0.9998	0.13	0.2758	0.9995	0.071	0.542	0.865	0.18
PIWIL4	blue	0.555	Yes	-0.42	0.0001348	0.001091	0.19	0.1027	0.3073	0.29	0.01173	0.06012	0.17	0.144	0.3448	0.062	0.5909	0.8236	-0.07	0.543	0.8149	-0.043	0.7094	0.8008	0.31	0.005643	0.04911	-0.16	0.1668	0.3536	-0.12	0.2848	0.8171	0.15	0.1872	0.5472	-0.034	0.7673	0.9602	-0.052	0.654	0.9998	0.041	0.7236	0.9995	0.18	0.1149	0.6533	0.017
PKM	purple	0.429	Yes	0.34	0.002586	0.01199	-0.042	0.7168	0.8428	-0.099	0.3921	0.5538	0.1	0.3781	0.5857	0.12	0.3138	0.6371	0.0071	0.9513	0.9853	-0.12	0.3019	0.4527	-0.073	0.5282	0.7071	0.11	0.3446	0.5301	0.15	0.1815	0.7807	0.058	0.6151	0.8465	0.11	0.3327	0.8476	0.11	0.3266	0.9998	0.021	0.8543	0.9995	0.015	0.8958	0.9755	0.27
PKN2	turquoise	0.511	Yes	-0.36	0.00138	0.007312	0.051	0.6574	0.8092	0.24	0.03482	0.1148	0.19	0.09207	0.2729	-0.021	0.8543	0.942	0.16	0.1697	0.5407	-0.21	0.07219	0.1896	0.17	0.1363	0.317	-0.18	0.1073	0.2757	0.16	0.1776	0.78	0.16	0.1677	0.531	0.11	0.3496	0.8516	0.012	0.919	0.9998	0.052	0.6537	0.9995	0.12	0.3142	0.7649	0.15
PLA2G4F	blue	0.504	Yes	-0.4	0.0003093	0.002173	0.093	0.4199	0.6361	0.14	0.2314	0.3916	0.17	0.1339	0.3326	0.035	0.7655	0.9061	-0.015	0.894	0.9635	-0.0098	0.9326	0.9567	0.29	0.01147	0.07343	0.093	0.4224	0.5972	-0.067	0.5598	0.9064	0.15	0.1938	0.5553	-0.012	0.9158	0.9878	0.085	0.4606	0.9998	0.046	0.6942	0.9995	0.18	0.1227	0.6581	0.17
PLA2R1	turquoise	0.529	Yes	-0.55	2.027e-07	4.909e-06	0.07	0.5435	0.7299	0.033	0.7739	0.8584	0.11	0.3264	0.539	-0.058	0.6147	0.8343	0.16	0.1739	0.5444	-0.2	0.08426	0.2057	-0.16	0.1757	0.3677	-0.16	0.169	0.3558	-0.086	0.4572	0.885	-0.047	0.6873	0.8832	0.011	0.9224	0.9885	-0.12	0.3145	0.9998	0.086	0.457	0.9995	0.0085	0.9414	0.9866	0.11
PLCB3	blue	0.463	Yes	-0.32	0.005256	0.02114	0.083	0.4718	0.6781	0.23	0.04141	0.1282	0.057	0.6252	0.7768	0.19	0.09766	0.3858	-0.069	0.5509	0.8186	-0.12	0.3072	0.4582	0.18	0.1073	0.2747	-0.021	0.8568	0.9164	0.02	0.86	0.977	0.097	0.4	0.7211	-0.018	0.8768	0.9816	-0.012	0.9205	0.9998	-0.027	0.813	0.9995	0.075	0.5159	0.8555	0.14
PLD3	purple	0.456	Yes	0.34	0.002564	0.01192	0.14	0.237	0.4669	0.13	0.2533	0.4153	0.21	0.07128	0.2419	0.057	0.6233	0.8387	0.11	0.3631	0.7031	-0.29	0.009735	0.07401	0.024	0.8383	0.9108	-0.12	0.2956	0.4855	0.1	0.3839	0.8589	0.1	0.3887	0.713	0.095	0.4101	0.8723	-0.029	0.8044	0.9998	0.026	0.8193	0.9995	0.039	0.735	0.9364	0.039
PLEKHA3	turquoise	0.493	Yes	-0.38	0.0006907	0.004176	0.029	0.8025	0.8941	0.14	0.2286	0.3881	0.13	0.259	0.4767	-0.046	0.6916	0.8726	0.15	0.1918	0.5625	-0.1	0.3644	0.513	0.23	0.04419	0.1634	-0.16	0.1697	0.3567	0.21	0.06744	0.7402	0.29	0.01097	0.2895	0.19	0.1065	0.7874	0.085	0.4649	0.9998	0.078	0.5027	0.9995	0.19	0.1035	0.6504	0.15
PLEKHA5	turquoise	0.56	Yes	-0.42	0.0001318	0.00107	0.18	0.1104	0.3189	0.19	0.09789	0.2231	0.27	0.01746	0.1284	-0.029	0.8002	0.9217	0.064	0.581	0.834	-0.39	0.0005096	0.03474	0.077	0.5061	0.689	-0.19	0.09006	0.2503	0.098	0.3964	0.8645	0.21	0.0657	0.4044	0.24	0.03493	0.7674	0.11	0.3616	0.9998	0.21	0.07239	0.9995	0.2	0.08133	0.624	0.17
PLXNA3	blue	0.498	Yes	-0.36	0.001232	0.006689	0.14	0.2336	0.4635	0.31	0.006107	0.04274	0.14	0.2154	0.4309	-0.054	0.6422	0.8483	0.094	0.4179	0.7421	0.018	0.8755	0.9194	0.31	0.005408	0.04806	-0.094	0.4141	0.5896	-0.017	0.88	0.98	0.17	0.1314	0.4944	-0.003	0.9792	0.9975	-0.062	0.5895	0.9998	0.018	0.8768	0.9995	0.16	0.1664	0.6847	0.083
PMS2	turquoise	0.538	Yes	-0.4	0.0003294	0.002287	0.2	0.08866	0.2831	0.29	0.01101	0.05822	0.083	0.475	0.6681	0.17	0.1447	0.4599	0.095	0.4132	0.739	-0.37	0.0007875	0.03665	0.073	0.5271	0.7062	-0.26	0.02281	0.1251	0.16	0.1625	0.772	0.18	0.1197	0.4808	0.25	0.02791	0.7674	0.13	0.2749	0.9998	0.18	0.1239	0.9995	0.13	0.2511	0.7357	0.098
PMVK	magenta	0.42	Yes	-0.3	0.007274	0.02741	-0.27	0.01752	0.1279	-0.22	0.05808	0.1578	-0.32	0.004554	0.07463	0.036	0.7558	0.9012	-0.29	0.01019	0.264	-0.076	0.5116	0.6399	0.25	0.02642	0.121	-0.019	0.8678	0.923	-0.18	0.1083	0.7479	0.01	0.9312	0.9782	-0.2	0.08154	0.7707	-0.044	0.7049	0.9998	-0.13	0.2609	0.9995	0.035	0.7617	0.9431	-0.061
PNRC2	turquoise	0.497	Yes	-0.36	0.001311	0.007016	0.16	0.1607	0.3849	0.27	0.0185	0.07771	0.15	0.1792	0.3916	0.068	0.5581	0.8022	0.23	0.04597	0.3636	-0.3	0.007851	0.06793	0.086	0.4585	0.6494	-0.16	0.1577	0.3424	0.19	0.09153	0.7472	0.18	0.1151	0.4752	0.21	0.06666	0.7674	0.063	0.5856	0.9998	0.11	0.3344	0.9995	0.11	0.3503	0.7866	0.1
POLE3	yellow	0.411	Yes	0.28	0.01456	0.04697	0.26	0.02433	0.1479	0.25	0.02942	0.1031	0.18	0.118	0.3107	0.34	0.002328	0.07481	0.19	0.1008	0.4563	-0.28	0.01384	0.08573	-0.19	0.09942	0.2623	-0.39	0.0004352	0.01898	0.024	0.8354	0.9728	-0.23	0.04651	0.3737	-0.038	0.7435	0.9565	-0.08	0.4917	0.9998	-0.078	0.5021	0.9995	-0.22	0.0501	0.5991	-0.08
POLR2H	blue	0.467	Yes	-0.33	0.003514	0.01533	0.13	0.2444	0.4748	0.24	0.03384	0.1124	-0.045	0.6946	0.8232	0.11	0.3476	0.6612	-0.011	0.9254	0.9759	-0.021	0.8529	0.9037	0.22	0.05305	0.1807	-0.23	0.04019	0.1655	-0.098	0.3978	0.8655	0.065	0.5773	0.8301	-0.068	0.5545	0.9119	-0.085	0.4645	0.9998	-0.014	0.9066	0.9995	0.079	0.4962	0.8451	0.096
POMGNT1	blue	0.467	Yes	-0.33	0.003901	0.01669	0.27	0.01792	0.1296	0.35	0.001796	0.02221	0.19	0.09016	0.2698	0.19	0.09598	0.3821	0.089	0.4406	0.7559	-0.15	0.1947	0.3419	0.082	0.4781	0.6659	-0.17	0.1328	0.3105	-0.068	0.5595	0.9064	0.12	0.3025	0.6455	0.1	0.3799	0.8592	0.0039	0.9734	0.9998	0.14	0.2247	0.9995	0.14	0.2216	0.7198	0.069
POMP	greenyellow	0.491	Yes	0.35	0.001917	0.009508	-0.11	0.3427	0.5715	-0.1	0.3743	0.5376	-0.18	0.1193	0.3122	0.05	0.6645	0.8588	-0.14	0.2416	0.6097	-0.12	0.3108	0.4617	0.11	0.352	0.5557	-0.35	0.001853	0.0374	0.14	0.2174	0.7905	-0.0085	0.9417	0.981	0.016	0.89	0.9831	-0.039	0.7364	0.9998	-0.049	0.6737	0.9995	-0.057	0.6206	0.8957	0.18
POMT1	blue	0.645	Yes	-0.54	4.575e-07	9.521e-06	0.05	0.6682	0.8159	0.26	0.02216	0.08636	0.013	0.9114	0.9535	0.077	0.5029	0.77	-0.15	0.1947	0.5657	-0.13	0.278	0.4283	0.18	0.1097	0.2782	0.08	0.4895	0.6484	-0.13	0.2776	0.8151	0.079	0.4944	0.7862	-0.093	0.4223	0.8741	-0.16	0.1772	0.9998	-0.034	0.7718	0.9995	0.1	0.382	0.8035	0.078
PPA1	greenyellow	0.57	Yes	0.49	5.946e-06	8.331e-05	0.0085	0.9415	0.97	-0.013	0.9102	0.947	0.039	0.7376	0.8487	0.021	0.8544	0.942	-0.032	0.7822	0.9258	-0.32	0.00491	0.05809	0.2	0.07641	0.2235	-0.37	0.0009982	0.02829	0.084	0.4695	0.8863	0.07	0.5463	0.815	0.058	0.6165	0.9297	-0.011	0.9218	0.9998	-0.0061	0.9581	0.9995	0.019	0.8725	0.9711	0.075
PPFIBP1	turquoise	0.482	Yes	-0.34	0.00277	0.01264	0.12	0.3001	0.5315	0.27	0.01972	0.08038	0.21	0.06817	0.2367	0.052	0.6552	0.8541	0.24	0.03255	0.3389	-0.13	0.2454	0.3971	0.097	0.4016	0.6017	-0.21	0.06379	0.2092	0.13	0.2739	0.8145	0.097	0.4017	0.7229	0.059	0.6118	0.9292	-0.0048	0.9666	0.9998	0.023	0.8452	0.9995	0.054	0.6411	0.9005	0.059
PPIL1	yellow	0.453	Yes	0.34	0.002252	0.01077	0.3	0.008399	0.09151	0.19	0.1006	0.2273	0.28	0.01202	0.1102	0.22	0.05494	0.3016	0.18	0.1265	0.4911	-0.34	0.002233	0.04555	-0.23	0.0477	0.1698	-0.29	0.01172	0.09066	0.15	0.1839	0.7807	-0.075	0.5185	0.7992	0.2	0.07979	0.7681	0.11	0.3458	0.9998	0.11	0.3475	0.9995	-0.099	0.3917	0.8097	0.078
PPIP5K1	blue	0.519	Yes	-0.38	0.0006502	0.003986	0.065	0.5739	0.7514	0.25	0.02795	0.1001	0.18	0.1086	0.2962	-0.085	0.4648	0.7476	0.053	0.6475	0.8677	-0.29	0.00933	0.07283	0.21	0.07046	0.2129	-0.036	0.7581	0.8511	-0.086	0.4596	0.885	0.17	0.1369	0.5016	0.083	0.4735	0.8879	0.0042	0.9713	0.9998	0.15	0.1918	0.9995	0.2	0.07562	0.6208	0.043
PPM1H	turquoise	0.451	Yes	-0.33	0.003827	0.01642	0.14	0.2275	0.4585	0.14	0.2211	0.379	0.26	0.02146	0.1404	0.14	0.2207	0.5502	0.2	0.08225	0.4292	-0.31	0.005608	0.06097	-0.042	0.7138	0.8364	-0.27	0.01871	0.114	0.12	0.3166	0.8352	0.07	0.5449	0.8148	0.24	0.03626	0.7674	0.15	0.1802	0.9998	0.19	0.09162	0.9995	0.067	0.5601	0.8705	0.1
PPP1CA	magenta	0.492	Yes	0.4	0.0003674	0.002505	0.0088	0.9393	0.9695	-0.04	0.7314	0.8293	-0.081	0.4821	0.6738	0.25	0.02803	0.2195	-0.077	0.5054	0.7962	-0.16	0.1652	0.3091	-0.02	0.8628	0.9249	-0.17	0.1407	0.3213	-0.035	0.7638	0.9564	-0.12	0.3033	0.6458	-0.13	0.2496	0.8278	-0.13	0.2554	0.9998	-0.17	0.1456	0.9995	-0.14	0.2283	0.7259	0.038
PPP1CC	turquoise	0.458	Yes	-0.41	0.0002426	0.001786	-0.37	0.001043	0.03779	-0.24	0.0347	0.1145	-0.27	0.01819	0.131	-0.23	0.04747	0.2814	-0.17	0.138	0.5046	-0.055	0.6337	0.742	0.3	0.007049	0.05553	-0.16	0.1519	0.3346	0.047	0.6834	0.9337	0.049	0.6734	0.8771	-0.17	0.1414	0.8043	-0.14	0.2345	0.9998	-0.18	0.1155	0.9995	0.019	0.8665	0.9688	0.023
PPP1R14D	magenta	0.485	Yes	0.48	1.195e-05	0.0001479	0.09	0.4361	0.6489	0.0087	0.9404	0.9659	-0.0071	0.9513	0.9756	0.022	0.8498	0.941	-0.13	0.2763	0.6385	0.14	0.235	0.3859	0.17	0.1435	0.3274	0.022	0.8497	0.9115	-0.025	0.8264	0.9699	0.1	0.3646	0.6967	-0.043	0.7079	0.9461	-0.0095	0.935	0.9998	-0.018	0.8746	0.9995	0.08	0.489	0.8426	0.072
PPP1R9A	turquoise	0.536	Yes	-0.4	0.0003215	0.002242	0.28	0.01274	0.1103	0.35	0.001887	0.02282	0.36	0.001184	0.04606	0.16	0.158	0.48	0.25	0.02773	0.323	-0.26	0.02243	0.105	-0.065	0.5753	0.7439	-0.18	0.1219	0.2955	0.094	0.4176	0.871	0.063	0.5851	0.8326	0.18	0.1093	0.7874	0.083	0.4736	0.9998	0.15	0.1969	0.9995	0.054	0.6391	0.9004	0.024
PRDX3	greenyellow	0.424	Yes	-0.29	0.009629	0.03414	-0.074	0.5198	0.7137	-0.032	0.7814	0.8638	-0.062	0.5948	0.7563	0.034	0.7679	0.9068	-0.00017	0.9988	0.9999	-0.15	0.1831	0.3291	0.029	0.8004	0.8878	-0.4	0.0003583	0.01768	0.13	0.2665	0.8082	-0.07	0.5453	0.8149	-0.0041	0.9718	0.9973	2.2e-05	0.9999	1	-0.05	0.6658	0.9995	-0.1	0.3829	0.8036	-0.018
PRKAA1	turquoise	0.513	Yes	-0.38	0.0005631	0.003563	0.034	0.7674	0.8739	0.22	0.0542	0.1507	0.18	0.118	0.3107	0.03	0.794	0.9196	0.23	0.04089	0.3547	-0.053	0.6492	0.7537	0.1	0.3829	0.5843	-0.13	0.2454	0.4371	0.22	0.05238	0.7402	0.1	0.3721	0.701	0.09	0.4376	0.8779	0.028	0.8061	0.9998	-0.0073	0.9498	0.9995	0.018	0.8799	0.9726	0.024
PRKAR2A	turquoise	0.493	Yes	-0.36	0.001204	0.006566	0.099	0.3937	0.6152	0.19	0.09354	0.216	0.18	0.1247	0.3197	0.095	0.4123	0.7111	0.24	0.03477	0.346	-0.26	0.02264	0.1054	0.06	0.6034	0.764	-0.14	0.2164	0.4062	0.21	0.06635	0.7402	0.15	0.1924	0.553	0.22	0.0599	0.7674	0.13	0.2703	0.9998	0.11	0.3251	0.9995	0.085	0.4641	0.8337	0.14
PRKD1	turquoise	0.59	Yes	-0.72	2.057e-13	4.946e-11	0.031	0.7908	0.8868	0.15	0.1824	0.3344	-0.052	0.6544	0.7964	0.074	0.5206	0.7796	-0.062	0.593	0.8389	-0.27	0.01606	0.09152	0.036	0.7536	0.8604	-0.16	0.1622	0.3474	-0.17	0.1395	0.7564	-0.023	0.8452	0.9464	-0.0078	0.9462	0.992	-0.031	0.7892	0.9998	0.061	0.598	0.9995	0.062	0.595	0.8862	0.029
PRKX	yellow	0.469	Yes	0.37	0.001049	0.005843	0.12	0.2901	0.5223	0.18	0.1127	0.2455	0.2	0.08433	0.2604	0.0091	0.9373	0.9777	0.25	0.02852	0.3258	-0.3	0.00815	0.06892	0.015	0.8958	0.9455	-0.19	0.09079	0.2514	0.27	0.01556	0.7402	0.12	0.2948	0.6396	0.18	0.1262	0.7986	-0.013	0.9089	0.9998	0.066	0.5684	0.9995	0.036	0.754	0.9411	0.26
PRPF18	turquoise	0.45	Yes	-0.32	0.005053	0.02054	0.21	0.06947	0.2498	0.27	0.0158	0.07138	0.19	0.1034	0.2897	0.13	0.2483	0.5781	0.081	0.4813	0.7829	-0.3	0.008773	0.07148	0.08	0.4916	0.6771	-0.17	0.1323	0.3097	0.24	0.03869	0.7402	0.17	0.1283	0.491	0.21	0.06437	0.7674	0.09	0.435	0.9998	0.088	0.4479	0.9995	0.1	0.374	0.7988	0.19
PRPF39	blue	0.486	Yes	-0.34	0.002586	0.01199	0.11	0.35	0.5782	0.33	0.003727	0.03264	0.1	0.3874	0.5934	0.068	0.5547	0.8007	-0.0027	0.9815	0.994	-0.13	0.2452	0.3968	0.31	0.006589	0.05344	-0.13	0.2742	0.4659	0.001	0.993	0.9991	0.17	0.1297	0.4922	0.024	0.8337	0.9708	-0.015	0.895	0.9998	0.042	0.7163	0.9995	0.17	0.1391	0.6703	0.14
PRPSAP1	turquoise	0.568	Yes	-0.45	4.396e-05	0.0004323	0.097	0.4028	0.6229	0.32	0.004988	0.03801	0.14	0.2398	0.4569	0.22	0.05842	0.309	0.25	0.02653	0.319	-0.25	0.03011	0.1208	0.063	0.5843	0.7505	-0.2	0.07886	0.2327	0.048	0.6809	0.9328	0.0024	0.9836	0.9948	0.0086	0.9411	0.9918	-0.071	0.5381	0.9998	-0.033	0.7779	0.9995	-0.025	0.8294	0.9597	0.05
PSAT1	yellow	0.401	Yes	0.29	0.00922	0.03299	0.1	0.3741	0.5976	0.18	0.114	0.2472	0.21	0.0701	0.2401	0.15	0.1882	0.5157	0.4	0.000274	0.2319	-0.26	0.02006	0.09948	-0.24	0.03807	0.1496	-0.35	0.001888	0.03783	0.16	0.1565	0.7699	-0.16	0.1774	0.5407	0.083	0.472	0.887	-0.02	0.8628	0.9998	-0.018	0.8751	0.9995	-0.2	0.07676	0.6208	-0.043
PSD3	turquoise	0.473	Yes	-0.35	0.001593	0.008224	0.047	0.6844	0.8247	0.021	0.8566	0.9134	0.28	0.01238	0.112	-0.15	0.1922	0.5203	0.17	0.1354	0.5018	-0.25	0.03076	0.1218	-0.029	0.804	0.8899	-0.13	0.2743	0.466	0.16	0.1633	0.772	0.047	0.6856	0.8825	0.12	0.3037	0.8408	0.079	0.4971	0.9998	0.065	0.5762	0.9995	0.025	0.8289	0.9597	0.15
PSENEN	magenta	0.61	Yes	0.54	4.421e-07	9.286e-06	-0.066	0.5664	0.7458	-0.094	0.4147	0.5751	-0.075	0.5185	0.7015	0.086	0.4583	0.7441	-0.21	0.07311	0.4169	0.1	0.3789	0.5264	0.16	0.1683	0.3593	0.04	0.7285	0.8301	0.012	0.9206	0.9844	0.0087	0.9403	0.9806	-0.14	0.2134	0.8249	-0.065	0.5764	0.9998	-0.16	0.1682	0.9995	-0.03	0.7937	0.9528	0.16
PSMA3	greenyellow	0.502	Yes	0.36	0.001463	0.00767	-0.016	0.8924	0.9443	-0.0071	0.9508	0.9718	-0.089	0.4436	0.6421	0.11	0.3359	0.6529	-0.027	0.8129	0.9373	-0.12	0.288	0.4384	0.14	0.2366	0.4383	-0.32	0.004935	0.06005	0.15	0.1915	0.7807	-0.03	0.7968	0.927	-0.042	0.717	0.9496	-0.05	0.6647	0.9998	-0.11	0.3303	0.9995	-0.09	0.437	0.8254	0.14
PSMA4	greenyellow	0.531	Yes	0.39	0.0004384	0.002893	0.093	0.421	0.6365	0.12	0.3094	0.4748	-0.05	0.6646	0.8033	0.24	0.0371	0.2506	-0.023	0.846	0.9474	-0.19	0.09421	0.2198	0.094	0.417	0.6156	-0.39	0.0004953	0.02015	0.063	0.5891	0.9117	-0.053	0.6499	0.865	-0.042	0.7173	0.9498	-0.086	0.4557	0.9998	-0.082	0.4766	0.9995	-0.09	0.4356	0.8251	0.03
PSMA6	greenyellow	0.59	Yes	0.59	2.061e-08	7.025e-07	-0.0039	0.9732	0.9863	-0.035	0.7641	0.8517	-0.13	0.245	0.4628	0.059	0.6106	0.8327	-0.15	0.2025	0.5741	0.0009	0.9938	0.9964	0.16	0.1751	0.3674	-0.38	0.0007506	0.02514	0.058	0.6154	0.9193	-0.064	0.5831	0.8322	-0.13	0.2631	0.831	-0.15	0.2031	0.9998	-0.16	0.1612	0.9995	-0.11	0.3488	0.7859	-0.021
PSMB1	greenyellow	0.46	Yes	0.35	0.001593	0.008224	-0.083	0.4736	0.6792	-0.11	0.3557	0.5201	-0.16	0.16	0.3677	0.16	0.1584	0.4807	-0.2	0.08727	0.4359	-0.011	0.9215	0.9488	0.06	0.6063	0.7662	-0.29	0.009391	0.08163	0.019	0.8713	0.979	-0.17	0.151	0.5155	-0.18	0.1084	0.7874	-0.11	0.3584	0.9998	-0.2	0.0806	0.9995	-0.18	0.1091	0.6523	-0.023
PSMB4	magenta	0.533	Yes	0.42	0.0001436	0.001148	-0.0097	0.9336	0.9663	-0.086	0.4587	0.6156	-0.16	0.1599	0.3676	0.18	0.1107	0.4081	-0.16	0.1734	0.5444	-0.023	0.8438	0.8977	-0.057	0.6255	0.7789	-0.17	0.1376	0.3172	-0.16	0.1595	0.7716	-0.17	0.1341	0.4976	-0.16	0.1685	0.8117	-0.095	0.4106	0.9998	-0.1	0.3647	0.9995	-0.15	0.1931	0.7019	-0.16
PSMC4	purple	0.396	Yes	0.32	0.005259	0.02115	0.18	0.109	0.3172	0.11	0.3473	0.5127	0.2	0.08224	0.257	0.16	0.1707	0.4945	-0.017	0.8841	0.96	-0.23	0.04589	0.1502	0.1	0.365	0.5677	0.0068	0.9534	0.9747	0.15	0.1814	0.7807	0.17	0.1435	0.5072	0.17	0.1311	0.8015	0.1	0.3816	0.9998	0.094	0.4152	0.9995	0.11	0.3593	0.792	0.27
PSMD10	greenyellow	0.433	Yes	0.31	0.006201	0.02424	0.14	0.217	0.4481	0.23	0.04623	0.1367	0.091	0.4321	0.6328	0.17	0.1376	0.4496	0.14	0.2322	0.6017	-0.26	0.0248	0.11	0.091	0.4324	0.6278	-0.34	0.002553	0.04367	0.17	0.14	0.7567	0.034	0.7666	0.9129	0.046	0.6884	0.9415	-0.055	0.634	0.9998	-0.076	0.5138	0.9995	-0.062	0.5932	0.8857	0.0036
PSMD3	purple	0.427	Yes	0.3	0.007563	0.0283	0.14	0.2342	0.4643	0.14	0.2094	0.3656	0.12	0.3022	0.5177	0.27	0.01873	0.1805	0.14	0.2365	0.6059	-0.27	0.01898	0.09769	0.12	0.2819	0.4875	-0.08	0.4878	0.6473	0.14	0.2393	0.7979	0.079	0.4959	0.787	0.061	0.5992	0.9241	0.032	0.7838	0.9998	-0.038	0.7455	0.9995	0.0094	0.9353	0.984	0.22
PTCH1	turquoise	0.455	Yes	-0.41	0.0002384	0.001759	0.15	0.1968	0.4256	0.087	0.4511	0.6086	0.25	0.0308	0.166	-0.066	0.5695	0.8094	0.15	0.1933	0.5636	-0.18	0.1164	0.2501	-0.045	0.6967	0.8252	0.0055	0.9623	0.9797	-0.003	0.9793	0.9961	0.15	0.2074	0.5688	0.24	0.03954	0.7674	0.22	0.05766	0.9998	0.23	0.04725	0.9995	0.16	0.1556	0.6806	-0.031
PTP4A2	turquoise	0.478	Yes	0.45	4.52e-05	0.0004413	-0.044	0.7028	0.835	-0.0068	0.9534	0.9734	-0.093	0.4209	0.6227	-0.099	0.3928	0.6958	-0.016	0.8933	0.9633	-0.027	0.8184	0.8793	0.24	0.03526	0.1433	-0.26	0.02191	0.1228	0.19	0.09196	0.7472	0.12	0.3038	0.6459	0.018	0.8771	0.9816	-0.047	0.6862	0.9998	-0.081	0.4846	0.9995	0.026	0.8225	0.9586	0.15
PTPN22	turquoise	0.473	Yes	0.42	0.0001479	0.001175	0.054	0.6395	0.7964	0.26	0.02229	0.08663	0.015	0.8997	0.9465	0.021	0.8574	0.9428	0.06	0.6039	0.8433	-0.16	0.1719	0.317	0.21	0.06802	0.2098	-0.21	0.07203	0.222	0.037	0.7495	0.9501	0.05	0.6663	0.8725	-0.037	0.7507	0.957	-0.19	0.09248	0.9998	-0.07	0.5472	0.9995	0.0061	0.9582	0.9898	0.071
PTPN3	blue	0.504	Yes	-0.42	0.0001651	0.001292	0.016	0.8886	0.9424	0.12	0.3078	0.4733	0.071	0.5381	0.716	-0.1	0.3681	0.6765	-0.065	0.5766	0.8319	-0.013	0.9099	0.9414	0.38	0.0006657	0.0162	0.034	0.7672	0.8569	0.0074	0.9491	0.9905	0.37	0.001066	0.1746	0.18	0.1102	0.7874	0.13	0.2436	0.9998	0.24	0.03514	0.9995	0.37	0.0008778	0.3476	0.33
PURA	turquoise	0.627	Yes	-0.55	2.806e-07	6.432e-06	-0.15	0.1843	0.4126	0.041	0.7258	0.8251	0.029	0.8001	0.8871	-0.11	0.3328	0.6502	-0.012	0.9154	0.9726	-0.23	0.03974	0.1394	0.26	0.02413	0.1146	-0.048	0.6773	0.7937	0.2	0.08576	0.7459	0.24	0.03803	0.3581	0.12	0.3172	0.8442	0.038	0.7418	0.9998	0.037	0.7525	0.9995	0.17	0.1479	0.6762	0.18
PVRL3	turquoise	0.453	Yes	-0.34	0.002815	0.0128	-0.17	0.1406	0.359	-0.048	0.6809	0.7937	0.081	0.4848	0.6751	-0.13	0.2498	0.5794	0.12	0.2791	0.6419	-0.11	0.3453	0.4951	0.12	0.2842	0.4899	-0.23	0.04679	0.1782	0.19	0.1031	0.7478	0.067	0.5611	0.8231	0.019	0.8698	0.9803	-0.0043	0.9705	0.9998	-0.046	0.6925	0.9995	0.015	0.8939	0.9749	0.091
PYROXD1	turquoise	0.478	Yes	-0.36	0.001187	0.006489	-0.17	0.1407	0.359	-0.03	0.7969	0.8741	-0.066	0.5672	0.7365	-0.18	0.1278	0.4362	0.062	0.5951	0.8399	-0.061	0.5987	0.7135	0.38	0.0005881	0.01538	-0.17	0.1431	0.3243	0.15	0.1894	0.7807	0.28	0.01478	0.3076	0.15	0.2035	0.8228	0.13	0.2652	0.9998	0.12	0.287	0.9995	0.24	0.03291	0.5754	0.28
QRSL1	yellow	0.444	Yes	0.31	0.006549	0.02527	0.23	0.03979	0.1897	0.28	0.01402	0.06651	0.19	0.09379	0.2755	0.18	0.1142	0.4147	0.18	0.1252	0.4899	-0.22	0.05166	0.1599	-0.05	0.6664	0.8064	-0.35	0.001601	0.03505	0.18	0.1254	0.7505	0.0026	0.9819	0.9944	0.071	0.5377	0.9071	-0.054	0.638	0.9998	-0.0054	0.9627	0.9995	-0.057	0.6248	0.8963	0.13
QSOX1	purple	0.374	Yes	0.45	3.339e-05	0.0003444	-0.13	0.2602	0.4922	-0.1	0.3847	0.5471	0.19	0.09491	0.2771	-0.15	0.1859	0.5125	0.11	0.3572	0.6984	0.12	0.2974	0.448	0.057	0.6254	0.7789	-0.22	0.05137	0.1868	0.11	0.3481	0.8483	0.065	0.5735	0.8283	-0.036	0.7581	0.9573	-0.052	0.6522	0.9998	-0.039	0.7393	0.9995	0.033	0.7768	0.9484	0.16
R3HDM2	turquoise	0.494	Yes	-0.35	0.001553	0.008051	0.17	0.1348	0.3515	0.28	0.01338	0.06487	0.29	0.01105	0.106	0.033	0.7776	0.9111	0.14	0.2379	0.6068	-0.29	0.01192	0.08061	0.13	0.2543	0.4585	-0.14	0.2178	0.4075	0.18	0.1165	0.7491	0.25	0.02588	0.334	0.26	0.02468	0.7674	0.084	0.4669	0.9998	0.19	0.09769	0.9995	0.21	0.07238	0.6208	0.18
RAB17	blue	0.583	Yes	-0.49	7.641e-06	0.0001028	-0.093	0.4188	0.6353	0.053	0.6486	0.7694	-0.07	0.5439	0.7206	-0.091	0.4298	0.7216	-0.19	0.1056	0.4633	0.037	0.7495	0.83	0.26	0.02002	0.1025	0.079	0.4968	0.6549	-0.18	0.1246	0.7505	0.16	0.1691	0.5317	-0.043	0.7075	0.946	-0.014	0.9054	0.9998	0.053	0.6496	0.9995	0.19	0.09638	0.6412	0.015
RAB27A	turquoise	0.455	Yes	0.41	0.0002511	0.001841	0.061	0.6003	0.7701	0.16	0.1587	0.3054	0.064	0.5793	0.7451	0.092	0.4262	0.7199	0.21	0.06055	0.3924	-0.17	0.1316	0.2687	0.078	0.4977	0.6822	-0.37	0.0008139	0.02604	0.14	0.2351	0.7961	-0.0098	0.9329	0.9789	-0.011	0.922	0.9885	-0.13	0.2498	0.9998	-0.097	0.4017	0.9995	-0.083	0.4733	0.8358	0.006
RAB40B	blue	0.606	Yes	-0.54	5.147e-07	1.044e-05	-0.14	0.2391	0.4696	0.088	0.4469	0.6045	-0.093	0.4226	0.6242	0.0056	0.9615	0.9861	-0.042	0.7193	0.9024	-0.046	0.6906	0.7862	0.075	0.519	0.6993	-0.05	0.6649	0.7842	-0.15	0.1808	0.7807	0.013	0.9099	0.9702	-0.097	0.4014	0.8668	-0.056	0.6267	0.9998	0.0058	0.96	0.9995	0.072	0.5353	0.8635	0.00013
RABAC1	magenta	0.488	Yes	0.38	0.0007061	0.004256	-0.24	0.03704	0.183	-0.18	0.1118	0.2446	-0.23	0.04123	0.1884	0.026	0.8234	0.9323	-0.13	0.2762	0.6384	0.14	0.2142	0.364	0.12	0.281	0.4864	-0.079	0.4967	0.6548	-0.21	0.06551	0.7402	-0.21	0.07358	0.4133	-0.44	6.915e-05	0.1552	-0.23	0.04124	0.9998	-0.35	0.001855	0.9995	-0.16	0.1662	0.6847	-0.071
RAD50	turquoise	0.523	Yes	-0.38	0.000722	0.004338	0.27	0.01627	0.1237	0.3	0.008422	0.0506	0.29	0.009518	0.1007	0.1	0.3738	0.6819	0.18	0.1147	0.4756	-0.3	0.00722	0.06595	0.062	0.5946	0.7576	-0.18	0.1269	0.3028	0.17	0.1318	0.7527	0.19	0.09016	0.44	0.26	0.02197	0.7674	0.086	0.4555	0.9998	0.19	0.08953	0.9995	0.16	0.1659	0.6847	0.21
RALGPS1	blue	0.576	Yes	-0.45	4.424e-05	0.0004335	0.041	0.7205	0.8449	0.25	0.02623	0.09618	0.19	0.1067	0.2935	0.0012	0.9919	0.9966	0.041	0.7246	0.9048	-0.13	0.2665	0.4179	0.31	0.005837	0.05012	-0.0044	0.9694	0.9833	0.072	0.5319	0.9008	0.21	0.06371	0.3993	0.048	0.676	0.9381	-0.0052	0.9645	0.9998	0.036	0.7545	0.9995	0.17	0.132	0.6632	0.16
RAP1B	greenyellow	0.445	Yes	0.32	0.004132	0.01747	-0.068	0.5546	0.737	0.065	0.5747	0.7114	-0.068	0.5545	0.7274	0.029	0.8027	0.9223	0.016	0.8926	0.963	-0.076	0.51	0.6388	0.31	0.006899	0.05483	-0.26	0.02039	0.1188	0.15	0.2037	0.7847	0.051	0.6625	0.8714	-0.091	0.429	0.8762	-0.18	0.1235	0.9998	-0.17	0.1315	0.9995	-0.022	0.8478	0.9639	0.15
RARS2	greenyellow	0.522	Yes	-0.39	0.0004942	0.003194	0.1	0.3716	0.5964	0.17	0.1462	0.2899	0.065	0.577	0.7429	0.14	0.2223	0.5517	0.077	0.5063	0.7966	-0.27	0.01609	0.09152	0.061	0.5979	0.7598	-0.5	3.641e-06	0.003867	-0.014	0.9032	0.9822	-0.033	0.7784	0.9185	-0.013	0.9113	0.9872	-0.08	0.4888	0.9998	0.0096	0.934	0.9995	-0.011	0.923	0.9803	0.011
RASA1	turquoise	0.456	Yes	-0.3	0.007704	0.02868	-0.0044	0.97	0.9846	0.17	0.1474	0.2913	0.083	0.4732	0.6666	0.00045	0.9969	0.999	0.11	0.3471	0.6922	-0.2	0.07585	0.1941	0.21	0.07043	0.2129	-0.23	0.04863	0.1816	0.11	0.3238	0.8371	0.13	0.2563	0.613	0.086	0.4558	0.8799	0.023	0.8426	0.9998	0.054	0.641	0.9995	0.11	0.3465	0.784	0.17
RASGRF2	turquoise	0.444	Yes	-0.4	0.0002736	0.001966	0.055	0.6345	0.7928	0.084	0.4683	0.6229	0.23	0.04428	0.1941	0.051	0.6607	0.8569	0.16	0.1578	0.5262	-0.13	0.2573	0.4095	-0.0062	0.957	0.978	-0.016	0.8929	0.9383	0.051	0.6575	0.9261	0.096	0.4076	0.7264	0.21	0.07297	0.7674	0.2	0.08091	0.9998	0.19	0.09452	0.9995	0.11	0.3211	0.7699	0.16
RAVER2	turquoise	0.531	Yes	-0.42	0.0001244	0.001028	-0.037	0.7484	0.8621	0.12	0.2922	0.4583	0.022	0.8497	0.9183	-0.068	0.5553	0.8007	-0.13	0.2522	0.6181	-0.1	0.3649	0.5133	0.28	0.01445	0.08474	-0.2	0.07832	0.2319	0.094	0.4152	0.8704	0.18	0.1232	0.4861	0.047	0.684	0.9397	-0.04	0.7315	0.9998	0.044	0.706	0.9995	0.15	0.194	0.7019	0.18
RBBP9	turquoise	0.608	Yes	-0.49	6.637e-06	9.109e-05	0.033	0.7744	0.8785	0.13	0.2735	0.4377	0.16	0.1682	0.3785	0.044	0.7028	0.8774	0.16	0.1516	0.52	-0.23	0.04097	0.1421	0.13	0.2703	0.4756	-0.2	0.08915	0.2486	0.21	0.06344	0.7402	0.21	0.06804	0.4054	0.25	0.02723	0.7674	0.2	0.08388	0.9998	0.16	0.1516	0.9995	0.15	0.1808	0.6949	0.15
RBM41	blue	0.468	Yes	-0.34	0.002241	0.01074	0.13	0.2573	0.4889	0.35	0.002052	0.02398	0.11	0.3563	0.5658	0.056	0.6287	0.8412	0.12	0.2995	0.6569	-0.21	0.06467	0.1782	0.19	0.1021	0.2665	-0.25	0.02737	0.1366	0.12	0.3027	0.827	0.12	0.282	0.6306	0.058	0.6186	0.9298	-0.09	0.4357	0.9998	0.013	0.9133	0.9995	0.072	0.5324	0.8632	0.12
RBMX	yellow	0.404	Yes	-0.27	0.0174	0.05391	0.23	0.04312	0.1973	0.24	0.03644	0.1179	0.28	0.01535	0.1222	0.25	0.0299	0.2276	0.2	0.08617	0.4336	-0.41	0.0002165	0.02952	-0.2	0.08359	0.2349	-0.39	0.0004272	0.01886	-0.016	0.888	0.9806	-0.21	0.06644	0.4054	-0.051	0.6579	0.9374	-0.14	0.2198	0.9998	-0.065	0.5759	0.9995	-0.2	0.08913	0.6353	-0.18
REC8	blue	0.475	Yes	0.49	5.778e-06	8.138e-05	0.35	0.001759	0.04631	0.27	0.01742	0.07539	0.33	0.002958	0.06342	0.16	0.1547	0.4751	0.028	0.8057	0.9351	-0.17	0.1283	0.265	-0.11	0.3425	0.5457	-0.0062	0.9575	0.9766	-0.044	0.7049	0.9373	0.079	0.4942	0.7862	0.14	0.2149	0.8249	6.2e-06	1	1	0.2	0.07473	0.9995	0.1	0.3885	0.8082	0.1
REEP1	turquoise	0.494	Yes	-0.6	6.584e-09	2.744e-07	-0.035	0.7639	0.872	0.059	0.6102	0.7385	-0.049	0.6693	0.8066	0.041	0.7201	0.8857	0.044	0.7068	0.8986	-0.081	0.4833	0.616	0.048	0.6801	0.816	-0.012	0.9201	0.9551	-0.075	0.5182	0.8981	-0.033	0.7758	0.9176	-0.059	0.6079	0.928	0.086	0.458	0.9998	-0.0033	0.9774	0.9995	0.021	0.8533	0.9639	0.15
RFX6	turquoise	0.503	Yes	-0.47	1.637e-05	0.0001905	-0.025	0.8272	0.9085	0.046	0.6916	0.8022	0.14	0.2178	0.4342	-0.057	0.6197	0.8374	0.17	0.1388	0.5051	0.014	0.9054	0.9382	0.0029	0.9799	0.99	-0.24	0.03684	0.1584	0.074	0.5216	0.8985	-0.093	0.4208	0.7371	-0.1	0.375	0.857	-0.093	0.42	0.9998	-0.14	0.2373	0.9995	-0.1	0.3837	0.8044	0.16
RGS11	blue	0.616	Yes	-0.67	2.101e-11	2.083e-09	-0.16	0.17	0.396	0.0041	0.9717	0.9842	-0.1	0.3672	0.5755	-0.023	0.8421	0.9369	-0.2	0.0793	0.4274	0.013	0.9123	0.943	0.27	0.01906	0.09996	0.12	0.3192	0.5062	-0.15	0.182	0.7807	0.18	0.1251	0.4875	-0.029	0.8014	0.965	0.05	0.6636	0.9998	0.061	0.5965	0.9995	0.24	0.03664	0.5848	0.12
RGS3	blue	0.466	Yes	0.37	0.000978	0.005533	0.029	0.8029	0.8943	0.14	0.2266	0.3858	0.064	0.5794	0.7451	0.06	0.6045	0.8316	-0.028	0.8104	0.9363	0.08	0.4913	0.6228	0.2	0.07874	0.2271	-0.003	0.9792	0.989	0.048	0.68	0.9325	0.11	0.3605	0.6935	-0.031	0.7875	0.9625	-0.019	0.8708	0.9998	-0.065	0.5714	0.9995	0.068	0.5593	0.8705	0.19
RHOBTB3	turquoise	0.613	Yes	-0.49	6.047e-06	8.44e-05	0.015	0.8996	0.9472	0.12	0.2835	0.4483	0.15	0.2071	0.4225	-0.024	0.8336	0.9347	0.29	0.01161	0.267	-0.26	0.022	0.1039	0.024	0.8346	0.9086	-0.19	0.1058	0.2736	0.18	0.1171	0.7491	0.06	0.6064	0.8419	0.11	0.3503	0.8516	0.016	0.891	0.9998	0.04	0.7311	0.9995	0.024	0.8343	0.9607	0.13
RIMKLB	blue	0.489	Yes	-0.35	0.001806	0.00906	0.16	0.1607	0.3849	0.27	0.01787	0.07645	0.11	0.3634	0.5721	0.02	0.8648	0.9461	0.15	0.1864	0.5573	-0.16	0.1752	0.3206	0.38	0.0007058	0.01664	-0.1	0.3777	0.5589	0.05	0.6643	0.9288	0.34	0.002169	0.1987	0.19	0.0964	0.7795	0.077	0.5066	0.9998	0.19	0.1022	0.9995	0.31	0.006349	0.5088	0.28
RIN1	blue	0.47	Yes	-0.4	0.0003407	0.002349	0.054	0.6424	0.7985	0.24	0.03558	0.1163	0.16	0.161	0.3693	0.15	0.1904	0.518	0.057	0.6206	0.8519	-0.063	0.5867	0.7037	0.21	0.06154	0.1978	-0.099	0.391	0.5709	-0.015	0.8976	0.9816	0.12	0.3012	0.6449	-0.007	0.952	0.9933	0.031	0.7895	0.9998	0.0036	0.9751	0.9995	0.12	0.2897	0.7514	0.13
RITA1	blue	0.469	Yes	-0.45	4.887e-05	0.0004713	0.064	0.581	0.7561	0.11	0.325	0.4902	-0.1	0.3683	0.5766	0.32	0.00414	0.09498	-0.013	0.9118	0.9706	0.062	0.5917	0.7076	0.17	0.1496	0.3356	0.052	0.651	0.7735	0.0069	0.9528	0.9905	-0.042	0.7187	0.8959	-0.13	0.2541	0.8289	-0.017	0.8825	0.9998	-0.18	0.1084	0.9995	-0.08	0.4916	0.8437	0.037
RNF167	magenta	0.477	Yes	0.38	0.0007427	0.004425	-0.094	0.4141	0.6321	0.0034	0.9769	0.9882	-0.17	0.1443	0.3452	0.024	0.8389	0.936	-0.12	0.3093	0.6637	0.091	0.4317	0.573	0.31	0.005719	0.04947	0.061	0.5962	0.7326	-0.039	0.7354	0.9457	0.24	0.03778	0.3574	0.07	0.5481	0.9097	0.15	0.2035	0.9998	0.099	0.3921	0.9995	0.23	0.04078	0.585	0.32
RNF207	blue	0.554	Yes	-0.43	9.384e-05	0.0008146	0.07	0.5465	0.7315	0.29	0.009871	0.05526	0.11	0.3454	0.5567	0.018	0.8749	0.9502	0.027	0.8186	0.9395	-0.16	0.1527	0.2939	0.17	0.1298	0.3084	-0.049	0.672	0.7894	-0.099	0.3931	0.863	0.13	0.2684	0.6215	0.008	0.9446	0.992	-0.077	0.5041	0.9998	0.052	0.6537	0.9995	0.14	0.2341	0.7299	-0.006
RNF213	blue	0.495	Yes	0.38	0.0006163	0.003827	0.2	0.08301	0.2737	0.3	0.007268	0.04696	0.14	0.2145	0.4302	0.05	0.6673	0.8604	0.0099	0.9322	0.9783	-0.098	0.3981	0.5429	0.21	0.06269	0.2003	-0.13	0.2445	0.4362	0.1	0.3716	0.8548	0.18	0.117	0.4778	0.08	0.4903	0.8961	-0.07	0.5429	0.9998	0.055	0.6359	0.9995	0.13	0.2502	0.7357	0.22
RNF40	purple	0.426	Yes	0.29	0.01167	0.0395	0.13	0.2553	0.4865	0.12	0.2989	0.4646	0.17	0.1468	0.3488	0.033	0.7754	0.9098	0.019	0.8703	0.9561	-0.2	0.0834	0.2047	0.025	0.8296	0.9065	0.028	0.8065	0.8825	0.2	0.07719	0.7459	0.17	0.1398	0.5031	0.22	0.05505	0.7674	0.11	0.3389	0.9998	0.12	0.314	0.9995	0.095	0.4095	0.8167	0.32
RNPC3	blue	0.491	Yes	-0.36	0.001363	0.007251	0.11	0.3479	0.5768	0.35	0.002032	0.02385	0.066	0.5684	0.7374	0.086	0.4582	0.744	0.065	0.5772	0.8321	-0.15	0.1837	0.33	0.088	0.4475	0.6404	-0.26	0.02304	0.1254	-0.088	0.4465	0.8834	-0.023	0.8432	0.9454	-0.086	0.4596	0.8807	-0.19	0.1039	0.9998	-0.037	0.7496	0.9995	-0.0067	0.9539	0.9888	-0.081
ROGDI	blue	0.566	Yes	-0.49	5.07e-06	7.231e-05	0.062	0.5929	0.7641	0.11	0.3241	0.4893	0.11	0.344	0.5557	-0.014	0.9016	0.9629	-0.042	0.7159	0.9013	-0.28	0.01493	0.08867	-0.064	0.5774	0.7453	0.027	0.8131	0.8872	-0.12	0.2902	0.8188	-0.0058	0.9601	0.9869	-0.02	0.861	0.978	-0.052	0.6546	0.9998	0.049	0.6691	0.9995	0.044	0.7069	0.9248	0.034
RP11-314N13.10	blue	0.537	Yes	-0.48	1.272e-05	0.0001551	-0.092	0.4257	0.6402	0.076	0.51	0.6592	-0.064	0.583	0.7479	-0.075	0.5155	0.7771	-0.0032	0.9781	0.9928	0.12	0.2816	0.432	0.35	0.00197	0.02808	-0.1	0.368	0.5508	0.072	0.533	0.9013	0.28	0.01345	0.3049	0.04	0.7267	0.9513	-0.0056	0.9613	0.9998	0.028	0.8082	0.9995	0.22	0.05248	0.5993	0.099
RP11-347C12.3	blue	0.482	Yes	-0.36	0.001247	0.006754	-0.15	0.2064	0.4353	0.12	0.2804	0.4454	-0.19	0.09097	0.2712	0.024	0.8379	0.9359	-0.029	0.8016	0.9336	0.018	0.8778	0.9206	0.28	0.0154	0.08775	0.014	0.902	0.9434	-0.085	0.4613	0.885	0.15	0.1889	0.5481	-0.039	0.7356	0.9557	-0.036	0.7577	0.9998	0.022	0.8479	0.9995	0.18	0.1135	0.6533	0.12
RP11-644F5.10	blue	0.521	Yes	-0.43	8.297e-05	0.0007335	0.027	0.8179	0.9029	0.17	0.141	0.2828	-0.034	0.7702	0.8676	-0.013	0.9097	0.9667	-0.13	0.2565	0.6219	0.068	0.5583	0.6779	0.43	9.56e-05	0.006212	-0.064	0.5779	0.7178	-0.071	0.5371	0.9013	0.3	0.008121	0.2718	0.053	0.6443	0.9343	0.086	0.4585	0.9998	0.12	0.318	0.9995	0.29	0.01147	0.5182	0.054
RP11-849H4.2	blue	0.479	Yes	-0.35	0.001599	0.008233	0.11	0.3282	0.5577	0.18	0.1123	0.245	0.13	0.2636	0.4808	0.077	0.5051	0.7712	0.018	0.8734	0.9571	-0.13	0.2461	0.3979	0.23	0.0476	0.1696	-0.18	0.1219	0.2955	-0.11	0.3367	0.8417	0.18	0.1203	0.4826	0.08	0.4891	0.8954	0.078	0.5014	0.9998	0.16	0.1538	0.9995	0.22	0.05679	0.6055	0.1
RP5-862P8.2	turquoise	0.557	Yes	-0.43	0.0001117	0.0009394	-0.065	0.5734	0.751	0.046	0.6937	0.8036	0.15	0.1814	0.3938	-0.13	0.2771	0.6062	-0.025	0.8284	0.9425	-0.12	0.3057	0.4568	0.3	0.007755	0.05871	-0.16	0.1715	0.3582	0.22	0.05953	0.7402	0.26	0.02332	0.3288	0.13	0.2601	0.8299	0.13	0.2638	0.9998	0.07	0.5458	0.9995	0.2	0.07721	0.6208	0.27
RPN1	yellow	0.472	Yes	0.44	7.485e-05	0.0006759	0.12	0.3159	0.546	0.04	0.7326	0.8299	0.27	0.0158	0.1243	0.05	0.6682	0.8611	0.24	0.03399	0.3436	-0.36	0.001336	0.04015	-0.24	0.03244	0.1366	-0.057	0.6245	0.7532	0.16	0.1529	0.7699	-0.063	0.5881	0.8335	0.16	0.1685	0.8117	0.058	0.614	0.9998	0.055	0.6328	0.9995	-0.1	0.3646	0.7948	0.038
RPP14	turquoise	0.444	Yes	-0.31	0.006872	0.02619	0.1	0.3795	0.6025	0.13	0.2478	0.4105	-0.01	0.9282	0.9637	0.2	0.07629	0.3469	0.018	0.8788	0.9586	-0.23	0.04792	0.1532	0.16	0.1637	0.3533	-0.29	0.00999	0.08411	0.22	0.05832	0.7402	0.16	0.171	0.5336	0.15	0.1867	0.8175	0.15	0.2018	0.9998	0.044	0.702	0.9995	0.087	0.4517	0.8304	0.22
RPS6KA6	turquoise	0.484	Yes	-0.37	0.0009305	0.005309	-0.076	0.5122	0.7083	0.0058	0.9603	0.9775	0.12	0.3032	0.5185	-0.13	0.2598	0.5893	0.16	0.1553	0.5245	-0.18	0.1251	0.2611	0.17	0.1457	0.3305	-0.22	0.04969	0.1834	0.091	0.4299	0.8789	0.26	0.02024	0.3191	0.23	0.04041	0.7674	0.17	0.135	0.9998	0.26	0.02147	0.9995	0.26	0.02414	0.5564	0.11
RRAS2	turquoise	0.525	Yes	-0.44	6.374e-05	0.0005886	0.16	0.1745	0.4012	0.11	0.3497	0.5146	0.04	0.7326	0.8456	0.14	0.2325	0.562	0.0044	0.97	0.9912	-0.23	0.04561	0.1497	0.17	0.1503	0.3365	-0.33	0.003318	0.04947	0.16	0.1755	0.7791	0.14	0.2344	0.5943	0.14	0.2099	0.8249	0.04	0.732	0.9998	0.047	0.6865	0.9995	0.056	0.6299	0.8979	0.051
RRP1B	yellow	0.42	Yes	0.28	0.01354	0.04438	0.2	0.07536	0.2603	0.26	0.02406	0.09125	0.25	0.02902	0.1623	0.18	0.108	0.4046	0.34	0.002438	0.2351	-0.35	0.001766	0.04278	-0.15	0.2073	0.407	-0.23	0.0441	0.1733	0.14	0.2198	0.7911	-0.05	0.6678	0.8738	0.14	0.2161	0.8249	0.035	0.7595	0.9998	0.046	0.6884	0.9995	-0.086	0.4584	0.8327	0.04
RSAD1	blue	0.523	Yes	-0.37	0.0009227	0.005273	0.25	0.02963	0.1627	0.37	0.0008141	0.01518	0.16	0.1547	0.3596	0.2	0.08721	0.3649	0.14	0.2416	0.6097	-0.14	0.2394	0.391	0.079	0.4966	0.681	-0.23	0.04829	0.1809	-0.11	0.3213	0.8355	-0.012	0.9205	0.9733	-0.057	0.621	0.9307	-0.12	0.3146	0.9998	0.01	0.9298	0.9995	0.025	0.8267	0.9595	0.024
RUSC2	blue	0.52	Yes	-0.41	0.0002081	0.001569	0.17	0.1415	0.3601	0.28	0.01202	0.06087	0.34	0.002496	0.06043	0.049	0.6741	0.8629	0.2	0.08551	0.4331	-0.4	0.0002668	0.031	-0.079	0.4946	0.6794	-0.14	0.219	0.4084	0.0094	0.9352	0.9873	0.048	0.68	0.8797	0.12	0.2883	0.8389	0.0082	0.9438	0.9998	0.12	0.2804	0.9995	0.06	0.6066	0.8901	0.092
SACM1L	turquoise	0.468	Yes	-0.32	0.004336	0.01819	0.14	0.2253	0.4557	0.3	0.007762	0.04846	0.11	0.3471	0.5586	0.1	0.3874	0.6936	0.12	0.3102	0.6644	-0.31	0.00636	0.06345	0.29	0.009776	0.06722	-0.18	0.1152	0.2863	0.089	0.4389	0.8807	0.2	0.08409	0.4322	0.12	0.3032	0.8403	0.079	0.4935	0.9998	0.049	0.6698	0.9995	0.15	0.2043	0.7078	0.081
SAMD12	turquoise	0.575	Yes	-0.57	6.951e-08	1.922e-06	0.1	0.3849	0.6071	0.069	0.5489	0.6904	0.29	0.009625	0.1011	-0.052	0.6556	0.8541	0.28	0.0139	0.2798	-0.097	0.4031	0.5475	-0.15	0.204	0.4031	0.031	0.7878	0.8698	0.14	0.2322	0.7961	0.021	0.8536	0.95	0.13	0.2668	0.8343	0.058	0.6139	0.9998	0.095	0.4125	0.9995	0.0044	0.9696	0.9915	0.03
SAMD9L	turquoise	0.5	Yes	0.49	5.171e-06	7.367e-05	0.18	0.1144	0.3246	0.29	0.01068	0.0574	0.15	0.1814	0.3938	-0.0095	0.9343	0.9767	0.11	0.3221	0.6737	-0.096	0.4056	0.5496	0.17	0.1331	0.3124	-0.22	0.0604	0.2029	0.22	0.05368	0.7402	0.13	0.2576	0.6136	0.084	0.4672	0.8844	-0.088	0.4472	0.9998	0.00081	0.9944	0.9995	0.048	0.6757	0.9149	0.23
SAMD9	turquoise	0.483	Yes	0.43	0.0001032	0.0008794	0.061	0.5969	0.768	0.15	0.2055	0.3611	0.034	0.7671	0.8656	-0.074	0.52	0.7792	-0.0028	0.9806	0.9937	-0.03	0.7958	0.8637	0.27	0.01693	0.09316	-0.22	0.05533	0.1934	0.27	0.01956	0.7402	0.2	0.08054	0.4291	0.11	0.3481	0.8506	-0.05	0.6636	0.9998	0.027	0.8158	0.9995	0.11	0.34	0.7804	0.31
SCRN3	turquoise	0.578	Yes	-0.44	7.493e-05	0.0006762	0.14	0.2235	0.454	0.29	0.01124	0.05873	0.14	0.2311	0.4482	0.12	0.2863	0.6146	0.14	0.2354	0.6053	-0.28	0.01498	0.0888	0.23	0.04682	0.1681	-0.23	0.04096	0.1671	0.041	0.7202	0.941	0.15	0.1866	0.5466	0.077	0.5056	0.902	0.037	0.7495	0.9998	0.059	0.6084	0.9995	0.13	0.27	0.7422	0.026
SCTR	blue	0.544	Yes	-0.57	6.449e-08	1.794e-06	-0.093	0.4212	0.6366	0.028	0.8067	0.8807	0.018	0.8767	0.9343	0.032	0.7801	0.912	-0.13	0.2571	0.6225	0.017	0.8841	0.9243	0.046	0.6891	0.8201	-0.038	0.7417	0.8392	-0.098	0.3942	0.8631	0.045	0.6975	0.8867	-0.0074	0.9491	0.9931	0.052	0.6536	0.9998	0.063	0.586	0.9995	0.11	0.3423	0.7814	0.14
SDCBP	turquoise	0.456	Yes	0.4	0.0002982	0.002112	-0.069	0.5492	0.7335	-0.046	0.6923	0.8026	0.093	0.4234	0.6249	-0.12	0.2843	0.6134	0.21	0.0629	0.3956	-0.023	0.8445	0.8981	0.1	0.3641	0.5668	-0.16	0.1681	0.355	0.23	0.04913	0.7402	0.015	0.9003	0.9669	-0.021	0.8553	0.9762	-0.082	0.476	0.9998	-0.13	0.2458	0.9995	-0.065	0.5735	0.8744	0.12
SDCCAG8	turquoise	0.564	Yes	-0.54	4.796e-07	9.886e-06	0.18	0.1167	0.3282	0.16	0.1669	0.3154	0.37	0.0007879	0.03872	0.09	0.4359	0.7268	-0.075	0.5165	0.801	-0.38	0.0005499	0.03474	0.13	0.2685	0.4737	-0.25	0.03087	0.1455	0.012	0.9203	0.9844	0.012	0.9196	0.9732	-0.037	0.7504	0.957	-0.063	0.5839	0.9998	-0.076	0.5123	0.9995	0.0029	0.9799	0.9949	-0.033
SEC11C	greenyellow	0.545	Yes	0.46	2.798e-05	0.0002957	0.094	0.4172	0.6344	0.11	0.3412	0.5064	0.082	0.4784	0.6708	0.04	0.7306	0.8898	0.065	0.5732	0.8294	-0.064	0.5805	0.6982	-0.01	0.9297	0.964	-0.42	0.0001731	0.01352	0.04	0.7273	0.9439	-0.083	0.4742	0.7737	-0.041	0.7213	0.9504	-0.089	0.4432	0.9998	-0.048	0.6797	0.9995	-0.093	0.421	0.8207	-0.11
SEC61G	greenyellow	0.538	Yes	0.43	8.566e-05	0.0007538	-0.22	0.05352	0.2181	-0.15	0.2032	0.3582	-0.23	0.04497	0.1949	-0.0023	0.9845	0.9938	-0.14	0.2227	0.5932	0.015	0.895	0.9316	0.12	0.3103	0.5139	-0.27	0.0198	0.1168	0.071	0.5401	0.9024	-0.063	0.5854	0.8326	-0.076	0.509	0.9034	-0.027	0.8138	0.9998	-0.1	0.3743	0.9995	-0.087	0.4511	0.8304	0.14
SEMA6C	blue	0.65	Yes	-0.71	3.692e-13	7.948e-11	0.069	0.5482	0.7329	0.22	0.0506	0.1444	0.034	0.7689	0.8666	-0.021	0.8535	0.942	-0.12	0.2832	0.6455	-0.025	0.8305	0.8879	0.085	0.4615	0.6517	-0.055	0.6362	0.7618	-0.15	0.1818	0.7807	0.05	0.6681	0.8739	-0.042	0.7157	0.9494	-0.09	0.4343	0.9998	0.038	0.7418	0.9995	0.099	0.3915	0.8096	-0.037
SEPSECS	turquoise	0.557	Yes	-0.44	5.704e-05	0.0005371	-0.16	0.1625	0.387	0.08	0.4897	0.6416	-0.073	0.5299	0.7103	-0.15	0.1884	0.5158	0.046	0.6905	0.8906	-0.072	0.5337	0.658	0.34	0.002816	0.03367	-0.18	0.1205	0.2938	0.12	0.3064	0.8306	0.2	0.07391	0.414	0.058	0.6164	0.9297	0.0056	0.9614	0.9998	0.036	0.756	0.9995	0.15	0.1841	0.6972	0.18
SEPW1	blue	0.566	Yes	-0.71	6.939e-13	1.354e-10	-0.032	0.7792	0.8807	0.14	0.2333	0.3936	-0.16	0.1751	0.3868	0.042	0.7154	0.8825	-0.1	0.3877	0.7216	-0.06	0.6062	0.7199	0.12	0.2854	0.4912	-0.24	0.03737	0.1598	-0.19	0.1058	0.7479	-0.1	0.371	0.7007	-0.22	0.05162	0.7674	-0.24	0.03748	0.9998	-0.13	0.2721	0.9995	-0.057	0.6201	0.8957	0.024
SERF2	magenta	0.477	Yes	0.41	0.0002374	0.001754	0.097	0.4008	0.6213	-0.039	0.7374	0.8329	0.033	0.775	0.8703	0.13	0.2446	0.5737	-0.11	0.3545	0.6966	0.13	0.2558	0.4079	-0.16	0.1661	0.3566	-0.039	0.7335	0.8336	-0.053	0.6453	0.923	-0.11	0.3414	0.6767	0.0091	0.9373	0.9916	0.057	0.6232	0.9998	0.029	0.8054	0.9995	-0.1	0.3871	0.8071	-0.15
SERP2	blue	0.483	Yes	-0.4	0.0003675	0.002505	0.0019	0.9867	0.9935	0.15	0.1978	0.3519	0.062	0.5949	0.7563	0.1	0.3637	0.6724	-0.011	0.9211	0.9751	-0.22	0.05172	0.1601	0.049	0.6728	0.8111	-0.18	0.1146	0.2857	-0.083	0.4707	0.8863	0.07	0.5469	0.8152	0.026	0.8237	0.969	-0.035	0.7644	0.9998	0.086	0.4561	0.9995	0.12	0.3051	0.7577	0.12
SETD3	turquoise	0.487	Yes	-0.34	0.002634	0.01215	0.15	0.1943	0.4235	0.22	0.05666	0.1552	0.2	0.08154	0.2557	0.13	0.2695	0.5999	0.13	0.2639	0.6285	-0.21	0.06348	0.177	0.18	0.1236	0.2997	-0.22	0.04958	0.1832	0.22	0.05523	0.7402	0.18	0.1084	0.4642	0.17	0.1494	0.8082	0.093	0.4215	0.9998	0.073	0.5287	0.9995	0.12	0.3089	0.7612	0.26
SETD6	blue	0.513	Yes	-0.38	0.000683	0.00414	0.056	0.6272	0.7883	0.25	0.02662	0.09703	0.069	0.5534	0.7269	0.13	0.2676	0.5983	0.11	0.3577	0.6987	-0.18	0.1174	0.2514	0.076	0.5093	0.6913	-0.21	0.07015	0.2191	0.028	0.8075	0.9655	0.0065	0.955	0.9851	-0.009	0.9378	0.9918	-0.055	0.6375	0.9998	-0.018	0.8748	0.9995	0.0029	0.9803	0.9951	0.069
SF3A1	purple	0.357	Yes	-0.24	0.0321	0.08665	0.094	0.4154	0.6328	0.088	0.4461	0.604	0.25	0.02862	0.1614	0.029	0.8019	0.9223	0.25	0.02794	0.3233	-0.32	0.004369	0.05633	-0.071	0.5368	0.7136	-0.0088	0.9396	0.9664	0.13	0.2664	0.8082	0.063	0.5872	0.8335	0.14	0.2152	0.8249	0.065	0.5746	0.9998	0.047	0.6865	0.9995	0.012	0.9195	0.98	-0.0044
SFI1	blue	0.46	Yes	-0.31	0.00559	0.02221	0.18	0.116	0.3269	0.34	0.002676	0.02717	0.15	0.2033	0.4173	0.14	0.2355	0.5647	-0.089	0.4425	0.7569	-0.13	0.2478	0.3996	0.19	0.09634	0.257	-0.14	0.2208	0.4106	-0.098	0.3947	0.8634	0.024	0.8367	0.9422	-0.12	0.3042	0.8415	-0.22	0.0544	0.9998	-0.066	0.5673	0.9995	0.038	0.7414	0.9377	0.055
SFXN5	blue	0.54	Yes	-0.41	0.0002104	0.001585	0.04	0.7271	0.8494	0.23	0.0428	0.1304	0.22	0.05428	0.213	0.025	0.8312	0.934	0.084	0.4654	0.7737	-0.12	0.2827	0.4333	0.33	0.00387	0.04057	0.0049	0.9661	0.9816	0.022	0.8495	0.9757	0.2	0.08915	0.4399	0.027	0.8124	0.9664	0.057	0.6226	0.9998	0.028	0.8103	0.9995	0.18	0.1278	0.6617	0.19
SGOL1	yellow	0.438	Yes	0.3	0.008247	0.03024	0.33	0.003229	0.05972	0.38	0.0006048	0.01297	0.24	0.03833	0.1823	0.37	0.0009421	0.05177	0.2	0.08558	0.4332	-0.31	0.005847	0.06174	-0.19	0.1022	0.2666	-0.39	0.0005163	0.02045	0.15	0.196	0.7824	-0.17	0.151	0.5155	0.054	0.638	0.9327	-0.076	0.5139	0.9998	-0.036	0.7528	0.9995	-0.2	0.07634	0.6208	0.042
SH2B1	blue	0.48	Yes	-0.33	0.00322	0.01427	0.18	0.127	0.3428	0.37	0.0008467	0.0156	0.16	0.1643	0.3737	0.21	0.06652	0.3268	0.0093	0.9359	0.9795	-0.17	0.1422	0.2819	0.11	0.3573	0.5602	-0.087	0.4512	0.6199	-0.043	0.7096	0.9381	0.0089	0.9386	0.9802	-0.059	0.6113	0.9292	-0.096	0.407	0.9998	-0.031	0.7857	0.9995	0.017	0.8801	0.9726	0.054
SH2D6	blue	0.5	Yes	-0.51	1.821e-06	3.076e-05	-0.00052	0.9964	0.9984	0.17	0.1295	0.268	0.2	0.08072	0.2541	-0.014	0.9025	0.9633	0.094	0.4179	0.7421	-0.29	0.01174	0.08029	0.14	0.2115	0.4115	0.0081	0.944	0.9689	0.03	0.7967	0.9627	0.19	0.09476	0.4475	0.15	0.2056	0.8238	0.095	0.4133	0.9998	0.15	0.1895	0.9995	0.18	0.1116	0.6523	0.064
SH3D21	blue	0.496	Yes	-0.37	0.001036	0.00579	-0.015	0.8994	0.9472	0.19	0.09949	0.2257	-0.1	0.3641	0.5728	-0.059	0.6124	0.8335	-0.014	0.9057	0.9681	0.0065	0.955	0.9707	0.32	0.004964	0.04628	-0.019	0.8708	0.9249	-0.14	0.218	0.7905	0.17	0.1304	0.4935	-0.061	0.5984	0.9236	-0.13	0.2618	0.9998	0.0067	0.9539	0.9995	0.19	0.09851	0.6467	0.11
SH3GLB2	blue	0.573	Yes	-0.45	3.735e-05	0.0003781	0.095	0.4106	0.6292	0.3	0.008266	0.05006	0.063	0.5841	0.7486	0.21	0.0692	0.3307	0.072	0.533	0.8108	-0.21	0.06736	0.182	0.0076	0.9478	0.9735	-0.2	0.07391	0.2245	-0.15	0.2008	0.7837	-0.063	0.5842	0.8325	-0.1	0.3741	0.857	-0.15	0.192	0.9998	-0.043	0.7106	0.9995	-0.025	0.8274	0.9595	-0.078
SHD	blue	0.484	Yes	-0.42	0.0001745	0.001351	0.047	0.6852	0.8249	0.13	0.2612	0.4243	-0.062	0.5942	0.7562	0.084	0.4671	0.7489	-0.11	0.3595	0.7	-0.035	0.7642	0.8403	0.16	0.1761	0.3682	-0.047	0.6821	0.7968	0.078	0.4986	0.8933	0.14	0.2275	0.5876	0.1	0.3854	0.8629	0.14	0.223	0.9998	0.12	0.3069	0.9995	0.12	0.2792	0.7475	0.1
SHTN1	turquoise	0.474	Yes	-0.33	0.003645	0.01579	0.2	0.08421	0.2756	0.32	0.004229	0.03484	0.32	0.005077	0.07803	0.044	0.7057	0.8785	0.16	0.1548	0.5243	-0.33	0.003402	0.05247	0.15	0.1959	0.3928	-0.22	0.05945	0.2012	0.18	0.1233	0.7505	0.23	0.04188	0.3673	0.27	0.01571	0.7501	0.15	0.2065	0.9998	0.2	0.08532	0.9995	0.18	0.1163	0.6533	0.13
SKA2	yellow	0.458	Yes	0.33	0.003323	0.01463	0.31	0.005575	0.07698	0.25	0.02835	0.101	0.26	0.02285	0.1443	0.26	0.02184	0.1947	0.22	0.05761	0.3888	-0.36	0.001208	0.03967	-0.25	0.02721	0.1228	-0.4	0.0003086	0.01684	0.21	0.06614	0.7402	-0.067	0.5644	0.8242	0.2	0.08387	0.7727	-0.0019	0.9872	0.9998	0.093	0.4227	0.9995	-0.13	0.273	0.7428	0.051
SKA3	yellow	0.47	Yes	0.34	0.002479	0.01161	0.32	0.004532	0.07014	0.33	0.002972	0.02891	0.33	0.003247	0.06481	0.33	0.003467	0.08776	0.25	0.02584	0.319	-0.32	0.004674	0.05726	-0.27	0.01848	0.09815	-0.37	0.001026	0.02857	0.19	0.09914	0.7478	-0.19	0.09736	0.453	0.056	0.629	0.9318	-0.07	0.5454	0.9998	-0.048	0.676	0.9995	-0.24	0.03746	0.585	0.061
SKIV2L2	turquoise	0.579	Yes	-0.48	1.181e-05	0.0001467	-0.11	0.3554	0.5834	0.0082	0.9436	0.9675	-0.027	0.8169	0.897	-0.14	0.2153	0.5426	-0.01	0.93	0.9776	-0.13	0.2545	0.4067	0.18	0.1259	0.303	-0.25	0.02936	0.1416	0.044	0.7061	0.9375	-1.6e-06	1	1	-0.11	0.3506	0.8516	-0.11	0.3226	0.9998	-0.11	0.3237	0.9995	-0.029	0.8048	0.9543	0.047
SKP2	yellow	0.433	Yes	-0.3	0.007464	0.02798	0.31	0.00618	0.08046	0.33	0.003849	0.03316	0.35	0.001776	0.05292	0.26	0.02161	0.1936	0.35	0.002017	0.2332	-0.36	0.001206	0.03967	-0.12	0.3171	0.5207	-0.24	0.03865	0.1624	0.12	0.2792	0.8164	-0.032	0.7842	0.921	0.14	0.2372	0.8249	0.069	0.5503	0.9998	0.076	0.51	0.9995	-0.051	0.6578	0.9077	0.074
SLC1A7	blue	0.476	Yes	-0.42	0.0001282	0.00105	-0.045	0.6988	0.8325	0.071	0.5406	0.6841	-0.1	0.3831	0.5899	-0.023	0.8398	0.936	-0.3	0.008745	0.2602	0.17	0.1317	0.2687	0.27	0.01924	0.1007	0.027	0.8154	0.8886	-0.13	0.2597	0.8042	0.14	0.2116	0.5745	-0.029	0.8031	0.965	0.082	0.4762	0.9998	0.019	0.8668	0.9995	0.16	0.1549	0.6804	0.058
SLC25A16	turquoise	0.444	Yes	-0.34	0.002499	0.01168	-0.099	0.3935	0.6151	0.17	0.1379	0.2782	-0.16	0.1547	0.3596	0.065	0.5732	0.8111	0.011	0.9278	0.9774	-0.0074	0.9494	0.9672	0.4	0.0003285	0.01128	-0.077	0.5042	0.6611	0.035	0.7655	0.9568	0.24	0.033	0.3483	0.12	0.2936	0.8394	0.15	0.2058	0.9998	0.1	0.366	0.9995	0.21	0.06582	0.6156	0.17
SLC25A36	turquoise	0.544	Yes	-0.42	0.0001349	0.001092	-0.18	0.1239	0.339	0.062	0.5942	0.7264	-0.11	0.3495	0.5601	-0.13	0.2539	0.5834	-0.054	0.6399	0.8638	-0.17	0.1507	0.2918	0.32	0.004255	0.04259	-0.23	0.04326	0.1719	0.045	0.6975	0.9366	0.18	0.1233	0.4861	0.016	0.8893	0.983	0.003	0.9791	0.9998	0.0076	0.9477	0.9995	0.15	0.1954	0.7023	0.11
SLC25A37	blue	0.522	Yes	-0.39	0.0005332	0.003399	0.073	0.5295	0.72	0.26	0.0223	0.08663	0.083	0.4756	0.6686	0.076	0.5112	0.7747	-0.081	0.4839	0.7837	0.029	0.7996	0.8663	0.3	0.00838	0.06149	-0.14	0.2331	0.4241	0.085	0.4598	0.885	0.15	0.2061	0.5676	-0.034	0.7716	0.9605	-0.013	0.9116	0.9998	-0.068	0.557	0.9995	0.079	0.4921	0.8437	0.055
SLC25A42	blue	0.555	Yes	-0.44	6.814e-05	0.0006208	-0.089	0.4394	0.6513	0.17	0.1369	0.2771	-0.14	0.2088	0.4243	0.076	0.5132	0.7755	-0.0062	0.9574	0.9877	0.015	0.9002	0.935	0.38	0.0006934	0.01652	-0.13	0.2621	0.4542	-0.047	0.6873	0.9352	0.11	0.3557	0.6881	-0.11	0.3497	0.8516	-0.056	0.6276	0.9998	-0.072	0.5334	0.9995	0.11	0.3343	0.7769	0.092
SLC26A1	blue	0.573	Yes	-0.48	9.619e-06	0.0001243	-0.14	0.2098	0.4396	0.023	0.8433	0.9051	-0.068	0.5579	0.7298	-0.045	0.6948	0.8736	0.00029	0.998	0.9998	-0.12	0.3005	0.4513	0.25	0.03018	0.1318	-0.031	0.7876	0.8698	-0.15	0.1865	0.7807	0.016	0.8875	0.9624	-0.18	0.1198	0.7956	-0.098	0.396	0.9998	-0.12	0.2893	0.9995	0.038	0.7399	0.9377	-0.062
SLC26A2	turquoise	0.463	Yes	-0.37	0.001082	0.00599	-0.15	0.1974	0.4261	-0.052	0.6516	0.7719	-0.08	0.4894	0.6786	-0.1	0.3731	0.6813	-0.19	0.1011	0.4563	-0.052	0.6512	0.7553	0.29	0.0112	0.07257	-0.088	0.4455	0.6151	0.034	0.771	0.9583	0.13	0.263	0.6168	-0.057	0.6238	0.9313	0.02	0.8601	0.9998	-0.078	0.4975	0.9995	0.11	0.3378	0.7787	0.11
SLC29A2	blue	0.597	Yes	-0.48	8.269e-06	0.0001097	0.049	0.6711	0.8174	0.19	0.1003	0.2269	-0.0098	0.9323	0.9657	0.088	0.4478	0.7363	-0.13	0.2681	0.6312	0.052	0.6544	0.7578	0.28	0.01336	0.08093	0.0043	0.9703	0.9837	-0.19	0.1057	0.7479	0.12	0.2879	0.6331	-0.099	0.3935	0.8649	-0.0072	0.9502	0.9998	-0.0035	0.9759	0.9995	0.16	0.1555	0.6806	0.064
SLC35A5	turquoise	0.542	Yes	-0.41	0.0002253	0.001684	-0.15	0.1937	0.4229	0.0034	0.9769	0.9882	-0.017	0.8838	0.9384	-0.14	0.2102	0.5374	0.011	0.9243	0.9758	-0.21	0.06587	0.1797	0.16	0.1738	0.3659	-0.24	0.03281	0.1493	0.11	0.3351	0.841	0.09	0.4367	0.7464	0.015	0.8993	0.9842	-0.025	0.8285	0.9998	-0.031	0.7894	0.9995	0.046	0.6915	0.9192	0.056
SLC35F2	turquoise	0.494	Yes	-0.41	0.0002527	0.001851	0.22	0.05	0.2108	0.19	0.09413	0.2171	0.26	0.02222	0.1424	0.009	0.9383	0.9781	0.017	0.8821	0.9592	-0.31	0.006897	0.06489	-0.032	0.7834	0.8777	-0.29	0.011	0.08845	-0.0047	0.9678	0.9929	-0.12	0.3167	0.6583	-0.12	0.2915	0.8394	-0.16	0.1574	0.9998	-0.12	0.315	0.9995	-0.11	0.3295	0.7745	-0.043
SLC38A11	turquoise	0.465	Yes	-0.46	2.399e-05	0.0002604	-0.052	0.6509	0.8046	0.058	0.6142	0.7417	0.066	0.567	0.7365	-0.0041	0.9715	0.9888	0.31	0.006666	0.2506	-0.11	0.3221	0.4732	-0.16	0.1555	0.3433	-0.23	0.04039	0.166	-0.023	0.8455	0.9748	-0.12	0.3145	0.656	-0.027	0.8124	0.9664	-0.068	0.5589	0.9998	0.0069	0.9525	0.9995	-0.079	0.4923	0.8438	-0.034
SLC38A1	yellow	0.523	Yes	0.38	0.000699	0.00422	0.14	0.2219	0.4525	0.23	0.04566	0.1358	0.28	0.01344	0.1167	0.083	0.4718	0.7519	0.36	0.001325	0.2319	-0.32	0.004177	0.05585	-0.1	0.3669	0.5692	-0.2	0.08415	0.2417	0.21	0.06625	0.7402	0.012	0.9145	0.971	0.2	0.08634	0.7747	0.059	0.6124	0.9998	0.082	0.4777	0.9995	-0.046	0.6941	0.9198	0.049
SLC44A1	turquoise	0.477	Yes	-0.37	0.001063	0.005902	-0.19	0.09764	0.2985	-0.055	0.6323	0.7561	-0.0086	0.9411	0.9709	-0.16	0.1521	0.4707	0.14	0.2246	0.5952	-0.076	0.51	0.6388	0.13	0.2568	0.4606	-0.24	0.03425	0.152	0.17	0.1513	0.7699	0.039	0.7377	0.9025	-0.037	0.75	0.957	-0.045	0.6973	0.9998	-0.1	0.3713	0.9995	-0.029	0.8003	0.9538	0.015
SLC46A3	turquoise	0.464	Yes	-0.44	6.542e-05	0.0006025	-0.22	0.052	0.2153	-0.13	0.2714	0.4351	-0.17	0.1334	0.3322	-0.2	0.07582	0.3464	-0.23	0.04754	0.3676	-3.6e-05	0.9997	0.9998	0.35	0.001996	0.02829	-0.12	0.2922	0.4821	0.093	0.4229	0.874	0.15	0.1787	0.5421	-0.038	0.7425	0.9565	-0.03	0.7944	0.9998	-0.07	0.5431	0.9995	0.1	0.3731	0.7988	0.19
SLC6A13	blue	0.532	Yes	-0.46	2.787e-05	0.0002948	-0.12	0.307	0.5378	0.1	0.387	0.5493	-0.043	0.7112	0.8313	-0.091	0.4337	0.7251	-0.17	0.1441	0.5117	0.22	0.05651	0.1678	0.47	1.679e-05	0.003065	0.11	0.3567	0.5405	-0.097	0.4033	0.8672	0.33	0.003804	0.23	-0.038	0.7426	0.9565	0.036	0.7546	0.9998	0.023	0.8434	0.9995	0.31	0.005285	0.4937	0.12
SLC7A2	yellow	0.393	Yes	-0.29	0.009411	0.03349	0.074	0.5197	0.7137	0.059	0.6115	0.7395	0.19	0.09804	0.2817	0.0019	0.9868	0.9946	0.33	0.003435	0.2452	-0.084	0.466	0.6017	-0.078	0.5024	0.686	-0.21	0.06044	0.2029	0.081	0.4826	0.8894	0.027	0.813	0.9335	0.16	0.1612	0.8117	0.15	0.1965	0.9998	0.13	0.2636	0.9995	0.038	0.7398	0.9377	0.15
SMAD4	turquoise	0.457	Yes	-0.32	0.004906	0.02007	-0.2	0.07935	0.268	-0.024	0.8374	0.9015	-0.0055	0.9618	0.9807	-0.16	0.1578	0.4797	0.094	0.4158	0.7406	-0.23	0.04802	0.1534	0.19	0.09807	0.2599	-0.15	0.202	0.3918	0.15	0.1888	0.7807	0.16	0.166	0.5286	0.11	0.3254	0.846	0.076	0.5089	0.9998	0.038	0.7432	0.9995	0.095	0.4131	0.8178	-0.0011
SMARCA1	yellow	0.402	Yes	-0.27	0.01605	0.05066	0.28	0.01212	0.1076	0.28	0.01402	0.06651	0.39	0.0004707	0.03371	0.09	0.438	0.7279	0.34	0.002282	0.2351	-0.2	0.07374	0.1918	-0.11	0.3272	0.5306	-0.21	0.06384	0.2093	0.14	0.2317	0.7961	0.013	0.9111	0.9704	0.18	0.1203	0.7963	0.075	0.5189	0.9998	0.12	0.2866	0.9995	0.0016	0.9888	0.9976	0.064
SMARCA4	purple	0.431	Yes	0.32	0.004653	0.01926	0.4	0.0002922	0.02341	0.36	0.001493	0.02033	0.3	0.007601	0.09283	0.31	0.006476	0.115	-0.038	0.74	0.9096	-0.28	0.0125	0.08226	0.041	0.7249	0.8433	-0.12	0.2792	0.47	0.071	0.5386	0.9013	0.18	0.1145	0.4739	0.25	0.02862	0.7674	0.14	0.2349	0.9998	0.21	0.06611	0.9995	0.17	0.1485	0.6762	0.22
SMCO4	blue	0.503	Yes	-0.41	0.0002178	0.001634	0.074	0.5201	0.7137	0.24	0.03467	0.1145	-0.012	0.9208	0.9587	0.13	0.2495	0.5791	-0.22	0.05595	0.3865	-0.2	0.08076	0.2016	0.3	0.008288	0.06118	-0.031	0.7877	0.8698	0.069	0.5521	0.9054	0.16	0.1753	0.538	0.03	0.7939	0.9638	-0.014	0.9029	0.9998	-0.024	0.8361	0.9995	0.084	0.4685	0.835	0.064
SMIM19	turquoise	0.504	Yes	-0.53	8.571e-07	1.619e-05	-0.0034	0.9766	0.9881	0.063	0.5875	0.7211	-0.11	0.3218	0.535	0.029	0.804	0.9228	-0.23	0.04867	0.3699	-0.071	0.5423	0.6647	0.19	0.08964	0.2455	-0.15	0.2055	0.3951	0.017	0.8827	0.9802	0.018	0.8733	0.9574	-0.09	0.4373	0.8779	-0.054	0.6397	0.9998	-0.077	0.5041	0.9995	0.003	0.9793	0.9948	0.016
SMOC1	turquoise	0.443	Yes	-0.53	5.682e-07	1.133e-05	-0.07	0.5474	0.7322	0.18	0.1238	0.2611	0.13	0.2771	0.4938	0.11	0.3359	0.6529	0.35	0.00177	0.2332	-0.082	0.4762	0.6099	-0.074	0.5207	0.7007	-0.21	0.07054	0.2196	0.19	0.102	0.7478	-0.011	0.9211	0.9736	0.048	0.6758	0.9381	-0.019	0.8679	0.9998	-0.016	0.891	0.9995	-0.071	0.5422	0.865	0.015
SMOX	blue	0.549	Yes	-0.47	1.391e-05	0.0001669	0.11	0.3596	0.5875	0.15	0.1944	0.3477	0.087	0.4519	0.6489	0.018	0.8755	0.9503	0.043	0.711	0.8998	0.037	0.7504	0.8305	0.36	0.001217	0.02211	0.049	0.674	0.7909	-0.017	0.8817	0.98	0.2	0.07948	0.4268	-0.012	0.9178	0.9881	-0.026	0.824	0.9998	0.0043	0.9701	0.9995	0.19	0.09092	0.6361	0.24
SMYD2	turquoise	0.447	Yes	-0.36	0.001251	0.006762	0.21	0.06528	0.2421	0.26	0.02219	0.08645	0.21	0.06448	0.2292	0.3	0.008675	0.1297	0.035	0.7625	0.9175	-0.18	0.1256	0.2619	0.12	0.3152	0.5187	-0.22	0.04974	0.1834	0.058	0.6172	0.9193	-0.032	0.7828	0.9202	-0.041	0.7216	0.9504	-0.049	0.674	0.9998	-0.071	0.5376	0.9995	-0.052	0.6509	0.906	-0.029
SMYD4	blue	0.555	Yes	-0.42	0.0001439	0.001148	0.061	0.6008	0.7705	0.17	0.1282	0.2667	0.15	0.202	0.4163	0.022	0.8487	0.9405	0.14	0.2246	0.5952	-0.15	0.1942	0.3413	0.36	0.001424	0.02391	-0.19	0.0932	0.2546	-0.05	0.6637	0.9287	0.31	0.005864	0.2543	0.15	0.1871	0.8175	0.1	0.3841	0.9998	0.2	0.07397	0.9995	0.32	0.005128	0.4937	0.094
SNAP25	turquoise	0.459	Yes	-0.38	0.0007065	0.004256	-0.096	0.4058	0.6259	0.057	0.6208	0.7462	0.09	0.4354	0.6353	-0.012	0.9182	0.9698	0.18	0.1155	0.4766	-0.078	0.4991	0.6296	0.21	0.06944	0.2117	-0.24	0.03443	0.1524	-0.094	0.4177	0.871	0.14	0.2138	0.5771	0.064	0.5824	0.9194	0.079	0.4952	0.9998	0.15	0.1832	0.9995	0.21	0.06766	0.6197	0.078
SNF8	magenta	0.51	Yes	0.37	0.0009838	0.005559	0.051	0.6606	0.8115	0.017	0.8812	0.9286	-0.033	0.7788	0.8732	0.24	0.03713	0.2506	-0.093	0.4221	0.7442	-0.21	0.06532	0.1792	0.034	0.768	0.8686	-0.029	0.8031	0.8804	0.011	0.9217	0.9844	-0.078	0.5023	0.7908	-0.092	0.4237	0.8749	-0.052	0.6544	0.9998	-0.15	0.1957	0.9995	-0.12	0.2988	0.7545	0.05
SNX21	blue	0.582	Yes	-0.48	8.153e-06	0.0001087	0.17	0.1473	0.3664	0.26	0.02109	0.08386	0.13	0.2704	0.4876	0.17	0.1283	0.4367	-0.025	0.8292	0.9425	-0.097	0.4015	0.5463	0.22	0.05852	0.1913	-0.0051	0.9649	0.9809	-0.17	0.1341	0.7527	0.18	0.1262	0.4883	0.077	0.503	0.9013	0.12	0.2988	0.9998	0.16	0.1697	0.9995	0.23	0.04093	0.585	0.033
SNX7	turquoise	0.446	Yes	-0.37	0.001085	0.006002	-0.14	0.2192	0.4497	-0.13	0.2517	0.4137	-0.061	0.5966	0.7575	-0.16	0.1642	0.4871	-0.19	0.09998	0.4556	-0.24	0.03195	0.1242	0.14	0.2173	0.4181	-0.27	0.01981	0.1168	0.019	0.8707	0.9788	0.051	0.6613	0.871	-0.035	0.7649	0.9599	-0.09	0.4348	0.9998	-0.018	0.8796	0.9995	0.053	0.649	0.9052	0.065
SORBS2	turquoise	0.511	Yes	-0.45	3.703e-05	0.0003755	0.059	0.6111	0.7776	-0.0078	0.9466	0.9694	0.19	0.09464	0.2769	-0.058	0.6151	0.8345	0.21	0.07203	0.4154	-0.28	0.01389	0.08573	-0.21	0.06249	0.1999	-0.2	0.08899	0.2484	0.16	0.1777	0.78	0.011	0.9221	0.9738	0.15	0.1851	0.8175	0.055	0.6348	0.9998	0.1	0.3881	0.9995	0.00016	0.9989	0.9998	0.16
SPAST	turquoise	0.455	Yes	-0.32	0.004532	0.01883	-0.14	0.2205	0.4511	0.06	0.6025	0.7324	0.00047	0.9968	0.9991	-0.17	0.1436	0.4585	0.2	0.08427	0.4308	-0.22	0.05578	0.1666	0.26	0.02088	0.1051	-0.14	0.2224	0.4125	0.15	0.2068	0.7854	0.21	0.06722	0.4054	0.12	0.2801	0.8366	0.055	0.636	0.9998	0.058	0.6169	0.9995	0.14	0.2136	0.7147	0.074
SPATA25	blue	0.516	Yes	-0.37	0.0009505	0.005404	0.0014	0.9903	0.9952	0.24	0.03476	0.1147	0.068	0.5557	0.7283	0.074	0.5197	0.7791	0.071	0.5418	0.8145	-0.07	0.5434	0.6653	0.32	0.00424	0.04254	-0.16	0.1646	0.3505	-0.033	0.7771	0.96	0.12	0.3015	0.6452	-0.061	0.5975	0.9235	-0.09	0.4383	0.9998	-0.032	0.7836	0.9995	0.11	0.3363	0.7772	0.049
SPATA33	blue	0.497	Yes	-0.41	0.0001901	0.001452	0.42	0.0001354	0.01899	0.45	3.983e-05	0.004934	0.33	0.003365	0.06551	0.4	0.0002835	0.03302	0.15	0.1963	0.5673	-0.13	0.2439	0.3956	-0.02	0.8606	0.9241	-0.11	0.3232	0.5094	-0.099	0.392	0.8618	-0.035	0.7629	0.9109	-0.045	0.7001	0.9446	-0.089	0.4406	0.9998	0.011	0.9222	0.9995	0.0088	0.9394	0.9856	0.028
SPATA6	turquoise	0.574	Yes	-0.52	1.427e-06	2.518e-05	0.24	0.03779	0.1851	0.3	0.008743	0.05174	0.29	0.01024	0.1034	0.19	0.09986	0.3898	0.27	0.01953	0.3029	-0.11	0.3308	0.4813	0.054	0.6406	0.7896	-0.19	0.09107	0.2518	0.014	0.9056	0.9828	0.11	0.3488	0.6817	0.15	0.1996	0.8219	0.17	0.142	0.9998	0.14	0.2374	0.9995	0.11	0.35	0.7866	-0.099
SPC25	yellow	0.442	Yes	0.34	0.002722	0.01247	0.047	0.6855	0.8249	0.079	0.4933	0.6449	0.044	0.7061	0.8294	0.24	0.03357	0.2393	0.056	0.6271	0.8568	-0.28	0.01216	0.08145	-0.22	0.05718	0.1888	-0.38	0.00059	0.02194	0.11	0.342	0.8455	-0.27	0.01683	0.312	-0.054	0.6395	0.933	-0.066	0.5688	0.9998	-0.13	0.2684	0.9995	-0.3	0.008351	0.5155	-0.073
SPCS2	yellow	0.389	Yes	0.26	0.0214	0.06355	0.26	0.02183	0.1403	0.21	0.0622	0.1652	0.33	0.003241	0.06481	0.16	0.1616	0.4838	0.23	0.04274	0.3568	-0.37	0.0008606	0.03711	-0.15	0.2011	0.3994	-0.27	0.01585	0.1046	0.17	0.1382	0.7551	-0.062	0.5892	0.8341	0.11	0.327	0.8462	0.0045	0.9693	0.9998	0.013	0.9087	0.9995	-0.098	0.3949	0.8108	0.032
SPHK1	blue	0.547	Yes	-0.51	2.717e-06	4.274e-05	-0.12	0.2947	0.5262	0.075	0.515	0.6632	-0.2	0.08409	0.2601	-0.11	0.3412	0.6576	-0.16	0.1719	0.5425	0.12	0.2801	0.4303	0.36	0.001375	0.02361	0.02	0.8663	0.9221	-0.28	0.01549	0.7402	0.086	0.4596	0.7622	-0.25	0.02762	0.7674	-0.2	0.08556	0.9998	-0.12	0.2796	0.9995	0.14	0.2371	0.7299	-0.04
SPIRE2	blue	0.525	Yes	-0.38	0.0007466	0.004446	0.038	0.7416	0.8577	0.29	0.01041	0.05684	0.13	0.2601	0.478	0.052	0.656	0.8541	-0.0073	0.9499	0.9846	-0.0068	0.953	0.9693	0.2	0.08167	0.2318	-0.054	0.6399	0.765	-0.076	0.5124	0.8981	0.072	0.5333	0.8076	-0.079	0.4943	0.8984	-0.11	0.3362	0.9998	-0.0095	0.9347	0.9995	0.098	0.3947	0.8108	0.089
SPON1	turquoise	0.564	Yes	-0.63	1.017e-09	5.521e-08	-0.13	0.2627	0.4946	-0.099	0.3934	0.5552	-0.039	0.7366	0.8482	-0.12	0.28	0.6088	0.18	0.1175	0.4791	-0.26	0.02312	0.1064	-0.069	0.5525	0.7268	-0.084	0.4685	0.6324	0.13	0.2697	0.8123	0.091	0.4307	0.7431	0.2	0.0862	0.7747	0.14	0.2415	0.9998	0.12	0.3024	0.9995	0.071	0.5383	0.8641	0.23
SPON2	blue	0.466	Yes	-0.33	0.003239	0.01434	0.054	0.6436	0.7994	0.15	0.1948	0.348	0.11	0.3588	0.568	0.075	0.5164	0.7773	0.0043	0.9701	0.9912	-0.27	0.01984	0.09905	0.13	0.2468	0.4506	-0.23	0.04295	0.1712	-0.082	0.4793	0.8885	0.029	0.8006	0.9283	-0.058	0.6181	0.9298	-0.056	0.6312	0.9998	-0.028	0.8122	0.9995	0.047	0.6876	0.9183	0.093
[truncated: 12,281 more rows]
[truncated: 135 more columns]

## Sheet: Figure 4b data
Category	ID	Title (or Source)	black	red	cyan	salmon	green	brown	pink
[truncated: 48 more rows]

## Sheet: 7 module Hubs All Enrichment
S.No.	Category	ID	Title (or Source)	black_hubs_logP	red_hubs_logP	cyan_hubs_logP	salmon_hubs_logP	green_hubs_logP	brown_hubs_logP	pink_hubs_logP	black_hubs_GeneSet	red_hubs_GeneSet	cyan_hubs_GeneSet	salmon_hubs_GeneSet	green_hubs_GeneSet	brown_hubs_GeneSet	pink_hubs_GeneSet
[truncated: 60,860 more rows]
